# Supplementary material for: Metabolic peculiarities of Aspergillus niger disclosed by comparative metabolic genomics
Source: Genome Biol. 2007 Sep 4;8(9):R182. doi: 10.1186/gb-2007-8-9-r182 (PMC2375020; doi:10.1186/gb-2007-8-9-r182)
Supplement: Additional data file 2 — Orthologous groups of genes from selected fungi and their functions. [file gb-2007-8-9-r182-S2.zip › Additional data file 2.xls]

## Sheet: orth
	Number of genes in organism:									Genes in organism:											Function
Ortholog group	CBS 513.88	ATCC 9029	aor	afm	ani	fgra	dmgr	dncr	sce	CBS 513.88	ATCC 9029	aor	afm	ani	fgra	dmgr	dncr	sce			KO	Annotation	EC
0							131									MG00036.4 MG00037.4 MG00236.4 MG00404.4 MG01899.4 MG01937.4 MG01938.4 MG02052.4 MG02068.4 MG02145.4 MG02146.4 MG02150.4 MG02151.4 MG02162.4 MG02163.4 MG02181.4 MG02189.4 MG02195.4 MG02196.4 MG02197.4 MG02227.4 MG02250.4 MG02258.4 MG02263.4 MG02286.4 MG02316.4 MG02380.4 MG02388.4 MG02552.4 MG02553.4 MG02576.4 MG03119.4 MG03744.4 MG03789.4 MG03804.4 MG04255.4 MG04256.4 MG04260.4 MG04261.4 MG04266.4…					K00986	RNA-directed DNA polymerase	2.7.7.49
1							118									MG00014.4 MG00025.4 MG00090.4 MG00173.4 MG00240.4 MG00424.4 MG01878.4 MG01927.4 MG02172.4 MG02193.4 MG02260.4 MG02276.4 MG02325.4 MG02333.4 MG02343.4 MG02528.4 MG02547.4 MG02721.4 MG02830.4 MG03782.4 MG03795.4 MG03802.4 MG03809.4 MG04280.4 MG04286.4 MG04295.4 MG04302.4 MG04750.4 MG05412.4 MG05492.4 MG05502.4 MG05561.4 MG05776.4 MG05783.4 MG05801.4 MG05822.4 MG05851.4 MG05916.4 MG06235.4 MG06431.4…
2									82									YAR009C YAR010C YBL005W-A YBL005W-B YBL100W-A YBL100W-B YBR012W-A YBR012W-B YCL019W YCL020W YDR034C-C YDR034C-D YDR098C-A YDR098C-B YDR170W-A YDR210C-C YDR210C-D YDR210W-A YDR210W-B YDR261C-C YDR261C-D YDR261W-A YDR261W-B YDR316W-A YDR316W-B YDR365W-A YDR365W-B YER137C-A YER138C YER159C-A YER160C YFL002W-A YFL002W-B YGR027W-A YGR027W-B YGR038C-A YGR038C-B YGR161C-C YGR161C-D YGR161W-A YGR161W-B Y…
3							50									MG00001.4 MG00003.4 MG00034.4 MG00044.4 MG01881.4 MG01930.4 MG01959.4 MG01965.4 MG02137.4 MG02161.4 MG02170.4 MG02577.4 MG03788.4 MG04307.4 MG04799.4 MG05391.4 MG05780.4 MG05823.4 MG05840.4 MG07835.4 MG07947.4 MG08228.4 MG08233.4 MG08358.4 MG08382.4 MG08404.4 MG08479.4 MG08605.4 MG09058.4 MG09060.4 MG09088.4 MG09112.4 MG09615.4 MG09691.4 MG09790.4 MG10077.4 MG10122.4 MG10222.4 MG10248.4 MG10249.4…
4							41									MG01020.4 MG01037.4 MG01737.4 MG02092.4 MG02230.4 MG02249.4 MG02280.4 MG02353.4 MG02357.4 MG03114.4 MG04808.4 MG04809.4 MG05430.4 MG05509.4 MG05511.4 MG05547.4 MG05771.4 MG05772.4 MG05778.4 MG05796.4 MG05836.4 MG05838.4 MG05919.4 MG06102.4 MG06608.4 MG08091.4 MG08283.4 MG08437.4 MG08945.4 MG09066.4 MG09121.4 MG09142.4 MG09624.4 MG10043.4 MG10388.4 MG10625.4 MG10644.4 MG10983.4 MG10984.4 MG11065.4…
5							40									MG00064.4 MG00182.4 MG00386.4 MG00955.4 MG01097.4 MG02020.4 MG02153.4 MG02228.4 MG02312.4 MG02945.4 MG02965.4 MG03049.4 MG04380.4 MG04591.4 MG04666.4 MG05241.4 MG05441.4 MG05986.4 MG06217.4 MG06491.4 MG06565.4 MG07185.4 MG07371.4 MG07778.4 MG08237.4 MG08273.4 MG08791.4 MG09074.4 MG09422.4 MG09498.4 MG09585.4 MG09835.4 MG10132.4 MG10210.4 MG10211.4 MG10411.4 MG10464.4 MG10977.4 MG11024.4 MG11057.4
6	3	2	1	17	16		1			An02g08710 An02g11380 An07g09460	Anig00318.1 Anig01410.1	AO090020000451	Afu1g04650 Afu1g05480 Afu1g06010 Afu1g08780 Afu2g01420 Afu2g04990 Afu3g01740 Afu3g03090 Afu3g10430 Afu4g00270 Afu4g14390 Afu5g08340 Afu5g13900 Afu6g00100 Afu6g10110 Afu6g10870 Afu7g02580	AN0669.2 AN0826.2 AN0975.2 AN2291.2 AN2732.2 AN3047.2 AN3478.2 AN4391.2 AN4877.2 AN5334.2 AN5863.2 AN6559.2 AN7516.2 AN8788.2 AN9505.2 AN9539.2		MG01958.4
7	8	8	6	3	2	1		1	3	An01g03900 An01g08720 An01g12380 An05g01660 An07g01250 An08g03300 An08g04500 An09g00850	Anig03005.1 Anig03392.1 Anig07226.1 Anig08118.1 Anig08687.1 Anig09110.1 Anig13660.1 Anig13723.1	AO090010000219 AO090011000378 AO090012000328 AO090038000303 AO090038000449 AO090701000872	Afu1g14330 Afu3g07300 Afu5g02260	AN1174.2 AN8928.2	FG03882.1		NCU05591.2	YDR011W YNR070W YPL058C			K01516; K02021	nucleoside-triphosphatase; putative ABC transport system ATP-binding protein	3.6.1.15
8							38									MG00011.4 MG00403.4 MG01936.4 MG02144.4 MG02176.4 MG02190.4 MG02262.4 MG02389.4 MG04392.4 MG05496.4 MG05542.4 MG05895.4 MG06233.4 MG06814.4 MG07582.4 MG07798.4 MG07805.4 MG07863.4 MG07864.4 MG07893.4 MG08241.4 MG08249.4 MG08443.4 MG08517.4 MG08960.4 MG09052.4 MG09153.4 MG09424.4 MG09613.4 MG09682.4 MG09982.4 MG10030.4 MG10229.4 MG10535.4 MG10965.4 MG10987.4 MG10992.4 MG11034.4					K01426 K00274	amidase monoamine oxidase	3.5.1.4 1.4.3.4
9				1	6		31						Afu7g07170	AN0536.2 AN5065.2 AN5095.2 AN5253.2 AN5254.2 AN7845.2		MG00218.4 MG01019.4 MG01038.4 MG01039.4 MG01736.4 MG01738.4 MG02175.4 MG02322.4 MG02356.4 MG03410.4 MG03445.4 MG03954.4 MG05420.4 MG05431.4 MG05512.4 MG05548.4 MG05774.4 MG05786.4 MG05835.4 MG05839.4 MG07040.4 MG07948.4 MG08282.4 MG09141.4 MG09596.4 MG09623.4 MG10099.4 MG10125.4 MG10976.4 MG10986.4 MG11112.4					K00986	RNA-directed DNA polymerase	2.7.7.49
10							37									MG00029.4 MG00108.4 MG01939.4 MG02037.4 MG02179.4 MG02360.4 MG02426.4 MG02585.4 MG02995.4 MG03749.4 MG03750.4 MG03776.4 MG04747.4 MG04807.4 MG05508.4 MG05563.4 MG05834.4 MG07106.4 MG07107.4 MG07562.4 MG07563.4 MG07688.4 MG08220.4 MG08225.4 MG08472.4 MG08508.4 MG08509.4 MG08510.4 MG08668.4 MG09407.4 MG09653.4 MG09654.4 MG10039.4 MG10085.4 MG10284.4 MG10778.4 MG11010.4					K00986	RNA-directed DNA polymerase	2.7.7.49
11	4	5	7	4	4	4	1	2		An11g02110 An13g03060 An14g02610 An14g03570	Anig07080.1 Anig07687.1 Anig08751.1 Anig12682.1 Anig12845.1	AO090003000126 AO090003001385 AO090009000006 AO090009000055 AO090012000413 AO090038000511 AO090124000061	Afu3g01400 Afu4g01050 Afu5g09460 Afu6g08020	AN3247.2 AN3329.2 AN3952.2 AN8489.2	FG02870.1 FG08027.1 FG08309.1 FG08830.1	MG10277.4	NCU09830.2 NCU10009.2				K01516; K01990	nucleoside-triphosphatase; ABC-2 type transport system ATP-binding protein	3.6.1.15
12	3	4	4	3	5	5	3	2	1	An02g06350 An08g03090 An19g00350	Anig04340.1 Anig07278.1 Anig11026.1 Anig11875.1	AO090003000614 AO090005000799 AO090038000322 AO090124000053	Afu1g10880 Afu3g10690 Afu7g01030	AN1189.2 AN2827.2 AN4920.2 AN5088.2 AN8399.2	FG01196.1 FG02400.1 FG03202.1 FG07518.1 FG09515.1	MG02487.4 MG04890.4 MG07971.4	NCU04736.2 NCU05154.2	YGL006W			K01537; K05850 K01537	Ca2+-transporting ATPase; Ca2+ transporting ATPase, plasma membrane Ca2+-transporting ATPase	3.6.3.8 3.6.3.8 3.6.1.38
13									33									YBL111C YBL112C YBL113C YDR545W YEL075C YEL076C YEL076C-A YEL077C YER189W YER190W YFL064C YFL065C YFL066C YGR296W YHL049C YHL050C YHR218W YHR219W YIL177C YJL225C YLL066C YLL067C YLR462W YLR464W YLR466W YLR467W YML133C YNL339C YOR396W YPL283C YPR202W YPR203W YPR204W
14							32									MG00009.4 MG00092.4 MG02136.4 MG02215.4 MG02551.4 MG02586.4 MG05475.4 MG05516.4 MG06801.4 MG06811.4 MG07039.4 MG07945.4 MG07989.4 MG08033.4 MG08471.4 MG08484.4 MG08544.4 MG08959.4 MG08995.4 MG08996.4 MG09587.4 MG09688.4 MG09747.4 MG09808.4 MG10178.4 MG10364.4 MG10405.4 MG10512.4 MG10513.4 MG10611.4 MG11008.4 MG11043.4
15	6	7	4	1	3	2	1	1	1	An01g07120 An03g00010 An06g00660 An08g01320 An12g05460 An13g02080	Anig00705.1 Anig07013.1 Anig08068.1 Anig09697.1 Anig11359.1 Anig11360.1 Anig13545.1	AO090005000015 AO090005000956 AO090103000420 AO090103000443	Afu6g14330	AN3972.2 AN5652.2 AN8779.2	FG04902.1 FG10203.1	MG00771.4	NCU04569.2	YKL215C			K01469; K01473	5-oxoprolinase (ATP-hydrolysing); N-methylhydantoinase A	3.5.2.9 3.5.2.14 3.5.2.9
16	5	8	5	1	4	2		1	1	An01g00060 An08g10930 An09g02010 An10g00630 An12g01980	Anig00528.1 Anig04766.1 Anig06083.1 Anig06121.1 Anig06122.1 Anig06844.1 Anig06845.1 Anig08444.1	AO090010000107 AO090010000171 AO090011000046 AO090026000012 AO090124000083	Afu3g04210	AN3380.2 AN7815.2 AN7880.2 AN9407.2	FG00036.1 FG05321.1		NCU07308.2	YPL231W			K00059; K00667	3-oxoacyl-[acyl-carrier protein] reductase; fatty-acyl-CoA synthase, subunit alpha; fatty-acid synthase.	1.1.1.100 2.3.1.86 2.3.1.85
17	5	6	5	1	4	1	1	1	1	An01g00050 An08g10860 An09g01740 An10g00650 An12g01990	Anig02642.1 Anig06943.1 Anig08021.1 Anig10783.1 Anig11968.1 Anig13192.1	AO090010000108 AO090010000156 AO090011000040 AO090026000013 AO090124000084	Afu3g04220	AN3381.2 AN7814.2 AN7873.2 AN9408.2	FG05322.1	MG04118.4	NCU07307.2	YKL182W			K00208; K00665; K00680	enoyl-[acyl-carrier protein] reductase (NADH); fatty-acid synthase	1.3.1.9 2.3.1.85 2.3.1.- 1.3.1.9 2.3.1.38 2.3.1.39 2.3.1.86 4.2.1.61
18	3	4	1	3	4	7	1		3	An06g02550 An13g03570 An15g02930	Anig02464.1 Anig04560.1 Anig07545.1 Anig08686.1	AO090012000615	Afu1g17440 Afu2g15130 Afu5g00790	AN0771.2 AN7581.2 AN8344.2 AN9344.2	FG02847.1 FG03735.1 FG04580.1 FG08312.1 FG09329.1 FG11240.1 FG11272.1	MG07375.4		YDR406W YOR153W YOR328W			K01516	nucleoside-triphosphatase	3.6.1.15
19	4	4	4	2	3	2	2	2	2	An02g11040 An08g10530 An09g03870 An16g05760	Anig00837.1 Anig07904.1 Anig12139.1 Anig13963.1	AO090001000484 AO090001000642 AO090003000415 AO090005000045	Afu1g06810 Afu6g12930	AN3894.2 AN5300.2 AN5525.2	FG07953.1 FG10198.1	MG03521.4 MG08584.4	NCU02366.2 NCU04280.2	YJL200C YLR304C			K01681	aconitate hydratase 1	4.2.1.3
20	5	8	3	3	2		1	2		An02g03260 An04g09890 An09g03070 An12g02450 An15g07810	Anig01320.1 Anig03711.1 Anig05441.1 Anig06908.1 Anig06909.1 Anig06910.1 Anig10408.1 Anig13174.1	AO090003001500 AO090010000106 AO090026000523	Afu1g15440 Afu2g11270 Afu3g00910	AN3307.2 AN5885.2		MG09639.4	NCU02478.2 NCU08132.2				K00703 K00749; K00749; K00749 K01176; K01176	starch synthase alpha-1,3-glucan synthase; alpha-1,3-glucan synthase; alpha-1,3-glucan synthase alpha-amylase; alpha-amylase; a-amylase | glucan 1,4-a-maltohexaosidase	2.4.1.21 2.4.1.183 2.4.1.- 2.4.1.183 2.4.1.- 2.4.1.183 3.2.1.1 2.4.1.- 3.2.1.1 3.2.1.1 3.2.1.98
21	2	2	3	3	3	5	2	3	3	An09g00690 An15g01830	Anig00350.1 Anig10940.1	AO090009000591 AO090023000590 AO090701000406	Afu2g01320 Afu4g09440 Afu6g03690	AN1628.2 AN6642.2 AN7664.2	FG02677.1 FG04245.1 FG04919.1 FG04995.1 FG08985.1	MG05078.4 MG10730.4	NCU05046.2 NCU07966.2 NCU08147.2	YDR038C YDR039C YDR040C			K01529; K01537; K01537 K01552	Ca2+-transporting ATPase; Ca2+-transporting ATPase	3.6.1.- 3.6.3.8 3.6.1.- 3.6.3.8 3.6.3.-
22	5	5	6	3	1	1	1	1		An02g03620 An08g06980 An12g09630 An13g03610 An17g01070	Anig04892.1 Anig09787.1 Anig11129.1 Anig11763.1 Anig13153.1	AO090010000350 AO090012000494 AO090026000193 AO090026000488 AO090103000075 AO090701000190	Afu1g13800 Afu2g11580 Afu5g06580	AN0732.2	FG03725.1	MG05723.4	NCU00306.2
23							27									MG00007.4 MG00094.4 MG01967.4 MG02265.4 MG02554.4 MG02587.4 MG04274.4 MG05474.4 MG06818.4 MG07400.4 MG07942.4 MG07991.4 MG08031.4 MG08470.4 MG08483.4 MG08545.4 MG08958.4 MG08997.4 MG09690.4 MG09745.4 MG09809.4 MG10353.4 MG10366.4 MG10403.4 MG10624.4 MG10784.4 MG11053.4
24	3	3	3	3	3	3	3	3		An11g06080 An15g01890 An18g03570	Anig00515.1 Anig01498.1 Anig10168.1	AO090001000544 AO090009000356 AO090009000554	Afu1g05770 Afu6g03570 Afu6g08700	AN3904.2 AN4102.2 AN6652.2	FG00166.1 FG03570.1 FG06605.1	MG01441.4 MG09160.4 MG09272.4	NCU03641.2 NCU08054.2 NCU08755.2				K01188	beta-glucosidase	3.2.1.21
25	3	3	3	3	3	3	2	3	3	An05g00290 An14g03770 An18g03910	Anig03552.1 Anig10647.1 Anig11278.1	AO090003000966 AO090010000458 AO090011000924	Afu1g03820 Afu2g07710 Afu5g10830	AN4032.2 AN4721.2 AN5827.2	FG00448.1 FG05002.1 FG10391.1	MG07501.4 MG08807.4	NCU02728.2 NCU06318.2 NCU08928.2	YER013W YKR086W YNR011C			K01529; K03578	ATP-dependent helicase HrpA	3.6.1.-
26	4	4	4	4	3	1	1	1		An02g04400 An03g02690 An11g04110 An12g06200	Anig02601.1 Anig03631.1 Anig10736.1 Anig13563.1	AO090005000826 AO090005000828 AO090012000280 AO090103000335	Afu2g15490 Afu3g00240 Afu5g00380 Afu5g00410	AN2657.2 AN2878.2 AN3987.2	FG04205.1	MG07830.4	NCU08076.2
27	8	5	1	1						An01g14800 An02g00350 An03g05300 An04g04430 An08g09800 An11g03590 An13g03810 An17g00830	Anig04483.1 Anig05639.1 Anig08691.1 Anig12840.1 Anig13920.1	AO090023000047	Afu7g06720									tannase.	3.1.1.20
28	4	4	3	3	2	1	1	1	2	An01g05670 An02g12510 An09g05950 An16g05840	Anig05291.1 Anig12816.1 Anig13896.1 Anig13964.1	AO090005000842 AO090020000403 AO090102000565	Afu1g02480 Afu3g07640 Afu5g03550	AN0318.2 AN4859.2	FG01425.1	MG04994.4	NCU01680.2	YGL008C YPL036W			K01535	H+-transporting ATPase	3.6.3.6 3.6.1.35
29									24									YAL068C YBR301W YCR104W YDR542W YEL049W YFL020C YGL261C YGR294W YHL046C YIL176C YIR041W YJL223C YJR150C YJR151C YKL224C YLL025W YLL064C YLR037C YLR461W YMR325W YNR076W YOL161C YOR394W YPL282C				exo-a-sialidase	3.2.1.18
30	3	3	4	3	3		3	2		An08g03060 An08g08370 An13g01260	Anig00617.1 Anig00618.1 Anig07155.1	AO090005000167 AO090038000337 AO090103000376 AO090120000058	Afu1g10790 Afu6g13760 Afu7g04720	AN1197.2 AN3764.2 AN5392.2		MG00296.4 MG00695.4 MG08274.4	NCU04798.2 NCU07269.2				K03331	L-xylulose reductase	1.1.1.10
31							23									MG00247.4 MG00262.4 MG05094.4 MG05426.4 MG06841.4 MG07700.4 MG07828.4 MG08217.4 MG08666.4 MG09037.4 MG09108.4 MG09340.4 MG09662.4 MG09679.4 MG10391.4 MG10404.4 MG10763.4 MG10989.4 MG10990.4 MG10995.4 MG11004.4 MG11022.4 MG11035.4
32	3	2	3	3	2	2	1	1	3	An02g13220 An04g03590 An09g01240	Anig05068.1 Anig10820.1	AO090012000680 AO090023000685 AO090701000473	Afu3g14680 Afu4g08720 Afu5g01340	AN1675.2 AN7792.2	FG02073.1 FG03875.1	MG07287.4	NCU03141.2	YMR006C YMR008C YOL011W			K01048	lysophospholipase	3.1.1.5
33							22									MG00217.4 MG02152.4 MG02171.4 MG04269.4 MG04784.4 MG04794.4 MG05394.4 MG05782.4 MG07416.4 MG07838.4 MG08362.4 MG08763.4 MG09067.4 MG09324.4 MG10451.4 MG10520.4 MG10902.4 MG10905.4 MG10994.4 MG11002.4 MG11045.4 MG11074.4
34	2	1	2	2	2	2	2	2	5	An07g09990 An11g04180	Anig01223.1	AO090003000257 AO090012000995	Afu1g07440 Afu2g04620	AN2062.2 AN5129.2	FG00838.1 FG09471.1	MG02503.4 MG06958.4	NCU03982.2 NCU09602.2	YAL005C YBL075C YER103W YJL034W YLL024C			K03283; K04043	heat shock protein 70, Hsp70 family; molecular chaperone DnaK (Hsp70)
35	3	4	3	1	1	2	4	1		An01g06820 An06g02530 An16g02820	Anig00015.1 Anig08709.1 Anig08710.1 Anig13475.1	AO090001000445 AO090005001313 AO090020000369	Afu3g09220	AN6835.2	FG01972.1 FG07596.1	MG01925.4 MG05401.4 MG07953.4 MG10879.4	NCU05185.2				K00327; K00493 K00327	NADPH-ferrihemoprotein reductase; unspecific monooxygenase NADPH-ferrihemoprotein reductase; oxidoreductases with reduced flavin or flavoprotein as one donor, and incorporation of one atom of oxygen.	1.6.2.4 1.14.14.1 1.6.2.4 1.14.14.-
36	2	2	4	2	1	3	4	1		An11g00200 An14g01770	Anig04373.1 Anig08428.1	AO090003001511 AO090012000135 AO090103000127 AO090701000841	Afu1g17410 Afu8g02100	AN7396.2	FG03387.1 FG03858.1 FG10615.1	MG01885.4 MG01912.4 MG03508.4 MG05599.4	NCU05577.2				K05349	beta-glucosidase	3.2.1.21
37	3	2	2	2	2	2	2	2	2	An08g07420 An16g04960 An16g04970	Anig00924.1 Anig05166.1	AO090011000630 AO090023000483	Afu2g10070 Afu6g11310	AN0565.2 AN5999.2	FG01217.1 FG09638.1	MG01537.4 MG04503.4	NCU02677.2 NCU08287.2	YJL130C YJR109C			K00609; K01955	aspartate carbamoyltransferase catalytic chain; carbamoyl-phosphate synthase large chain; carbamoyl-phosphate synthase (glutamine-hydrolysing).	2.1.3.2 6.3.5.5 6.3.5.5
38	4	4	3	1	2	2		1		An03g06540 An08g09550 An15g05130 An15g07570	Anig04556.1 Anig06281.1 Anig06604.1 Anig11017.1	AO090010000744 AO090113000144 AO090166000050	Afu8g02520	AN8341.2 AN8904.2	FG04467.1 FG07721.1		NCU06041.2				K01130	arylsulfatase	3.1.6.1
39				20									Afu2g18080 Afu3g09430 Afu3g09440 Afu3g15360 Afu4g00820 Afu4g02640 Afu4g14870 Afu4g14880 Afu5g00270 Afu6g00780 Afu6g00790 Afu6g09470 Afu6g09480 Afu6g14650 Afu6g14660 Afu7g06935 Afu7g08200 Afu8g00310 Afu8g01040 Afu8g06290								K00986	RNA-directed DNA polymerase	2.7.7.49
40				19	1								Afu1g05030 Afu1g13770 Afu1g14760 Afu2g08930 Afu3g06810 Afu3g12540 Afu3g13860 Afu4g00780 Afu4g06450 Afu5g02810 Afu5g02980 Afu5g06180 Afu5g06920 Afu5g09820 Afu6g02880 Afu6g03610 Afu6g03650 Afu6g10920 Afu7g03810	AN8159.2
41	3	3	3	2	2	2	1	1		An03g06360 An09g04010 An12g10380	Anig01737.1 Anig02921.1 Anig03260.1	AO090012000084 AO090026000212 AO090701000589	Afu3g14420 Afu5g00760	AN2523.2 AN4367.2	FG03418.1 FG10116.1	MG01802.4	NCU03611.2				K00698	chitin synthase	2.4.1.16
42	2	1	3	4	4	2	2			An03g05330 An17g00520	Anig09184.1	AO090010000034 AO090166000090 AO090701000244	Afu5g07190 Afu6g11910 Afu6g14490 Afu7g00240	AN2227.2 AN2612.2 AN3903.2 AN7865.2	FG00088.1 FG02632.1	MG08123.4 MG10167.4					K05349; K01188; K05349; K05349 K01188	beta-glucosidase; beta-glucosidase; beta-glucosidase; beta-glucosidase	3.2.1.21 3.2.1.21 3.2.1.21 3.2.1.21
43	3	3	3	3	2	2	1	1		An03g03620 An03g03630 An08g05450	Anig05977.1 Anig07215.1 Anig08331.1	AO090012000719 AO090103000166 AO090701000328	Afu1g12690 Afu3g03430 Afu3g03670	AN0404.2 AN6237.2	FG00541.1 FG04336.1	MG08970.4	NCU08439.2				K02021 K05658; K06148	putative ABC transport system ATP-binding protein ATP-binding cassette, subfamily B (MDR/TAP), member 1; ATP-binding casette, subfamily C, bacterial
44	2	2	2	2	2	2	1	2	2	An15g00460 An15g01000	Anig03940.1 Anig12317.1	AO090701000053 AO090701000108	Afu6g04440 Afu6g04870	AN6531.2 AN6577.2	FG02594.1 FG02595.1	MG08852.4	NCU06192.2 NCU10613.2	YGL095C YGL236C			K03495	glucose inhibited division protein A
45	2	2	3	2	2	2	2	1	1	An11g02230 An13g00090	Anig09224.1 Anig13868.1	AO090003000205 AO090020000357 AO090026000842	Afu4g06890 Afu7g03740	AN1901.2 AN8283.2	FG01000.1 FG04092.1	MG04432.4 MG04628.4	NCU02624.2	YHR007C			K05917	cytochrome P450, family 51, subfamily A (sterol 14-demethylase)	1.14.13.70
46	2	3	3	1	1	5	1			An08g09120 An11g00680	Anig02248.1 Anig10527.1 Anig12380.1	AO090001000106 AO090005000475 AO090012000442	Afu7g04880	AN0487.2	FG01836.1 FG04857.1 FG11188.1 FG11560.1 FG11587.1	MG08954.4							2.4.1.173
47	3	3	3	2	2	1	1		1	An05g02010 An07g06610 An18g00440	Anig07937.1 Anig11477.1 Anig11915.1	AO090010000172 AO090011000498 AO090020000639	Afu1g11050 Afu2g02220	AN4601.2 AN8467.2	FG07850.1	MG03459.4		YLR189C					2.4.1.173
48	5	3	2	1	2	1	1			An01g13660 An01g14010 An03g03750 An04g10400 An05g02540	Anig07704.1 Anig10098.1 Anig12053.1	AO090005001177 AO090166000081	Afu1g15670	AN0878.2 AN0901.2	FG10395.1	MG08523.4					K05909	laccase | L-ascorbate oxidase	1.10.3.2 1.10.3.- 1.10.3.2 1.10.3.3
49							18									MG00008.4 MG00093.4 MG01968.4 MG02135.4 MG05517.4 MG06812.4 MG07943.4 MG07944.4 MG07990.4 MG08032.4 MG09584.4 MG09689.4 MG09746.4 MG10175.4 MG10354.4 MG10365.4 MG11042.4 MG11054.4					K00986	RNA-directed DNA polymerase	2.7.7.49
50					18									AN0001.2 AN0002.2 AN2028.2 AN2713.2 AN3471.2 AN5066.2 AN5096.2 AN5247.2 AN5471.2 AN6799.2 AN6966.2 AN7831.2 AN7840.2 AN7846.2 AN8295.2 AN8305.2 AN9429.2 AN9541.2
51	2	2	2	2	2	2	1	2	1	An11g10710 An11g10720	Anig04770.1 Anig05476.1	AO090020000057 AO090020000058	Afu3g05880 Afu3g05890	AN3423.2 AN3424.2	FG09904.1 FG09981.1	MG00801.4	NCU04610.2 NCU04611.2	YHR073W
52	2	2	2	2	1	2	1	1	3	An09g06730 An13g03650	Anig02806.1 Anig04634.1	AO090102000632 AO090103000082	Afu3g01560 Afu5g04260	AN8279.2	FG03405.1 FG06508.1	MG08129.4	NCU05168.2	YEL063C YNL268W YNL270C			K03293	amino acid transporter, AAT family
53	2	2	2	2	1	2	2	2	2	An09g04100 An09g04110	Anig00869.1 Anig04532.1	AO090020000625 AO090020000626	Afu3g14350 Afu3g14370	AN2512.2	FG02664.1 FG09860.1	MG04477.4 MG04686.4	NCU03986.2 NCU05927.2	YLR289W YOR116C			K03018; K03018 K03596	DNA-directed RNA polymerase III subunit C1; DNA-directed RNA polymerase III subunit C1 GTP-binding protein LepA	2.7.7.6 2.7.7.6
54	3	3	2	2	1	2	1	1		An09g02930 An14g02740 An14g03990	Anig00938.1 Anig05280.1 Anig10396.1	AO090010000470 AO090102000255	Afu4g03110 Afu5g10690	AN2475.2	FG05839.1 FG07587.1	MG09852.4	NCU00821.2				K01804	L-arabinose isomerase	5.3.1.4
55	2	2	3	3	2	1	2	1		An02g07930 An04g05880	Anig03748.1 Anig09414.1	AO090003000772 AO090003001138 AO090010000591	Afu3g12120 Afu4g00180 Afu4g10770	AN1967.2 AN5028.2	FG10960.1	MG05973.4 MG10859.4	NCU05858.2				K00509	prostaglandin-endoperoxide synthase	1.14.99.1
56	3	3	3	1	1	1		2	1	An02g02170 An12g03230 An16g02500	Anig06962.1 Anig11432.1 Anig12540.1	AO090005001315 AO090023000874 AO090026000284	Afu2g13250	AN6231.2	FG10743.1		NCU08409.2 NCU10283.2	YGL026C			K01695 K01696; K01696	tryptophan synthase alpha chain tryptophan synthase beta chain; tryptophan synthase beta chain	4.2.1.20 4.2.1.20
57	2	1	2	2	2	1	2	2	2	An01g13350 An08g03480	Anig03359.1	AO090005001209 AO090038000288	Afu1g11180 Afu1g15270	AN0858.2 AN1163.2	FG01015.1	MG04437.4 MG06459.4	NCU00104.2 NCU02630.2	YDR258C YLL026W			K03695	ATP-dependent Clp protease ATP-binding subunit ClpB	3.4.21.-
58	2	2	2	2	2	2	1	1	2	An01g05650 An15g03190	Anig05622.1 Anig10603.1	AO090005000840 AO090012000417	Afu1g02550 Afu2g14990	AN0316.2 AN7570.2	FG00397.1 FG00639.1	MG06650.4	NCU09468.2	YML085C YML124C			K03864; K07374	small monomeric GTPase; tubulin, alpha	3.6.5.1 3.6.5.2 3.6.5.3 3.6.5.4
59			2	2	1	2	1	2	7			AO090038000234 AO090103000129	Afu7g06380 Afu8g07070	AN3516.2	FG09082.1 FG10662.1	MG07547.4	NCU06523.2 NCU07860.2	YBR299W YGR287C YGR292W YIL172C YJL216C YJL221C YOL157C			K01187	alpha-glucosidase	3.2.1.20
60						1			16						FG02978.1			YDL245C YDR342C YDR343C YDR345C YEL069C YFL011W YHR092C YHR094C YHR096C YJL214W YJL219W YJR158W YLR081W YMR011W YNR072W YOL156W
61	3	3	2	1	1	1	1	1	1	An03g04520 An14g03280 An18g02550	Anig01033.1 Anig01084.1 Anig03542.1	AO090012000890 AO090023000127	Afu2g14210	AN6346.2	FG02056.1	MG05345.4	NCU04579.2	YJR016C			K01687	dihydroxy-acid dehydratase	4.2.1.9
62	2	2	2	2	2	2	1	1	1	An02g14400 An02g14450	Anig02677.1 Anig10485.1	AO090001000706 AO090001000708	Afu2g05860 Afu2g05890	AN7462.2 AN7464.2	FG00507.1 FG00508.1	MG09892.4	NCU03292.2	YGL167C			K01529		3.6.1.-
63	15	1								An02g09120 An04g05900 An04g06790 An05g01980 An06g00090 An07g00900 An08g10220 An09g00770 An09g00980 An10g00740 An11g06380 An11g07250 An11g08670 An13g03740 An18g00790	Anig00512.1											rna-directed dna polymerase	2.7.7.49
64	2	2	2	2	2	1	2	2		An01g08580 An02g05380	Anig05500.1 Anig12911.1	AO090009000288 AO090026000225	Afu2g13750 Afu4g13000	AN2418.2 AN3580.2	FG06876.1	MG09914.4 MG09915.4	NCU09120.2 NCU09121.2				K00540		1.-.-.-
65	1	4	4	2	2		1			An09g01290	Anig08220.1 Anig08562.1 Anig09342.1 Anig12416.1	AO090005000798 AO090009000071 AO090010000402 AO090038000210	Afu3g02530 Afu3g14700	AN3612.2 AN6431.2		MG09645.4						transferring groups other than amino-acyl groups	2.3.1.-
66	2	2	2	2	2	1	1	1	1	An07g09690 An14g05780	Anig04697.1 Anig13382.1	AO090012000966 AO090026000130	Afu1g07140 Afu5g14350	AN2684.2 AN5184.2	FG10003.1	MG02465.4	NCU01333.2	YGL012W			K00223	D24(241)-sterol reductase	1.3.1.71
67	2	2	2	2	1	1	1	1	2	An07g08720 An13g00400	Anig02117.1 Anig13299.1	AO090005001531 AO090026000820	Afu2g04020 Afu7g03940	AN4262.2	FG05697.1	MG08707.4	NCU00793.2	YML100W YMR261C			K00697	alpha,alpha-trehalose-phosphate synthase (UDP-forming)	2.4.1.15
68	2	2	2	2	1	1	1	1	2	An07g05570 An14g00660	Anig11965.1 Anig13062.1	AO090011000449 AO090206000079	Afu2g01870 Afu4g04180	AN4566.2	FG10327.1	MG09551.4	NCU04251.2	YBR038W YNL192W			K00698	chitin synthase	2.4.1.16
69	2	3	2	3	3		1			An04g09530 An11g07310	Anig00063.1 Anig00152.1 Anig09089.1	AO090023000444 AO090701000530	Afu4g00210 Afu4g14560 Afu7g00160	AN0150.2 AN6000.2 AN7071.2		MG00428.4					K01897; K00645; K01897	long-chain fatty-acid-CoA ligase; [acyl-carrier-protein] S-malonyltransferase; long-chain fatty-acid-CoA ligase	6.2.1.3 2.3.1.- 2.3.1.39 2.3.1.- 6.2.1.3 2.3.1.-
70	1	2	2	2	3	2	1	1		An04g03400	Anig01458.1 Anig08086.1	AO090023000697 AO090026000741	Afu4g08600 Afu8g02310	AN1689.2 AN4126.2 AN9034.2	FG00139.1 FG04194.1	MG05008.4	NCU00378.2				K00128	aldehyde dehydrogenase (NAD+)	1.2.1.3 1.2.1.5
71	1	1	2	1	2	3	3	1	1	An02g11720	Anig11136.1	AO090005001458 AO090103000274	Afu3g08200	AN2936.2 AN8966.2	FG04240.1 FG06831.1 FG07634.1	MG02075.4 MG03273.4 MG04464.4	NCU07404.2	YGL156W			K01191; K05046	alpha-mannosidase; solute carrier family 6 (neurotransmitter transporter, GABA), member	3.2.1.24
72	2	2	2	1	2	3	1	1		An02g07880 An08g03850	Anig01548.1 Anig08458.1	AO090010000195 AO090038000264	Afu1g11580	AN1138.2 AN6805.2	FG00107.1 FG03711.1 FG05707.1	MG07779.4	NCU06026.2				K01804	L-arabinose isomerase	5.3.1.4
73	3	2	2	1	1	1	1	1	2	An02g07600 An02g11440 An02g12770	Anig05845.1 Anig10080.1	AO090005001480 AO090020000415	Afu3g07810	AN2916.2	FG07361.1	MG00168.4	NCU08336.2	YJL045W YKL148C			K00234; K00233; K00234	succinate dehydrogenase (ubiquinone) flavoprotein subunit precursor; succinate dehydrogenase (ubiquinone); succinate dehydrogenase (ubiquinone) flavoprotein subunit precursor	1.3.5.1 1.3.5.1 1.3.5.1
74	3	3	2	2	1	1		1		An01g10350 An06g00290 An07g04420	Anig04012.1 Anig07229.1 Anig09854.1	AO090003000042 AO090120000158	Afu1g16700 Afu6g06660	AN0980.2	FG03343.1		NCU04623.2				K01190	beta-galactosidase	3.2.1.23
75	3	3	2	3	2					An01g05830 An01g14660 An12g04620	Anig03982.1 Anig07158.1 Anig07403.1	AO090001000141 AO090005000863	Afu1g02350 Afu2g08910 Afu4g13830	AN0332.2 AN0489.2
76	1	1		2	2	2	2	4		An19g00090	Anig05705.1		Afu6g11980 Afu6g13270	AN0550.2 AN8480.2	FG06616.1 FG09445.1	MG00263.4 MG00659.4	NCU04850.2 NCU07523.2 NCU08097.2 NCU09791.2				K01210	glucan 1,3-beta-glucosidase	3.2.1.58
77	1	1	1	1	1	2	2	2	3	An16g05150	Anig09396.1	AO090011000642	Afu2g09910	AN6014.2	FG03363.1 FG08543.1	MG01551.4 MG04956.4	NCU03929.2 NCU04380.2	YIL009W YMR246W YOR317W			K01897	long-chain fatty-acid-CoA ligase	6.2.1.3
78	2	2	2	2	2	1	1	1		An14g03660 An16g01540	Anig03534.1 Anig06981.1	AO090003001343 AO090010000441	Afu5g01820 Afu5g10920	AN0229.2 AN8069.2	FG05653.1	MG01463.4	NCU06986.2
79	3	4	3	1	1					An12g10090 An12g10860 An13g02460	Anig04674.1 Anig04732.1 Anig05653.1 Anig06077.1	AO090005000952 AO090010000349 AO090010000426	Afu3g02670	AN2064.2								aminoadipate-semialdehyde dehydrogenase.	1.2.1.31
80	2	2	2	3	1	1	1	1	1	An12g01100 An12g01110	Anig07574.1 Anig08967.1	AO090038000528 AO090038000529	Afu3g01170 Afu7g01590 Afu7g01600	AN9144.2	FG00454.1	MG04764.4	NCU00522.2	YHR112C			K01739	cystathionine gamma-synthase	2.5.1.48
81	2	2	2	2	2	1	1	1		An08g08840 An15g04770	Anig07438.1 Anig12163.1	AO090005000539 AO090103000342	Afu6g13490 Afu8g06020	AN5447.2 AN7278.2	FG01572.1	MG02378.4	NCU06803.2				K01580	glutamate decarboxylase	4.1.1.15
82	2	2	2	2	1	1	1	1	1	An07g08710 An08g10510	Anig03113.1 Anig04397.1	AO090003000417 AO090005001530	Afu2g04010 Afu6g12950	AN5523.2	FG06051.1	MG03860.4	NCU09715.2	YBR126C			K00697	alpha,alpha-trehalose-phosphate synthase (UDP-forming)	2.4.1.15
83	2	3	3	3	1		1			An04g08340 An17g01770	Anig02112.1 Anig02377.1 Anig07920.1	AO090009000651 AO090011000114 AO090020000679	Afu4g14130 Afu5g06070 Afu6g03470	AN2300.2		MG02348.4					K05658; K06147	ATP-binding cassette, subfamily B (MDR/TAP), member 1; ATP-binding casette, subfamily B, bacterial
84	4	2	2	2	2			1		An04g06930 An05g02100 An11g03340 An12g06930	Anig01594.1 Anig01904.1	AO090023000944 AO090120000196	Afu2g00710 Afu4g10130	AN2018.2 AN3402.2			NCU09805.2				K01176	alpha-amylase	3.2.1.1
85	3	1	3		6		1			An03g03030 An03g03370 An08g11610	Anig02645.1	AO090003000626 AO090003001421 AO090206000126		AN1071.2 AN1580.2 AN3881.2 AN8322.2 AN8545.2 AN9426.2		MG02976.4
86	2	2	2	1	2	2	1	1		An02g04530 An13g00740	Anig07448.1 Anig11046.1	AO090005000104 AO090103000119	Afu7g04190	AN5688.2 AN7375.2	FG03951.1 FG05593.1	MG03402.4	NCU07859.2				K00574	cyclopropane-fatty-acyl-phospholipid synthase	2.1.1.79
87	2	2	2	2	2	1	1	1		An02g03070 An03g06220	Anig05290.1 Anig10571.1	AO090009000173 AO090010000654	Afu6g12410 Afu8g02130	AN3730.2 AN8946.2	FG02022.1	MG08370.4	NCU08909.2				K01210	glucan 1,3-beta-glucosidase	3.2.1.58
88	2	2	2	2	2	1	1	1		An01g11660 An07g09330	Anig01058.1 Anig09751.1	AO090001000348 AO090012000941	Afu6g07070 Afu6g11610	AN0494.2 AN5176.2	FG00571.1	MG06834.4	NCU07340.2				K01225	cellulose 1,4-beta-cellobiosidase	3.2.1.91
89	2	2	2	2	1	2		2		An01g06610 An01g09050	Anig04514.1 Anig07727.1	AO090009000239 AO090038000415	Afu2g17650 Afu4g13340	AN1950.2	FG03553.1 FG10167.1		NCU01036.2 NCU05785.2
90	3	2	1	1	1	2	2	2		An01g04110 An01g04210 An15g04600	Anig04643.1 Anig12744.1	AO090003000798	Afu1g05020	AN2730.2	FG01066.1 FG02163.1	MG04126.4 MG04640.4	NCU03235.2 NCU04433.2				K03321	sulfate permease, SulP family
91	2	3	2	2	1	1	1	1		An17g01150 An17g01170	Anig00171.1 Anig01775.1 Anig04200.1	AO090009000596 AO090009000597	Afu5g06480 Afu5g06500	AN2264.2	FG05140.1	MG08661.4	NCU01181.2				K00249	acyl-CoA dehydrogenase	1.3.99.3
92	1	1	1	2	2	1	1	2	2	An15g03940	Anig03081.1	AO090005000074	Afu2g14590 Afu4g00800	AN1797.2 AN7096.2	FG02641.1	MG06203.4	NCU04963.2 NCU08180.2	YDL138W YDL194W			K01804	L-arabinose isomerase	5.3.1.4
93	2	3	3	1	1	1	1			An15g03100 An18g01120	Anig08728.1 Anig12488.1 Anig12489.1	AO090003001420 AO090005000970 AO090012000422	Afu2g15020	AN7369.2	FG11228.1	MG05055.4					K00108	choline dehydrogenase	1.1.99.1 1.1.99.10 1.-.-.-
94	2	2	1	1	1	1	1	1	2	An09g03160 An12g08790	Anig00554.1 Anig13923.1	AO090120000088	Afu6g02070	AN8672.2	FG08595.1	MG02767.4	NCU07443.2	YDR093W YER166W			K01530	phospholipid-translocating ATPase	3.6.3.1 3.6.1.-
95	2	2	2	2	1	1	2			An09g00930 An14g02290	Anig01915.1 Anig10367.1	AO090005000141 AO090038000088	Afu5g00730 Afu7g04570	AN8941.2	FG04512.1	MG05445.4 MG10027.4					K01539; K01541	Na+/K+-exchanging ATPase alpha subunit; H+/K+-exchanging ATPase	3.6.3.9 3.6.3.10 3.6.1.37
96	2	2	2	2	1	1	1	1	1	An08g04960 An08g04970	Anig04328.1 Anig04995.1	AO090001000296 AO090001000297	Afu1g12325 Afu1g12330	AN1060.2	FG01558.1	MG09186.4	NCU03505.2	YER169W
97	2	1	2	2	1	1	1	1	1	An08g04100 An18g03820	Anig06143.1	AO090001000375 AO090009000484	Afu1g11890 Afu6g00300	AN1102.2	FG04102.1	MG05197.4	NCU00447.2	YDR062W			K00654	serine palmitoyltransferase	2.3.1.50
98	2	1	3	2	1	1	1	1		An07g06770 An16g06350	Anig10338.1	AO090011000488 AO090103000137 AO090701000830	Afu2g02130 Afu8g00590	AN4592.2	FG09845.1	MG03569.4	NCU02408.2					linoleoyl-coa desaturase.	1.14.99.25
99	2	2	2	2	1	1		1	1	An07g06150 An09g06490	Anig04628.1 Anig07694.1	AO090020000194 AO090102000611	Afu4g12040 Afu5g04080	AN8260.2	FG05950.1		NCU01119.2	YHR072W			K01852	lanosterol synthase	5.4.99.7
100	2	1	2	1	2	1	1	1	1	An07g01960 An12g09940	Anig04509.1	AO090005000456 AO090102000339	Afu7g05920	AN4135.2 AN6731.2	FG06184.1	MG01790.4	NCU05259.2	YGL055W			K00507	stearoyl-CoA desaturase	1.14.19.1
101	1	1	3	1	3	3	1			An04g09070	Anig11615.1	AO090003001016 AO090010000561 AO090113000149	Afu6g14610	AN0711.2 AN5306.2 AN7151.2	FG07974.1 FG09073.1 FG10686.1	MG02192.4					K05989		3.2.1.40
102	1	2	1	1	1	2	2	2	1	An04g06840	Anig03322.1 Anig05844.1	AO090003001200	Afu4g10210	AN2011.2	FG00595.1 FG09020.1	MG00111.4 MG04852.4	NCU03592.2 NCU06281.2	YMR162C			K01530	phospholipid-translocating ATPase	3.6.3.1
103	2	1	1	2	1	1	1	1	2	An04g00610 An07g08280	Anig07882.1	AO090120000217	Afu1g11230 Afu2g03700	AN3817.2	FG09197.1	MG08975.4	NCU00712.2	YLR450W YML075C			K00021	3-hydroxy-3-methylglutaryl-CoA reductase	1.1.1.34
104	3	3	2	2	1					An03g01240 An12g05510 An13g01250	Anig02598.1 Anig09989.1 Anig13767.1	AO090005000166 AO090038000498	Afu3g13670 Afu7g04730	AN3763.2
105	2	2	2	2	2	1	1			An03g00730 An13g00710	Anig03864.1 Anig04349.1	AO090003000356 AO090005000103	Afu3g00680 Afu7g04180	AN5690.2 AN8454.2	FG03278.1	MG03332.4					K00276	copper amine oxidase	1.4.3.6
106	2	2	2	2	2	1		1		An02g02340 An02g02360	Anig01794.1 Anig05254.1	AO090026000321 AO090026000323	Afu2g13430 Afu2g13440	AN6317.2 AN6318.2	FG01964.1		NCU04350.2				K00698	chitin synthase	2.4.1.16
107	4	3	2		1			1		An01g11280 An12g04370 An14g01258 An14g01260	Anig07761.1 Anig08766.1 Anig09586.1	AO090011000332 AO090701000455		AN8537.2			NCU06153.2				K00492; K00492 K03379; K03379 K00492	cyclohexanone monooxygenase; cyclohexanone monooxygenase	1.14.13.- 1.14.-.- 1.14.13.- 1.14.13.22 1.14.13.22 1.14.13.- 1.-.-.-
108	1	1	3	2	2	1	1	2		An01g09960	Anig13142.1	AO090005000986 AO090011000140 AO090103000120	Afu1g16920 Afu3g02090	AN2359.2 AN8401.2	FG07993.1	MG08985.4	NCU00709.2 NCU09923.2				K05349	beta-glucosidase	3.2.1.21 3.2.1.37
109	2	2	2	2	2	1		1		An01g03000 An06g01370	Anig00243.1 Anig05856.1	AO090003000943 AO090009000195	Afu1g04120 Afu6g12250	AN4007.2 AN5669.2	FG06342.1		NCU06881.2				K01028; K01029	3-oxoacid CoA-transferase subunit A; 3-oxoacid CoA-transferase subunit B	2.8.3.5 2.8.3.5
110		1			12						Anig01281.1			AN2712.2 AN2795.2 AN3343.2 AN3544.2 AN3981.2 AN4370.2 AN7095.2 AN7197.2 AN7276.2 AN7756.2 AN7978.2 AN8207.2							K00986	RNA-directed DNA polymerase	2.7.7.49
111	2	1	2	2	1	1	1	1	1	An16g07480 An16g07490	Anig10044.1	AO090005000623 AO090005000624	Afu8g05230 Afu8g05240	AN1516.2	FG01174.1	MG10840.4	NCU02960.2	YEL020C			K01577	oxalyl-CoA decarboxylase	4.1.1.8 4.1.-.-
112	2	2	1	1	1	2	1	1		An14g03290 An15g05290	Anig02251.1 Anig04637.1	AO090010000626	Afu5g08150	AN8957.2	FG00669.1 FG04440.1	MG03736.4	NCU08358.2				K05666	ATP-binding cassette, subfamily C (CFTR/MRP), member 2	3.6.1.3
113	1	1	1	1	1	3	1	2	1	An13g00840	Anig10781.1	AO090005000114	Afu7g04290	AN5678.2	FG00613.1 FG03799.1 FG03961.1	MG11062.4	NCU05830.2 NCU10262.2	YKR039W			K03293	amino acid transporter, AAT family
114	2	2	2	1	1	1	1	1		An12g10470 An18g01890	Anig03083.1 Anig10420.1	AO090005000959 AO090701000445	Afu8g04920	AN5488.2	FG01693.1	MG06862.4	NCU07981.2
115	2	2	2	1	1	1	1	1		An12g10190 An17g01450	Anig09412.1 Anig09454.1	AO090005000280 AO090009000628	Afu5g06290	AN2282.2	FG04217.1	MG04927.4	NCU00195.2
116	2	2	2				3	2		An12g07070 An13g02430	Anig05306.1 Anig05548.1	AO090009000078 AO090020000186				MG03752.4 MG04775.4 MG05589.4	NCU05011.2 NCU06013.2				K00924		2.7.1.- 2.3.1.-
117	2	1	1	1	1	1	1	1	2	An12g02240 An17g01977	Anig12361.1	AO090009000672	Afu5g05920	AN8835.2	FG06958.1	MG06321.4	NCU00405.2	YBR121C YPR081C			K01880	glycyl-tRNA synthetase, class II	6.1.1.14
118	1	1	2	1	1	3	2	1		An12g01850	Anig04129.1	AO090005000740 AO090010000208	Afu7g01320	AN3368.2	FG00807.1 FG04679.1 FG11068.1	MG01178.4 MG09664.4	NCU00890.2				K01192	beta-mannosidase	3.2.1.25
119	2	2	2	2	1	1	1	1		An12g00530 An12g00550	Anig00283.1 Anig01806.1	AO090038000589 AO090038000590	Afu7g02110 Afu7g02120	AN9099.2	FG10105.1	MG00753.4	NCU01409.2
120	2	2	2		5					An09g01860 An12g02050	Anig09930.1 Anig10154.1	AO090001000402 AO090010000114		AN0523.2 AN1034.2 AN2032.2 AN3230.2 AN3386.2								acyltransferases.	2.3.1.-
121	1	1	2	1	1	1	1	1	3	An08g06240	Anig12833.1	AO090005000019 AO090012000565	Afu1g13210	AN0660.2	FG05277.1	MG08002.4	NCU07334.2	YBL042C YBR021W YIR028W			K03457	nucleobase:cation symporter-1, NCS1 family
122	2	2	2	2	1	1	1	1		An07g09880 An07g09890	Anig03729.1 Anig13958.1	AO090012000986 AO090012000987	Afu1g07340 Afu1g07350	AN5137.2	FG00836.1	MG06965.4	NCU09598.2				K01831 K07430	cytochrome P450, family 8, subfamily A (Prostacyclin synthase) cytochrome P450, family 7, subfamily B (oxysterol	5.3.99.4
123	2	2	2		1	2	2			An07g07630 An15g04800	Anig08441.1 Anig13690.1	AO090038000223 AO090038000425		AN5976.2	FG04953.1 FG11559.1	MG07634.4 MG08583.4					K05349	beta-glucosidase	3.2.1.21
124	2	2	1	1	1	1	1	1	1	An07g06490 An16g01860	Anig05642.1 Anig09689.1	AO090003001317	Afu5g02010	AN8044.2	FG06911.1	MG05666.4	NCU00481.2	YLR389C			K01408	insulysin	3.4.24.56
125	1	1	1	1	1	1	1	1	4	An07g02730	Anig07705.1	AO090005000409	Afu7g05450	AN6697.2	FG01351.1	MG00505.4	NCU02668.2	YIL123W YJL116C YKR042W YNL066W			K01188	beta-glucosidase	3.2.1.21
126	1	1	1	1	1	2	2	1	2	An04g05620	Anig05506.1	AO090003001112	Afu4g11080	AN5626.2	FG00330.1 FG01743.1	MG03201.4 MG04590.4	NCU06836.2	YAL054C YLR153C			K01895	acetyl-CoA synthetase	6.2.1.1
127	1	1	2	2	2	1	1	1	1	An04g04890	Anig05745.1	AO090001000509 AO090003001067	Afu4g11540 Afu6g08470	AN3916.2 AN5589.2	FG03247.1	MG01281.4	NCU06005.2	YHL032C			K00864	glycerol kinase	2.7.1.30
128	2	2	1	1	1	1	1	1	1	An04g04130 An11g08870	Anig02894.1 Anig04275.1	AO090023000628	Afu4g09140	AN1810.2	FG05546.1	MG06392.4	NCU00194.2	YLR438W			K00818; K00819 K00818	acetylornithine aminotransferase; ornithine--oxo-acid transaminase acetylornithine aminotransferase	2.6.1.11 2.6.1.13 2.6.1.13 2.6.1.11
129	2	2	2	2	2		1			An03g06660 An08g04600	Anig00762.1 Anig13800.1	AO090001000305 AO090010000743	Afu1g12240 Afu8g02550	AN1073.2 AN8903.2		MG04934.4					K03305	proton-dependent oligopeptide transporter, POT family
130	3	2	2	2	2					An02g11400 An02g11410 An12g10440	Anig00656.1 Anig08477.1	AO090005001483 AO090010000193	Afu3g07860 Afu4g14070	AN2955.2 AN8369.2
131	1	1	1	3	1	2	1	1	1	An02g08600	Anig01035.1	AO090005000706	Afu3g12590 Afu3g12600 Afu3g12640	AN3106.2	FG04384.1 FG04734.1	MG03230.4	NCU09594.2	YHR011W			K01188; K01875	beta-glucosidase; seryl-tRNA synthetase	3.2.1.21 6.1.1.11
132	2	1	2	2	1	1	1	1		An02g06860 An14g03620	Anig01905.1	AO090003000665 AO090003000666	Afu3g11110 Afu3g11120	AN4885.2	FG07023.1	MG03869.4	NCU06112.2				K01580	glutamate decarboxylase	4.1.1.15
133	2	1	2	2	1	1	1	1		An02g02390 An02g02410	Anig06974.1	AO090026000326 AO090026000327	Afu2g13480 Afu2g13490	AN6326.2	FG06181.1	MG01781.4	NCU05266.2
134	1	1	1	1	1	2			5	An01g14960	Anig11640.1	AO090005000816	Afu1g02780	AN0300.2	FG00596.1 FG10659.1			YDR321W YLR155C YLR157C YLR158C YLR160C			K01424	L-asparaginase	3.5.1.1
135	2	2	2	2	1	1		1		An01g12150 An14g05820	Anig10813.1 Anig13477.1	AO090012000445 AO090701000770	Afu1g14170 Afu3g00380	AN0756.2	FG03904.1		NCU00642.2				K01190	beta-galactosidase	3.2.1.23
136	1	1	2	1	3	1	1	2		An01g10930	Anig07646.1	AO090005001084 AO090038000471	Afu1g16250	AN0941.2 AN7345.2 AN8953.2	FG03462.1	MG10662.4	NCU04674.2 NCU09281.2				K01187	alpha-glucosidase	3.2.1.20
137	2	2	2	1		2	1		1	An01g08960 An15g05520	Anig06619.1 Anig13635.1	AO090102000589 AO090124000036	Afu5g03790		FG02142.1 FG05159.1	MG02156.4		YMR058W			K05909		1.10.3.2 1.-.-.-
138	2	1	2	2	1	1	1	1	1	An01g05690 An01g05700	Anig12813.1	AO090005000844 AO090005000845	Afu1g02500 Afu1g02510	AN0320.2	FG00841.1	MG06982.4	NCU01775.2	YGL014W			K02607	origin recognition complex subunit 5
139	2	2	2	2		2	1			An01g00240 An08g09470	Anig00905.1 Anig07016.1	AO090026000406 AO090124000055	Afu3g03980 Afu5g10050		FG02138.1 FG03548.1	MG10724.4					K00490	cytochrome P450, family 4, subfamily F (leukotriene-B4	1.14.13.30
140
141		1									Anig06061.1
142		7	2				3				Anig04017.1 Anig05024.1 Anig07711.1 Anig08279.1 Anig11568.1 Anig12586.1 Anig12725.1	AO090001000277 AO090001000293				MG03810.4 MG03818.4 MG09589.4					K04780 K00680	nonribosomal peptide synthetase DhbF	2.3.1.- 2.3.1.161 2.1.1.- 2.3.1.-
143	1	1	1	1	1	1	1	1	2	An18g04840	Anig08680.1	AO090120000080	Afu1g06390	AN4218.2	FG08811.1	MG03641.4	NCU02003.2	YBR118W YPR080W			K03231	elongation factor EF-1 alpha subunit	3.6.5.3
144	1	1	1	1	1	1	1	1	3	An18g04220	Anig09566.1	AO090009000405	Afu1g05390	AN4064.2	FG06021.1	MG06656.4	NCU09477.2	YBL030C YBR085W YMR056C			K05863	solute carrier family 25 (mitochondrial carrier; adenine nucleotide
145	1	1	2	1	1	1	1	1	2	An18g01670	Anig08924.1	AO090003001390 AO090010000444	Afu4g00960	AN3223.2	FG09456.1	MG02653.4	NCU00629.2	YGR240C YMR205C			K00850	6-phosphofructokinase	2.7.1.11
146	1	2	1	1	1	1	1	1	2	An17g01410	Anig01308.1 Anig04867.1	AO090009000623	Afu5g06330	AN2278.2	FG07306.1	MG06388.4	NCU06488.2	YIL126W YOR290C			K01509	adenosinetriphosphatase	3.6.1.3
147	2	2	1	1	1	1	1	1		An15g04850 An18g03170	Anig07355.1 Anig07356.1	AO090026000669	Afu5g11590	AN0137.2	FG01473.1	MG06704.4	NCU01747.2				K06867		2.7.1.37
148	1	1	2	2	1	2	1	1		An15g02350	Anig09386.1	AO090023000525 AO090124000048	Afu3g03950 Afu6g10930	AN0602.2	FG00642.1 FG03840.1	MG04880.4	NCU05404.2
149	1	2	2	1	2	1	1			An14g03500	Anig13424.1 Anig13451.1	AO090001000322 AO090023000345	Afu3g02910	AN8551.2 AN8935.2	FG04065.1	MG09856.4					K00615	transketolase	2.2.1.1 2.2.1.3
150	1	3	1	1	1	1	1	1	1	An14g02230	Anig00708.1 Anig05100.1 Anig12129.1	AO090011000088	Afu4g03140	AN7185.2	FG02795.1	MG10596.4	NCU09202.2	YMR216C			K00870	protein kinase	2.7.1.37 2.7.1.-
151	2	2	2	1	2				1	An14g01850 An17g01540	Anig03694.1 Anig05498.1	AO090009000635 AO090011000204	Afu5g06230	AN2287.2 AN7168.2				YDL210W
152	1	1	1	2	1	2	2	1		An13g01690	Anig04703.1	AO090103000366	Afu4g03290 Afu8g00280	AN1783.2	FG01586.1 FG05762.1	MG07491.4 MG10613.4	NCU09735.2				K00100		1.1.1.-
153	1	1	1	1	1	1	1	1	3	An12g00030	Anig13112.1	AO090038000631	Afu7g02550	AN9064.2	FG04922.1	MG01176.4	NCU00891.2	YDL246C YJR159W YLR070C			K00008; K00060 K00008	L-iditol 2-dehydrogenase; threonine 3-dehydrogenase L-iditol 2-dehydrogenase	1.1.1.14 1.1.1.103 1.1.1.14
154	1	1	2	2	1	1	1	1	1	An12g00020	Anig13111.1	AO090003001006 AO090038000632	Afu1g00510 Afu7g02560	AN9066.2	FG00706.1	MG01202.4	NCU00904.2	YDL174C			K00102	D-lactate dehydrogenase (cytochrome)	1.1.2.4
155	2	1	2	2	1	1	1	1		An11g07960 An11g07970	Anig09687.1	AO090001000625 AO090001000626	Afu6g09910 Afu6g09920	AN7514.2	FG09238.1	MG03838.4	NCU09861.2				K01425	glutaminase	3.5.1.2
156	2	6	1							An11g00250 An18g00520	Anig01467.1 Anig03452.1 Anig03652.1 Anig04155.1 Anig07295.1 Anig13689.1	AO090113000209
157	1	1	2	1	1	1	2	1	1	An09g05310	Anig01491.1	AO090001000235 AO090102000517	Afu5g03140	AN8188.2	FG05854.1	MG05045.4 MG09458.4	NCU07774.2	YGR267C			K01495	GTP cyclohydrolase I	3.5.4.16
158	1	2	3	2	2					An09g03320	Anig05253.1 Anig05379.1	AO090010000332 AO090012000699 AO090701000645	Afu5g01350 Afu5g09780	AN7779.2 AN8083.2
159	2	2	1	1	1	1	1	1		An09g03130 An14g00690	Anig02506.1 Anig13927.1	AO090701000158	Afu6g03890	AN8637.2	FG06554.1	MG10061.4	NCU08791.2				K03781	catalase	1.11.1.6
160	1	1	1	2	1	1	1	1	2	An08g07290	Anig13385.1	AO090023000467	Afu6g11430 Afu7g01000	AN0554.2	FG00979.1	MG03900.4	NCU03415.2	YER073W YOR374W			K00128	aldehyde dehydrogenase (NAD+)	1.2.1.3
161	1	1	2	1	1	1	1	1	2	An08g03240	Anig12424.1	AO090038000312 AO090038000313	Afu1g10940	AN1180.2	FG00408.1	MG00183.4	NCU03071.2	YCR073C YNR031C			K00924		2.7.1.-
162	1		2	2	2	1	1	1	1	An08g03190		AO090009000281 AO090038000317	Afu1g10910 Afu7g00250	AN1182.2 AN6838.2	FG09530.1	MG00604.4	NCU04054.2	YFL037W			K07375	tubulin, beta
163	1	1	1	1		1	1	1	4	An07g08170	Anig03879.1	AO090120000224	Afu2g03610		FG00861.1	MG03699.4	NCU03117.2	YAR073W YHR216W YLR432W YML056C			K00088	IMP dehydrogenase	1.1.1.205
164	2	2	2	1	1		1	1		An07g07980 An08g04670	Anig02597.1 Anig05892.1	AO090012000051 AO090120000234	Afu2g03500	AN4482.2		MG07296.4	NCU01285.2				K04126	isopenicillin-N synthase	1.21.3.1
165	1	1	3	1	1	2	1	1		An07g07500	Anig03484.1	AO090001000032 AO090026000661 AO090166000064	Afu2g03090	AN4517.2	FG03805.1 FG05527.1	MG05190.4	NCU00010.2				K05663	mitochondrial ABC transporter atm
166	1	1	1	1	1	1	1	1	3	An06g01550	Anig10986.1	AO090009000174	Afu6g12400	AN3729.2	FG07946.1	MG00865.4	NCU06871.2	YGR032W YLR342W YMR306W			K00706	1,3-beta-glucan synthase	2.4.1.34
167	2	1	2	2	1	1	1	1		An04g09250 An04g09260	Anig08028.1	AO090102000100 AO090102000101	Afu2g17180 Afu2g17190	AN7249.2	FG02716.1	MG06628.4	NCU05715.2
168	1	1	2	1	1	1	1	1	2	An04g06210	Anig06309.1	AO090003001165 AO090124000027	Afu4g10460	AN1990.2	FG03993.1	MG01092.4	NCU05526.2	YDL131W YDL182W			K01649	2-isopropylmalate synthase	2.3.3.13 4.1.3.21
169	1	1	1	1	2	1	1	1	2	An04g05310	Anig08979.1	AO090003001090	Afu4g11300	AN5083.2 AN5606.2	FG00818.1	MG03947.4	NCU03463.2	YMR054W YOR270C			K02154	V-type H+-transporting ATPase subunit I	3.6.3.14 3.6.1.35
170	2	2	2	1	1	1		1	1	An03g05940 An18g06820	Anig04460.1 Anig13876.1	AO090003000003 AO090003001475	Afu6g06340	AN5794.2	FG01199.1		NCU10234.2	YKL104C			K00820	glucosamine--fructose-6-phosphate aminotransferase (isomerizing)	2.6.1.16
171	1	1	1	1	1	1	1	1	3	An03g04280	Anig02020.1	AO090701000725	Afu5g08090	AN7725.2	FG05035.1	MG05980.4	NCU06550.2	YFL059W YMR096W YNL333W			K06215	pyridoxine biosynthesis protein	1.1.1.262
172	2	1	2	2	2	1				An03g02190 An05g01290	Anig06106.1	AO090010000126 AO090020000259	Afu5g01160 Afu7g00950	AN3357.2 AN4277.2	FG07582.1
173	2	2	1	1	2	1		1		An03g01530 An04g05440	Anig07564.1 Anig07931.1	AO090003001099	Afu4g11220	AN5613.2 AN9178.2	FG01561.1		NCU03350.2				K00087	xanthine dehydrogenase	1.17.1.4 1.1.1.204
174	1	2	2	2	1	1	1	1		An02g13790	Anig04093.1 Anig05163.1	AO090020000290 AO090020000291	Afu3g07015 Afu3g07020	AN4808.2	FG08710.1	MG02626.4	NCU01998.2
175	1	1	1	1	1	1	1	1	3	An02g12430	Anig04114.1	AO090005001404	Afu3g08660	AN2999.2	FG10347.1	MG07268.4	NCU03857.2	YDL066W YLR174W YNL009W			K00031	isocitrate dehydrogenase	1.1.1.42
176	1	1	1	1	1	1		1	4	An02g10320	Anig03209.1	AO090102000360	Afu5g02470	AN8009.2	FG01672.1		NCU09345.2	YDL244W YFL058W YJR156C YNL332W			K02051	sulfonate/nitrate/taurine transport system substrate-binding protein
177	2	2	1	1	1	1	1	1		An02g10150 An18g04200	Anig01668.1 Anig02516.1	AO090009000410	Afu1g05360	AN3895.2	FG03666.1	MG03774.4	NCU00052.2					coa-transferases.	2.8.3.-
178	2	2	1	1	1	1	1	1		An02g08660 An16g02380	Anig02929.1 Anig10275.1	AO090012000855	Afu3g12690	AN3112.2	FG05997.1	MG06695.4	NCU01824.2
179	1	1	2	2	1	2	1	1		An02g07610	Anig05408.1	AO090003000742 AO090138000096	Afu3g03700 Afu3g11790	AN2869.2	FG00830.1 FG10929.1	MG08776.4	NCU09287.2
180	1	1	1	1	1	1		1	4	An02g06820	Anig03863.1	AO090003000661	Afu3g11070	AN4888.2	FG09834.1		NCU02397.2	YDL080C YGR087C YLR044C YLR134W			K01568	pyruvate decarboxylase	4.1.1.1
181	2	2	1	1	1	1	1	1		An02g06550 An10g00310	Anig09153.1 Anig11145.1	AO090003000630	Afu3g10820	AN4906.2	FG05385.1	MG06259.4	NCU00023.2				K00521	ferric-chelate reductase	1.16.1.7 1.6.99.13 1.6.99.13 1.6.99.-
182	1	1	1	1	1	1	1	1	3	An02g04270	Anig04071.1	AO090026000426	Afu2g12200	AN6305.2	FG07251.1	MG06368.4	NCU06240.2	YJL164C YKL166C YPL203W			K04345	protein kinase A	2.7.1.37
183	2	2	2	1	2	1	1			An01g14860 An11g05500	Anig02932.1 Anig08946.1	AO090001000516 AO090009000033	Afu6g08560	AN1680.2 AN3912.2	FG02251.1	MG07939.4						l-aminoadipate-semialdehyde dehydrogenase; o-succinylbenzoate--coa ligase.	1.2.1.31 6.2.1.26
184	2	1	1	2	1	1	1	1	1	An01g11540 An18g01150	Anig12492.1	AO090003001520	Afu4g06050 Afu5g01630	AN4313.2	FG04370.1	MG03205.4	NCU06847.2	YLL028W
185	2	1	1	1	1	1	1	1	1	An01g02810 An11g03230	Anig11922.1	AO090003000954	Afu1g03950	AN4042.2	FG01959.1	MG06047.4	NCU05278.2	YMR015C			K00517		1.14.-.-
186	2	2	1	1	1	1	1	1		An01g01550 An01g01820	Anig02975.1 Anig11523.1	AO090120000068	Afu3g02270	AN9339.2	FG06733.1	MG06442.4	NCU00355.2				K00429; K03781	catalase; catalase	1.11.1.6 1.11.1.6
187									11									YBR302C YDL248W YFL062W YGL263W YGR295C YHL048W YJR161C YKL219W YML132W YNL336W YNR075W
188									1									YLR154W-C
189			1	1	9							AO090020000175	Afu2g07930	AN0263.2 AN0683.2 AN2628.2 AN3048.2 AN4335.2 AN5963.2 AN7968.2 AN8186.2 AN9381.2
190	1	1	1	1	1	1	1	1	2	An18g06250	Anig04181.1	AO090003000055	Afu6g06770	AN5746.2	FG01346.1	MG10607.4	NCU10042.2	YGR254W YHR174W			K01689	enolase	4.2.1.11
191	1	1	1	1	1	1	1	1	2	An18g06050	Anig03062.1	AO090003000068	Afu6g06870	AN5757.2	FG10066.1	MG08097.4	NCU04005.2	YHR135C YNL154C			K00924		2.7.1.-
192	1	1	1	1	1	1	1	1	2	An18g05590	Anig07614.1	AO090001000454	Afu1g06530	AN4250.2	FG06300.1	MG00917.4	NCU02269.2	YBR104W YPR058W			K03454	mitochondrial carrier protein, MC family
193	1	1	1	1	1	1	1	1	2	An18g05020	Anig06639.1	AO090001000413	Afu1g06340	AN4222.2	FG05999.1	MG06693.4	NCU01827.2	YDR471W YHR010W			K02901	large subunit ribosomal protein L27e
194	1	1	1	1	1	1	1	1	2	An18g04180	Anig05203.1	AO090009000412	Afu1g05340	AN4060.2	FG02588.1	MG05026.4	NCU07826.2	YNL302C YOL121C			K02966	small subunit ribosomal protein S19e
195	1	2	1	1	1	1	1	1	1	An18g03960	Anig03971.1 Anig13727.1	AO090003000974	Afu1g03760	AN4028.2	FG00437.1	MG04803.4	NCU02747.2	YFL034W
196	1	1	1	1	1	1	1	1	2	An18g03810	Anig10818.1	AO090009000485	Afu1g05990	AN4202.2	FG02099.1	MG05449.4	NCU01221.2	YIL133C YNL069C			K02872	large subunit ribosomal protein L13Ae
197	1	1	1	1	1	1	1	1	2	An18g03740	Anig05915.1	AO090009000347	Afu1g05800	AN4189.2	FG07295.1	MG06482.4	NCU06419.2	YOR231W YPL140C			K00924		2.7.1.-
198	1	1	1	1	1	1	1	1	2	An18g03250	Anig00244.1	AO090026000683	Afu5g11520	AN0144.2	FG04382.1	MG07012.4	NCU01797.2	YCR091W YNR047W			K00870	protein kinase	2.7.1.37
199	1	1	1	1	1	1	1	1	2	An18g02170	Anig05726.1	AO090120000333	Afu5g12160	AN0086.2	FG02714.1	MG01140.4	NCU05680.2	YIL085C YNL029C			K03854	mannosyltransferase	2.4.1.-
200	1	2	1	1	1	2	1	1		An18g01700	Anig00320.1 Anig05649.1	AO090003001387	Afu4g00990	AN3220.2	FG07666.1 FG10483.1	MG05600.4	NCU05585.2
201	1	1	1	1	1	1	1	1	2	An17g02290	Anig09472.1	AO090009000707	Afu5g05550	AN8862.2	FG07469.1	MG06923.4	NCU01440.2	YAL029C YOR326W			K01553	myosin ATPase	3.6.4.1 3.6.1.32
202	1	1	1	1	1	1	1	1	2	An17g02010	Anig05511.1	AO090009000674	Afu5g05900	AN8836.2	FG06957.1	MG06320.4	NCU00406.2	YNL298W YOL113W			K00870	protein kinase	2.7.1.37 2.7.1.-
203	2	1	1	1	1	1	1	1	1	An17g01945 An17g01970	Anig12366.1	AO090009000668	Afu5g05950	AN8831.2	FG02092.1	MG05528.4	NCU01069.2	YCR009C
204	1	2	1	1	1	1	1	1	1	An16g09210	Anig11269.1 Anig13778.1	AO090103000010	Afu8g03980	AN1407.2	FG09319.1	MG03615.4	NCU02573.2	YHR122W
205	1	2	1	1	1	1	1	1	1	An16g08820	Anig00296.1 Anig07537.1	AO090103000045	Afu8g04270	AN1440.2	FG07222.1	MG06380.4	NCU06484.2	YGR270W			K01509	adenosinetriphosphatase	3.6.1.3
206	1	2	1	1	1	1	1	1	1	An16g08010	Anig00027.1 Anig09066.1	AO090005000666	Afu8g04810	AN1485.2	FG00677.1	MG03696.4	NCU03124.2	YOR061W			K03097	casein kinase 2, alpha polypeptide	2.7.1.37 2.7.1.-
207	1	1	1	1	2	1	1	1	1	An16g07410	Anig03215.1	AO090005000617	Afu8g05320	AN1523.2 AN5084.2	FG01080.1	MG07752.4	NCU02514.2	YBL099W			K02111; K02132	F-type H+-transporting ATPase alpha chain; F-type H+-transporting ATPase alpha chain	3.6.3.14 3.6.1.34 3.6.3.14
208	1	1	1	1	1	1	1	1	2	An16g05090	Anig13446.1	AO090011000638	Afu2g09960	AN6010.2	FG06154.1	MG04191.4	NCU08693.2	YEL030W YJR045C			K03283	heat shock protein 70, Hsp70 family
209	1	1	1	1	1	1	1	1	2	An16g04770	Anig06079.1	AO090011000614	Afu2g10220	AN5986.2	FG08941.1	MG02921.4	NCU01906.2	YDR368W YOR120W			K00100		1.1.1.72 1.1.1.-
210	1	1	1	1	1	1	1	1	2	An16g04690	Anig08662.1	AO090038000110	Afu2g10300	AN5979.2	FG05640.1	MG04114.4	NCU07014.2	YDR447C YML024W			K02962	small subunit ribosomal protein S17e
211	1	1	1	1	1	1	1	1	2	An16g04540	Anig05304.1	AO090003000602	Afu3g10570	AN4932.2	FG04051.1	MG05072.4	NCU04987.2	YDR492W YOL002C
212	1	1	2	1	1	1	1	1	1	An16g04170	Anig08981.1	AO090003000571 AO090166000076	Afu3g10310	AN4956.2	FG01086.1	MG06868.4	NCU07982.2	YMR108W			K01652	acetolactate synthase large subunit	2.2.1.6
213	1	1	1	1	1	1	1	1	2	An16g04160	Anig00351.1	AO090003000570	Afu3g10300	AN4957.2	FG04085.1	MG05440.4	NCU08687.2	YBR020W YDR009W			K00849	galactokinase	2.7.1.6
214	1	2	2	2	2					An16g04000	Anig03419.1 Anig05616.1	AO090003000551 AO090003000552	Afu3g10160 Afu3g10170	AN4971.2 AN4972.2
215	1	1	1	1	1	1	1	1	2	An16g03590	Anig10729.1	AO090003000509	Afu3g09910	AN4997.2	FG10779.1	MG00905.4	NCU02263.2	YKL091C YMR079W
216	1	1	1	1	1		1	1	3	An16g01830	Anig00251.1	AO090003001322	Afu5g01970	AN8041.2		MG01084.4	NCU01528.2	YGR192C YJL052W YJR009C			K00134	glyceraldehyde 3-phosphate dehydrogenase	1.2.1.12
217	1	1	1	1	1	1	1	1	2	An15g06730	Anig00060.1	AO090102000227	Afu2g16360	AN7355.2	FG02630.1	MG08117.4	NCU03846.2	YDL036C YOL066C			K06180	ribosomal large subunit pseudouridine synthase D	4.2.1.70
218	1	1	1	1	1	1	1	1	2	An15g06500	Anig11243.1	AO090012000183	Afu2g16150	AN2137.2	FG07132.1	MG07065.4	NCU01242.2	YDL155W YLR210W			K06659	G2/mitotic-specific cyclin 3/4
219	1	1	2	1	1	1	1	1	1	An15g06040	Anig08732.1	AO090012000245 AO090012000246	Afu2g15780	AN2173.2	FG04356.1	MG01072.4	NCU01564.2	YNL083W
220	1	1	1	1	1	1	1	1	2	An15g04490	Anig12810.1	AO090005000576	Afu8g05660	AN1558.2	FG01410.1	MG00748.4	NCU02111.2	YKL129C YMR109W			K01553	myosin ATPase	3.6.4.1 3.6.1.32
221	1	1	1	1	1	1	1	1	2	An15g03900	Anig00301.1	AO090005000072	Afu2g14570	AN1795.2	FG00947.1	MG03634.4	NCU03145.2	YMR243C YOR316C			K03295	cation efflux system protein, CDF family
222	1	1	1	1	1	1	1	1	2	An15g03220	Anig10600.1	AO090012000414	Afu2g14960	AN7567.2	FG01317.1	MG06356.4	NCU09803.2	YDR098C YER174C			K07390	monothiol glutaredoxin
223	1	1	1	1	1	1	1	1	2	An15g01860	Anig04662.1	AO090009000557	Afu6g03540	AN6653.2	FG08700.1	MG02813.4	NCU10007.2	YIR031C YNL117W			K01638	malate synthase	2.3.3.9 4.1.3.2
224	1	1	1	1	2	1	1	1	1	An15g00990	Anig04671.1	AO090701000107	Afu6g04430	AN6576.2 AN9527.2	FG02600.1	MG06443.4	NCU00147.2	YMR009W				oxidoreductases with incorporation of two atoms of oxygen.	1.13.11.-
225	1	1	1	1	1	1	1	1	2	An15g00750	Anig01712.1	AO090701000089	Afu6g04570	AN6563.2	FG07401.1	MG06936.4	NCU03826.2	YKL081W YPL048W			K03233	elongation factor EF-1 gamma subunit
226	1	1	2	1	1	1	1	1	1	An15g00410	Anig08657.1	AO090010000579 AO090701000046	Afu6g04920	AN6525.2	FG06127.1	MG04034.4	NCU03813.2	YOR388C			K00122	formate dehydrogenase	1.2.1.2
227	1	1	1	1	1	1	1	1	2	An15g00170	Anig03776.1	AO090701000024	Afu6g05120	AN6508.2	FG07329.1	MG03972.4	NCU04185.2	YDL079C YMR139W			K00924; K02355	elongation factor EF-G	2.7.1.- 3.6.5.3
228	1	2	1	1	1	1	1	1	1	An14g06560	Anig00465.1 Anig08731.1	AO090120000390	Afu5g12640	AN0040.2	FG05516.1	MG08913.4	NCU00276.2	YOR330C			K02332	DNA polymerase gamma subunit	2.7.7.7
229	1	1	1	1	1	1	1	1	2	An14g06500	Anig05307.1	AO090120000396	Afu5g12690	AN0034.2	FG07017.1	MG04014.4	NCU03779.2	YFL053W YML070W			K00863	dihydroxyacetone kinase	2.7.1.29
230	1	1	1	1	1	1	1	1	2	An14g06340	Anig09126.1	AO090120000408	Afu5g12840	AN6840.2	FG07147.1	MG08153.4	NCU03749.2	YDR272W YOR040W			K01069	hydroxyacylglutathione hydrolase	3.1.2.6
231	1	1	1	1	1	1	1	1	2	An14g06210	Anig05445.1	AO090120000421	Afu5g13000	AN6853.2	FG05890.1	MG00707.4	NCU03596.2	YNL231C YNL264C
232	1	3	3	3						An14g05290	Anig06132.1 Anig11776.1 Anig13097.1	AO090023000257 AO090023000306 AO090113000064	Afu5g13850 Afu6g10050 Afu6g10220
233	1	1	1	1	2	1	1	1	1	An14g05000	Anig07253.1	AO090120000502	Afu5g13520	AN6907.2 AN9534.2	FG02570.1	MG05265.4	NCU06278.2	YNL163C			K03234	elongation factor EF-2	3.6.5.3
234	1	2	1	1	1	1	1	1	1	An14g03200	Anig09186.1 Anig12692.1	AO090102000248	Afu4g03070	AN2482.2	FG06395.1	MG06124.4	NCU08267.2	YGR271W			K01529		3.6.1.-
235	1	1	1	1	1	1	1	1	2	An14g01010	Anig01544.1	AO090011000338	Afu4g03880	AN7107.2	FG02542.1	MG05237.4	NCU07829.2	YGL076C YPL198W			K02937	large subunit ribosomal protein L7e
236	1	1	1	1	1	1	1	1	2	An14g00370	Anig00901.1	AO090206000047	Afu4g04460	AN7003.2	FG08335.1	MG09769.4	NCU05554.2	YDL082W YMR142C			K02873	large subunit ribosomal protein L13e
237	1	1	1	1	2	1	1	1	1	An14g00160	Anig10473.1	AO090206000019	Afu4g04680	AN1568.2 AN6985.2	FG01430.1	MG08591.4	NCU01701.2	YDR109C			K00853	L-ribulokinase	2.7.1.16 2.7.1.47
238	1	1	1	1	1	1	1	1	2	An13g00020	Anig13862.1	AO090673000007	Afu7g03680	AN8288.2	FG01243.1	MG04549.4	NCU03298.2	YNL106C YOR109W			K01099	phosphatidylinositol-bisphosphatase	3.1.3.36 3.1.3.56
239	1	1	1	1	1	1	1	1	2	An12g09140	Anig04149.1	AO090166000066	Afu6g01930	AN2321.2	FG03636.1	MG02204.4	NCU05884.2	YAL067C YGR065C
240	1	1	1	1	1	1	1	1	2	An12g07950	Anig09682.1	AO090120000141	Afu6g02550	AN8715.2	FG08660.1	MG02763.4	NCU09091.2	YOR334W YPL060W
241	1	1	1	1	1	1	1	1	2	An12g07830	Anig02241.1	AO090120000131	Afu6g02440	AN8704.2	FG08676.1	MG02711.4	NCU03150.2	YGL031C YGR148C			K02896	large subunit ribosomal protein L24e
242	1	1	1	1	1	1	1	1	2	An12g07710	Anig04268.1	AO090120000185	Afu6g02840	AN8751.2	FG08635.1	MG02757.4	NCU09071.2	YGR092W YPR111W			K00870	protein kinase	2.7.1.37 2.7.1.-
243	1	1	1	1	1	1	1	1	2	An12g07510	Anig10937.1	AO090026000785	Afu6g02970	AN8762.2	FG08567.1	MG02668.4	NCU03155.2	YGR243W YHR162W
244	1	1	1		4	1	1	1		An12g05740	Anig12037.1	AO090011000401		AN5243.2 AN5250.2 AN9238.2 AN9427.2	FG10646.1	MG02890.4	NCU01896.2
245	1	1	1	1	1	1	1	1	2	An12g04020	Anig07140.1	AO090011000838	Afu2g08670	AN6126.2	FG06580.1	MG07613.4	NCU08535.2	YMR207C YNR016C			K01946	biotin carboxylase	6.3.4.14
246	1	1	2	1	1	2	1	1		An12g03150	Anig11727.1	AO090010000689 AO090102000337	Afu7g00480	AN9342.2	FG03323.1 FG06881.1	MG09931.4	NCU06011.2				K02036; K05658	phosphate transport system ATP-binding protein; ATP-binding cassette, subfamily B (MDR/TAP), member 1	3.6.3.27
247	1	1	1	1	1	1	1	1	2	An12g00320	Anig01875.1	AO090038000610	Afu7g02310	AN9083.2	FG00722.1	MG00657.4	NCU02090.2	YDR441C YML022W			K00759	adenine phosphoribosyltransferase	2.4.2.7
248	1	2	1	1	1	1	1	1	1	An12g00210	Anig10748.1 Anig11045.1	AO090038000616	Afu7g02370	AN9077.2	FG05751.1	MG02183.4	NCU09993.2	YDR334W
249	1	1	1	1	1	1	1	1	2	An11g11310	Anig13848.1	AO090020000006	Afu3g05350	AN3469.2	FG11626.1	MG03578.4	NCU02435.2	YBL002W YDR224C
250	1	1	1	1	1	1	1	1	2	An11g11300	Anig13849.1	AO090020000007	Afu3g05360	AN3468.2	FG11627.1	MG03577.4	NCU02437.2	YBL003C YDR225W
251	1	2	1	1	1	1	1	1	1	An11g11180	Anig01989.1 Anig09405.1	AO090020000015	Afu3g05450	AN3459.2	FG09893.1	MG00256.4	NCU07153.2	YFR044C
252	1	2	1	1	1	1	1	1	1	An11g11010	Anig11572.1 Anig11888.1	AO090020000034	Afu3g05630	AN3443.2	FG09917.1	MG00960.4	NCU03955.2	YKR031C			K01115	phospholipase D	3.1.4.4
253	1	2	1	1	1	1	1	1	1	An11g10990	Anig00012.1 Anig07689.1	AO090020000035	Afu3g05650	AN3441.2	FG07926.1	MG03441.4	NCU05041.2	YDR074W			K00697	alpha,alpha-trehalose-phosphate synthase (UDP-forming)	2.4.1.15 3.1.3.12
254	1	1	2	1	2	1	1	1		An11g10820	Anig06499.1	AO090020000045 AO090020000046	Afu3g05780	AN3435.2 AN3436.2	FG07941.1	MG03538.4	NCU02356.2
255	1	1	1	1	1	1	1	1	2	An11g10490	Anig08305.1	AO090020000073	Afu3g06030	AN2761.2	FG10805.1	MG06562.4	NCU02289.2	YBR082C YDR059C			K06689	ubiquitin-conjugating enzyme UBE2D/E	6.3.2.19
256	1	1	1	1	1	1	1	1	2	An11g09500	Anig11201.1	AO090020000313	Afu3g06840	AN4794.2	FG08714.1	MG02747.4	NCU02181.2	YHR203C YJR145C			K02987	small subunit ribosomal protein S4e
257	1	1	1	1	1	1	1	1	2	An11g09120	Anig04972.1	AO090701000543	Afu6g11260	AN0570.2	FG10845.1	MG03965.4	NCU03565.2	YGR034W YLR344W			K02898	large subunit ribosomal protein L26e
258	1	1	1	1	1	1	1	1	2	An11g06610	Anig10213.1	AO090001000561	Afu6g08870	AN1745.2	FG09476.1	MG01290.4	NCU04019.2	YGR010W YLR328W			K00952	nicotinamide-nucleotide adenylyltransferase	2.7.7.1
259	2	1	1	1	1	1	1	1	1	An11g04680 An11g04690	Anig10908.1	AO090003000300	Afu2g04970	AN2090.2	FG07094.1	MG10605.4	NCU09227.2	YPL263C			K02606	origin recognition complex subunit 4
260	1	1	1	1	1	1	1	1	1	An11g04670	Anig12157.1	AO090003000299	Afu2g04960	AN2087.2	FG00551.1	MG05700.4	NCU08598.2	YMR190C			K03654	ATP-dependent DNA helicase RecQ	3.6.1.-
261	1	1	1	1	1	1	1	1	2	An11g02770	Anig10248.1	AO090003000147	Afu6g07880	AN4168.2	FG09497.1	MG02506.4	NCU03888.2	YFR024C-A YHR016C
262	1	1	1	1	1	1	1	1	2	An11g02620	Anig10912.1	AO090003000164	Afu6g07770	AN1923.2	FG08443.1	MG06503.4	NCU03973.2	YDR111C YLR089C			K00812	aspartate aminotransferase	2.6.1.1 2.6.1.2
263	1	1	1	1	1	1	1	1	2	An11g02040	Anig04813.1	AO090003000121	Afu6g08050	AN3954.2	FG01111.1	MG00175.4	NCU03100.2	YGR256W YHR183W			K00033	6-phosphogluconate dehydrogenase	1.1.1.44 1.1.1.43
264	1	1	1	1	1	1	1	1	2	An11g00990	Anig13093.1	AO090023000242	Afu6g10460	AN2464.2	FG05525.1	MG05189.4	NCU00008.2	YHL003C YKL008C			K04709	Acyl-CoA-dependent ceramide synthase	2.3.1.24
265	1	1	1	1	1	3	1	1		An11g00920	Anig03129.1	AO090023000239	Afu6g10430	AN2462.2	FG04146.1 FG05847.1 FG06549.1	MG09159.4	NCU10651.2				K01452	chitin deacetylase	3.5.1.41 3.5.1.33
266	1	1	2	1	1	1	1	1	1	An10g00510	Anig02267.1	AO090701000373 AO090701000508	Afu2g01040	AN7632.2	FG10200.1	MG06011.4	NCU06652.2	YDL168W			K00001	alcohol dehydrogenase	1.1.1.1
267	1	1	1	1	1	1	1	2	1	An10g00400	Anig10068.1	AO090701000389	Afu2g01170	AN7657.2	FG09980.1	MG07331.4	NCU01162.2 NCU07253.2	YOL030W
268	2	1	1	1	1	1	1	1		An10g00350 An12g09640	Anig09910.1	AO090701000398	Afu2g01220	AN7660.2	FG07477.1	MG06917.4	NCU01449.2				K01714	dihydrodipicolinate synthase; GTP cyclohydrolase II	4.2.1.52 3.5.4.25
269	1	1	1	1	1	1	1	1	2	An09g06680	Anig07591.1	AO090102000627	Afu5g04230	AN8275.2	FG01422.1	MG07202.4	NCU01692.2	YCR005C YNR001C			K01647	citrate synthase	2.3.3.1
270	1	1	1	1	1	1	1	1	2	An09g06590	Anig11714.1	AO090102000620	Afu5g04170	AN8269.2	FG02014.1	MG06759.4	NCU04142.2	YMR186W YPL240C			K04079	molecular chaperone HtpG (Hsp90)
271	1	2	4	1	1		1			An09g05730	Anig03028.1 Anig08614.1	AO090005000961 AO090010000048 AO090026000009 AO090102000545	Afu2g17600	AN7825.2		MG07219.4					K00645	[acyl-carrier-protein] S-malonyltransferase	2.3.1.39
272	1	1	1	1	1	1	1	1	2	An09g05180	Anig13463.1	AO090102000502	Afu5g03020	AN8176.2	FG07186.1	MG08190.4	NCU03757.2	YBR031W YDR012W			K02930	large subunit ribosomal protein L4e
273	1	2	1	1	4			1		An09g01930	Anig01368.1 Anig05786.1	AO090701000826	Afu3g03540	AN1036.2 AN2035.2 AN3273.2 AN6791.2			NCU04865.2				K00059; K00646 K00059	3-oxoacyl-[acyl-carrier protein] reductase; 3-oxoacyl-[acyl-carrier-protein] synthase 3-oxoacyl-[acyl-carrier protein] reductase	1.1.1.100 2.3.1.41 1.1.1.100 2.1.1.-
274	4	2	2	3						An08g11260 An08g11510 An08g12210 An12g06430	Anig10312.1 Anig13832.1	AO090010000300 AO090138000125	Afu1g00960 Afu1g01030 Afu7g07080								K00986	RNA-directed DNA polymerase	2.7.7.49
275	1	1	1	1	1	1	1	1	2	An08g10650	Anig02458.1	AO090003000403	Afu6g12830	AN3720.2	FG06384.1	MG09564.4	NCU02391.2	YIL109C YNL049C
276	1	1	1	1	1	1	1	1	2	An08g10060	Anig13651.1	AO090003000454	Afu6g13300	AN5482.2	FG01099.1	MG09952.4	NCU09269.2	YLR293C YOR185C
277	1	1	1	1	1	1	1	1	2	An08g08740	Anig09250.1	AO090103000331	Afu6g13550	AN5441.2	FG06893.1	MG05661.4	NCU00475.2	YDR450W YML026C			K02964	small subunit ribosomal protein S18e
278	1	1	1	1	1	2	1	1	1	An08g08670	Anig09680.1	AO090103000320	Afu6g13650	AN5436.2	FG03497.1 FG05095.1	MG01824.4	NCU05200.2	YNL123W			K01312	trypsin	3.4.21.4
279	1		1	1	1	1	1	2	2	An08g07590		AO090023000502	Afu6g11140	AN0581.2	FG06173.1	MG04182.4	NCU00755.2 NCU07720.2	YDR338C YHR032W			K03327	multidrug resistance protein, MATE family
280	1	2	1	1	1	1	1	1	1	An08g07540	Anig01766.1 Anig01767.1	AO090023000496	Afu6g11190	AN0576.2	FG05306.1	MG06100.4	NCU06626.2	YBR097W			K00870	protein kinase	2.7.1.37
281	2	1	1	1	1	1	1	1	1	An08g06800 An08g06810	Anig01009.1	AO090012000502	Afu1g13740	AN0708.2	FG04287.1	MG01128.4	NCU01632.2	YDR127W			K00014	shikimate 5-dehydrogenase	1.1.1.25 2.5.1.19 2.7.1.71 4.2.1.10
282	1	1	1	1	1	1	1	1	2	An08g06570	Anig00226.1	AO090012000526	Afu1g13500	AN0688.2	FG09998.1	MG02471.4	NCU01328.2	YBR117C YPR074C			K00615	transketolase	2.2.1.1
283	1	1	1	1	2	1	1	1	1	An08g05850	Anig12704.1	AO090020000466	Afu1g12940	AN1017.2 AN4668.2	FG09612.1	MG01822.4	NCU07024.2	YLR113W			K00870 K04441	protein kinase p38 MAP kinase	2.7.1.37 2.7.1.-
284	1	1	1	1	1	1	1	1	2	An08g05300	Anig12622.1	AO090113000129	Afu1g12610	AN1047.2	FG01950.1	MG06065.4	NCU05269.2	YBR169C YPL106C
285	1	1	1	1	1	1	1	1	2	An08g04240	Anig02696.1	AO090001000358	Afu1g11960	AN1094.2	FG04130.1	MG06276.4	NCU10873.2	YDL085W YMR145C			K03885	NADH dehydrogenase	1.6.99.3 1.6.5.3
286	1	1	1	1	1	1	1	1	2	An08g03910	Anig07365.1	AO090038000249	Afu1g11710	AN1122.2	FG06924.1	MG04696.4	NCU00294.2	YGL135W YPL220W			K02865	large subunit ribosomal protein L10Ae
287	1	1	1	1	1	1	1	1	2	An08g03690	Anig11611.1	AO090038000254	Afu1g11730	AN1126.2	FG01014.1	MG04438.4	NCU08340.2	YDL137W YDL192W
288	1	1	1	1	1	1	1	1	2	An08g03430	Anig04174.1	AO090038000295	Afu1g11130	AN1166.2	FG01016.1	MG04444.4	NCU02707.2	YLR448W YML073C			K02934	large subunit ribosomal protein L6e
289	1	1	1	1	1	1	1	1	2	An08g02700	Anig06459.1	AO090038000357	Afu1g10630	AN1222.2	FG00421.1	MG00383.4	NCU02657.2	YDR502C YLR180W			K00789	S-adenosylmethionine synthetase	2.5.1.6
290	1	5	1	1	2					An08g02310	Anig00793.1 Anig00987.1 Anig05025.1 Anig07387.1 Anig10779.1	AO090038000390	Afu1g10380	AN0016.2 AN1242.2								acid--amino-acid ligases (peptide synthases).	6.3.2.-
291	1	1	1	1	1	1	1	1	2	An08g00970	Anig12555.1	AO090012000929	Afu1g09440	AN1345.2	FG10733.1	MG01066.4	NCU01552.2	YGR118W YPR132W			K02973	small subunit ribosomal protein S23e
292	1	1	1	1	1	1	1	1	2	An08g00830	Anig10418.1	AO090005001595	Afu1g09280	AN1358.2	FG10239.1	MG01351.4	NCU04600.2	YBL056W YER089C			K01090	protein phosphatase	3.1.3.16
293	1	1	1	1	1	1	1	1	2	An08g00610	Anig09167.1	AO090005001601	Afu1g09100	AN9465.2	FG01154.1	MG04829.4	NCU02744.2	YGL147C YNL067W			K02940	large subunit ribosomal protein L9e
294	1	1	1	1	1	1		1	3	An07g10350	Anig02520.1	AO090012001021	Afu1g07690	AN5105.2	FG01535.1		NCU01648.2	YAL023C YGR199W YOR321W			K00728	dolichyl-phosphate-mannose-protein mannosyltransferase	2.4.1.109
295	1	1	1	1	1	1	1	1	2	An07g08990	Anig00736.1	AO090005001556	Afu6g07430	AN5210.2	FG07528.1	MG08063.4	NCU06075.2	YAL038W YOR347C			K00873	pyruvate kinase	2.7.1.40
296	1	1	1	1	1	1	1	1	2	An07g08890	Anig11848.1	AO090005001548	Afu6g07520	AN5217.2	FG00900.1	MG00153.4	NCU07495.2	YGR086C YPL004C
297	1	1	1	1	1	1	1	1	2	An07g08810	Anig11403.1	AO090005001538	Afu2g04080	AN5226.2	FG09374.1	MG09225.4	NCU06043.2	YCR010C YNR002C			K07034
298	1	1	1	1	1	1	1	1	2	An07g08600	Anig10840.1	AO090005001522	Afu2g03950	AN3793.2	FG00852.1	MG00149.4	NCU07489.2	YDR436W YML016C			K01090	protein phosphatase	3.1.3.16
299	1	1	1	1	1	1	1	1	2	An07g08340	Anig11785.1	AO090005001507	Afu2g03790	AN3807.2	FG06861.1	MG09949.4	NCU03258.2	YHR001W YKR003W
300	1	2	1	1	1	1	1	1	1	An07g08140	Anig05975.1 Anig06012.1	AO090120000226	Afu2g03580	AN3824.2	FG01104.1	MG04425.4	NCU05095.2	YFL022C			K01888 K01889	phenylalanyl-tRNA synthetase phenylalanyl-tRNA synthetase alpha chain	6.1.1.20
301	1	1	2	1	1	1	2	1		An07g08100	Anig12800.1	AO090010000496 AO090120000228	Afu2g03560	AN4479.2	FG07118.1	MG01642.4 MG01644.4	NCU02815.2					phosphotransferases with a nitrogenous group as acceptor.	2.7.3.-
302	1	1	1	1	1	1	1	1	2	An07g07970	Anig02359.1	AO090120000235	Afu2g03490	AN4483.2	FG00786.1	MG08547.4	NCU09212.2	YGL158W YLR248W			K00870	protein kinase	2.7.1.37
303	1	1	1	1	1	1	1	1	2	An07g07840	Anig07358.1	AO090120000249	Afu2g03380	AN4494.2	FG00802.1	MG04921.4	NCU02905.2	YBL087C YER117W			K02894	large subunit ribosomal protein L23e
304	2	1	1	1	1	1	2	1		An07g07600 An07g07610	Anig13693.1	AO090120000268	Afu2g03170	AN4510.2	FG00816.1	MG09405.4 MG09408.4	NCU08642.2				K01931		6.3.2.19
305	1	1	1	1	1	1	1	1	2	An07g07430	Anig08639.1	AO090026000656	Afu2g03040	AN4522.2	FG04149.1	MG05296.4	NCU07857.2	YER056C-A YIL052C			K02915	large subunit ribosomal protein L34e
306	1	1	1	1	1	1	1	1	2	An07g07210	Anig03173.1	AO090026000631	Afu2g02850	AN4536.2	FG06970.1	MG05220.4	NCU06249.2	YAL017W YOL045W			K00870	protein kinase	2.7.1.37
307	1	1	1	1	1	1	1	1	2	An07g07000	Anig08858.1	AO090026000613	Afu2g02680	AN4557.2	FG06816.1	MG07441.4	NCU01479.2	YER017C YMR089C			K01417 K03798	ATP-dependent Zn protease, cell division protein	3.4.24.-
308	1	1	1	1	1	1	1	1	2	An07g03880	Anig01067.1	AO090020000517	Afu5g09210	AN0238.2	FG00192.1	MG03670.4	NCU00673.2	YEL060C YOR003W			K01362		3.4.21.-
309	1	2	1	1	1	1	1	1	1	An07g03860	Anig02023.1 Anig06406.1	AO090020000518	Afu5g09220	AN0239.2	FG00191.1	MG02823.4	NCU00671.2	YCR032W
310	1	1	1	1	1	1	1	1	2	An07g03850	Anig00278.1	AO090020000520	Afu5g09230	AN0240.2	FG08723.1	MG02624.4	NCU02136.2	YGR043C YLR354C			K00616	transaldolase	2.2.1.2
311	1	1	1	1	1	1	1	1	2	An07g03690	Anig13719.1	AO090020000536	Afu5g09300	AN2754.2	FG09437.1	MG03101.4	NCU08066.2	YBL089W YER119C			K00037	3-alpha-hydroxysteroid dehydrogenase	1.1.1.50
312	1	1	1	1	1	1	1	1	2	An07g03620	Anig04339.1	AO090020000552	Afu5g09360	AN8820.2	FG06103.1	MG07456.4	NCU03804.2	YLR433C YML057W			K04348	protein phosphatase 3, catalytic subunit	3.1.3.16
313	1	1	1	1	1	1	1	1	2	An07g03130	Anig08043.1	AO090020000602	Afu5g09830	AN8791.2	FG05506.1	MG06247.4	NCU07879.2	YMR177W YPL224C
314	1	2	1	1	1	1	1	1	1	An07g02890	Anig02987.1 Anig09544.1	AO090005000260	Afu7g05320	AN6682.2	FG07050.1	MG00347.4	NCU03040.2	YML060W			K03660 K01248	8-oxoguanine DNA glycosylase formamidopyrimidine-DNA glycosylase	3.2.2.- 3.2.2.23 4.2.99.18
315	1	1	1	1	1	1	1	1	2	An07g02650	Anig09249.1	AO090005000428	Afu7g05660	AN6700.2	FG04181.1	MG09432.4	NCU07922.2	YLR249W YNL014W			K03235	elongation factor EF-3
316	2	2	2	2	1					An07g02510 An08g12110	Anig06105.1 Anig06371.1	AO090010000271 AO090138000126	Afu1g00230 Afu6g09390	AN7123.2
317	1	2	1	1	1	1	1	1	1	An07g02190	Anig01245.1 Anig05087.1	AO090005000435	Afu7g05700	AN6709.2	FG04168.1	MG09877.4	NCU07658.2	YDR170C
318	1	1	1	1	1	1	1	1	2	An06g01870	Anig08744.1	AO090003000383	Afu6g12660	AN3706.2	FG06270.1	MG01113.4	NCU06743.2	YMR230W YOR293W			K02947	small subunit ribosomal protein S10e
319	1	1	1	1	1	1	1	1	2	An06g01750	Anig00609.1	AO090003000369	Afu6g12570	AN3696.2	FG08485.1	MG04616.4	NCU04783.2	YDL161W YLR206W
320	1	1	1	1	1	1	1	1	2	An06g01730	Anig05078.1	AO090003000367	Afu6g12550	AN3690.2	FG09849.1	MG03564.4	NCU02423.2	YJL133W YKR052C			K03454	mitochondrial carrier protein, MC family
321	2	2	2	1	1			1		An05g02170 An07g08030	Anig02877.1 Anig11317.1	AO090010000534 AO090120000232	Afu2g03510	AN2555.2			NCU06720.2				K01287 K01289; K01289	carboxypeptidase C; carboxypeptidase	3.4.16.5 3.4.16.- 3.4.16.-
322	2	3	1	2	1					An05g00610 An06g02450	Anig00524.1 Anig03839.1 Anig08749.1	AO090010000240	Afu2g08040 Afu7g08250	AN5849.2
323	1	2	1	1	1	1	1	1	1	An05g00530	Anig06148.1 Anig06485.1	AO090011000902	Afu2g07960	AN5840.2	FG09874.1	MG04710.4	NCU05803.2	YGL195W
324	1	1	1	1	1	1	1	1	2	An05g00120	Anig08063.1	AO090011000935	Afu2g07570	AN5817.2	FG06961.1	MG00481.4	NCU00106.2	YDR300C YHR033W			K00931	glutamate 5-kinase	2.7.2.11
325	2	1	1	1	1	1	1	1	1	An04g09170 An04g09180	Anig11625.1	AO090102000107	Afu2g17110	AN7254.2	FG05530.1	MG05193.4	NCU00018.2	YDL126C			K01509	adenosinetriphosphatase	3.6.1.3 3.6.1.-
326	1	1	1	1	1	1	1	1	2	An04g08330	Anig03677.1	AO090026000521	Afu2g11290	AN5884.2	FG06164.1	MG07135.4	NCU05290.2	YML106W YMR271C			K00762	orotate phosphoribosyltransferase	2.4.2.10
327	1	2	1	1	1	1	1	1	1	An04g07060	Anig02591.1 Anig11988.1	AO090003001232	Afu4g10000	AN2052.2	FG01885.1	MG06878.4	NCU04117.2	YLR188W			K02023 K02021	multiple sugar transport system ATP-binding protein putative ABC transport system ATP-binding protein
328	2	2	2	1	1	1				An04g06970 An16g01920	Anig04369.1 Anig09720.1	AO090003001222 AO090010000699	Afu4g10090	AN2043.2	FG00116.1
329	1	1	2	1	1	1	1	1	1	An04g06200	Anig06310.1	AO090003001164 AO090010000721	Afu4g10470	AN1989.2	FG04413.1	MG07162.4	NCU06761.2	YDR294C			K01634	sphinganine-1-phosphate aldolase	4.1.2.27
330	1	2	1	2	1	1	1	1		An04g06150	Anig09511.1 Anig09512.1	AO090003001158	Afu4g10520 Afu4g10530	AN1985.2	FG06011.1	MG02430.4	NCU09465.2
331	1	1	1	1	1	1	1	2	1	An04g05950	Anig11337.1	AO090003001141	Afu4g10740	AN1970.2	FG10744.1	MG06531.4	NCU08410.2 NCU10866.2	YMR193W			K02355	elongation factor EF-G	3.6.5.3
332	1	1	2	1	1	1	1	1	1	An04g05870	Anig04481.1	AO090003001134 AO090003001136	Afu4g10780	AN1966.2	FG00633.1	MG03252.4	NCU08501.2	YDR457W			K01931		6.3.2.19
333	1	1	1	1	1	1	1	1	2	An04g05850	Anig02736.1	AO090003001132	Afu4g10800	AN1964.2	FG00634.1	MG03236.4	NCU08502.2	YBR181C YPL090C			K02991	small subunit ribosomal protein S6e
334	1	2	1	1	1	1		1	1	An04g04750	Anig04849.1 Anig07156.1	AO090003001055	Afu4g11650	AN5571.2	FG04309.1		NCU05425.2	YIL125W			K00164	2-oxoglutarate dehydrogenase E1 component	1.2.4.2
335	1	1	1	2	2	1	1	1		An04g04270	Anig05841.1	AO090023000614	Afu4g09220 Afu5g00310	AN1611.2 AN8351.2	FG03915.1	MG07629.4	NCU09429.2				K07222	putative flavoprotein involved in K+ transport
336	1	1	1	1	1	1	1	1	2	An04g03930	Anig01186.1	AO090023000645	Afu4g09030	AN1638.2	FG08340.1	MG10606.4	NCU09228.2	YHR047C YKL157W			K01269	aminopeptidase	3.4.11.-
337	1	1	1	1	1	1	3	1		An04g03460	Anig11772.1	AO090023000692	Afu4g08630	AN1685.2	FG01966.1	MG06167.4 MG09593.4 MG10811.4	NCU06351.2				K03103	multiple inositol-polyphosphate phosphatase	3.1.3.62 3.1.3.8
338	1	1	1	1	1	1	1	1	2	An04g03220	Anig02130.1	AO090023000717	Afu4g08440	AN1713.2	FG07555.1	MG05933.4	NCU09407.2	YKR089C YOR081C
339	1	1	1	1	1	2	1	1	1	An04g02610	Anig01997.1	AO090023000754	Afu4g08170	AN3829.2	FG00854.1 FG06752.1	MG01230.4	NCU00936.2	YBR006W			K00135	succinate-semialdehyde dehydrogenase (NADP+)	1.2.1.16
340	1	1	1	1	1	1	1	1	2	An04g02120	Anig09683.1	AO090023000798	Afu4g07730	AN4475.2	FG01081.1	MG07753.4	NCU02509.2	YGR085C YPR102C			K02868	large subunit ribosomal protein L11e
341	1	1	1	1	1	1	1	1	2	An04g02090	Anig00743.1	AO090023000801	Afu4g07710	AN4462.2	FG07075.1	MG07756.4	NCU02505.2	YBR218C YGL062W			K01959	pyruvate carboxylase subunit A	6.4.1.1
342	1	1	1	1	1	1	1	1	2	An04g02060	Anig10057.1	AO090023000806	Afu4g07690	AN4464.2	FG00969.1	MG04435.4	NCU02629.2	YLR028C YMR120C			K00602	phosphoribosylaminoimidazolecarboxamide formyltransferase	2.1.2.3 3.5.4.10
343	1	1	1	1	1	1	1	1	2	An04g02030	Anig00521.1	AO090023000809	Afu4g07660	AN4466.2	FG06804.1	MG07033.4	NCU01369.2	YOR204W YPL119C			K01529		3.6.1.-
344	1	1	1	1	1	1	1	1	2	An04g02020	Anig05144.1	AO090023000811	Afu4g07650	AN4467.2	FG07439.1	MG08081.4	NCU01200.2	YDR304C YHR057C			K01802	peptidylprolyl isomerase	5.2.1.8
345	1	1	1	1	1	1	1	1	2	An04g01780	Anig03274.1	AO090023000834	Afu4g07390	AN4446.2	FG10067.1	MG08096.4	NCU04003.2	YAR002C-A YGL002W
346	1	1	1	1	1	1	1	1	2	An04g01340	Anig09740.1	AO090023000896	Afu4g06900	AN4401.2	FG09934.1	MG00969.4	NCU04303.2	YGR124W YPR145W			K01953	asparagine synthase (glutamine-hydrolysing)	6.3.5.4
347	1	1	1	1	1	1	1	1	2	An04g01170	Anig06185.1	AO090023000909	Afu4g06770	AN4655.2	FG02624.1	MG01170.4	NCU05778.2	YOR226C YPL135W			K04488	nitrogen fixation protein NifU and related proteins
348	1	1	1	1	1	1	1	1	2	An04g01080	Anig11487.1	AO090023000916	Afu4g06690	AN4380.2	FG05174.1	MG07000.4	NCU03539.2	YER070W YIL066C			K00525	ribonucleoside-diphosphate reductase alpha chain	1.17.4.1
349	1	1	1	1	1	1	1	1	2	An04g00990	Anig03678.1	AO090023000923	Afu4g06620	AN4376.2	FG07174.1	MG08074.4	NCU01195.2	YAL062W YOR375C			K00262	glutamate dehydrogenase (NADP+)	1.4.1.4
350	1	1	1	1	1	1	1	1	2	An04g00430	Anig02003.1	AO090023000977	Afu4g06160	AN4323.2	FG09512.1	MG02489.4	NCU04754.2	YHR208W YJR148W			K00826	branched-chain amino acid aminotransferase	2.6.1.42
351	1	1	1	1	1	1	1	1	2	An04g00130	Anig08221.1	AO090023001006	Afu4g05920	AN4295.2	FG10319.1	MG00965.4	NCU04307.2	YDR185C YLR168C
352	1	1	1	1	1	1	1	1	2	An03g05090	Anig05611.1	AO090701000420	Afu2g01350	AN7666.2	FG01090.1	MG09937.4	NCU03267.2	YEL041W YJR049C			K00858	NAD+ kinase	2.7.1.23
353	1	1	1	1	1	1	1	1	2	An03g04060	Anig08425.1	AO090701000710	Afu5g07970	AN7729.2	FG05571.1	MG01674.4	NCU09012.2	YDR135C YLL015W			K05668	ATP-binding cassette, subfamily C (CFTR/MRP), member 5
354	1	1	2	1	1	1	1	1		An03g03590	Anig10037.1	AO090001000472 AO090001000473	Afu1g06720	AN3879.2	FG06307.1	MG03311.4	NCU09699.2
355	1	1	1	1	3	3				An03g03560	Anig06283.1	AO090701000329	Afu3g03640	AN3160.2 AN8365.2 AN8540.2	FG00539.1 FG03744.1 FG11275.1
356	1	1	1	1	1	1	1	1	2	An03g03000	Anig12564.1	AO090005001503	Afu5g08610	AN4714.2	FG09413.1	MG02856.4	NCU00605.2	YHR003C YKL027W			K01931		6.3.2.19
357	1	1	1	1	1	1	1	1	2	An03g02700	Anig07378.1	AO090102000343	Afu5g02290	AN8029.2	FG07279.1	MG06469.4	NCU06449.2	YJL129C YKR050W
358	1	1	2	1	1	1	1	1	1	An02g14880	Anig12781.1	AO090001000741 AO090001000742	Afu2g06240	AN7429.2	FG10227.1	MG07298.4	NCU06673.2	YHR144C			K01493	dCMP deaminase	3.5.4.12
359	1	1	1	1	1	1	1	1	2	An02g14410	Anig05644.1	AO090001000707	Afu2g05880	AN7463.2	FG00529.1	MG00537.4	NCU03257.2	YGR121C YPR138C			K03320	ammonium transporter, Amt family
360	1	1	1	1	1	1	1	1	2	An02g14380	Anig10488.1	AO090001000710	Afu2g05910	AN7459.2	FG00500.1	MG09289.4	NCU02542.2	YFR053C YGL253W			K00844	hexokinase	2.7.1.1
361	1	1	1	1	1	1	1	1	2	An02g13850	Anig12874.1	AO090020000298	Afu3g06960	AN4802.2	FG08895.1	MG02953.4	NCU01948.2	YBR191W YPL079W			K02889	large subunit ribosomal protein L21e
362	1	1	1	1	1	1	1	1	2	An02g13840	Anig12875.1	AO090020000297	Afu3g06970	AN4803.2	FG08896.1	MG02952.4	NCU01949.2	YBR189W YPL081W			K02997	small subunit ribosomal protein S9e
363	1	1	1	1	1	1	1	1	2	An02g13360	Anig06534.1	AO090020000180	Afu3g07360	AN4842.2	FG09542.1	MG03006.4	NCU03177.2	YBR024W YBR037C
364	1	1	1	1	1	1	1	1	2	An02g12420	Anig02460.1	AO090005001405	Afu3g08650	AN2998.2	FG10267.1	MG01014.4	NCU03877.2	YBR084W YGR204W			K00288	methylenetetrahydrofolate dehydrogenase (NADP+)	1.5.1.5 3.5.4.9 6.3.4.3
365	1	1	1	1	2	2	1	1		An02g11360	Anig10351.1	AO090005001486	Afu3g07890	AN2953.2 AN8154.2	FG09885.1 FG11191.1	MG05442.4	NCU05136.2
366	1	1	1	1	1	1	1	1	2	An02g10310	Anig01768.1	AO090102000361	Afu5g02480	AN8010.2	FG06822.1	MG07289.4	NCU06687.2	YFR015C YLR258W			K00693	glycogen(starch) synthase	2.4.1.11
367	1	1	2	2	1	1		1	1	An02g08870	Anig02212.1	AO090012000835 AO090012000836	Afu3g12870 Afu3g12970	AN3128.2	FG06509.1		NCU08895.2	YOR161C
368	1	1	1	1	1	1	1	1	2	An02g08110	Anig00934.1	AO090005000739	Afu3g12270	AN2846.2	FG06150.1	MG07460.4	NCU09534.2	YBR244W YIR037W			K00432	glutathione peroxidase	1.11.1.9 1.11.1.7
369	1	1	1	1	1	1	1	1	2	An02g07650	Anig01867.1	AO090003000746	Afu3g11830	AN2867.2	FG00387.1	MG04495.4	NCU10058.2	YKL127W YMR105C			K01835	phosphoglucomutase	5.4.2.2
370	1	1	1	1	1	1	1	1	2	An02g07570	Anig04068.1	AO090003000735	Afu3g11750	AN2877.2	FG02771.1	MG05718.4	NCU08578.2	YOR237W YPL145C
371	1	1	1	1	1	1	1	1	2	An02g06390	Anig08506.1	AO090003000618	Afu3g10730	AN4916.2	FG06587.1	MG00221.4	NCU00258.2	YNL096C YOR096W			K02993	small subunit ribosomal protein S7e
372	1	1	1	1	1	1	1	1	2	An02g06130	Anig04721.1	AO090011000596	Afu2g10440	AN5960.2	FG02541.1	MG05238.4	NCU07830.2	YCR031C YJL191W			K02948	small subunit ribosomal protein S11
373	1	1	1	1	1	1	1	1	2	An02g06050	Anig09917.1	AO090011000590	Afu2g10500	AN9468.2	FG04136.1	MG05289.4	NCU08620.2	YDL083C YMR143W			K02960	small subunit ribosomal protein S16e
374	1	1	1	1	1	1	1	1	2	An02g05860	Anig04584.1	AO090011000574	Afu2g10620	AN5973.2	FG05845.1	MG06599.4	NCU07280.2	YKL126W YMR104C			K00870	protein kinase	2.7.1.37
375	1	1	1	1	1	1	1	1	2	An02g05700	Anig12500.1	AO090026000260	Afu2g13530	AN6330.2	FG09574.1	MG01742.4	NCU07700.2	YDR385W YOR133W			K03234	elongation factor EF-2	3.6.5.3
376	1	1	1	1	1	1	1	1	2	An02g05490	Anig01834.1	AO090026000231	Afu2g13680	AN2412.2	FG06878.1	MG09912.4	NCU09123.2	YFR014C YOL016C			K00908	Ca2+/calmodulin-dependent protein kinase	2.7.1.123
377	1	1	1	1	1	1	1	1	2	An02g04880	Anig03496.1	AO090026000140	Afu2g14030	AN6368.2	FG06576.1	MG09080.4	NCU08195.2	YDR341C YHR091C			K01887	arginyl-tRNA synthetase	6.1.1.19
378	1	2	1	1	1	1	1	1	1	An02g04220	Anig06016.1 Anig06017.1	AO090026000431	Afu2g12150	AN6310.2	FG07258.1	MG06379.4	NCU06468.2	YLR106C			K01516	nucleoside-triphosphatase	3.6.1.15
379	1	1	1	1	1	1	1	1	2	An02g02380	Anig06973.1	AO090026000325	Afu2g13470	AN6325.2	FG06179.1	MG01783.4	NCU05264.2	YER037W YGL224C
380	1	1	1	1	1	1	1	1	2	An02g01830	Anig03426.1	AO090026000267	Afu2g13110	AN6246.2	FG10881.1	MG06685.4	NCU01808.2	YEL039C YJR048W
381	2	2	1	1	1	1		1		An02g01480 An16g01660	Anig05262.1 Anig12975.1	AO090026000365	Afu2g12550	AN6277.2	FG07564.1		NCU06519.2
382	2	1	2		2	1		1		An02g00590 An11g01100	Anig12746.1	AO090023000054 AO090023000245		AN2466.2 AN9184.2	FG01734.1		NCU08152.2				K01804; K01804 K03444	L-arabinose isomerase; L-arabinose isomerase sugar porter, SP family	5.3.1.4 5.3.1.4
383	2	1	1	1	1	1	1	1	1	An01g14250 An01g14260	Anig13763.1	AO090005001114	Afu1g15860	AN0922.2	FG05436.1	MG05676.4	NCU00493.2	YFR051C
384	1	1	1	1	1	1	1	1	2	An01g14080	Anig01145.1	AO090005001132	Afu1g15730	AN0907.2	FG07291.1	MG06479.4	NCU06431.2	YJL190C YLR367W			K02957	small subunit ribosomal protein S15Ae
385	2	1	1	1	1	1	1	1	1	An01g13140 An01g13150	Anig00376.1	AO090005001231	Afu1g14990	AN0838.2	FG06628.1	MG07718.4	NCU00235.2	YLL008W
386	1	1	1	1	1	1	1	1	2	An01g12420	Anig12330.1	AO090011000367	Afu1g14410	AN0776.2	FG01871.1	MG09194.4	NCU03703.2	YJL177W YKL180W			K02880	large subunit ribosomal protein L17e
387	2	1	1	1	1	1	1	1		An01g09390 An02g12670	Anig11635.1	AO090009000211	Afu4g13580	AN5658.2	FG04564.1	MG09541.4	NCU04130.2				K00681	gamma-glutamyltranspeptidase	2.3.2.2
388	1	1	1	1	1	1	1	1	2	An01g09290	Anig00322.1	AO090009000215	Afu4g13530	AN5635.2	FG09895.1	MG09471.4	NCU04221.2	YBR001C YDR001C			K01194	alpha,alpha-trehalase	3.2.1.28
389	1	1	1	1	1	1	1	1	2	An01g09180	Anig01114.1	AO090009000226	Afu4g13460	AN5643.2	FG10269.1	MG01012.4	NCU03875.2	YBR245C YOR304W			K01509	adenosinetriphosphatase	3.6.1.3
390	1	1	1	1	1	1	1	1	2	An01g08980	Anig11405.1	AO090009000257	Afu4g13270	AN1933.2	FG10152.1	MG09257.4	NCU11109.2	YGR038W YLR350W
391	1	1	1	1	1	1	1	1	2	An01g08570	Anig12912.1	AO090009000289	Afu4g12990	AN3581.2	FG00871.1	MG01284.4	NCU08352.2	YDR353W YHR106W			K00384	thioredoxin reductase (NADPH)	1.8.1.9 1.6.4.5
392	2	1	1	1	2	1	1	1		An01g07480 An01g07490	Anig07410.1	AO090009000423	Afu4g12210	AN3653.2 AN3654.2	FG09509.1	MG02491.4	NCU04749.2
393	1	1	1	1	1	1	1	1	2	An01g07420	Anig08309.1	AO090003000993	Afu4g12160	AN3648.2	FG01291.1	MG05646.4	NCU02758.2	YGR108W YPR119W
394	2	2	2	1		2				An01g06920 An11g07780	Anig06648.1 Anig11516.1	AO090001000313 AO090103000356	Afu5g00340		FG08308.1 FG10995.1						K01516	nucleoside-triphosphatase	3.6.1.15
395	1	1	1	1	1	1	1	2	1	An01g06670	Anig01451.1	AO090005001515	Afu2g03870	AN8343.2	FG01408.1	MG07234.4	NCU02455.2 NCU04140.2	YDR519W			K01802	peptidylprolyl isomerase	5.2.1.8
396	1	1	1	1	1	1	1	1	2	An01g06110	Anig08106.1	AO090005000883	Afu1g02150	AN0351.2	FG05023.1	MG00067.4	NCU00742.2	YDL022W YOL059W			K00057	glycerol-3-phosphate dehydrogenase (NAD(P)+)	1.1.1.94
397	1	1	1	1	1	1	1	1	2	An01g06060	Anig06290.1	AO090005000880	Afu1g02190	AN0347.2	FG04327.1	MG01079.4	NCU01523.2	YER031C YGL210W
398	1	1	1	1	1	1	1	1	2	An01g05340	Anig02801.1	AO090005000812	Afu1g02820	AN0297.2	FG01403.1	MG01569.4	NCU02948.2	YCR004C YDR032C			K03809	Trp repressor binding protein	1.6.5.-
399	1	1	2	1	1	1	1	1	1	An01g05310	Anig04484.1	AO090005000808 AO090005000809	Afu1g03080	AN0293.2	FG00587.1	MG01649.4	NCU00954.2	YHR075C			K01066	esterase / lipase	3.1.1.-
400	1	1	1	1	1	1	1	1	2	An01g05150	Anig00812.1	AO090005000789	Afu1g02980	AN0285.2	FG07031.1	MG10148.4	NCU00087.2	YCR073W-A YNR034W			K01057	6-phosphogluconolactonase	3.1.1.31
401	1	1	1	1	1	1	2	1	1	An01g03790	Anig04559.1	AO090003000854	Afu1g04870	AN0418.2	FG03111.1	MG04385.4 MG09063.4	NCU09909.2	YHL016C
402	1	1	1	1	1	1	1	1	2	An01g03580	Anig06829.1	AO090003000872	Afu1g04530	AN0433.2	FG01516.1	MG03653.4	NCU08389.2	YMR242C YOR312C			K02882	large subunit ribosomal protein L18Ae
403	1	1	1	1	1	1	1	1	2	An01g03160	Anig10119.1	AO090003000917	Afu1g04320	AN0465.2	FG00631.1	MG03251.4	NCU08500.2	YBL072C YER102W			K02995	small subunit ribosomal protein S8e
404	1	1	1	1	1	1	1	1	2	An01g02900	Anig08401.1	AO090003000938	Afu1g04070	AN4015.2	FG01955.1	MG06019.4	NCU05274.2	YEL034W YJR047C			K03263	translation initiation factor eIF-5A
405	1	1	1	1	1	1	1	1	2	An01g02500	Anig02011.1	AO090026000708	Afu5g11320	AN0170.2	FG10417.1	MG04236.4	NCU06556.2	YGR209C YLR043C			K03671	thioredoxin 1
406	1	1	1	1	1	1	1	1	2	An01g02320	Anig00147.1	AO090026000726	Afu5g11230	AN0182.2	FG09778.1	MG06154.4	NCU08823.2	YNL098C YOR101W			K02833	Ras superfamily, small GTP binding protein Ras
407	1	2	1	1	1	1	1	1	1	An01g02100	Anig00945.1 Anig11655.1	AO090120000348	Afu5g12310	AN0072.2	FG07326.1	MG08626.4	NCU04153.2	YNL292W			K03177	tRNA pseudouridine synthase B	4.2.1.70 5.4.99.-
408	1	1	1	1	1	2	2	1		An01g01830	Anig06572.1	AO090010000722	Afu8g01670	AN7388.2	FG02974.1 FG03850.1	MG04337.4 MG09834.4	NCU05770.2				K03782	catalase/peroxidase	1.11.1.6
409
410							10									MG01948.4 MG05388.4 MG05497.4 MG05791.4 MG05852.4 MG06012.4 MG08383.4 MG08720.4 MG09111.4 MG10304.4
411							10									MG01647.4 MG02358.4 MG05510.4 MG05588.4 MG07670.4 MG09120.4 MG09622.4 MG10645.4 MG10874.4 MG10981.4
412							10									MG01497.4 MG02221.4 MG05461.4 MG05549.4 MG07671.4 MG08284.4 MG08322.4 MG09269.4 MG09655.4 MG10044.4
413					10									AN0003.2 AN0535.2 AN5064.2 AN5094.2 AN5469.2 AN5473.2 AN7830.2 AN7841.2 AN7844.2 AN8296.2
414			1	1	1	1	1	1	4			AO090009000634	Afu7g01010	AN8979.2	FG10855.1	MG03880.4	NCU01754.2	YBR145W YMR083W YMR303C YOL086C			K00001	alcohol dehydrogenase	1.1.1.1
415		1	1	2	1	2	1	1			Anig13825.1	AO090701000311	Afu5g07400 Afu5g07410	AN7631.2	FG05761.1 FG08843.1	MG01951.4	NCU00677.2				K01909	long-chain-fatty-acid--[acyl-carrier-protein] ligase	6.2.1.20
416		1	1	1	1	2	1	2			Anig09843.1	AO090012000315	Afu2g15240	AN7597.2	FG07227.1 FG08669.1	MG10200.4	NCU03171.2 NCU10763.2
417	1	1	1	1	1	1	1	1	1	An18g06760	Anig13880.1	AO090003000008	Afu6g06370	AN5790.2	FG05733.1	MG01995.4	NCU00775.2	YNL037C			K00030	isocitrate dehydrogenase (NAD+)	1.1.1.41
418	1	1	1	1	1	1	1	1	1	An18g06750	Anig13881.1	AO090003000009	Afu6g06380	AN5789.2	FG05728.1	MG08705.4	NCU00777.2	YCR047C				methyltransferases.	2.1.1.-
419	1	2	1	1	1	1	1	1		An18g06730	Anig11139.1 Anig13883.1	AO090003000011	Afu6g06400	AN5787.2	FG01071.1	MG09275.4	NCU02524.2
420	1	1	1	1	1	1	1	1	1	An18g06710	Anig11140.1	AO090003000014	Afu6g06430	AN5785.2	FG01345.1	MG05136.4	NCU07956.2	YOR145C
421	1	1	1	1	1	1	1	1	1	An18g06700	Anig11141.1	AO090003000015	Afu6g06440	AN5784.2	FG01160.1	MG04622.4	NCU09366.2	YBL041W			K02732	20S proteasome subunit beta 6	3.4.25.1 3.4.99.46
422	1	1	1	1	1	1	1	1	1	An18g06680	Anig11142.1	AO090003000016	Afu6g06450	AN5783.2	FG01200.1	MG00331.4	NCU07365.2	YFR050C			K02736	20S proteasome subunit beta 7	3.4.25.1 3.4.99.46
423	1	1	1	1	1	1	1	1	1	An18g06590	Anig10030.1	AO090003000021	Afu6g06500	AN5778.2	FG00610.1	MG04352.4	NCU02781.2	YBR234C			K05757	actin related protein 2/3 complex, subunit 1A/1B, 41kDa
424	1	1	1	1	1	1	1	1	1	An18g06500	Anig10330.1	AO090003000030	Afu6g06580	AN5772.2	FG07113.1	MG01637.4	NCU02829.2	YFL045C			K01840	phosphomannomutase	5.4.2.8
425	1	1	1	1	1	1	1	1	1	An18g06440	Anig10949.1	AO090003000038	Afu6g06620	AN5769.2	FG06858.1	MG07721.4	NCU02518.2	YNL044W
426	1	1	1	1	1	1	1	1	1	An18g06230	Anig09181.1	AO090003000056	Afu6g06780	AN5747.2	FG01198.1	MG00330.4	NCU07367.2	YOR259C			K03064	26S proteasome regulatory subunit T4	3.4.99.46
427	1	1	1	1	1	2	1	1		An18g06210	Anig09541.1	AO090003000058	Afu6g06800	AN5749.2	FG03481.1 FG05052.1	MG01970.4	NCU02227.2				K01438 K01439	acetylornithine deacetylase succinyl-diaminopimelate desuccinylase	3.5.1.16 3.5.1.18
428	1	1	1	1	1	1	1	1	1	An18g05980	Anig07916.1	AO090003000071	Afu6g06900	AN5740.2	FG04400.1	MG07176.4	NCU01484.2	YPR165W			K04513	Rho superfamily, ras homolog gene subfamily, member A	3.6.1.47
429	1	1	1	1	1	1	1	1	1	An18g05890	Anig08509.1	AO090001000488	Afu1g06860	AN5722.2	FG05205.1	MG03154.4	NCU01767.2	YOR090C			K01090	protein phosphatase	3.1.3.16 3.1.3.43
430	1	1	1	1	1	1	1	1	1	An18g05770	Anig08647.1	AO090001000471	Afu1g06710	AN5713.2	FG06306.1	MG03310.4	NCU09700.2	YJL111W
431	1	1	1	1	1	1	1	2		An18g05760	Anig08646.1	AO090001000470	Afu1g06700	AN5712.2	FG09204.1	MG04926.4	NCU02400.2 NCU09882.2
432	1	1	1	1	1	1	1	1	1	An18g05750	Anig08645.1	AO090001000465	Afu1g06690	AN5711.2	FG06349.1	MG00851.4	NCU06104.2	YOR006C
433	1	1	1	1	1	1	1		2	An18g05740	Anig04025.1	AO090001000466	Afu1g06680	AN5710.2	FG06350.1	MG00852.4		YDR358W YHR108W
434	1	1	1	1	1	1	1	1	1	An18g05690	Anig10264.1	AO090001000462	Afu1g06630	AN5705.2	FG06346.1	MG00839.4	NCU06091.2	YDR372C
435	1	1	1	1	1	1	1	2		An18g05500	Anig01109.1	AO090001000449	Afu1g06470	AN4245.2	FG04738.1	MG07051.4	NCU04721.2 NCU10359.2					ceramidase	3.5.1.23
436	1	1	1	1	1	1	1	1	1	An18g05420	Anig13285.1	AO090001000441	Afu1g06410	AN4239.2	FG01193.1	MG05378.4	NCU07290.2	YMR091C
437	1	1	1	1	1	1	1	1	1	An18g05380	Anig00586.1	AO090001000439	Afu1g06400	AN4238.2	FG00472.1	MG01251.4	NCU03200.2	YHR205W			K00870	protein kinase	2.7.1.37
438	2	1	1	1	1	1		1	1	An18g05160 An18g05170	Anig10403.1	AO090001000429	Afu1g06210	AN4234.2	FG01133.1		NCU07458.2	YEL058W			K01836	phosphoacetylglucosamine mutase	5.4.2.3
439	1	1	1	1	1	1	1	1	1	An18g05130	Anig10613.1	AO090001000426	Afu1g06240	AN4231.2	FG01131.1	MG04586.4	NCU07456.2	YBR256C			K00793	riboflavin synthase alpha chain	2.5.1.9
440	1	1	1	1	1	1	1	1	1	An18g05080	Anig06672.1	AO090001000418	Afu1g06290	AN4226.2	FG01446.1	MG03210.4	NCU01595.2	YLL011W
441	1	1	1	1	1	1	1	1	1	An18g05070	Anig06671.1	AO090001000417	Afu1g06300	AN4225.2	FG00306.1	MG03211.4	NCU01596.2	YDL097C			K03036	26S proteasome regulatory subunit N6
442	1	1	1	1	1	1	1	1	1	An18g04850	Anig08681.1	AO090120000079	Afu1g06380	AN4219.2	FG08551.1	MG03072.4	NCU00570.2	YDR045C			K03019	DNA-directed RNA polymerase III subunit C11	2.7.7.6
443	1	1	1	1	1	1	1	1	1	An18g04650	Anig10477.1	AO090026000705	Afu5g11340	AN0167.2	FG05648.1	MG06077.4	NCU04344.2	YKR026C			K03239	translation initiation factor eIF-2B alpha subunit
444	1	1	1	1	1	1	1	1	1	An18g04600	Anig07497.1	AO090026000701	Afu5g11370	AN0164.2	FG05281.1	MG01690.4	NCU06563.2	YNR032W			K01090	protein phosphatase	3.1.3.16
445	1	1	1	1	1	1	1	1	1	An18g04590	Anig05374.1	AO090026000700	Afu5g11380	AN0163.2	FG05282.1	MG01689.4	NCU06561.2	YDL135C
446	1	1	1	1	1	1	1	1	1	An18g04400	Anig00340.1	AO090009000385	Afu1g05560	AN4080.2	FG07241.1	MG05730.4	NCU00389.2	YAL036C			K03979	GTP-binding protein
447	1	2	1	1	1		1	1	1	An18g03770	Anig02827.1 Anig04208.1	AO090009000349	Afu1g05830	AN4187.2		MG04989.4	NCU07556.2	YPL082C			K01509	adenosinetriphosphatase	3.6.1.3
448	1	2	1	2	1	1		1		An18g03480	Anig05458.1 Anig05459.1	AO090009000362	Afu1g03150 Afu1g05720	AN4094.2	FG06606.1		NCU08762.2				K00222	D14-sterol reductase	1.3.1.70 1.1.-.-
449	1	1	1	1	1	1	1	1	1	An18g03310	Anig06155.1	AO090009000377	Afu1g05630	AN4087.2	FG05433.1	MG05673.4	NCU00489.2	YNL178W			K02985	small subunit ribosomal protein S3e
450	1	1	1	1	1	1	1	1	1	An18g03300	Anig11759.1	AO090009000378	Afu1g05620	AN4086.2	FG05431.1	MG00876.4	NCU08888.2	YLR060W			K01890	phenylalanyl-tRNA synthetase beta chain	6.1.1.20
451	1	1	1	1	1	1	1	1	1	An18g03290	Anig11760.1	AO090009000379	Afu1g05610	AN4085.2	FG05430.1	MG05671.4	NCU00488.2	YAL016W			K03456	protein phosphatase 2 (formerly 2A), regulatory subunit A	3.1.3.16
452	1	1	1	1	1	1	1	1	1	An18g03230	Anig02137.1	AO090026000677	Afu5g11540	AN0142.2	FG00649.1	MG06995.4	NCU01800.2	YBR251W			K02988	small subunit ribosomal protein S5
453	1	1	1	1	1	1	1	1	1	An18g03220	Anig00155.1	AO090026000676	Afu5g11550	AN0141.2	FG10860.1	MG03881.4	NCU06780.2	YKR056W			K00599		2.1.1.- 2.1.1.35
454	1	1	1	1	1	1	1	1	1	An18g03200	Anig04168.1	AO090026000672	Afu5g11560	AN0140.2	FG10856.1	MG03879.4	NCU01756.2	YJR065C
455	1	1	1	1	1	1	1	1	1	An18g03010	Anig10641.1	AO090120000290	Afu5g11720	AN0125.2	FG09783.1	MG07120.4	NCU07721.2	YHR027C			K03028	26S proteasome regulatory subunit N1
456	1	1	1	1	1	1	1	1	1	An18g03000	Anig04832.1	AO090120000291	Afu5g11730	AN0124.2	FG09784.1	MG07119.4	NCU07722.2	YNL207W			K07179	RIO-like serine/threonine protein kinase	2.7.1.37
457	1	1	1	1	1	1	1	1	1	An18g02900	Anig12499.1	AO090120000307	Afu5g11820	AN0117.2	FG05072.1	MG06072.4	NCU04337.2	YDR346C
458	1	1	1	1	1	1	1	1	1	An18g02890	Anig12498.1	AO090120000306	Afu5g11830	AN0116.2	FG06204.1	MG06071.4	NCU04336.2	YNL185C			K02867	large subunit ribosomal protein L11
459	1	1	1	1	1	1	1	1	1	An18g02470	Anig09982.1	AO090120000313	Afu5g11920	AN0110.2	FG04285.1	MG07086.4	NCU08035.2	YEL051W			K02149	V-type H+-transporting ATPase subunit D	3.6.3.14 3.6.1.35
460	1	1	1	1	1	1	1	1	1	An18g02400	Anig03584.1	AO090120000316	Afu5g11970	AN0106.2	FG09660.1	MG08689.4	NCU06544.2	YBL105C			K06071	protein kinase N	2.7.1.37
461	1	1	1	1	1	1	1	1	1	An18g02230	Anig07214.1	AO090120000326	Afu5g12100	AN0092.2	FG07452.1	MG08140.4	NCU03669.2	YCL054W			K00599		2.1.1.-
462	1	1	1	1	1	1	1	1	1	An18g02210	Anig06895.1	AO090120000329	Afu5g12130	AN0089.2	FG05141.1	MG08144.4	NCU03711.2	YML001W				deoxyguanosinetriphosphate triphosphohydrolase.	3.1.5.1
463	1	1	1	1	1	1	1	1	1	An18g02140	Anig03789.1	AO090120000335	Afu5g12180	AN0084.2	FG04107.1	MG05203.4	NCU00443.2	YDR002W
464	1	1	1	1	1	1	1	1	1	An18g02130	Anig06383.1	AO090120000337	Afu5g12190	AN0083.2	FG04108.1	MG05204.4	NCU00444.2	YPL129W			K03140	transcription initiation factor TFIIF small subunit
465	1	1	1	1	1	1	1	1	1	An18g02090	Anig00628.1	AO090120000339	Afu5g12210	AN0081.2	FG04104.1	MG05201.4	NCU00440.2	YOR212W			K04536	guanine nucleotide binding protein (G protein), beta polypeptide 1
466	1	1	1	1	1	1	1	1	1	An18g01970	Anig12567.1	AO090026000745	Afu5g11040	AN0205.2	FG04187.1	MG01895.4	NCU08661.2	YIL145C			K01918	pantoate--beta-alanine ligase	6.3.2.1
467	1	1	1	1	1	1	1	1	1	An18g01690	Anig10116.1	AO090003001389	Afu4g00970	AN3222.2	FG11629.1	MG02955.4	NCU10480.2	YOR155C
468	1	1	1	1	1	1	1	1	1	An18g01590	Anig09025.1	AO090026000404	Afu2g12530	AN6279.2	FG01924.1	MG01721.4	NCU08002.2	YML042W			K00624	carnitine O-acetyltransferase	2.3.1.7
469	1	1	1	1	1	1	1	1	2	An17g02390	Anig13743.1	AO090009000715	Afu5g05450	AN8870.2	FG07480.1	MG06919.4	NCU01452.2	YLR441C YML063W			K02984	small subunit ribosomal protein S3Ae
470	1	1	1	1	1	1	1	1	1	An17g02370	Anig13745.1	AO090009000714	Afu5g05460	AN8869.2	FG07475.1	MG06915.4	NCU01446.2	YHR128W			K00761	uracil phosphoribosyltransferase	2.4.2.9
471	1	1	1	1	1	1	1	1	1	An17g02350	Anig13747.1	AO090009000713	Afu5g05480	AN8868.2	FG07473.1	MG06914.4	NCU01444.2	YCR027C
472	1	1	1	1	1	1	1	1	1	An17g02340	Anig13748.1	AO090009000712	Afu5g05490	AN8867.2	FG04202.1	MG06913.4	NCU01443.2	YDR023W			K01875	seryl-tRNA synthetase	6.1.1.11
473	1	1	1	1	1	1		1	2	An17g02330	Anig13749.1	AO090009000711	Afu5g05500	AN8866.2	FG07468.1		NCU01439.2	YER081W YIL074C			K00058	D-3-phosphoglycerate dehydrogenase	1.1.1.95
474	1	1	1	1	1	1	1	1	1	An17g02320	Anig13750.1	AO090009000710	Afu5g05510	AN8865.2	FG07409.1	MG06928.4	NCU01435.2	YPR161C			K00870	protein kinase	2.7.1.37 2.7.1.-
475	1	1	1	1	1	1	1	1	1	An17g02310	Anig13751.1	AO090009000709	Afu5g05520	AN8864.2	FG07466.1	MG06925.4	NCU10143.2	YOR291W			K01552		3.6.3.- 3.6.1.38
476	1	1	1	1	1	1	1	1	1	An17g02300	Anig01518.1	AO090009000708	Afu5g05540	AN8863.2	FG07467.1	MG06924.4	NCU01438.2	YKR048C
477	1	1	1	1	1	1	1	1	1	An17g02287	Anig03892.1	AO090010000228	Afu5g05560	AN8861.2	FG07471.1	MG06911.4	NCU01441.2	YJR069C			K01516	nucleoside-triphosphatase	3.6.1.15
478	1	1	1	1	1	1	1	1	1	An17g02280	Anig06585.1	AO090009000702	Afu5g05590	AN8859.2	FG07421.1	MG06879.4	NCU04118.2	YER052C			K00928	aspartate kinase	2.7.2.4
479	1	1	1	1	1	1	1	1	1	An17g02250	Anig08623.1	AO090009000700	Afu5g05610	AN8857.2	FG06935.1	MG06309.4	NCU00417.2	YCR063W
480	1	1	1	1	1	1	1	1	1	An17g02230	Anig07290.1	AO090009000697	Afu5g05660	AN8855.2	FG02492.1	MG10184.4	NCU06227.2	YBR141C
481	1	1	1	1	1	1	1	1	1	An17g02220	Anig07291.1	AO090009000696	Afu5g05670	AN8854.2	FG02499.1	MG08827.4	NCU06231.2	YJR001W
482	1	1	1	1	1	1	1	1	1	An17g02210	Anig07292.1	AO090009000695	Afu5g05680	AN8853.2	FG06927.1	MG06266.4	NCU00410.2	YBR143C			K03265	peptide chain release factor eRF subunit 1
483	1	1	1	1	1	1	1	1	1	An17g02170	Anig11000.1	AO090009000691	Afu5g05710	AN8851.2	FG07206.1	MG07518.4	NCU01290.2	YLR175W			K03177	tRNA pseudouridine synthase B	4.2.1.70
484	1	1	1	1	1	1	1	1	1	An17g02140	Anig04854.1	AO090009000688	Afu5g05740	AN8848.2	FG02699.1	MG08858.4	NCU06198.2	YGL225W
485	1	1	1	1	1	1	1	1	1	An17g02100	Anig13324.1	AO090009000684	Afu5g05790	AN8844.2	FG02497.1	MG08844.4	NCU06224.2	YOL133W			K03868	ring-box 1
486	1	1	1	1	1	1	1	1	1	An17g02090	Anig13326.1	AO090009000682	Afu5g05820	AN8843.2	FG10211.1	MG09550.4	NCU04277.2	YHR025W			K00872	homoserine kinase	2.7.1.39
487	1	1	1	1	1	1	1	1	1	An17g01975	Anig12363.1	AO090009000673	Afu5g05930	AN8834.2	FG05466.1	MG06322.4	NCU00404.2	YHR088W
488	1	1	1	1	1	1	1	1	1	An17g01925	Anig00227.1	AO090009000667	Afu5g05960	AN8830.2	FG06939.1	MG06420.4	NCU06179.2	YCR008W			K00870	protein kinase	2.7.1.37 2.7.1.-
489	1	1	1	1	1	1	1	1	1	An17g01825	Anig08275.1	AO090009000660	Afu5g06000	AN8825.2	FG05558.1	MG01661.4	NCU00269.2	YJL168C			K05302	histone-lysine N-methyltransferase	2.1.1.43
490	1	1	1	1	1	1	1	1	1	An17g01750	Anig10206.1	AO090009000649	Afu5g06090	AN2299.2	FG02008.1	MG05336.4	NCU07739.2	YNL237W
491	1	1	1	1	1	1	1	1	1	An17g01670	Anig02322.1	AO090009000644	Afu5g06130	AN2295.2	FG02030.1	MG05480.4	NCU01227.2	YOR142W			K01902	succinyl-CoA synthetase alpha chain	6.2.1.5 6.2.1.- 6.2.1.4 6.2.1.5
492	1	1	1	1	1	1	1	1	1	An17g01660	Anig02009.1	AO090009000643	Afu5g06140	AN2294.2	FG02040.1	MG05481.4	NCU01229.2	YPL086C			K01549	ATP synthase	3.6.3.14 3.6.3.14 2.3.1.48
493	1	1	1	1	1	1	1	1	1	An17g01640	Anig11609.1	AO090009000641	Afu5g06160	AN2293.2	FG07313.1	MG04998.4	NCU00150.2	YIL020C			K01814	phosphoribosylformimino-5-aminoimidazole carboxamide ribotide	5.3.1.16
494	1	1	1	1	1	1	1	1	1	An17g01550	Anig10257.1	AO090009000636	Afu5g06220	AN2288.2	FG05511.1	MG06437.4	NCU00453.2	YDR456W			K03316	monovalent cation:H+ antiporter, CPA1 family
495	1	1	1	1	1	1	1	1	1	An17g01490	Anig03812.1	AO090009000631	Afu5g06260	AN2285.2	FG02026.1	MG06776.4	NCU08919.2	YGL150C
496	1	1	1	1	1	1	1	1	1	An17g01480	Anig07033.1	AO090009000630	Afu5g06270	AN2284.2	FG07266.1	MG06446.4	NCU06189.2	YDR232W			K00639	glycine C-acetyltransferase	2.3.1.29 2.3.1.37
497	1	1		1	1	1	1	1	2	An17g01360	Anig11217.1		Afu5g06360	AN2275.2	FG06931.1	MG06269.4	NCU00413.2	YFR031C-A YIL018W			K02938	large subunit ribosomal protein L8e
498	1	1	1	1	1	1	1	1	1	An17g01330	Anig00753.1	AO090009000617	Afu5g06390	AN2272.2	FG06932.1	MG06270.4	NCU00414.2	YJR105W			K00856	adenosine kinase	2.7.1.20
499	1	1	1	1	1	1	1	1	1	An17g01140	Anig03044.1	AO090009000595	Afu5g06510	AN2263.2	FG07194.1	MG07525.4	NCU04166.2	YGL099W
500	1	1	1	1	1	1	1	1	1	An17g01120	Anig08260.1	AO090701000187	Afu5g06530	AN2261.2	FG09004.1	MG07543.4	NCU01141.2	YCL004W			K00998	phosphatidylserine synthase	2.7.8.8
501	1	1	1	1	1	2	1	1		An17g01000	Anig07431.1	AO090701000199	Afu5g06660	AN2251.2	FG04853.1 FG06575.1	MG05525.4	NCU09677.2
502	1	1	1	1	1	1	1	1	1	An17g00910	Anig06421.1	AO090701000206	Afu5g06680	AN2248.2	FG05554.1	MG01662.4	NCU08998.2	YGR019W			K00823	4-aminobutyrate aminotransferase	2.6.1.19
503	1	1	1	1	1	1	1	1	1	An17g00850	Anig07152.1	AO090701000212	Afu5g06760	AN2245.2	FG05138.1	MG08641.4	NCU01184.2	YDL209C
504	1	1	1	1	1	1	1	1	1	An17g00840	Anig07153.1	AO090701000213	Afu5g06770	AN2244.2	FG05139.1	MG08640.4	NCU01183.2	YGR173W			K01956	carbamoyl-phosphate synthase small chain	6.3.5.5
505	1	1	1	1	1	1	1	1	1	An17g00820	Anig05638.1	AO090701000214	Afu5g06780	AN2243.2	FG09554.1	MG01743.4	NCU07732.2	YOR303W			K01956	carbamoyl-phosphate synthase small chain	6.3.5.5
506	1	1	1	1	1	1	1	1	1	An17g00770	Anig01181.1	AO090701000219	Afu5g07340	AN2238.2	FG05133.1	MG08180.4	NCU03732.2	YNL007C
507	1	1	1	1	1	1	1	1	1	An17g00630	Anig07232.1	AO090701000235	Afu5g07210	AN2229.2	FG05658.1	MG01469.4	NCU07001.2	YNL277W			K00641	homoserine O-acetyltransferase	2.3.1.31
508	1	1	1	1	1	1	1	1	1	An17g00270	Anig10005.1	AO090701000279	Afu5g07050	AN2213.2	FG02028.1	MG05477.4	NCU01224.2	YDL007W			K03062	26S proteasome regulatory subunit T2	3.6.1.3
509	1	1	1	1	1	1	1	1	1	An17g00260	Anig02942.1	AO090701000280	Afu5g07040	AN2212.2	FG02029.1	MG05478.4	NCU01225.2	YDR177W			K04649	ubiquitin-conjugating enzyme (huntingtin interacting protein 2)	6.3.2.19
510	1	1	1	1	1	1	1	1	1	An16g09320	Anig03389.1	AO090103000001	Afu8g03880	AN9419.2	FG00906.1	MG03607.4	NCU02566.2	YOR335C			K01872	alanyl-tRNA synthetase	6.1.1.7
511	1	1	1	2	1	1	1	1		An16g09090	Anig09727.1	AO090103000019	Afu1g00540 Afu8g04060	AN1416.2	FG08395.1	MG00621.4	NCU04726.2				K01207	beta-N-acetylhexosaminidase	3.2.1.52
512	1	1	1	2	1	1	1	1		An16g09070	Anig09725.1	AO090103000020	Afu1g00480 Afu8g04070	AN1418.2	FG08398.1	MG00625.4	NCU04727.2				K02564	glucosamine-6-phosphate isomerase	3.5.99.6 5.3.1.10
513	1	1	1	2	1	1	1	1		An16g09040	Anig03308.1	AO090103000023	Afu1g00450 Afu8g04100	AN1428.2	FG08396.1	MG00620.4	NCU04725.2				K01443	N-acetylglucosamine-6-phosphate deacetylase	3.5.1.25
514	1	1	1	2	1	1	1	1		An16g08980	Anig13840.1	AO090103000027	Afu1g00410 Afu8g04130	AN1425.2	FG07192.1	MG08199.4	NCU03643.2
515	1	1	1	1	1	1	1	1	1	An16g08720	Anig04660.1	AO090103000051	Afu8g04340	AN1446.2	FG01177.1	MG10380.4	NCU09230.2	YAL012W			K01758	cystathionine gamma-lyase	4.4.1.1
516	1	1	1	1	1	1	1	1	1	An16g08570	Anig06470.1	AO090103000069	Afu8g04430	AN1455.2	FG00430.1	MG04773.4	NCU10497.2	YGL022W
517	1	1	1	1	1	1	1	1	1	An16g08490	Anig10417.1	AO090023000336	Afu8g04500	AN1459.2	FG00608.1	MG04427.4	NCU09332.2	YJR143C			K00728	dolichyl-phosphate-mannose-protein mannosyltransferase	2.4.1.109
518	1	1	1	1	1	1	1	1	1	An16g08020	Anig08179.1	AO090005000667	Afu8g04800	AN1484.2	FG06850.1	MG04396.4	NCU01965.2	YGR094W			K01873	valyl-tRNA synthetase	6.1.1.9
519	1	1	1	1	1	1	1	1	1	An16g07610	Anig00256.1	AO090005000629	Afu8g05160	AN1511.2	FG00666.1	MG00157.4	NCU02618.2	YLR191W
520	1	1	1	1	1	1	1	1	1	An16g07430	Anig02561.1	AO090005000619	Afu8g05300	AN1521.2	FG01220.1	MG00507.4	NCU02661.2	YDR404C			K03015	DNA-directed RNA polymerase II subunit G	2.7.7.6
521	1	1	1	1	1	1	1	1	1	An16g07400	Anig01801.1	AO090005000616	Afu8g05330	AN1524.2	FG00417.1	MG10834.4	NCU00963.2	YKR080W			K00295	methylenetetrahydrofolate dehydrogenase (NAD+)	1.5.1.15
522	1	1	1	1	1	1	1	1	1	An16g07380	Anig06097.1	AO090005000614	Afu8g05350	AN1526.2	FG05601.1	MG10831.4	NCU00966.2	YKL207W
523	1	1	1	1	1	1	1	1	1	An16g07290	Anig03306.1	AO090005000604	Afu8g05440	AN1534.2	FG00373.1	MG04752.4	NCU00502.2	YPL078C			K02127	F-type H+-transporting ATPase subunit b	3.6.3.14 3.6.1.34
524	1	1	1	1	1	1	1	1	1	An16g07130	Anig09920.1	AO090005000590	Afu8g05560	AN1545.2	FG01369.1	MG05637.4	NCU09377.2	YGL190C			K04354	protein phosphatase 2 (formerly 2A), regulatory subunit B	3.1.3.16
525	1	1	1	1	1	1	1	1	1	An16g07120	Anig09919.1	AO090005000589	Afu8g05570	AN1546.2	FG09306.1	MG03618.4	NCU02578.2	YOL004W			K00763	nicotinate phosphoribosyltransferase	2.4.2.11
526	1	1	1	1	1	1	1	1	1	An16g07110	Anig05353.1	AO090005000588	Afu8g05580	AN1547.2	FG08266.1	MG06609.4	NCU09770.2	YBL015W			K01067	acetyl-CoA hydrolase	3.1.2.1
527	1	1	1	1	1	1	1	1	1	An16g06400	Anig02190.1	AO090011000707	Afu2g09560	AN6054.2	FG08328.1	MG00437.4	NCU05517.2	YJR144W
528	1	1	1	1	1	1	1	1	1	An16g05570	Anig10879.1	AO090011000679	Afu2g09650	AN6048.2	FG09739.1	MG04156.4	NCU07941.2	YLR027C			K00813	aspartate aminotransferase	2.6.1.1
529	1	1	1	1	1	1	1	1	1	An16g05520	Anig05259.1	AO090011000670	Afu2g09700	AN6045.2	FG04124.1	MG05281.4	NCU07851.2	YMR038C			K01743		4.2.-.-
530	1	1	1	1	1	1	1	1	1	An16g05370	Anig12630.1	AO090011000652	Afu2g09830	AN6033.2	FG09712.1	MG01472.4	NCU08811.2	YER122C
531	1	1	1	1	1	1	1	1	1	An16g05350	Anig03232.1	AO090011000651	Afu2g09840	AN6032.2	FG09710.1	MG01474.4	NCU09930.2	YNL256W			K00796	dihydropteroate synthase	2.5.1.15 2.7.6.3
532	1	1	1	1	1		1		3	An16g05290	Anig02870.1	AO090011000649	Afu2g09860	AN6017.2		MG00158.4		YER056C YER060W YER060W-A
533	1	1	1	1	1	1	1	1	1	An16g05060	Anig13444.1	AO090011000636	Afu2g10000	AN6007.2	FG02781.1	MG10929.4	NCU01857.2	YLR398C
534	1	1	1	1	1	1	1	1	1	An16g04890	Anig03280.1	AO090011000622	Afu2g10140	AN5992.2	FG07105.1	MG09300.4	NCU08119.2	YBR202W			K02210	minichromosome maintenance protein 7 (cell division control protein
535	1	1	1	1	1	1		1	2	An16g04720	Anig08659.1	AO090011000608	Afu2g10270	AN5982.2	FG08133.1		NCU05608.2	YJR066W YKL203C			K00914	phosphatidylinositol 3-kinase	2.7.1.137
536	1	1	1	1	1	1	1	1	1	An16g04640	Anig04003.1	AO090011000603	Afu2g10350	AN5951.2	FG09736.1	MG04151.4	NCU05231.2	YGL231C
537	1	1	1	1	1	1	1	1	1	An16g04430	Anig10379.1	AO090003000595	Afu3g10490	AN4939.2	FG02758.1	MG00274.4	NCU07286.2	YPL170W
538	1	1	1	1	1	1	1	1	1	An16g04270	Anig05869.1	AO090003000586	Afu3g10360	AN4951.2	FG02756.1	MG05089.4	NCU06284.2	YJL154C
539	1	1	1	1	1	1	1	1	1	An16g03940	Anig05758.1	AO090003000546	Afu3g10120	AN4976.2	FG08427.1	MG08878.4	NCU04770.2	YER148W			K03120	transcription initiation factor TFIID TATA binding protein
540	1	1	1	1	1	1	1	1	1	An16g03910	Anig05787.1	AO090003000545	Afu3g10110	AN4977.2	FG08425.1	MG08880.4	NCU04768.2	YOR356W			K00311	electron-transferring-flavoprotein dehydrogenase	1.5.5.1
541	1	1	1	1	1	1	1	1	1	An16g03860	Anig04558.1	AO090003000542	Afu3g10080	AN4980.2	FG00469.1	MG01260.4	NCU03197.2	YBR028C			K00924		2.7.1.- 2.7.1.37
542	1	1	1	1	1	1	1	1	1	An16g03740	Anig10551.1	AO090003000534	Afu3g10000	AN4987.2	FG09908.1	MG07335.4	NCU01166.2	YIL033C			K04739	cAMP-dependent protein kinase regulator	2.7.1.37
543	1	1	1	1	1	1	1	1	1	An16g03640	Anig09355.1	AO090003000514	Afu3g09950	AN4992.2	FG06375.1	MG03560.4	NCU02416.2	YNR008W			K00679	phospholipid:diacylglycerol acyltransferase	2.3.1.158 2.3.1.43
544	1	1	1	1	1	1	1	1	1	An16g03540	Anig05753.1	AO090005001258	Afu3g09880	AN5001.2	FG06049.1	MG00896.4	NCU02256.2	YOR001W			K03684	ribonuclease D	3.1.26.3 3.1.13.-
545	1	1	1	1	1	1	1	1	1	An16g03370	Anig03828.1	AO090005001276	Afu3g09740	AN5011.2	FG06069.1	MG03376.4	NCU05895.2	YCR017C
546	1	1	1	1	1	1	1	1	1	An16g03130	Anig01716.1	AO090005001286	Afu3g09630	AN3073.2	FG10797.1	MG06566.4	NCU06866.2	YCR024C			K01893	asparaginyl-tRNA synthetase	6.1.1.22
547	1	1	1	1	1	1	1	1	1	An16g03100	Anig08761.1	AO090005001290	Afu3g09590	AN3070.2	FG06313.1	MG03857.4	NCU09709.2	YDR188W
548	1	1	1	1	1	1	1	1	1	An16g03090	Anig08760.1	AO090005001291	Afu3g09600	AN3069.2	FG10940.1	MG07915.4	NCU06943.2	YLR197W
549	1	1	1	1	1	1	1	1	1	An16g03060	Anig06547.1	AO090005001292	Afu3g09560	AN3067.2	FG06065.1	MG03850.4	NCU04548.2	YNL262W			K02324	DNA polymerase epsilon, subunit A	2.7.7.7
550	1	1	1	1	1	1	1	1	1	An16g03010	Anig12582.1	AO090005001298	Afu3g09360	AN3061.2	FG10964.1	MG07916.4	NCU06942.2	YPR173C
551	1	1	1	1	1	1	1	1	1	An16g03000	Anig12581.1	AO090005001299	Afu3g09350	AN3060.2	FG10963.1	MG07931.4	NCU06941.2	YLR200W
552	1	1	1	1	1	1	1	1	1	An16g02970	Anig13264.1	AO090005001302	Afu3g09320	AN3058.2	FG06290.1	MG00923.4	NCU02274.2	YLR058C			K00600	glycine hydroxymethyltransferase	2.1.2.1
553	1	1	1	1	1	1	1	1	1	An16g02550	Anig06899.1	AO090005001360	Afu3g09020	AN3033.2	FG06339.1	MG00881.4	NCU02232.2	YIR008C			K02684	DNA primase small subunit	2.7.7.-
554	1	1	1	1	1	1	1	1	1	An16g02520	Anig11430.1	AO090038000224	Afu3g08980	AN3031.2	FG05713.1	MG08923.4	NCU03425.2	YCR053W			K01733	threonine synthase	4.2.3.1 4.2.99.2
555	1	1	1	1	1	1	1	1	1	An16g02490	Anig01203.1	AO090005001357	Afu3g08970	AN3029.2	FG06317.1	MG03320.4	NCU09721.2	YKL135C
556	1	1	1	1	1	1	1	1	1	An16g02460	Anig04205.1	AO090005001354	Afu3g08840	AN3026.2	FG07939.1	MG03511.4	NCU10066.2	YDL145C			K05236	coatomer protein complex, subunit alpha (xenin)
557	1	1	1	1	1	1	1	1	1	An16g02100	Anig09197.1	AO090005001389	Afu3g08820	AN3013.2	FG06325.1	MG00882.4	NCU02233.2	YIR007W
558	1	1	1	1	1	1	1	1	1	An16g01840	Anig03269.1	AO090003001321	Afu5g01980	AN8042.2	FG04324.1	MG01076.4	NCU01525.2	YNL021W			K01454		3.5.1.48
559	1	1	1	1	1	1	1	1	1	An16g01820	Anig10110.1	AO090003001323	Afu5g01960	AN8040.2	FG01667.1	MG06209.4	NCU08743.2	YBR106W
560	1	1	1	1	1	1	1	1	1	An16g01810	Anig10111.1	AO090003001324	Afu5g01950	AN8039.2	FG01627.1	MG06213.4	NCU05347.2	YOL012C
561	1	1	2	1	1	1	1	1		An16g01730	Anig06335.1	AO090003001336 AO090020000233	Afu5g01880	AN8063.2	FG00406.1	MG05139.4	NCU07959.2				K01078	acid phosphatase	3.1.3.2
562	1	1	1	1	1	1	1	1	1	An16g01500	Anig05570.1	AO090003001348	Afu5g01760	AN8073.2	FG06243.1	MG01292.4	NCU02511.2	YNL061W			K03500	Sun protein
563	1	1	1	1	1	1	1	1	1	An16g01480	Anig07915.1	AO090003001350	Afu5g01740	AN8075.2	FG00323.1	MG09173.4	NCU05418.2	YHR068W			K00809	deoxyhypusine synthase	2.5.1.46 1.1.1.249
564	1	2	1	1	1		2	1		An16g00710	Anig00065.1 Anig12650.1	AO090102000160	Afu5g13750	AN8591.2		MG02110.4 MG10107.4	NCU09043.2
565	2	1	1			2	1	2		An16g00690 An16g00700	Anig12651.1	AO090003000474			FG02749.1 FG02860.1	MG10501.4	NCU03228.2 NCU05069.2				K00100; K06147	ATP-binding casette, subfamily B, bacterial	1.1.1.- 1.-.-.-
566	1	1	1	1	1	1	1	1	1	An15g07150	Anig13565.1	AO090102000174	Afu2g16600	AN7325.2	FG07175.1	MG08071.4	NCU01192.2	YDL102W			K02327	DNA polymerase delta, subunit A	2.7.7.7
567	1	1	2	1		1	1	1	1	An15g06850	Anig13504.1	AO090102000220 AO090103000204	Afu5g01020		FG02421.1	MG05014.4	NCU01114.2	YBR261C
568	1	1	1	1	1	1	1	1	1	An15g06740	Anig07345.1	AO090102000226	Afu2g16370	AN7354.2	FG04137.1	MG05248.4	NCU00464.2	YBL092W			K02912	large subunit ribosomal protein L32e
569	1	1	1	1	1	1	1	1	1	An15g06680	Anig00220.1	AO090102000234	Afu2g16280	AN7361.2	FG04122.1	MG05275.4	NCU00466.2	YOL033W			K01885	glutamyl-tRNA synthetase	6.1.1.17
570	1	1	1	1	1	1	1	1	1	An15g06440	Anig08759.1	AO090012000189	Afu2g16090	AN2142.2	FG07141.1	MG07060.4	NCU01249.2	YNL189W
571	1	1	1	1	1	1	1	1	1	An15g06370	Anig08843.1	AO090012000199	Afu2g16020	AN2149.2	FG05250.1	MG10358.4	NCU04448.2	YDR212W
572	1	1	1	1	1	1	1	1	1	An15g06360	Anig08844.1	AO090012000200	Afu2g16010	AN2150.2	FG05249.1	MG10357.4	NCU04449.2	YHR020W			K01881	prolyl-tRNA synthetase	6.1.1.15 6.1.1.17
573	1	1	1	1	1	1	1	1	1	An15g06290	Anig07426.1	AO090012000208	Afu2g15960	AN2155.2	FG09774.1	MG06151.4	NCU08825.2	YGL091C			K03593	ATP-binding protein involved in chromosome partitioning
574	1	1	1	1	1	1	1	1	1	An15g06050	Anig08733.1	AO090012000244	Afu2g15790	AN2172.2	FG04355.1	MG01071.4	NCU01563.2	YNL025C
575	1	1	1	1	1	1	1	1	1	An15g06020	Anig12191.1	AO090012000248	Afu2g15760	AN2174.2	FG09689.1	MG01409.4	NCU04370.2	YKL210W			K03178	ubiquitin-activating enzyme E1	6.3.2.19
576	1	1	1	1	1	1	1	1	1	An15g05920	Anig08949.1	AO090012000261	Afu2g15680	AN2181.2	FG05301.1	MG06107.4	NCU09748.2	YKL058W			K03123	transcription initiation factor TFIIA small subunit
577	1	1	1	1	1	1	1	1	1	An15g05770	Anig09257.1	AO090012000271	Afu2g15590	AN7600.2	FG02482.1	MG04144.4	NCU05238.2	YJR137C			K00381	sulfite reductase (NADPH) hemoprotein beta-component	1.8.1.2 1.8.-.-
578	1	1	1	1	1	1	1	1	1	An15g05740	Anig08138.1	AO090012000273	Afu2g15570	AN7602.2	FG02479.1	MG04143.4	NCU05234.2	YLR262C
579	1	1	1	1	1	1	1	1	1	An15g05730	Anig08139.1	AO090012000274	Afu2g15560	AN7603.2	FG05300.1	MG06108.4	NCU09747.2	YHR026W			K03661	V-type H+-transporting ATPase 21kDa proteolipid subunit	3.6.3.14 3.6.1.35
580	1	1	2	1	1	1	1	1		An15g05720	Anig08140.1	AO090012000275 AO090020000234	Afu2g15550	AN3778.2	FG05299.1	MG06109.4	NCU09746.2				K03750	molybdopterin biosynthesis protein MoeA
581	1	1	1	1	1	1	1	1	1	An15g04050	Anig00260.1	AO090005000536	Afu8g06920	AN1290.2	FG02820.1	MG07661.4	NCU07068.2	YJL094C
582	1	1	1	1	1	1	1	1	1	An15g03420	Anig03348.1	AO090026000794	Afu2g14810	AN7554.2	FG00590.1	MG04743.4	NCU00520.2	YER049W
583	1	1	1	1	1	1	1	1	1	An15g03260	Anig07708.1	AO090012000408	Afu2g14930	AN7564.2	FG05623.1	MG04515.4	NCU00944.2	YEL046C			K01620	threonine aldolase	4.1.2.5 5.1.1.1
584	1	1	1	1	1	1	1	1	1	An15g03140	Anig06920.1	AO090012000420	Afu2g15010	AN7572.2	FG01312.1	MG00345.4	NCU07378.2	YFL033C			K00870	protein kinase	2.7.1.37 2.7.1.-
585	1	1	1	1	1	1	1	1	1	An15g03020	Anig13753.1	AO090012000427	Afu2g15070	AN7579.2	FG01123.1	MG04506.4	NCU02982.2	YHR200W			K03029	26S proteasome regulatory subunit N10
586	1	1	1	1	1	1	1	1	1	An15g02860	Anig03873.1	AO090701000656	Afu5g07470	AN7770.2	FG00407.1	MG05138.4	NCU07958.2	YNL202W			K00219	2,4-dienoyl-CoA reductase (NADPH2)	1.3.1.34
587	1	1	1	1	1	1	1	1	1	An15g02690	Anig05610.1	AO090701000682	Afu5g07750	AN7752.2	FG05316.1	MG01513.4	NCU08291.2	YOR176W			K01772	ferrochelatase	4.99.1.1
588	1	1	1	1	1	1	1	1	1	An15g02490	Anig04351.1	AO090005001561	Afu6g07390	AN5206.2	FG01392.1	MG01566.4	NCU02954.2	YIL094C			K05824	homoisocitrate dehydrogenase	1.1.1.87 1.1.1.-
589	1	1	1	1	1	1	1	1	1	An15g02360	Anig02116.1	AO090026000394	Afu2g12470	AN1150.2	FG01573.1	MG02375.4	NCU05410.2	YOL140W			K00818	acetylornithine aminotransferase	2.6.1.11
590	1	1	1	1	1	1	1	1	1	An15g02340	Anig02629.1	AO090023000395	Afu2g04310	AN1883.2	FG06098.1	MG07169.4	NCU02639.2	YOL058W			K01940	argininosuccinate synthase	6.3.4.5
591	1	1	1	1	1	1	1	1	1	An15g01910	Anig05451.1	AO090009000567	Afu6g03580	AN6651.2	FG08532.1	MG02572.4	NCU09903.2	YPL226W			K03235	elongation factor EF-3
592	1	1	2	1	1	1	1	1		An15g01850	Anig01012.1	AO090009000558 AO090026000090	Afu6g03530	AN6654.2	FG00178.1	MG02538.4	NCU11097.2				K01915	glutamine synthetase	6.3.1.2
593	1	1	1	1	1	1	1	1	1	An15g01780	Anig12497.1	AO090701000175	Afu6g03730	AN6639.2	FG08851.1	MG02836.4	NCU00680.2	YPR002W			K01720	2-methylcitrate dehydratase	4.2.1.79
594	1	1	1	1	1	1	1	1	1	An15g01760	Anig12495.1	AO090701000173	Afu6g03750	AN6637.2	FG05278.1	MG04618.4	NCU04216.2	YMR300C			K00764	amidophosphoribosyltransferase	2.4.2.14
595	1	1	1	1	1	1	1	1	1	An15g01740	Anig12494.1	AO090701000172	Afu6g03770	AN6636.2	FG08596.1	MG02766.4	NCU07442.2	YHR039C			K00146; K02152	phenylacetaldehyde dehydrogenase; V-type H+-transporting ATPase subunit G	1.2.1.39 1.2.1.- 1.2.1.16 3.6.3.14 3.6.1.34
596	1	1		1	1	1	1	1	2	An15g01690	Anig10014.1		Afu6g03830	AN6629.2	FG08561.1	MG02659.4	NCU00634.2	YHL001W YKL006W			K02875	large subunit ribosomal protein L14e
597	1	1	1	1	1	1	1	1	1	An15g01510	Anig02309.1	AO090701000148	Afu6g03950	AN6614.2	FG05149.1	MG04066.4	NCU03818.2	YIL048W			K01530	phospholipid-translocating ATPase	3.6.3.1 3.6.1.-
598	1	1	1	1	1	1	1	1	1	An15g01480	Anig06967.1	AO090701000145	Afu6g04260	AN6612.2	FG05193.1	MG04069.4	NCU04150.2	YAL025C
599	1	1	1	1	1	1	2	1		An15g01420	Anig06621.1	AO090701000141	Afu6g04210	AN6606.2	FG05218.1	MG04045.4 MG09721.4	NCU03657.2				K01228	mannosyl-oligosaccharide glucosidase	3.2.1.106
600	1	2	1	1	1	1	1	1		An15g01320	Anig01226.1 Anig09046.1	AO090701000132	Afu6g04080	AN6598.2	FG06903.1	MG04982.4	NCU08993.2
601	1	1	1	1	1	1	1	1	1	An15g01240	Anig12185.1	AO090701000124	Afu6g04010	AN6591.2	FG07169.1	MG03994.4	NCU04104.2	YGL238W
602	1	2	1	1	1	1	1	1		An15g01230	Anig02365.1 Anig12186.1	AO090701000123	Afu6g04000	AN6590.2	FG07168.1	MG03993.4	NCU04105.2
603	1	1	1	1	1	1	1	1	1	An15g01160	Anig06564.1	AO090701000118	Afu6g04330	AN6585.2	FG06101.1	MG04040.4	NCU03808.2	YMR128W			K01516	nucleoside-triphosphatase	3.6.1.15
604	1	1	1	1	1	1	1	1	1	An15g00980	Anig06261.1	AO090701000106	Afu6g04420	AN9528.2	FG02596.1	MG08853.4	NCU06193.2	YLL006W
605	1	1	1	1	1	1	1	1	1	An15g00930	Anig07389.1	AO090701000100	Afu6g04380	AN6572.2	FG07397.1	MG06939.4	NCU03823.2	YGL119W			K00870	protein kinase	2.7.1.37
606	1	1	1	1	1	1	1	1	1	An15g00900	Anig05395.1	AO090701000097	Afu6g04510	AN6569.2	FG07406.1	MG06931.4	NCU03836.2	YKR038C			K01409	O-sialoglycoprotein endopeptidase	3.4.24.57
607	1	1	1	1	1	1	1	1	1	An15g00870	Anig08191.1	AO090701000094	Afu6g04540	AN6566.2	FG07404.1	MG06933.4	NCU03833.2	YKL190W			K06268	protein phosphatase 3, regulatory subunit
608	1	1	1	1	2	1	1	1		An15g00840	Anig04269.1	AO090023000367	Afu5g01400	AN5077.2 AN9390.2	FG09118.1	MG04534.4	NCU07035.2				K01183	chitinase	3.2.1.14
609	1	1	1	1	1	1	1	1	1	An15g00770	Anig00358.1	AO090701000090	Afu6g04560	AN6564.2	FG07402.1	MG06935.4	NCU03827.2	YBR146W			K02996	small subunit ribosomal protein S9
610	1	1	1	1	1	1	1	1	1	An15g00700	Anig07061.1	AO090701000084	Afu6g04610	AN6558.2	FG06937.1	MG06311.4	NCU00419.2	YNL113W			K03020	DNA-directed RNA polymerase III subunit C19	2.7.7.6
611	1	1	1	1	1	1	1	1	1	An15g00610	Anig02837.1	AO090701000070	Afu6g04700	AN6536.2	FG06093.1	MG07528.4	NCU01300.2	YOR202W			K01693	imidazoleglycerol-phosphate dehydratase	4.2.1.19
612	1	1	1	1	1	1	1	1	1	An15g00560	Anig06734.1	AO090124000010	Afu6g04740	AN6542.2	FG07335.1	MG03982.4	NCU04173.2	YFL039C			K05692	actin, beta/gamma, cytoplasmic
613	1	1	1	1	1	1	1	1	1	An15g00550	Anig03332.1	AO090701000063	Afu6g04750	AN6543.2	FG07334.1	MG03983.4	NCU04172.2	YBR101C
614	1	1	1	1	1	1	1	1	1	An15g00540	Anig03331.1	AO090701000062	Afu6g04760	AN6544.2	FG07322.1	MG03971.4	NCU04188.2	YOL129W
615	1	1	1	1	1	1	1	1	1	An15g00510	Anig12453.1	AO090701000060	Afu6g04790	AN6547.2	FG05222.1	MG04053.4	NCU06712.2	YMR314W			K02725	20S proteasome subunit alpha 6	3.4.25.1 3.4.99.46
616	1	1	1	1	1	1	1	1	1	An15g00420	Anig11712.1	AO090701000047	Afu6g04910	AN6526.2	FG07128.1	MG04042.4	NCU03814.2	YLR382C			K01869	leucyl-tRNA synthetase	6.1.1.4
617	1	2	1	1	1	1	1	1		An15g00390	Anig08654.1 Anig08655.1	AO090701000044	Afu6g04940	AN6523.2	FG05216.1	MG04061.4	NCU01431.2				K01046	triacylglycerol lipase	3.1.1.3
618	1	1	1	1	1	1	1	1	1	An15g00350	Anig09421.1	AO090701000041	Afu5g08890	AN6521.2	FG10949.1	MG04842.4	NCU08898.2	YDR234W			K01705	homoaconitate hydratase	4.2.1.36
619	1	1	1	1	1	1	1	1	1	An15g00270	Anig11836.1	AO090701000034	Afu6g05040	AN6517.2	FG07200.1	MG07526.4	NCU10467.2	YOL094C			K02343	DNA polymerase III gamma and tau subunit	2.7.7.7
620	1	1	1	1	1	1	1	1	1	An15g00220	Anig11661.1	AO090701000030	Afu6g05080	AN6512.2	FG07165.1	MG09520.4	NCU04097.2	YFL028C			K01516	nucleoside-triphosphatase	3.6.1.15
621	1	1	1	1	1	1	1	1	1	An15g00190	Anig05091.1	AO090701000026	Afu6g05110	AN6510.2	FG07331.1	MG08637.4	NCU01179.2	YMR203W
622	1	1	1	1	1	1	1	1	1	An15g00150	Anig00213.1	AO090701000022	Afu6g05140	AN6506.2	FG02502.1	MG08832.4	NCU06207.2	YLR056W			K00258		1.3.-.-
623	1	1	1	1	1	1	1	1	1	An15g00140	Anig00723.1	AO090701000021	Afu6g05150	AN6505.2	FG02501.1	MG08829.4	NCU06205.2	YCR084C			K06666 K00908	glucose repression regulatory protein TUP1 Ca2+/calmodulin-dependent protein kinase	2.7.1.123
624	1	1	1	1	1	1	1	1	1	An15g00110	Anig12713.1	AO090701000018	Afu6g05170	AN6502.2	FG07341.1	MG03974.4	NCU04180.2	YIL134W
625	1	1	1	1	1	1	1	1	1	An14g06870	Anig03969.1	AO090120000352	Afu5g12350	AN0067.2	FG05409.1	MG06408.4	NCU07887.2	YJL026W			K00526	ribonucleoside-diphosphate reductase beta chain	1.17.4.1
626	1	1	1	1	1	1	1	1	1	An14g06860	Anig06458.1	AO090120000354	Afu5g12360	AN0066.2	FG05414.1	MG06405.4	NCU07884.2	YKL120W			K03454	mitochondrial carrier protein, MC family
627	1	1	1	1	1	1	1	1	1	An14g06550	Anig04063.1	AO090120000392	Afu5g12650	AN0039.2	FG06599.1	MG00983.4	NCU11098.2	YNL011C
628	1	1	1	1	1	1	1	1	1	An14g06220	Anig00246.1	AO090120000420	Afu5g12990	AN6851.2	FG08998.1	MG04005.4	NCU01471.2	YGL115W			K07200	5'-AMP-activated protein kinase, regulatory gamma subunit
629	1	1	1	1	1	1	1	1	1	An14g06020	Anig05010.1	AO090120000437	Afu5g13120	AN6865.2	FG09601.1	MG01709.4	NCU07726.2	YDR361C
630	1	1	1	1	1	1	1	1	1	An14g06010	Anig05011.1	AO090120000438	Afu5g13130	AN6866.2	FG09602.1	MG01710.4	NCU07725.2	YPR060C			K01850	chorismate mutase	5.4.99.5
631	1	1	1	1	1	1	1	1	1	An14g05910	Anig03314.1	AO090120000461	Afu5g13210	AN6874.2	FG01640.1	MG02384.4	NCU03503.2	YGL065C			K03843	alpha-1,3mannosyltransferase	2.4.1.132 2.4.1.-
632	1	1	1	1	1	1	1	1	1	An14g05330	Anig04969.1	AO090113000083	Afu5g13930	AN6922.2	FG10829.1	MG07010.4	NCU01795.2	YOR091W
633	1	1	1	1	1	1	1	1	1	An14g05260	Anig00473.1	AO090023000163	Afu5g09610	AN8800.2	FG05963.1	MG04872.4	NCU05642.2	YNL247W			K01883	cysteinyl-tRNA synthetase	6.1.1.16
634	1	1	1	1	1	1	1	1	1	An14g04960	Anig00978.1	AO090120000498	Afu5g13490	AN6904.2	FG06703.1	MG08906.4	NCU07549.2	YPR100W			K02355	elongation factor EF-G	3.6.5.3
635	1	1	1	1	1	1	1	1	1	An14g04950	Anig00078.1	AO090120000497	Afu5g13480	AN6903.2	FG06704.1	MG08907.4	NCU07548.2	YIL061C
636	1	1	1	1	1	1	1	1	1	An14g04940	Anig09369.1	AO090120000495	Afu5g13470	AN6902.2	FG06705.1	MG08908.4	NCU07547.2	YKL009W			K02355	elongation factor EF-G	3.6.5.3
637	1	1	1	1	1	1	1	1	1	An14g04920	Anig09371.1	AO090120000493	Afu5g13450	AN6900.2	FG06702.1	MG08905.4	NCU07550.2	YDR050C			K01803	triosephosphate isomerase (TIM)	5.3.1.1
638	1	1	1	1	1	1	1	1	1	An14g04880	Anig10221.1	AO090120000485	Afu5g13410	AN6898.2	FG04112.1	MG05208.4	NCU00435.2	YKL002W
639	1	1	1	1	1	1	1	1	1	An14g04770	Anig10353.1	AO090120000479	Afu5g13340	AN6892.2	FG04111.1	MG05207.4	NCU00434.2	YDL006W			K01090	protein phosphatase	3.1.3.16
640	1	1	1	1	1	1	1	1	1	An14g04400	Anig06339.1	AO090010000505	Afu5g10370	AN2332.2	FG05610.1	MG00167.4	NCU00959.2	YLL041C			K00240	succinate dehydrogenase iron-sulfur protein	1.3.99.1 1.3.5.1
641	1	1	1	1	1	1	1	1	1	An14g04300	Anig09744.1	AO090010000489	Afu5g10480	AN2327.2	FG05028.1	MG05569.4	NCU00736.2	YHR111W			K03751	molybdopterin biosynthesis protein MoeB
642	1	1	1	1	1	1	1	1	1	An14g04190	Anig11949.1	AO090010000483	Afu5g10540	AN2314.2	FG04313.1	MG03186.4	NCU05429.2	YEL011W			K00700	1,4-alpha-glucan branching enzyme	2.4.1.18
643	1	1	1	1	1	1	1	1	1	An14g04180	Anig11948.1	AO090010000482	Afu5g10550	AN2315.2	FG04312.1	MG03185.4	NCU05430.2	YJR121W			K02112	F-type H+-transporting ATPase beta chain	3.6.3.14 3.6.1.34
644	1	1	1	1	1	1	1	1	1	An14g04080	Anig03443.1	AO090010000475	Afu5g10610	AN2306.2	FG05251.1	MG05093.4	NCU06606.2	YEL024W			K00411	ubiquinol-cytochrome c reductase iron-sulfur subunit	1.10.2.2
645	1	1	1	1	1	1	1	1	1	An14g03920	Anig07078.1	AO090010000466	Afu5g10750	AN4730.2	FG09662.1	MG08691.4	NCU06542.2	YNR036C			K02950	small subunit ribosomal protein S12
646	1	1	1	1	1	1	1	1	1	An14g03820	Anig00913.1	AO090010000463	Afu5g10780	AN4727.2	FG05689.1	MG08012.4	NCU04442.2	YBR019C			K01784	UDP-glucose 4-epimerase	5.1.3.2
647	1	1	1	1	1	1	1	1	1	An14g03780	Anig07487.1	AO090010000459	Afu5g10820	AN4723.2	FG09022.1	MG01682.4	NCU06371.2	YPL029W
648	1	1	1	1	1	1	1	1	1	An14g03710	Anig07922.1	AO090010000439	Afu5g10890	AN0228.2	FG02470.1	MG04129.4	NCU05194.2	YGL201C			K02542	minichromosome maintenance protein 6
649	1	1	1	1	1	2	1	1		An14g03330	Anig04367.1	AO090701000773	Afu2g01690	AN4184.2	FG03942.1 FG10640.1	MG02169.4	NCU03057.2
650	1	1	1	1	1	1	1	1	1	An14g03140	Anig12324.1	AO090012000175	Afu4g03020	AN2487.2	FG06388.1	MG06130.4	NCU06394.2	YNL059C
651	1	1	1	1	1	1	1	1	1	An14g03050	Anig12161.1	AO090012000173	Afu4g03000	AN2481.2	FG05297.1	MG06143.4	NCU08276.2	YML059C
652	1	1	1	1	1	1	1	1	1	An14g02370	Anig06144.1	AO090026000750	Afu5g11010	AN0210.2	FG04270.1	MG07077.4	NCU08027.2	YER005W			K01510	apyrase	3.6.1.5
653	1	1	1	1	1	1	1	1	1	An14g02250	Anig02349.1	AO090102000252	Afu4g03120	AN3901.2	FG05328.1	MG01723.4	NCU08272.2	YML054C			K00101	L-lactate dehydrogenase (cytochrome)	1.1.2.3
654	1	1	1	1	1	1	1	1	1	An14g01560	Anig07811.1	AO090011000292	Afu4g03650	AN7143.2	FG02785.1	MG10565.4	NCU03009.2	YGR285C
655	1	1	1	1	1	1	1	1	1	An14g01150	Anig06441.1	AO090011000351	Afu4g03760	AN7136.2	FG08352.1	MG03092.4	NCU02475.2	YMR189W			K00282	glycine dehydrogenase subunit 1	1.4.4.2 2.1.2.10
656	1	1	1	1	1	1	1	1	1	An14g01060	Anig01549.1	AO090011000342	Afu4g03840	AN7103.2	FG02540.1	MG05239.4	NCU07837.2	YJR035W			K01509	adenosinetriphosphatase	3.6.1.3
657	1	1	1	1	1	1	1	1	1	An14g00990	Anig06519.1	AO090011000326	Afu4g03900	AN7111.2	FG09643.1	MG06148.4	NCU08828.2	YKR009C			K00022	3-hydroxyacyl-CoA dehydrogenase	1.1.1.35 4.2.1.17 5.1.2.-
658	1	1	1	1	1	1	1	1	1	An14g00930	Anig02555.1	AO090011000323	Afu4g03950	AN7051.2	FG01932.1	MG07074.4	NCU07987.2	YGL184C			K01760	cystathionine beta-lyase	4.4.1.8
659	1	1	1	1	1	1	1	1	1	An14g00900	Anig05174.1	AO090011000320	Afu4g03970	AN7049.2	FG01935.1	MG01837.4	NCU07999.2	YKL165C
660	1	1	1	1	1	1	1	1	1	An14g00880	Anig00114.1	AO090011000318	Afu4g03990	AN7047.2	FG01933.1	MG07075.4	NCU07988.2	YGR028W			K01509	adenosinetriphosphatase	3.6.1.3
661	1	1	1	1	1	1	1	1	1	An14g00700	Anig08926.1	AO090206000115	Afu4g04130	AN7029.2	FG09624.1	MG10169.4	NCU04481.2	YEL052W				adenosinetriphosphatase.	3.6.1.3
662	1	1	1	1	1	1	1	1	1	An14g00620	Anig13058.1	AO090206000073	Afu4g04210	AN7035.2	FG05245.1	MG10171.4	NCU04479.2	YDR415C			K05994	bacterial leucyl aminopeptidase	3.4.11.10
663	1	1	2	1	1	1	1	1		An14g00590	Anig13373.1	AO090103000240 AO090206000068	Afu4g04250	AN7027.2	FG00787.1	MG02315.4	NCU09027.2
664	1	1	1	1	1	1	1	1	1	An14g00480	Anig01576.1	AO090206000056	Afu4g04360	AN7015.2	FG08299.1	MG00397.4	NCU05523.2	YPL122C			K03144	transcription initiation factor TFIIH subunit H4
665	1	1	1	1	1	1	1	1	1	An14g00310	Anig12757.1	AO090206000040	Afu4g04520	AN7000.2	FG10885.1	MG06977.4	NCU08471.2	YGR244C			K01903	succinyl-CoA synthetase beta chain	6.2.1.5 6.-.-.- 6.2.-.- 6.2.1.- 6.2.1.4
666	1	1	1	1	1	1	1	1	1	An14g00280	Anig12761.1	AO090206000037	Afu4g04550	AN6993.2	FG08275.1	MG10052.4	NCU05542.2	YJR133W
667	1	1	1	1	1	1	1	1	1	An14g00240	Anig06435.1	AO090206000030	Afu4g04600	AN6990.2	FG08386.1	MG05607.4	NCU05601.2	YAL039C			K01764	cytochrome c heme-lyase	4.4.1.17 4.-.-.- 4.4.-.- 4.4.1.1 4.4.1.17
668	1	1	1	1	1	1	1	1	1	An14g00180	Anig12776.1	AO090206000022	Afu4g04660	AN6988.2	FG01605.1	MG01380.4	NCU05363.2	YGL048C			K03066	26S proteasome regulatory subunit T6	3.4.25.1
669	1	1	1	1	1	1	1	1	1	An14g00170	Anig10474.1	AO090206000020	Afu4g04670	AN6986.2	FG01606.1	MG01381.4	NCU05360.2	YNL321W			K07300	Ca2+:H+ antiporter
670	1	1	1	1	1	1	1	1	1	An14g00080	Anig11891.1	AO090206000012	Afu4g04740	AN6978.2	FG08173.1	MG00408.4	NCU05513.2	YGL097W
671	1	1	1	1	1	1	1	1	1	An14g00010	Anig13013.1	AO090206000003	Afu4g04810	AN6974.2	FG06209.1	MG06135.4	NCU06404.2	YFL005W				triphosphoric monoester hydrolases. | deoxyguanosinetriphosphate triphosphohydrolase.	3.1.5.- 3.1.5.1
672	1	2	1	1	1	1	1	1		An13g01240	Anig01296.1 Anig08738.1	AO090005000165	Afu7g04710	AN3761.2	FG07076.1	MG00137.4	NCU03273.2				K01931		6.3.2.19
673	1	1	1	1	1	1	1	1	1	An13g01220	Anig01751.1	AO090005000158	Afu7g04660	AN3757.2	FG07077.1	MG00142.4	NCU03276.2	YNL320W
674	1	1	1	1	1	1	1	1	1	An13g01210	Anig01750.1	AO090005000157	Afu7g04650	AN3756.2	FG05631.1	MG02086.4	NCU09290.2	YJL001W			K02738	20S proteasome subunit beta 1	3.4.25.1 3.4.99.46
675	1	1	1	1	1	1	1	1	1	An13g01040	Anig08231.1	AO090005000132	Afu7g04460	AN3747.2	FG07110.1	MG09304.4	NCU07509.2	YPR176C			K00810		2.5.1.- 2.5.-.- 2.5.1.32
676	1	1	1	1	1	1	1	1	1	An13g01010	Anig09871.1	AO090005000129	Afu7g04430	AN3745.2	FG07107.1	MG09302.4	NCU08121.2	YOR294W
677	1	1	1	1	1	1	1	1	1	An13g00890	Anig09043.1	AO090005000120	Afu7g04330	AN5674.2	FG05734.1	MG08746.4	NCU00772.2	YDR523C			K00870	protein kinase	2.7.1.37
678	1	1	1	1	1	1	1	1	1	An13g00670	Anig11740.1	AO090005000100	Afu7g04150	AN5693.2	FG08333.1	MG00406.4	NCU05515.2	YJL104W
679	1	1	1	1	1	1	1	1	1	An13g00660	Anig11741.1	AO090005000099	Afu7g04140	AN7621.2	FG08131.1	MG00075.4	NCU05594.2	YMR041C			K00064	D-threo-aldose 1-dehydrogenase	1.1.1.122
680	1	1	1	1	1	1	1	1	1	An13g00550	Anig05934.1	AO090005000086	Afu7g04070	AN5701.2	FG08338.1	MG09766.4	NCU05548.2	YBR249C			K01626	3-deoxy-7-phosphoheptulonate synthase	2.5.1.54 4.1.2.15
681	1	1	1	1	1	1	1	1	1	An13g00440	Anig05566.1	AO090026000815	Afu7g03990	AN4258.2	FG07124.1	MG01594.4	NCU02812.2	YKL024C			K00947	uridylate kinase	2.7.4.-
682	1	1	1	1	1	1	1	1	1	An13g00240	Anig10202.1	AO090026000833	Afu7g03820	AN4272.2	FG05904.1	MG07014.4	NCU03650.2	YBR114W			K01509	adenosinetriphosphatase	3.6.1.3
683	1	1	1	1	1	1	1	1	1	An13g00100	Anig13870.1	AO090026000841	Afu7g03750	AN4279.2	FG07121.1	MG01596.4	NCU02814.2	YDL101C			K00870	protein kinase	2.7.1.37
684	1	1	1	1	1	1	1	1	1	An13g00050	Anig13864.1	AO090026000844	Afu7g03710	AN8286.2	FG01004.1	MG04366.4	NCU02626.2	YPL155C
685	1	1	1	1	1	1	1	1	1	An13g00040	Anig13863.1	AO090026000845	Afu7g03700	AN8287.2	FG01349.1	MG00503.4	NCU02665.2	YOR245C			K00635	diacylglycerol O-acyltransferase	2.3.1.20 2.3.1.51
686	1	1	1	1	1	1	1	1	1	An12g08760	Anig08987.1	AO090120000091	Afu6g02090	AN8674.2	FG08593.1	MG02770.4	NCU07446.2	YOR332W			K02150	V-type H+-transporting ATPase subunit E	3.6.3.14 3.6.1.35
687	1	1	1	1	1		1	1	2	An12g08610	Anig06094.1	AO090120000109	Afu6g02230	AN8689.2		MG03041.4	NCU00575.2	YCL040W YDR516C			K00844	hexokinase	2.7.1.1 2.7.1.2
688	1	1	1	1	1	1	1	1	1	An12g08380	Anig10776.1	AO090120000124	Afu6g02370	AN8698.2	FG08919.1	MG02971.4	NCU01918.2	YKL013C			K05755	actin related protein 2/3 complex, subunit 4, 20kDa
689	1	1	1	1	1	1	1	1	1	An12g08100	Anig07837.1	AO090120000152	Afu6g02670	AN9504.2	FG09408.1	MG03026.4	NCU03187.2	YAR018C			K00870	protein kinase	2.7.1.37 2.7.1.-
690	1	1	1	1	1	1	1	1	1	An12g08030	Anig02910.1	AO090120000149	Afu6g02630	AN8722.2	FG08663.1	MG02806.4	NCU09076.2	YDL084W
691	1	1	1	1	1	1	1	1	1	An12g07880	Anig09903.1	AO090120000136	Afu6g02510	AN8710.2	FG08653.1	MG02799.4	NCU07435.2	YLR330W
692	1	1	1	1	1	1	1	1	1	An12g07850	Anig03108.1	AO090120000133	Afu6g02470	AN8707.2	FG08712.1	MG02785.4	NCU10008.2	YPL262W			K01679	fumarate hydratase	4.2.1.2
693	1	1	1	1	1	1	1	1	1	An12g07840	Anig07723.1	AO090120000132	Afu6g02460	AN8706.2	FG08944.1	MG02834.4	NCU01902.2	YFL017C			K00621	glucosamine-phosphate N-acetyltransferase	2.3.1.4
694	1	1	1	1	1	1	1	1	1	An12g07810	Anig06503.1	AO090120000129	Afu6g02420	AN8702.2	FG08558.1	MG02568.4	NCU02113.2	YDR092W			K01931		6.3.2.19
695	2	2	1	1	1	1				An12g07390 An15g07050	Anig12133.1 Anig12227.1	AO090026000779	Afu6g03030	AN8756.2	FG11346.1						K00493; K05712	unspecific monooxygenase; 3-(3-hydroxy-phenyl)propionate hydroxylase	1.14.14.1 1.14.13.7 1.14.13.- 1.14.13.7
696	1	1	1	1	1	1	1	1	1	An12g05030	Anig10883.1	AO090005000581	Afu8g05620	AN1554.2	FG01273.1	MG10646.4	NCU09322.2	YBL061C
697	1	1	1	1	1	1	1	1	1	An12g04940	Anig05222.1	AO090011000764	Afu2g09290	AN6089.2	FG06246.1	MG03165.4	NCU01589.2	YLR259C			K04077	chaperonin GroEL (Hsp60)
698	1	1	1	1	1	1	1	1	1	An12g04910	Anig02970.1	AO090011000771	Afu2g09230	AN6085.2	FG01357.1	MG00523.4	NCU09254.2	YKL078W			K03578	ATP-dependent helicase HrpA
699	1	1	1	1	1	1	1	1	1	An12g04870	Anig07599.1	AO090011000774	Afu2g09210	AN6083.2	FG10246.1	MG03136.4	NCU08964.2	YLR075W			K02866	large subunit ribosomal protein L10e
700	1	1	1	1	1	1	1	1	1	An12g04860	Anig00899.1	AO090011000775	Afu2g09200	AN6082.2	FG10245.1	MG03135.4	NCU08963.2	YGL030W			K02908	large subunit ribosomal protein L30e
701	1	1	1	1	1	1	1	1	1	An12g04830	Anig04898.1	AO090011000777	Afu2g09180	AN6080.2	FG00505.1	MG09294.4	NCU02538.2	YPL010W
702	1	1	1	1	1	1	1	1	1	An12g04750	Anig01393.1	AO090011000790	Afu2g09090	AN6073.2	FG01119.1	MG09886.4	NCU03310.2	YGR231C
703	1	2	1	1	1	1	1		1	An12g04720	Anig01793.1 Anig01944.1	AO090011000793	Afu2g09060	AN6070.2	FG00504.1	MG09293.4		YPR019W			K02212	minichromosome maintenance protein 4 (cell division control protein
704	1	1	1	1	1	1	1	1	1	An12g04690	Anig12519.1	AO090011000796	Afu2g09010	AN6069.2	FG05453.1	MG06370.4	NCU06481.2	YDL164C			K01971	DNA ligase (ATP)	6.5.1.1
705	1	1	1	1	1	1	1	1	1	An12g04670	Anig03159.1	AO090011000798	Afu2g08990	AN6067.2	FG05425.1	MG08866.4	NCU00366.2	YPR041W			K03262	translation initiation factor eIF-5
706	1	1	1	1	1	1	1	1	1	An12g04560	Anig07296.1	AO090011000812	Afu2g08860	AN6111.2	FG05509.1	MG08860.4	NCU00334.2	YDR280W			K03678	exoribonuclease related to ribonuclease PH	3.1.13.-
707	1	1	1	1	1	1	1	1	1	An12g04170	Anig05836.1	AO090011000821	Afu2g08790	AN6119.2	FG01898.1	MG06906.4	NCU01464.2	YHR132C			K01298	carboxypeptidase A2	3.4.17.15 3.4.17.-
708	1	1	1	1	1	1	1	1	1	An12g04110	Anig03407.1	AO090011000825	Afu2g08750	AN2185.2	FG06686.1	MG05324.4	NCU00030.2	YJL208C			K01173	endonuclease	3.1.30.-
709	1	1	1	1	1	1	1	1	1	An12g03970	Anig09729.1	AO090011000842	Afu2g08620	AN6138.2	FG05492.1	MG06292.4	NCU00213.2	YBL084C			K03350	anaphase-promoting complex component APC3
710	1	1	1	1	1	1	1	1	1	An12g03960	Anig09728.1	AO090011000843	Afu2g08600	AN6139.2	FG06642.1	MG11040.4	NCU00168.2	YDL052C			K00655	1-acyl-sn-glycerol-3-phosphate acyltransferase	2.3.1.51
711	1	1	1	1	1	1	1	1	1	An12g03910	Anig03732.1	AO090011000848	Afu2g08550	AN6145.2	FG06532.1	MG07389.4	NCU08554.2	YJR017C			K01802	peptidylprolyl isomerase	5.2.1.8
712	1	1	1	1	1	1	1	1	1	An12g03890	Anig01533.1	AO090011000850	Afu2g08520	AN6146.2	FG06530.1	MG07392.4	NCU08552.2	YKL170W			K02874	large subunit ribosomal protein L14
713	1	1	1	1	1	1	1	1	1	An12g03720	Anig12591.1	AO090011000855	Afu2g08460	AN6165.2	FG06586.1	MG07663.4	NCU07528.2	YPL212C			K06173	tRNA pseudouridine synthase A	4.2.1.70 5.4.99.12
714	1	1	1	1	1	1	1	1	1	An12g03660	Anig12358.1	AO090011000860	Afu2g08420	AN6162.2	FG06689.1	MG05331.4	NCU00034.2	YDR410C			K00587	protein-S-isoprenylcysteine O-methyltransferase	2.1.1.100
715	1	1	1	1	1	1	1	1	1	An12g03620	Anig10392.1	AO090011000862	Afu2g08390	AN6160.2	FG06687.1	MG05325.4	NCU00037.2	YNL317W
716	1	1	1	1	1	1	1	1	1	An12g01900	Anig13468.1	AO090010000203	Afu7g01230	AN3375.2	FG09380.1	MG09235.4	NCU06052.2	YIR004W
717	1	1	1	1	1	1	1	1	1	An12g01890	Anig08301.1	AO090010000204	Afu7g01220	AN3376.2	FG09381.1	MG09239.4	NCU06054.2	YHR190W			K00801	farnesyl-diphosphate farnesyltransferase	2.5.1.21 2.5.1.29
718	1	1	1	1	1	1	1	1	1	An12g01880	Anig08302.1	AO090010000207	Afu7g01300	AN3370.2	FG09385.1	MG09243.4	NCU06057.2	YJR013W			K05284	phosphatidylinositol glycan, class M	2.4.1.-
719	1	1	1	1	1	1	1	1	1	An12g01520	Anig10581.1	AO090010000212	Afu7g01370	AN3365.2	FG01508.1	MG04087.4	NCU06017.2	YOR251C			K01010	thiosulfate sulfurtransferase	2.8.1.1
720	1	1	1	1	1	1	1	1	1	An12g01350	Anig05343.1	AO090010000223	Afu7g01460	AN3413.2	FG01509.1	MG09222.4	NCU06047.2	YGL123W			K02981	small subunit ribosomal protein S2e
721	1	1	1	1	1	1	1	1	1	An12g01330	Anig05345.1	AO090010000225	Afu7g01480	AN3411.2	FG00286.1	MG04647.4	NCU02076.2	YOL139C			K03259	translation initiation factor eIF-4E
722	1	1	1	1	1	1	1	1	1	An12g01040	Anig00880.1	AO090038000535	Afu7g01670	AN9140.2	FG01352.1	MG01634.4	NCU10987.2	YMR221C
723	2	1	1	1	1	1		1		An12g00910 An18g00430	Anig07960.1	AO090103000445	Afu7g01730	AN9039.2	FG02001.1		NCU02302.2				K01613	phosphatidylserine decarboxylase	4.1.1.65
724	1	1	1	1	1	1	1	1	1	An12g00820	Anig06480.1	AO090038000558	Afu7g01830	AN9148.2	FG00524.1	MG01631.4	NCU02797.2	YKL035W			K00963	UTP--glucose-1-phosphate uridylyltransferase	2.7.7.9
725	1	2	1	1	1	1	1	1		An12g00800	Anig01999.1 Anig02154.1	AO090038000561	Afu7g01840	AN9149.2	FG06885.1	MG09947.4	NCU03263.2
726	1	1	1	1	1	1	1	1	1	An12g00720	Anig02039.1	AO090038000568	Afu7g01920	AN9120.2	FG02659.1	MG04714.4	NCU05120.2	YOR151C			K03010	DNA-directed RNA polymerase II subunit B	2.7.7.6
727	1		1	1	1	1	1	1	2	An12g00510		AO090038000592	Afu7g02140	AN9097.2	FG04476.1	MG10680.4	NCU07182.2	YER074W YIL069C			K02974	small subunit ribosomal protein S24e
728	1	1	1	1	1	1	1	1	1	An12g00480	Anig08346.1	AO090038000595	Afu7g02180	AN9094.2	FG00872.1	MG01320.4	NCU02109.2	YDL103C			K00972	UDP-N-acetylglucosamine pyrophosphorylase	2.7.7.23
729	1	1	1	1	1	1	1	1	1	An12g00410	Anig10809.1	AO090038000602	Afu7g02230	AN9090.2	FG05737.1	MG08741.4	NCU00768.2	YHR086W
730	1	1	1	1	1	1	1	1	1	An12g00380	Anig00216.1	AO090038000605	Afu7g02270	AN9086.2	FG02649.1	MG04694.4	NCU05796.2	YKR068C
731	1	1	1	1	1	1	1	1	1	An12g00160	Anig09453.1	AO090038000621	Afu7g02420	AN6933.2	FG00805.1	MG08562.4	NCU02906.2	YKL029C			K00027	malate dehydrogenase (oxaloacetate-decarboxylating)	1.1.1.38 1.1.1.40
732	1	1	1	1	1	1	1	1	2	An12g00120	Anig13527.1	AO090038000624	Afu7g02480	AN9063.2	FG08586.1	MG03047.4	NCU00579.2	YAR042W YDL019C			K06867
733	1	1	1	1	1	1	1	1	1	An11g11320	Anig13847.1	AO090020000005	Afu3g05340	AN3470.2	FG09858.1	MG03580.4	NCU02433.2	YNL223W			K01376		3.4.22.-
734	1	1	1	1	1	1	1	1	1	An11g11280	Anig13851.1	AO090020000008	Afu3g05370	AN3466.2	FG07970.1	MG03149.4	NCU02438.2	YDR148C			K00658	2-oxoglutarate dehydrogenase E2 component (dihydrolipoamide	2.3.1.61
735	1	1	1	1	1	1	1	1	1	An11g11240	Anig13855.1	AO090020000011	Afu3g05410	AN3462.2	FG04578.1	MG09539.4	NCU06721.2	YGL143C			K02835	peptide chain release factor RF-1
736	1	1	1	1	1	1	1	1		An11g11120	Anig00917.1	AO090020000024	Afu3g05520	AN3452.2	FG07040.1	MG00853.4	NCU10715.2
737	1	1	1	1	1	1	1	1	1	An11g11110	Anig09904.1	AO090020000025	Afu3g05530	AN3451.2	FG07854.1	MG03487.4	NCU09297.2	YLR272C			K06677	condensin complex subunit 1
738	1	1	1	1	1	1	1	1	1	An11g10910	Anig00943.1	AO090020000041	Afu3g05730	AN3431.2	FG09549.1	MG03028.4	NCU02998.2	YFR047C			K00767	nicotinate-nucleotide pyrophosphorylase (carboxylating)	2.4.2.19
739	1	1	1	1	1	1	1	1	1	An11g10740	Anig11676.1	AO090020000055	Afu3g05860	AN3426.2	FG09961.1	MG08100.4	NCU04009.2	YHR069C			K03679	RNA-binding protein Rrp4 and related proteins	3.1.13.-
740	1	1	1	1	1	1	1	1	1	An11g10690	Anig02635.1	AO090020000060	Afu3g05900	AN3422.2	FG09903.1	MG00800.4	NCU04612.2	YDL159W			K04368	mitogen-activated protein kinase kinase 1	2.7.1.-
741	1	1	1	1	1	1	1	1	1	An11g10630	Anig01097.1	AO090020000067	Afu3g05970	AN2775.2	FG06353.1	MG00847.4	NCU06099.2	YGR054W
742	1	1	1	1	1	1	1	1	1	An11g10540	Anig08773.1	AO090020000071	Afu3g06010	AN2759.2	FG09853.1	MG03587.4	NCU02428.2	YLR186W
743	1	1	1	1	1	1	1	1	1	An11g10450	Anig10051.1	AO090020000077	Afu3g06060	AN2764.2	FG10789.1	MG03419.4	NCU10776.2	YKL113C			K04799	flap endonuclease-1	3.-.-.-
744	1	1	1	1	1	1	1	1	1	An11g10410	Anig06142.1	AO090020000081	Afu3g06080	AN2766.2	FG10792.1	MG06572.4	NCU02295.2	YDR208W			K00889	1-phosphatidylinositol-4-phosphate 5-kinase	2.7.1.68
745	1	1	1	1	1	1	1	1	1	An11g10090	Anig11752.1	AO090020000122	Afu3g06260	AN4742.2	FG08880.1	MG03718.4	NCU01981.2	YNL244C			K02355	elongation factor EF-G	3.6.5.3
746	1	1	1	1	1	1	1	1	1	An11g09930	Anig11813.1	AO090020000109	Afu3g06410	AN4757.2	FG08868.1	MG02739.4	NCU02157.2	YDR204W
747	1	1	1	1	1	1	1	1	1	An11g09790	Anig13353.1	AO090020000349	Afu3g06530	AN4769.2	FG08875.1	MG02643.4	NCU01985.2	YJR010W			K00958	sulfate adenylyltransferase	2.7.7.4
748	1	1	1	1	1	1	1	1	1	An11g09780	Anig07860.1	AO090020000347	Afu3g06540	AN4770.2	FG08528.1	MG03662.4	NCU02005.2	YPR167C			K00390	phosphoadenosine phosphosulfate reductase	1.8.4.8 1.8.99.4
749	1	1	1	1	1	1	1	1	1	An11g09760	Anig07858.1	AO090020000344	Afu3g06560	AN9486.2	FG09444.1	MG02691.4	NCU00565.2	YOR196C			K03644	lipoic acid synthetase	2.8.1.-
750	1	2	1	1	1	1	1	1		An11g09730	Anig00794.1 Anig01961.1	AO090020000341	Afu3g06590	AN4772.2	FG09446.1	MG02881.4	NCU00597.2				K01619	deoxyribose-phosphate aldolase	4.1.2.4
751	1	1	1	1	1	1	1	1	1	An11g09700	Anig06030.1	AO090020000339	Afu3g06600	AN4774.2	FG09448.1	MG10321.4	NCU00602.2	YKR069W			K02302	uroporphyrin-III C-methyltransferase	2.1.1.107
752	1	1	1	1	1	1	1	1	1	An11g09690	Anig06029.1	AO090020000338	Afu3g06610	AN4775.2	FG09432.1	MG02608.4	NCU02650.2	YDL147W			K03035	26S proteasome regulatory subunit N5	3.4.99.46
753	1	1		1	1	1	1	1	2	An11g09670	Anig06253.1		Afu3g06640	AN4777.2	FG06407.1	MG02872.4	NCU00618.2	YHR021C YKL156W			K02978	small subunit ribosomal protein S27e
754	1	1	1	1	1	1	1	1	1	An11g09620	Anig06323.1	AO090020000329	Afu3g06690	AN4782.2	FG00170.1	MG10323.4	NCU00600.2	YIL118W				deoxyguanosinetriphosphate triphosphohydrolase.	3.1.5.1
755	1	1	1	1	1	1	1	1	1	An11g09550	Anig11723.1	AO090020000319	Afu3g06780	AN4789.2	FG08898.1	MG02986.4	NCU01951.2	YPL167C			K02350	DNA polymerase zeta subunit	2.7.7.7
756	1	1	1	1	1	1	1	1	1	An11g09510	Anig11200.1	AO090020000314	Afu3g06830	AN4793.2	FG08498.1	MG03051.4	NCU00554.2	YDR158W			K00133	aspartate-semialdehyde dehydrogenase	1.2.1.11
757	1	1	1	1	1	1	1	1	1	An11g09380	Anig07583.1	AO090001000660	Afu2g05490	AN7498.2	FG09773.1	MG01725.4	NCU05252.2	YJR070C			K03000	DNA-directed RNA polymerase I subunit A12	2.7.7.6
758	1	1	1	1	1	1	1	1	1	An11g09320	Anig05728.1	AO090001000654	Afu2g05430	AN7502.2	FG02476.1	MG04139.4	NCU05224.2	YNR012W			K00876	uridine kinase	2.7.1.48
759	1	1	1	1	1	1	1	1	1	An11g09310	Anig05727.1	AO090001000653	Afu2g05420	AN7503.2	FG05686.1	MG00053.4	NCU04485.2	YDR365C
760	1	1	1	1	1	1	2	1		An11g06990	Anig08575.1	AO090001000601	Afu6g09220	AN7538.2	FG08600.1	MG00453.4 MG02759.4	NCU09097.2
761	1	1	1	1	1	1	1	1	1	An11g06960	Anig05483.1	AO090001000597	Afu6g09190	AN1780.2	FG09309.1	MG00596.4	NCU05971.2	YER078C			K01262	X-Pro aminopeptidase	3.4.11.9
762	1	1	1	1	1	1	1	1	1	An11g06930	Anig07731.1	AO090001000594	Afu6g09170	AN1778.2	FG09312.1	MG00599.4	NCU10048.2	YBR176W			K00606	3-methyl-2-oxobutanoate hydroxymethyltransferase	2.1.2.11
763	1	1	1	1	1	1	1	1	1	An11g06900	Anig01774.1	AO090001000592	Afu6g09160	AN1761.2	FG09313.1	MG00600.4	NCU10046.2	YEL012W			K01931		6.3.2.19
764	1	1	1	1	1	1	1	1	1	An11g06820	Anig13518.1	AO090001000584	Afu6g09070	AN1769.2	FG09532.1	MG04311.4	NCU04069.2	YOL064C			K01082	3'(2'), 5'-bisphosphate nucleotidase	3.1.3.7
765	1	1	1	1	1	1	1	1	1	An11g06810	Anig13519.1	AO090001000583	Afu6g09060	AN1770.2	FG09531.1	MG04310.4	NCU04068.2	YHR147C			K02933	large subunit ribosomal protein L6
766	1	1	1	1	1	1	1	1	1	An11g06770	Anig10345.1	AO090001000578	Afu6g09020	AN1775.2	FG02191.1	MG03759.4	NCU05644.2	YHR188C			K05292	phosphatidylinositol glycan, class T	2.6.-.-
767	1	1	1	1	1	1	1	1	1	An11g06760	Anig10346.1	AO090001000577	Afu6g09010	AN1776.2	FG02192.1	MG03758.4	NCU05645.2	YDL087C
768	1	1	1	1	1	1	1	1	1	An11g06720	Anig10876.1	AO090001000574	Afu6g08960	AN1757.2	FG05365.1	MG08343.4	NCU05942.2	YGR135W			K02728	20S proteasome subunit alpha 3	3.4.25.1 3.4.99.46
769	1	1	1	1	1	1	1	1	1	An11g06660	Anig04618.1	AO090001000570	Afu6g08910	AN1751.2	FG09300.1	MG00559.4	NCU04040.2	YBR061C			K02427	cell division protein methyltransferase FtsJ	2.1.1.-
770	1	1	1	1	1	1	1	1	1	An11g06630	Anig00932.1	AO090001000562	Afu6g08880	AN1746.2	FG09241.1	MG03841.4	NCU09866.2	YKL010C			K01931		6.3.2.19
771	1	1	1	1	1	1	1	1	1	An11g06590	Anig09481.1	AO090001000559	Afu6g08850	AN1743.2	FG09239.1	MG03839.4	NCU09862.2	YML110C			K06127	ubiquinone biosynthesis methyltransferase	2.1.1.-
772	1	1	1	1	1	1	1	1	1	An11g06140	Anig11445.1	AO090001000549	Afu6g08750	AN1733.2	FG01141.1	MG00189.4	NCU03076.2	YHR037W			K00294	1-pyrroline-5-carboxylate dehydrogenase	1.5.1.12
773	1	1	1	1	1	1	1	1	1	An11g05750	Anig07073.1	AO090001000529	Afu6g08680	AN3905.2	FG09229.1	MG04320.4	NCU04810.2	YIL153W
774	1	1	1	1	1	1	1	1	1	An11g05000	Anig12169.1	AO090038000467	Afu6g09980	AN2119.2	FG09254.1	MG00819.4	NCU04090.2	YPL006W
775	2	1	1	1	1	1	1	1		An11g04980 An11g04990	Anig12170.1	AO090038000466	Afu6g09990	AN2120.2	FG02233.1	MG05869.4	NCU05650.2
776	1	1	1	1	1	1	1	1	1	An11g04620	Anig05950.1	AO090003000295	Afu2g04910	AN2085.2	FG00367.1	MG04529.4	NCU08605.2	YOR157C			K02739	20S proteasome subunit beta 2	3.4.25.1 3.4.99.46
777	1	1	1	1	1	1	1	1	1	An11g04510	Anig03272.1	AO090003000285	Afu2g04820	AN2080.2	FG08603.1	MG00449.4	NCU04790.2	YDR172W			K03266	peptide chain release factor eRF subunit 2
778	1	1	1	1	1	1	1	1	1	An11g04470	Anig09244.1	AO090003000282	Afu2g04780	AN2077.2	FG08439.1	MG06500.4	NCU03961.2	YGR145W
779	1	1	1	1	1	1	1	1	1	An11g04370	Anig04467.1	AO090003000270	Afu2g04710	AN2069.2	FG08620.1	MG06510.4	NCU03910.2	YNL111C			K00360	nitrate reductase (NADH)	1.7.1.1
780	1	1	2	1	1	1	1	1		An11g04310	Anig03329.1	AO090003000264 AO090003000265	Afu2g04670	AN2066.2	FG08492.1	MG00455.4	NCU04841.2				K04705	signal transducing adaptor molecule
781	1	2	1	1	1	1	1	1		An11g03050	Anig02978.1 Anig03030.1	AO090003000225	Afu2g04390	AN1878.2	FG02232.1	MG08332.4	NCU07125.2
782	1	1	1	1	1	1	1	1	1	An11g02960	Anig07729.1	AO090003000133	Afu6g07980	AN4182.2	FG08468.1	MG01362.4	NCU09778.2	YBR160W			K02206	cyclin-dependent kinase 2	2.7.1.37
783	1	1	1	1	1	1	1	1	1	An11g02860	Anig03436.1	AO090003000140	Afu6g07940	AN4174.2	FG09482.1	MG10350.4	NCU04815.2	YML004C			K01759	lactoylglutathione lyase	4.4.1.5
784	1	1	1	1	1	1	1	1	1	An11g02760	Anig10249.1	AO090003000148	Afu6g07870	AN4167.2	FG08446.1	MG01044.4	NCU03966.2	YAL048C
785	1	1	1	1	1	1	1	1	1	An11g02650	Anig08552.1	AO090003000156	Afu6g07830	AN1931.2	FG09499.1	MG04954.4	NCU03890.2	YIL044C
786	1	1	1	1	1	1	1	1	1	An11g02550	Anig01945.1	AO090003000174	Afu6g07720	AN1918.2	FG08601.1	MG00450.4	NCU09873.2	YKR097W			K01610	phosphoenolpyruvate carboxykinase (ATP)	4.1.1.49
787	1	1	1	1	1	1	1	1	1	An11g02430	Anig04816.1	AO090003000180	Afu6g07670	AN1915.2	FG08760.1	MG04969.4	NCU04817.2	YER141W			K02259	cytochrome c oxidase subunit XV assembly protein
788	1	1	1	1	1	1	1	1	1	An11g02400	Anig08167.1	AO090003000186	Afu6g07640	AN1913.2	FG08761.1	MG04966.4	NCU04020.2	YDR037W			K04567	lysyl-tRNA synthetase, class II	6.1.1.6
789	1	1	1	1	1	2	1	1		An11g02180	Anig06876.1	AO090003000210	Afu2g04220	AN1897.2	FG06450.1 FG08358.1	MG00431.4	NCU05499.2				K00451	homogentisate 1,2-dioxygenase	1.13.11.5
790	1	1	1	1	1	2	1	1		An11g02170	Anig12124.1	AO090003000211	Afu2g04230	AN1896.2	FG02851.1 FG06449.1	MG00317.4	NCU05537.2				K01555	fumarylacetoacetase	3.7.1.2
791	1	1	1	1	1	1	1	1	1	An11g02140	Anig12121.1	AO090003000215	Afu2g04270	AN1892.2	FG06415.1	MG04228.4	NCU05623.2	YJL143W
792	1	1	1	1	1	1	1	1	1	An11g01770	Anig12739.1	AO090003000096	Afu6g08300	AN3933.2	FG05627.1	MG01572.4	NCU08616.2	YPR010C			K03002	DNA-directed RNA polymerase I subunit A2	2.7.7.6
793	1	1	1	1	1	1	1	1	1	An11g01760	Anig03685.1	AO090003000095	Afu6g08310	AN3932.2	FG06886.1	MG00170.4	NCU09309.2	YPR103W			K02737	20S proteasome subunit beta 5	3.4.25.1 3.4.99.46
794	1	1	1	1	1	1	1	1	1	An11g01630	Anig07133.1	AO090003000090	Afu6g08360	AN3928.2	FG02469.1	MG03098.4	NCU06110.2	YGR144W			K03146	thiamine biosynthetic enzyme
795	1	1	1	1	1	1	1	1	1	An11g01540	Anig08164.1	AO090001000511	Afu6g08510	AN3914.2	FG06873.1	MG09918.4	NCU09117.2	YGR189C				glycosidases - hydrolysing o-glycosyl compounds.	3.2.1.-
796	2	2	1	1	1			1		An11g01000 An15g02120	Anig11186.1 Anig13094.1	AO090023000259	Afu6g10240	AN5296.2			NCU07221.2				K00936		2.7.3.-
797	1	1	1	1	1	1	1	1	1	An11g00840	Anig00259.1	AO090023000230	Afu6g10370	AN2457.2	FG00302.1	MG03897.4	NCU03409.2	YKL149C			K01128		3.1.4.-
798	1	1	1	1	1	1	1	1	1	An11g00770	Anig09965.1	AO090023000222	Afu6g10510	AN2450.2	FG06030.1	MG06733.4	NCU03526.2	YDR390C				ubiquitin--protein ligase.	6.3.2.19
799	1	1	1	1	1	1	1	1	1	An11g00490	Anig06827.1	AO090023000207	Afu6g10630	AN2438.2	FG05298.1	MG06110.4	NCU09745.2	YOR262W
800	1	1	1	1	1	1	1	1	1	An11g00470	Anig06825.1	AO090023000209	Afu6g10610	AN2440.2	FG02480.1	MG04113.4	NCU07608.2	YOR095C			K01807	ribose 5-phosphate isomerase A	5.3.1.6
801	1	1	1	1	2	2	1			An11g00390	Anig03805.1	AO090113000057	Afu1g17230	AN4139.2 AN6395.2	FG06117.1 FG11143.1	MG06041.4
802	1	1	1	1	1	1	1	1	1	An10g00460	Anig02021.1	AO090701000378	Afu2g01090	AN7652.2	FG06867.1	MG00498.4	NCU07395.2	YKL017C			K01156	type III restriction enzyme	3.1.21.5
803	1	1	1	1		1	1	1	2	An10g00440	Anig03563.1	AO090701000380	Afu2g01120		FG10201.1	MG06014.4	NCU06654.2	YAL015C YOL043C			K01741	DNA-(apurinic or apyrimidinic site) lyase	4.2.99.18 3.1.-.-
804	1	1	1	1	1	1	1	1	1	An10g00360	Anig09911.1	AO090701000397	Afu2g01210	AN7659.2	FG10087.1	MG07333.4	NCU01160.2	YOR046C			K01529		3.6.1.- 3.6.1.3
805	1	1	1	1	2	1	1	1		An09g06850	Anig10955.1	AO090102000645	Afu5g04370	AN4288.2 AN9411.2	FG05198.1	MG03155.4	NCU01765.2				K03934	NADH dehydrogenase (ubiquinone) Fe-S protein 1	1.6.5.3 1.6.99.3
806	1	1	1	1	1	1	1	1	1	An09g06790	Anig13367.1	AO090102000638	Afu5g04320	AN4281.2	FG10873.1	MG06962.4	NCU08477.2	YFL038C
807	1	1	1	1	1	1	1	1	1	An09g06710	Anig05418.1	AO090102000630	Afu5g04250	AN8277.2	FG01417.1	MG07195.4	NCU01652.2	YLR303W			K01740	O-acetylhomoserine (thiol)-lyase	2.5.1.49 4.2.99.10
808	1	1	1	1	1	1	1	1	1	An09g06670	Anig09084.1	AO090102000626	Afu5g04220	AN8274.2	FG01421.1	MG07201.4	NCU01689.2	YMR241W
809	1	1	1	1	1	1	1	1	1	An09g06530	Anig06243.1	AO090102000614	Afu5g04130	AN8261.2	FG05393.1	MG04660.4	NCU07580.2	YPL031C			K00870	protein kinase	2.7.1.37
810	1	1	1	1	1	1	1	1	1	An09g06320	Anig09425.1	AO090102000593	Afu5g03880	AN8246.2	FG08964.1	MG05977.4	NCU09696.2	YPR088C			K03106	signal recognition particle, subunit SRP54
811	1	1	1	1	1	1	1	1	1	An09g06140	Anig04182.1	AO090102000606	Afu5g04030	AN8256.2	FG08988.1	MG09464.4	NCU08861.2	YNL005C			K02899	large subunit ribosomal protein L27
812	1	1	1	1	1	1	1	1	1	An09g06110	Anig05086.1	AO090102000609	Afu5g04060	AN8258.2	FG05977.1	MG04081.4	NCU03623.2	YMR022W			K04555	ubiquitin-conjugating enzyme E2G 2	6.3.2.19
813	1	1	1	1	1	1	1	1	1	An09g06070	Anig06575.1	AO090102000578	Afu5g03680	AN8232.2	FG09011.1	MG04877.4	NCU07757.2	YGL112C			K03131	transcription initiation factor TFIID subunit D5
814	1	1	1	1	1	1	1	1	1	An09g05970	Anig09411.1	AO090102000566	Afu5g03560	AN8224.2	FG04582.1	MG05956.4	NCU08894.2	YGL245W			K01885	glutamyl-tRNA synthetase	6.1.1.17 6.1.1.18
815	1	1	1	1	1	1	1	1	1	An09g05880	Anig06198.1	AO090102000559	Afu5g03500	AN8217.2	FG05973.1	MG08623.4	NCU04203.2	YBR229C			K01187	alpha-glucosidase	3.2.1.20
816	1	1	1	1	1	1	1	1	1	An09g05870	Anig05085.1	AO090102000558	Afu5g03490	AN8216.2	FG05972.1	MG08622.4	NCU04202.2	YKL067W			K00940	nucleoside-diphosphate kinase	2.7.4.6
817	1	1	1	1	1	1	1	1	1	An09g05860	Anig05733.1	AO090102000557	Afu5g03480	AN8215.2	FG07127.1	MG08171.4	NCU09545.2	YPL023C			K00297	methylenetetrahydrofolate reductase (NADPH)	1.5.1.20
818	1	1	1	1	1	1	1	1	1	An09g05840	Anig04159.1	AO090102000555	Afu5g03460	AN8213.2	FG08970.1	MG09457.4	NCU07773.2	YJR057W			K00943	dTMP kinase	2.7.4.9
819	1	1	1	1	1	1	1	1	1	An09g05800	Anig00237.1	AO090102000552	Afu5g03430	AN8211.2	FG05855.1	MG04878.4	NCU01238.2	YJR119C			K02417	flagellar motor switch protein FliN/FliY
820	1	2	1	1	1	1	1	1		An09g05760	Anig00826.1 Anig00827.1	AO090102000549	Afu5g03400	AN8210.2	FG07343.1	MG03969.4	NCU04095.2
821	1	1	1	1	1	2	1	1		An09g05690	Anig06367.1	AO090102000543	Afu5g03380	AN8206.2	FG00712.1 FG07189.1	MG08187.4	NCU03755.2				K00485	dimethylaniline monooxygenase (N-oxide forming)	1.14.13.8 1.14.-.-
822	1	1	1	1	1	1	1	1	1	An09g05660	Anig03320.1	AO090102000540	Afu5g03350	AN8203.2	FG07398.1	MG04178.4	NCU04648.2	YHR074W			K01950	NAD+ synthase (glutamine-hydrolysing)	6.3.5.1
823	1	1	1	1	1	1	1	1	1	An09g05640	Anig11697.1	AO090102000536	Afu5g03320	AN8201.2	FG07280.1	MG06470.4	NCU06438.2	YIL143C			K01156	type III restriction enzyme	3.1.21.5 3.6.1.-
824	2	1	1	1	1	1	1	1		An09g05450 An09g05460	Anig09268.1	AO090102000525	Afu5g03240	AN9461.2	FG07381.1	MG07467.4	NCU03796.2				K00898	pyruvate dehydrogenase kinase	2.7.1.99 2.7.1.99
825	1	1	1	1	1	1	1	1	1	An09g05370	Anig13078.1	AO090102000520	Afu5g03160	AN8190.2	FG06793.1	MG07291.4	NCU06685.2	YKL139W			K00924		2.7.1.- 2.7.1.37
826	1	1	1	1	1	1	1	1	1	An09g05270	Anig10597.1	AO090102000512	Afu5g03090	AN8183.2	FG07379.1	MG07465.4	NCU03794.2	YCR057C
827	1	1	1	1	1	1	1	1	1	An09g05260	Anig10595.1	AO090102000511	Afu5g03080	AN8182.2	FG07380.1	MG07466.4	NCU03795.2	YHR107C
828	1	1	1	1	1	1	1	1	1	An09g05100	Anig11806.1	AO090102000499	Afu5g03000	AN8173.2	FG05984.1	MG09525.4	NCU09542.2	YCR059C
829	1	1	1	1	1	1	1	1	1	An09g04640	Anig07499.1	AO090012000727	Afu3g14010	AN2491.2	FG02622.1	MG08122.4	NCU04327.2	YBL023C			K02540	minichromosome maintenance protein 2
830	1	1	1	1	1	1	1	1	1	An09g04280	Anig07339.1	AO090020000619	Afu3g14240	AN2508.2	FG10049.1	MG00767.4	NCU04636.2	YCL017C			K04487	cysteine desulfurase	2.8.1.7
831	1	1	1	1	1	1	1	1	1	An09g04170	Anig04137.1	AO090701000606	Afu3g14320	AN2518.2	FG10345.1	MG09552.4	NCU04252.2	YDR189W
832	1	1	1	1	1	1	1	1	1	An09g04120	Anig04533.1	AO090020000627	Afu3g14340	AN2511.2	FG02639.1	MG08269.4	NCU05781.2	YJL030W			K02537	mitotic spindle assembly checkpoint protein MAD2
833	1	1	1	1	1	2	1	1		An09g03960	Anig09749.1	AO090701000582	Afu3g14470	AN2525.2	FG03147.1 FG10119.1	MG09501.4	NCU03607.2				K01754	threonine dehydratase	4.3.1.19 5.1.1.16
834	1	1	1	1	1	1	1	1	1	An09g03940	Anig04411.1	AO090701000557	Afu3g14490	AN2526.2	FG10118.1	MG01808.4	NCU03608.2	YLR355C			K00053	ketol-acid reductoisomerase	1.1.1.86
835	1	1	1	1		4	1			An09g03780	Anig10588.1	AO090003001036	Afu4g11800		FG00806.1 FG03315.1 FG08464.1 FG11405.1	MG07965.4					K01362		3.4.21.- 3.4.21.62
836	1	1	1	1	1	1	1	1	1	An09g03450	Anig00872.1	AO090012000303	Afu2g15190	AN7588.2	FG00589.1	MG00534.4	NCU00519.2	YJL121C			K01783	ribulose-phosphate 3-epimerase	5.1.3.1
837	1	1	1	1	1	1	1	1	1	An09g03340	Anig05381.1	AO090012000295	Afu2g15140	AN3888.2	FG08575.1	MG09090.4	NCU01095.2	YBR293W
838	1	1	1	1	1	1	1	1	1	An09g02290	Anig02133.1	AO090005000579	Afu8g05630	AN1555.2	FG01272.1	MG09962.4	NCU09324.2	YBR023C			K00698	chitin synthase	2.4.1.16
839	1	1	1	1	1	1	2	1		An09g01110	Anig11470.1	AO090012000340	Afu3g15000	AN2562.2	FG11567.1	MG05553.4 MG07417.4	NCU05886.2
840	2	2	2	1	1	1				An09g00920 An16g03850	Anig10366.1 Anig12639.1	AO090023000031 AO090701000444	Afu5g07540	AN3489.2	FG03839.1
841	1	1	1	1	1	1	1	1	1	An08g11040	Anig06205.1	AO090023000227	Afu6g10470	AN2455.2	FG01470.1	MG03238.4	NCU08507.2	YGR211W
842	1	1	1	1	1	1	1	1	1	An08g10710	Anig06889.1	AO090003000397	Afu6g12770	AN3716.2	FG07956.1	MG03524.4	NCU02374.2	YDR427W			K03039	26S proteasome regulatory subunit N9	3.4.99.46
843	1	1	1	1	1	1	1	1	1	An08g10670	Anig03053.1	AO090003000402	Afu6g12820	AN3719.2	FG06385.1	MG09565.4	NCU02393.2	YBL016W			K04371	extracellular signal-regulated kinase 1/2	2.7.1.37
844	1	1	1	1	1	1	1	1	1	An08g10600	Anig07626.1	AO090003000411	Afu6g12870	AN5528.2	FG10911.1	MG03406.4	NCU05029.2	YMR301C			K06147	ATP-binding casette, subfamily B, bacterial
845	1	1	1	1	1	1	1	1	1	An08g10570	Anig06640.1	AO090003000408	Afu6g12890	AN5527.2	FG09846.1	MG03568.4	NCU02409.2	YLR386W			K01529		3.6.1.-
846	1	1	1	1	1	1	1		2	An08g10480	Anig10413.1	AO090003000422	Afu6g12990	AN5520.2	FG08478.1	MG04612.4		YHL033C YLL045C			K02936	large subunit ribosomal protein L7Ae
847	1	1	1	1	1	1	1	1	1	An08g10470	Anig04729.1	AO090003000425	Afu6g13020	AN5519.2	FG06007.1	MG02434.4	NCU09461.2	YJL024C
848	1	1	1	1	1	1	1	1	1	An08g10450	Anig04100.1	AO090003000427	Afu6g13030	AN5517.2	FG02237.1	MG08345.4	NCU05939.2	YFL009W
849	1	1	1	1	1	1	1	1	1	An08g10340	Anig01543.1	AO090003000439	Afu6g13140	AN5497.2	FG08452.1	MG01049.4	NCU05983.2	YDR487C			K01497	GTP cyclohydrolase II	3.5.4.25
850	1	1	1	1	1	1	1	1	1	An08g10310	Anig10132.1	AO090003000442	Afu6g13170	AN5495.2	FG01505.1	MG03728.4	NCU08345.2	YOR339C			K06688	ubiquitin-conjugating enzyme E2C	6.3.2.19
851	1	1	1	1	1	1	1	1	1	An08g10150	Anig12543.1	AO090003000448	Afu6g13230	AN5486.2	FG10250.1	MG06196.4	NCU06726.2	YLR351C			K01501	nitrilase	3.5.5.1
852	1	1	1	1	1	1	1	1	1	An08g09000	Anig13441.1	AO090003000467	Afu6g13420	AN5451.2	FG00746.1	MG01318.4	NCU03028.2	YMR276W
853	1	1	1	1	1	1	1	1	1	An08g08760	Anig09252.1	AO090103000333	Afu6g13530	AN5443.2	FG06894.1	MG05662.4	NCU00476.2	YLR022C
854	1	1	1	1	1	1	1	1	1	An08g08750	Anig09251.1	AO090103000332	Afu6g13540	AN5442.2	FG06895.1	MG05663.4	NCU00477.2	YMR297W			K01287	carboxypeptidase C	3.4.16.5 3.4.16.-
855	1	1	1	1	1	1	1	1	1	An08g08550	Anig00999.1	AO090103000347	Afu6g13690	AN5406.2	FG09801.1	MG06162.4	NCU06338.2	YNL088W			K03164	DNA topoisomerase II	5.99.1.3
856	1	1	1	1	1	1	1	1	1	An08g07840	Anig04714.1	AO090023000520	Afu6g10990	AN0595.2	FG09786.1	MG07117.4	NCU09741.2	YHR042W			K00380	sulfite reductase (NADPH) flavoprotein alpha-component	1.8.1.2 1.6.2.4
857	1	1	1	1	1	1	1	1	1	An08g07790	Anig03616.1	AO090023000510	Afu6g11070	AN0589.2	FG05687.1	MG08049.4	NCU04439.2	YJL033W
858	2	2	1	1	1	1				An08g07780 An18g00120	Anig01022.1 Anig04737.1	AO090023000509	Afu6g11100	AN2781.2	FG10394.1						K03293	amino acid transporter, AAT family
859	1	1	1	1	1	1	1	1	1	An08g07610	Anig01060.1	AO090023000504	Afu6g11120	AN0583.2	FG09766.1	MG04179.4	NCU07712.2	YDL031W
860	1	1	1	1	1	1	1	1	1	An08g07570	Anig00049.1	AO090023000500	Afu6g11160	AN0579.2	FG09722.1	MG07125.4	NCU07719.2	YPL117C			K01823	isopentenyl-diphosphate delta-isomerase	5.3.3.2
861	1	1	1	1	1	1	1	1	1	An08g07330	Anig01385.1	AO090023000471	Afu6g11410	AN0556.2	FG01699.1	MG09555.4	NCU08730.2	YMR224C				hydrolases acting on ester bonds.	3.1.-.-
862	1	1	1	1	1	1	1	1	1	An08g07230	Anig09618.1	AO090012000476	Afu1g14030	AN0719.2	FG05091.1	MG01766.4	NCU07992.2	YDR392W
863	1	1	1	1	1	1	1	1	1	An08g07220	Anig09617.1	AO090012000475	Afu1g14020	AN0720.2	FG09628.1	MG10496.4	NCU07266.2	YLR172C			K00586	diphthine synthase	2.1.1.98
864	1	1	1	1	1	1	1	1	1	An08g07060	Anig08775.1	AO090012000485	Afu1g13910	AN9436.2	FG04295.1	MG03132.4	NCU01625.2	YER171W			K01529		3.6.1.-
865	1	2	1	1		1	1	1	1	An08g07050	Anig06100.1 Anig06101.1	AO090012000486	Afu1g13900		FG04291.1	MG01158.4	NCU01638.2	YOR341W			K02999	DNA-directed RNA polymerase I subunit A1	2.7.7.6
866	1		1	1	1	1	1	1	2	An08g06960		AO090012000495	Afu1g13790	AN0733.2	FG04290.1	MG01159.4	NCU01635.2	YBR010W YNL031C
867	1	1	1	1	1	1	2	1		An08g06940	Anig01362.1	AO090012000496	Afu1g13780	AN0734.2	FG05491.1	MG01160.4 MG06293.4	NCU00212.2
868	1	1	1	1	1	1	1	1	1	An08g06770	Anig02624.1	AO090012000505	Afu1g13710	AN0705.2	FG10722.1	MG03220.4	NCU03575.2	YBL076C			K01870	isoleucyl-tRNA synthetase	6.1.1.5
869	1	1	1	1	1	1	1	1	1	An08g06560	Anig04826.1	AO090012000528	Afu1g13490	AN0687.2	FG10249.1	MG06197.4	NCU06727.2	YPR069C			K00797	spermidine synthase	2.5.1.16
870	1	1	1	1	1	1	1	1	1	An08g06540	Anig10172.1	AO090012000533	Afu1g13470	AN0686.2	FG10306.1	MG06004.4	NCU08946.2	YGR132C
871	1	1	1	1	1	1	1	1	1	An08g06500	Anig02340.1	AO090012000537	Afu1g13420	AN0679.2	FG01092.1	MG09935.4	NCU03269.2	YPL152W
872	1	1	1	1	1	1	1	1	1	An08g06400	Anig03219.1	AO090012000548	Afu1g13330	AN0673.2	FG04485.1	MG10690.4	NCU07171.2	YDL029W
873	1	1	1	1	1	1	1	1	1	An08g06370	Anig06020.1	AO090012000551	Afu1g13300	AN0670.2	FG04473.1	MG10689.4	NCU07188.2	YBL033C			K01497	GTP cyclohydrolase II	3.5.4.25
874	1	1	1	1	1	1	1	1	1	An08g06350	Anig13202.1	AO090012000554	Afu1g13280	AN0667.2	FG04481.1	MG10677.4	NCU07165.2	YER003C			K01809	mannose-6-phosphate isomerase	5.3.1.8
875	1	1	1	1	1	1	1	1	1	An08g06160	Anig01787.1	AO090012000573	Afu1g13160	AN0654.2	FG10097.1	MG00758.4	NCU01427.2	YPL069C			K00787	dimethylallyltranstransferase	2.5.1.1
876	1	1	1	1	1	1	1	1	1	An08g06150	Anig06418.1	AO090012000574	Afu1g13150	AN0653.2	FG05533.1	MG00364.4	NCU00303.2	YPL199C
877	1	1	1	1	1	1	1	1	1	An08g06060	Anig09214.1	AO090012000583	Afu1g13070	AN0647.2	FG09929.1	MG00977.4	NCU04243.2	YNL075W
878	1	1	1	1	1	1	1	1	1	An08g05860	Anig12703.1	AO090012000598	Afu1g12950	AN1018.2	FG09615.1	MG01823.4	NCU07023.2	YLR114C
879	1	1	1	1	1	1	1	1	1	An08g05820	Anig10455.1	AO090012000600	Afu1g12930	AN1016.2	FG09614.1	MG01818.4	NCU05206.2	YER020W			K04640	guanine nucleotide binding protein (G protein), other
880	1	1	1	1	1	1	1	1	1	An08g05790	Anig02771.1	AO090012000601	Afu1g12920	AN1015.2	FG09613.1	MG01819.4	NCU07027.2	YPR160W			K00688	starch phosphorylase	2.4.1.1
881	1	1	1	1	1	1	1	1	1	An08g05730	Anig08132.1	AO090012000613	Afu1g12890	AN1013.2	FG10010.1	MG07048.4	NCU04331.2	YPL131W			K02932	large subunit ribosomal protein L5e
882	1	1	1	2	2	1		1		An08g05670	Anig03114.1	AO090012000623	Afu1g12850 Afu1g17470	AN0399.2 AN1008.2	FG00416.1		NCU07205.2
883	1	1	1	1	1	1	1	1	1	An08g05580	Anig11862.1	AO090012000629	Afu1g12800	AN1003.2	FG09580.1	MG01712.4	NCU07697.2	YOR136W			K00031	isocitrate dehydrogenase	1.1.1.42 1.1.1.41
884	1	1	1	1	1	1	1	1	1	An08g05500	Anig01437.1	AO090012000641	Afu1g12730	AN0997.2	FG01970.1	MG01524.4	NCU08299.2	YMR024W			K02906	large subunit ribosomal protein L3	3.1.26.3
885	1	1	1	1	1	1	1	1	1	An08g04990	Anig09947.1	AO090001000295	Afu1g12340	AN1059.2	FG00840.1	MG06981.4	NCU01611.2	YAR035W			K00624	carnitine O-acetyltransferase	2.3.1.7
886	1	1	1	1	1	2	1	1		An08g04880	Anig13048.1	AO090001000304	Afu1g12250	AN1066.2	FG00663.1 FG03448.1	MG01210.4	NCU02623.2
887	1	1	1	1	1	1	1	1	1	An08g04470	Anig06172.1	AO090001000327	Afu1g12170	AN1084.2	FG07182.1	MG08162.4	NCU03737.2	YOR187W			K02358	elongation factor EF-Tu	3.6.5.3
888	1	1	1	1	1	1	1	1	1	An08g04450	Anig06174.1	AO090001000329	Afu1g12150	AN1082.2	FG05143.1	MG08146.4	NCU03713.2	YEL042W			K01526		3.6.1.42
889	1	1	1	1	1	1	1	1	1	An08g04350	Anig10816.1	AO090001000344	Afu1g12040	AN1069.2	FG02729.1	MG03122.4	NCU05720.2	YHR142W
890	1	1	1	1	1	1	1	1	1	An08g04260	Anig02584.1	AO090001000356	Afu1g11980	AN1092.2	FG06147.1	MG09267.4	NCU01256.2	YNL191W
891	1	1	1	1	1	1	1	1	1	An08g04080	Anig05028.1	AO090001000377	Afu1g11870	AN1104.2	FG02563.1	MG05258.4	NCU06270.2	YHR024C			K01412		3.4.24.64
892	1	1	1	1	1	1	1	1	1	An08g03960	Anig05965.1	AO090038000244	Afu1g11770	AN1117.2	FG00538.1	MG09309.4	NCU03319.2	YGR284C
893	1	1	1	1	1	1	1	1	1	An08g03530	Anig05791.1	AO090038000283	Afu1g11420	AN1158.2	FG07009.1	MG08084.4	NCU01197.2	YDR293C			K01147	exoribonuclease II	3.1.13.1
894	1	1	1	1	1	1	1	1	1	An08g03490	Anig01872.1	AO090038000287	Afu1g11190	AN1162.2	FG01008.1	MG04436.4	NCU06035.2	YAL003W			K03232	elongation factor EF-1 beta subunit
895	1	1	1	1	1	2	1	1		An08g03450	Anig05682.1	AO090038000292	Afu1g11150	AN1165.2	FG06695.1 FG07845.1	MG00362.4	NCU00302.2					oxidoreductases with nad(+) or nadp(+) as acceptor.	1.1.1.-
896	1	2	1	1	1	1	1	1		An08g03400	Anig01064.1 Anig01675.1	AO090038000297	Afu1g11110	AN1168.2	FG01364.1	MG05643.4	NCU02762.2
897	1	1	1	1	1	1	1	1	1	An08g03270	Anig06159.1	AO090038000308	Afu1g10970	AN1177.2	FG02780.1	MG06860.4	NCU04404.2	YDR238C
898	1		1	1	1	2	1	1	1	An08g03200		AO090038000314	Afu1g10930	AN1181.2	FG00620.1 FG02094.1	MG05526.4	NCU01065.2	YNL142W			K03320	ammonium transporter, Amt family
899	1	1	1	1	1	1	1	1	1	An08g03070	Anig11024.1	AO090038000338	Afu1g10780	AN1198.2	FG01151.1	MG04826.4	NCU02727.2	YDR019C			K00605	aminomethyltransferase	2.1.2.10
900	1	1	1	1	1	1	1	1	1	An08g02990	Anig01291.1	AO090038000333	Afu1g10820	AN1194.2	FG01329.1	MG06348.4	NCU09896.2	YKL001C			K00860	adenylylsulfate kinase	2.7.1.25
901	1	1	1	1	1	2	1	1		An08g02900	Anig04045.1	AO090038000339	Afu1g10770	AN1199.2	FG02032.1 FG10375.1	MG06782.4	NCU08880.2
902	1	1	2	1	1	1	1	1		An08g02810	Anig01405.1	AO090038000347 AO090038000348	Afu1g10720	AN1207.2	FG01336.1	MG05615.4	NCU02965.2				K02603	origin recognition complex subunit 1
903	1	1	1	1	1	1	1	1	1	An08g02800	Anig02299.1	AO090038000349	Afu1g10710	AN1208.2	FG01337.1	MG05616.4	NCU02966.2	YPL151C
904	1	1	1	1	1	1	1	1	1	An08g02790	Anig05741.1	AO090038000350	Afu1g10700	AN1209.2	FG01338.1	MG05617.4	NCU02967.2	YGR232W			K06694	26S proteasome non-ATPase regulatory subunit 10
905	1	1	1	1	1	1	1	1	1	An08g02710	Anig01050.1	AO090038000356	Afu1g10640	AN1223.2	FG00420.1	MG00382.4	NCU02658.2	YLR243W
906	1	1	1	1	1	1	1	1	1	An08g02520	Anig03037.1	AO090038000368	Afu1g10560	AN1215.2	FG01185.1	MG00188.4	NCU03066.2	YER006W
907	1	1	1	1	1	1	1	1	1	An08g02500	Anig03800.1	AO090038000370	Afu1g10540	AN1226.2	FG00460.1	MG04588.4	NCU03059.2	YDR191W
908	1	1	1	1	1	1	1	1	1	An08g02260	Anig10042.1	AO090038000395	Afu1g10350	AN1246.2	FG03992.1	MG05063.4	NCU07914.2	YCR012W			K00927	phosphoglycerate kinase	2.7.2.3
909	1	1	1	1	1	1	1	1	1	An08g02240	Anig10041.1	AO090038000396	Afu1g10340	AN1247.2	FG03994.1	MG05062.4	NCU07915.2	YOR292C
910	1	1	1	1	1	1	1	1	1	An08g02200	Anig02323.1	AO090038000400	Afu1g10290	AN1255.2	FG07102.1	MG04589.4	NCU03060.2	YER164W			K01509	adenosinetriphosphatase	3.6.1.3
911	1	1	1	1	1	1	1	1	1	An08g01960	Anig01655.1	AO090038000417	Afu1g10130	AN1263.2	FG05615.1	MG05155.4	NCU07930.2	YER043C			K01251	adenosylhomocysteinase	3.3.1.1
912	1	1	1	1	1	1	1	1	1	An08g01770	Anig08589.1	AO090038000436	Afu1g09950	AN1272.2	FG01288.1	MG05651.4	NCU02754.2	YOR039W			K03115	casein kinase 2, beta polypeptide	2.7.1.37
913	1	2	1	1	1	1	1	1		An08g01640	Anig04586.1 Anig06376.1	AO090038000454	Afu1g09830	AN1282.2	FG04091.1	MG05438.4	NCU10273.2				K01090	protein phosphatase	3.1.3.16
914	1	1	1	1	1	1	1	1	1	An08g01610	Anig04567.1	AO090038000451	Afu1g09800	AN1284.2	FG02764.1	MG10957.4	NCU02044.2	YBR025C
915	1	1	1	1	1	1		1	2	An08g01370	Anig12609.1	AO090012000877	Afu1g09660	AN1299.2	FG08489.1		NCU04837.2	YOR222W YPL134C
916	1	1	1	1	1	1	1	1	1	An08g01190	Anig11753.1	AO090012000909	Afu1g09600	AN1328.2	FG10299.1	MG07496.4	NCU08944.2	YHR013C			K00680		2.3.1.- 2.3.1.88
917	1	1	1	1	1	1	1	1	1	An08g01150	Anig12897.1	AO090012000914	Afu1g09560	AN1335.2	FG10251.1	MG07284.4	NCU04281.2	YNL006W
918	1	1	1	1	1	1	1	1	1	An08g01110	Anig05433.1	AO090012000916	Afu1g09540	AN1334.2	FG09952.1	MG01006.4	NCU03883.2	YER072W
919	1	1	1	1	1	1	1	1	1	An08g01060	Anig11709.1	AO090012000923	Afu1g09500	AN1339.2	FG10272.1	MG07255.4	NCU03947.2	YER125W			K03874	hect domain ubiquitin protein ligase E3 component	6.3.2.- 6.3.2.19
920	1	1	1	1	1	1	1	1	1	An08g01040	Anig10924.1	AO090012000924	Afu1g09490	AN1340.2	FG10271.1	MG07252.4	NCU03946.2	YIR001C
921	1	1	1	1	1	1	1	1	1	An08g01030	Anig10923.1	AO090012000925	Afu1g09480	AN1341.2	FG01552.1	MG02524.4	NCU01822.2	YHR012W
922	1	1	1	1	1	1	1	1	1	An08g01000	Anig10920.1	AO090012000926	Afu1g09470	AN1342.2	FG10893.1	MG02525.4	NCU01821.2	YFL030W			K00839	aminotransferase	2.6.1.-
923	1	1	1	1	1	1	1	1	1	An08g00840	Anig10419.1	AO090005001594	Afu1g09290	AN1357.2	FG10005.1	MG01003.4	NCU03880.2	YGR202C			K00968	choline-phosphate cytidylyltransferase	2.7.7.15
924	1	1	1	1	1	1	1	1	1	An08g00720	Anig03831.1	AO090005001611	Afu1g09200	AN1367.2	FG11603.1	MG09313.4	NCU03321.2	YMR049C
925	1	1	1	1	1	1	1	1	1	An08g00560	Anig05602.1	AO090005001620	Afu1g09050	AN1376.2	FG08613.1	MG01295.4	NCU04699.2	YJR073C			K00550	methylene-fatty-acyl-phospholipid synthase	2.1.1.16 2.1.1.71
926	1	1	1	1	1	1	1	1	1	An08g00520	Anig08879.1	AO090005001624	Afu1g09020	AN1379.2	FG10280.1	MG00946.4	NCU04288.2	YER107C
927	1	1	1	1	1	1	1	1	1	An08g00510	Anig08880.1	AO090012000394	Afu1g09010	AN1380.2	FG08614.1	MG01046.4	NCU07451.2	YGR264C			K01874	methionyl-tRNA synthetase	6.1.1.10
928	1	1	1	1	1	1	1	1	1	An08g00480	Anig10621.1	AO090005001627	Afu1g08980	AN4178.2	FG09989.1	MG07266.4	NCU03859.2	YER156C
929	1	1	1	1	1	1	1	1	1	An08g00430	Anig10617.1	AO090005001632	Afu1g08940	AN1384.2	FG10145.1	MG00775.4	NCU04316.2	YGL203C			K01287	carboxypeptidase C	3.4.16.5 3.4.16.6
930	1	1	1	1	1	1	1	1	1	An08g00310	Anig01622.1	AO090005001642	Afu1g08850	AN1394.2	FG06035.1	MG06726.4	NCU03515.2	YCR002C
931	1	1	1	1	1	1	1	1	1	An08g00280	Anig03459.1	AO090005001645	Afu1g08820	AN3771.2	FG06571.1	MG02510.4	NCU06750.2	YMR132C
932	1	1	1	1	1	1	1	1	1	An08g00210	Anig11927.1	AO090005001646	Afu1g08810	AN1396.2	FG03249.1	MG03147.4	NCU05454.2	YIL155C			K00111	glycerol-3-phosphate dehydrogenase	1.1.99.5
933	1	1	1	1	1	1	1	1	1	An08g00070	Anig13055.1	AO090005001650	Afu1g08790	AN1401.2	FG10894.1	MG02526.4	NCU01820.2	YGR218W
934	1	1	1	1	1	1	1	1	1	An08g00010	Anig13057.1	AO090005001652	Afu1g08760	AN1403.2	FG10080.1	MG10655.4	NCU01013.2	YGL040C			K01698	porphobilinogen synthase	4.2.1.24
935	1	1	1	1	1	1		1	2	An07g10420	Anig08625.1	AO090012001026	Afu1g07740	AN5100.2	FG10041.1		NCU01165.2	YCR094W YNR048W
936	1	1	1	1	1	1	1	1	1	An07g10400	Anig07142.1	AO090012001024	Afu1g07720	AN5102.2	FG10040.1	MG07316.4	NCU01164.2	YGL207W
937	1	1	1	1	1	1	1	1	1	An07g10290	Anig12147.1	AO090138000005	Afu1g07650	AN5109.2	FG06240.1	MG03160.4	NCU01759.2	YDL124W			K00011	aldehyde reductase	1.1.1.21 1.1.1.-
938	1	1	1	1	1	1	1	1	1	An07g10230	Anig12549.1	AO090012001012	Afu1g07600	AN5114.2	FG00834.1	MG06959.4	NCU09608.2	YNL072W			K03469	ribonuclease HI	3.1.26.4
939	1	1	1	1	1	1	1	1	1	An07g10110	Anig13218.1	AO090012001005	Afu1g07540	AN5121.2	FG10738.1	MG01059.4	NCU01547.2	YOR261C			K03038	26S proteasome regulatory subunit N8
940	1	1	1	1	1	1	1	1	1	An07g10100	Anig13217.1	AO090012001004	Afu1g07530	AN5122.2	FG10737.1	MG01058.4	NCU01550.2	YDR226W			K00939	adenylate kinase	2.7.4.3
941	1	1	1	1	1	1	1	1	1	An07g10040	Anig01077.1	AO090012000998	Afu1g07480	AN5130.2	FG10739.1	MG01061.4	NCU01546.2	YDR044W			K00228	coproporphyrinogen III oxidase	1.3.3.3
942	1	1	1	1	1	1	1	1	1	An07g10020	Anig07747.1	AO090012000997	Afu1g07470	AN5131.2	FG10740.1	MG01062.4	NCU01545.2	YBL078C
943	1	1	1	1	1	1	1	1	1	An07g10010	Anig07746.1	AO090012000996	Afu1g07450	AN5132.2	FG00646.1	MG03224.4	NCU03561.2	YDL198C
944	1	1	1	1	1	1	1	1	1	An07g09920	Anig11229.1	AO090012000988	Afu1g07380	AN5134.2	FG01433.1	MG07187.4	NCU01744.2	YDL171C			K00265	glutamate synthase (NADPH) large chain	1.4.1.13 1.4.-.-
945	2	2	1	1	1	1				An07g09870 An11g09270	Anig00248.1 Anig09116.1	AO090010000053	Afu1g07330	AN5138.2	FG06517.1						K01687	dihydroxy-acid dehydratase	4.2.1.9
946	1	1	1	1	1	1	1	1	1	An07g09630	Anig04804.1	AO090012000958	Afu1g07070	AN5156.2	FG01438.1	MG08558.4	NCU01738.2	YOL001W			K06654	negative regulator of PHO81 and PHO5
947	1	1	1	1	1	1	1	1	1	An07g09570	Anig13291.1	AO090012000953	Afu1g07010	AN5166.2	FG04237.1	MG09371.4	NCU09643.2	YBR029C			K00981	phosphatidate cytidylyltransferase	2.7.7.41
948	1	1	1	1	1	1	1	1	1	An07g09530	Anig13295.1	AO090012000948	Afu1g06960	AN5162.2	FG05454.1	MG06371.4	NCU06482.2	YER178W			K00161	pyruvate dehydrogenase E1 component, alpha subunit	1.2.4.1
949	1	1	1	1	1	1	1	1	1	An07g09170	Anig01773.1	AO090005001573	Afu6g07280	AN5194.2	FG01388.1	MG01563.4	NCU02544.2	YCR011C			K02003
950	1	1	1	1	1	1	1	1	1	An07g09160	Anig04360.1	AO090005001572	Afu6g07290	AN5195.2	FG01398.1	MG08132.4	NCU06922.2	YGL054C
951	1	1	1	1	1	1	1	1	1	An07g09150	Anig04361.1	AO090005001571	Afu6g07300	AN5196.2	FG01399.1	MG08133.4	NCU06921.2	YDR364C
952	1	1		1	1	1	1	1	2	An07g08850	Anig09501.1		Afu2g04130	AN5222.2	FG00671.1	MG03680.4	NCU03102.2	YBR048W YDR025W			K02949	small subunit ribosomal protein S11e
953	1	1	1	1	1	1	1	1	1	An07g08730	Anig07571.1	AO090005001532	Afu2g04030	AN3785.2	FG00667.1	MG03737.4	NCU08357.2	YML102W
954	1	1	1	1	1	1	1	1	1	An07g08370	Anig11789.1	AO090005001504	Afu2g03760	AN3810.2	FG00930.1	MG03704.4	NCU03114.2	YNL222W
955	1	1	1	1	1	1	1	1	1	An07g07880	Anig08211.1	AO090120000245	Afu2g03420	AN4490.2	FG09359.1	MG04219.4	NCU02943.2	YPL063W
956	1	1	1	1	1	1	1	1	1	An07g07860	Anig07360.1	AO090120000247	Afu2g03400	AN4492.2	FG00781.1	MG05858.4	NCU00823.2	YFR004W			K03030	26S proteasome regulatory subunit N11	3.4.99.46
957	1		1	1	1	1	1	1	2	An07g07760		AO090120000257	Afu2g03290	AN4501.2	FG06847.1	MG01588.4	NCU02806.2	YDR099W YER177W			K06630	tyrosine 3-monooxygenase/tryptophan 5-monooxygenase activation
958	1	1	1	1	1	1	1	1	1	An07g07560	Anig11562.1	AO090120000273	Afu2g03140	AN4514.2	FG00815.1	MG04243.4	NCU10029.2	YER042W			K00389	peptide methionine sulfoxide reductase	1.8.4.6
959	1	1	1	1	1	1	1	1	1	An07g07530	Anig07905.1	AO090120000279	Afu2g03120	AN4515.2	FG02720.1	MG01134.4	NCU05686.2	YEL040W			K01216	licheninase	3.2.1.73 3.2.1.-
960	1	1	1	1	1	1	1	1	1	An07g07520	Anig07906.1	AO090120000280	Afu2g03110	AN4516.2	FG04152.1	MG05299.4	NCU08997.2	YDR481C			K01077	alkaline phosphatase	3.1.3.1
961	1	1	1	1	1	1	1	1	1	An07g07420	Anig08638.1	AO090026000655	Afu2g03030	AN4523.2	FG02536.1	MG05244.4	NCU07832.2	YHR165C
962	1	1	1	1	2	1	1	1		An07g07280	Anig07313.1	AO090026000639	Afu2g02910	AN4532.2 AN8998.2	FG03667.1	MG03773.4	NCU00055.2				K03381	catechol 1,2-dioxygenase	1.13.11.1
963	1	1	1	1	1	1	1	1	1	An07g07010	Anig12040.1	AO090026000616	Afu2g02710	AN4560.2	FG06724.1	MG10160.4	NCU05235.2	YLR009W			K02896	large subunit ribosomal protein L24e
964	1	1	1	1	1	1	1	1	1	An07g06760	Anig00805.1	AO090011000490	Afu2g02150	AN4594.2	FG05493.1	MG03372.4	NCU06892.2	YHL015W			K02969	small subunit ribosomal protein S20e
965	1	1	1	1	1	1	1	1	1	An07g06730	Anig03591.1	AO090011000493	Afu2g02170	AN4597.2	FG10944.1	MG03378.4	NCU09063.2	YLR086W			K06675	condensin complex subunit SMC4
966	1	1	1	1	1	1	1	1	1	An07g06570	Anig02524.1	AO090011000506	Afu2g02270	AN4611.2	FG00168.1	MG03019.4	NCU00564.2	YPR166C			K02954	small subunit ribosomal protein S14
967	1	1	1	1	1	1	1	1	1	An07g06520	Anig12127.1	AO090011000513	Afu2g02320	AN4616.2	FG08644.1	MG02842.4	NCU00692.2	YHR064C
968	1	1	1	1	1	1	1	1	1	An07g06130	Anig12248.1	AO090026000590	Afu2g02510	AN4639.2	FG08704.1	MG02874.4	NCU00621.2	YHR186C
969	1	1	1	1	1	1	1	1	1	An07g06080	Anig08584.1	AO090026000593	Afu2g02530	AN4563.2	FG08731.1	MG02829.4	NCU00685.2	YPL204W			K02218	casein kinase 1	2.7.1.-
970	1	1	1	1	1	1	1	1	1	An07g06040	Anig07669.1	AO090026000598	Afu2g02550	AN4561.2	FG06406.1	MG02871.4	NCU00617.2	YOR281C
971	1	1	1	1	1	1	1	1	1	An07g06030	Anig06775.1	AO090026000599	Afu2g02560	AN4547.2	FG08840.1	MG02634.4	NCU01992.2	YNL287W
972	1	1	1	1	1	1	1	1	1	An07g06000	Anig09320.1	AO090026000603	Afu2g02590	AN4550.2	FG04554.1	MG02873.4	NCU00915.2	YLL018C			K01876	aspartyl-tRNA synthetase	6.1.1.12
973	1	1	1	1	1	1	1	1	1	An07g05920	Anig00123.1	AO090011000475	Afu2g02050	AN4583.2	FG10352.1	MG08104.4	NCU03853.2	YLR216C			K01802	peptidylprolyl isomerase	5.2.1.8
974	1	1	1	1	1	1	1	1	1	An07g05610	Anig11963.1	AO090011000456	Afu2g01890	AN4569.2	FG09918.1	MG00959.4	NCU03957.2	YOR125C			K06134	ubiquinone biosynthesis monooxygenase Coq7	1.14.13.-
975	1	1	1	1	1	2	1	1		An07g05510	Anig11900.1	AO090103000367	Afu6g13750	AN3208.2	FG06060.1 FG10655.1	MG07833.4	NCU00829.2					ferric-chelate reductase.	1.6.99.13
976	1	1	1	1	1	1	1	1	1	An07g05110	Anig06296.1	AO090120000204	Afu5g08540	AN4667.2	FG09421.1	MG03087.4	NCU02464.2	YJR076C
977	1	1	1	1	1	1	1	1	1	An07g05080	Anig00960.1	AO090120000206	Afu5g08560	AN4718.2	FG08573.1	MG03065.4	NCU00667.2	YPL234C			K02155	V-type H+-transporting ATPase 16kDa proteolipid subunit	3.6.3.14 3.6.1.35
978	1	1	1	1	1	1	1	1	1	An07g04940	Anig08530.1	AO090120000208	Afu5g08580	AN4716.2	FG09425.1	MG02859.4	NCU00609.2	YJR075W			K05528	alpha 1,6-mannosyltransferase	2.4.1.232
979	1	2	1	1	1	1	1	1		An07g04570	Anig02672.1 Anig03033.1	AO090020000450	Afu5g08830	AN4695.2	FG08737.1	MG02696.4	NCU08332.2
980	1	1	1	1	1	1	1	1	1	An07g04240	Anig13486.1	AO090020000491	Afu5g08950	AN4685.2	FG08817.1	MG02727.4	NCU02167.2	YGR152C			K04353	RAP1, member of RAS oncogene family
981	1	1	1	1	1	1	1	1	1	An07g04200	Anig13488.1	AO090020000490	Afu5g08960	AN4684.2	FG08571.1	MG02622.4	NCU02148.2	YKL140W			K01066	esterase / lipase	3.1.1.- 3.1.1.3
982	1	1	1	1	1	1	1	1	1	An07g04000	Anig09868.1	AO090020000486	Afu5g09080	AN4670.2	FG02801.1	MG10590.4	NCU09208.2	YLR055C
983	1	1	1	1	1	1	1	1	1	An07g03770	Anig08259.1	AO090020000521	Afu5g09240	AN0241.2	FG08721.1	MG02625.4	NCU02133.2	YJR104C			K04565	Cu/Zn superoxide dismutase	1.15.1.1
984	1	1	1	1	1	1	1	1	1	An07g03210	Anig07123.1	AO090020000594	Afu5g09650	AN8796.2	FG05865.1	MG04881.4	NCU01099.2	YML121W
985	1	1	1	1	1	1	1	1	1	An07g03200	Anig04919.1	AO090020000601	Afu5g09660	AN8795.2	FG08982.1	MG10633.4	NCU09688.2	YPL259C
986	1	1	1	1	1	1	1	1	1	An07g03100	Anig09354.1	AO090005000277	Afu5g09860	AN8782.2	FG06681.1	MG05317.4	NCU00173.2	YJL068C			K03929	putative esterase	3.1.1.- 3.1.1.1
987	1	1	1	1	1	1	1	1	1	An07g03070	Anig07094.1	AO090005000274	Afu7g05220	AN8785.2	FG07131.1	MG07066.4	NCU01241.2	YPR021C
988	1	1	1	1	1	1	1	1	1	An07g02960	Anig05781.1	AO090005000265	Afu7g05290	AN6679.2	FG07048.1	MG00349.4	NCU03038.2	YDR064W			K02953	small subunit ribosomal protein S13e
989	1	2	1	1	1	1	1	1		An07g02930	Anig00288.1 Anig08693.1	AO090005000262	Afu7g05300	AN6680.2	FG00527.1	MG00532.4	NCU03253.2
990	1	1	1	1	1	1	1	1	1	An07g02840	Anig05484.1	AO090005000377	Afu7g05370	AN6688.2	FG05315.1	MG01521.4	NCU08297.2	YLR314C
991	1	1	1	1	1	1	1	1	1	An07g02810	Anig00423.1	AO090005000379	Afu7g05390	AN6690.2	FG06222.1	MG06141.4	NCU08278.2	YMR166C
992	1	1	1	1	1	1	1	1	1	An07g02700	Anig00378.1	AO090005000412	Afu7g05470	AN6699.2	FG01926.1	MG01719.4	NCU08004.2	YPR004C			K03522	electron transfer flavoprotein alpha subunit
993	1	1	1	1	1	1	1	1	1	An07g02540	Anig08290.1	AO090005000420	Afu7g05550	AN6703.2	FG04204.1	MG09827.4	NCU07607.2	YKL217W			K03290	sialate:H+ symporter, SHS family
994	1	1	1	1	1	1	1	1	1	An07g02300	Anig06939.1	AO090005000416	Afu7g05510	AN6705.2	FG01925.1	MG01720.4	NCU08003.2	YFR037C
995	1	1	1	1	1	1	1	1	1	An07g02210	Anig04917.1	AO090005000432	Afu7g05670	AN6711.2	FG04261.1	MG01828.4	NCU05254.2	YKL181W			K00948	ribose-phosphate pyrophosphokinase	2.7.6.1
996	1	1	1	1	1	1	1	1	1	An07g02180	Anig08036.1	AO090005000436	Afu7g05720	AN6708.2	FG04171.1	MG09878.4	NCU07659.2	YNL071W			K00627	pyruvate dehydrogenase E2 component (dihydrolipoamide	2.3.1.12
997	1	1	1	1	1	1	1	1	1	An07g02160	Anig00343.1	AO090005000438	Afu7g05740	AN6717.2	FG02461.1	MG09367.4	NCU04899.2	YKL085W			K00026	malate dehydrogenase	1.1.1.37
998	1	1	1	1	1	1	1	1	1	An07g02010	Anig06654.1	AO090005000451	Afu7g05870	AN6726.2	FG04410.1	MG07165.4	NCU06764.2	YML092C			K02726	20S proteasome subunit alpha 2	3.4.25.1 3.4.99.46
999	1	1	2	1		1	1	1	1	An07g01970	Anig10010.1	AO090005000457 AO090026000158	Afu7g05930		FG05236.1	MG04858.4	NCU06618.2	YCL057W				Thimet oligopeptidase | Neurolysin | Saccharolysin	3.4.24.15 3.4.24.16 3.4.24.37
1000	1	1	1	1	2	1	1	1		An07g01950	Anig13069.1	AO090005000455	Afu7g05910	AN6730.2 AN6932.2	FG07495.1	MG08056.4	NCU06918.2				K03458	nucleobase:cation symporter-2, NCS2 family
1001	1	1	1	1	1	1	1	1	1	An07g01640	Anig01024.1	AO090005000459	Afu7g05950	AN6732.2	FG05235.1	MG09470.4	NCU06617.2	YGL106W
1002	1	1	2	2	2	1				An07g01440	Anig11596.1	AO090005000147 AO090113000162	Afu1g17670 Afu7g00590	AN3392.2 AN6742.2	FG04969.1						K00480	salicylate hydroxylase	1.14.13.1
1003	1	1	1	1	1	1	1	1	1	An06g01830	Anig07662.1	AO090003000376	Afu6g12630	AN3702.2	FG06009.1	MG02432.4	NCU09463.2	YPL160W			K01869	leucyl-tRNA synthetase	6.1.1.4
1004	1	1	1	1	1	1		1	2	An06g01530	Anig07695.1	AO090009000175	Afu6g12380	AN3727.2	FG07944.1		NCU10436.2	YGR279C YMR305C			K01210	glucan 1,3-beta-glucosidase	3.2.1.58
1005	1	1	1	1		1	1	1	2	An06g01200	Anig12695.1	AO090103000412	Afu6g14250		FG09665.1	MG07434.4	NCU07330.2	YDR107C YLR083C
1006	1	1	1	1	1	1	1	1	1	An06g01190	Anig12694.1	AO090103000413	Afu6g14240	AN5341.2	FG09591.1	MG01550.4	NCU04379.2	YDR373W
1007	1	1	1	1	1	1	1	1	1	An06g01100	Anig09107.1	AO090103000403	Afu6g14180	AN5346.2	FG09631.1	MG10494.4	NCU07261.2	YBR110W			K03842	beta-1,4-mannosyltransferase	2.4.1.142 2.4.1.83
1008	1	1	1	1		1	1	1	2	An06g00990	Anig07007.1	AO090003000831	Afu7g05070		FG09373.1	MG09226.4	NCU06042.2	YEL047C YJR051W			K00244 K01593	fumarate reductase flavoprotein subunit aromatic-L-amino-acid decarboxylase	1.3.99.1 4.1.1.28
1009	1	1	1	2	1	1	1	1		An06g00560	Anig06900.1	AO090001000069	Afu1g03530 Afu6g14440	AN0250.2	FG09052.1	MG05946.4	NCU06138.2				K01804	L-arabinose isomerase	5.3.1.4
1010	1	1	1	1	1	1	1	1	1	An05g00960	Anig04977.1	AO090011000872	Afu2g08320	AN6171.2	FG10219.1	MG04201.4	NCU01008.2	YHR148W			K02355	elongation factor EF-G	3.6.5.3
1011	1	1	1	1	1	1	1	1	1	An05g00880	Anig01132.1	AO090011000874	Afu2g08300	AN6170.2	FG10390.1	MG07502.4	NCU11102.2	YMR214W			K03686	molecular chaperone DnaJ
1012	1	1		1	1	1	1	1	2	An05g00750	Anig03572.1		Afu2g08130	AN6181.2	FG10181.1	MG00546.4	NCU00706.2	YHR141C YNL162W			K02929	large subunit ribosomal protein L44e
1013	1	1	1	1	1	2		1	1	An05g00410	Anig01023.1	AO090011000915	Afu2g07810	AN5835.2	FG08350.1 FG09873.1		NCU05805.2	YBR263W			K00600	glycine hydroxymethyltransferase	2.1.2.1
1014	1	1	1	2	1	1	1	1		An05g00390	Anig08453.1	AO090011000917	Afu2g07780 Afu8g00500	AN5833.2	FG10126.1	MG00689.4	NCU01417.2				K01908	propionyl-CoA synthetase	6.2.1.17
1015	1	1	1	1	1	1	1	1	1	An05g00160	Anig08698.1	AO090011000931	Afu2g07620	AN5820.2	FG06544.1	MG07384.4	NCU08216.2	YGR155W			K01738	cysteine synthase	2.5.1.47 4.2.1.22
1016	1	1	1	1	1	1	1	1	1	An05g00110	Anig08062.1	AO090011000936	Afu2g07560	AN5816.2	FG06960.1	MG00480.4	NCU00107.2	YNR020C
1017	1	1	1	1	1	1	1	1	1	An05g00100	Anig08061.1	AO090011000937	Afu2g07550	AN5815.2	FG06959.1	MG00479.4	NCU00108.2	YPL209C			K00870	protein kinase	2.7.1.37
1018	1	1	1	1	1	1	1	1	1	An05g00090	Anig00424.1	AO090011000938	Afu2g07540	AN5814.2	FG06963.1	MG00478.4	NCU00109.2	YPR040W
1019	1	1	1	1	1	1	1	1	1	An05g00070	Anig12764.1	AO090011000940	Afu2g07520	AN5812.2	FG10188.1	MG09481.4	NCU06732.2	YNL045W			K01254	leukotriene-A4 hydrolase	3.3.2.6
1020	2	1	1	1	1		1	1		An04g09850 An11g02600	Anig10914.1	AO090003000167	Afu6g07750	AN5549.2		MG00464.4	NCU04809.2
1021	1	1	1	1	1	1	1	1	1	An04g09230	Anig03278.1	AO090102000102	Afu2g17170	AN7250.2	FG04095.1	MG05211.4	NCU00430.2	YLR138W
1022	1	1	1	1	1	1	1	1	1	An04g09030	Anig01418.1	AO090102000125	Afu2g16930	AN7287.2	FG06566.1	MG07616.4	NCU08561.2	YJR095W
1023	1	1	1	1	1	1	1	1	1	An04g08820	Anig00830.1	AO090102000146	Afu2g16790	AN7301.2	FG02528.1	MG05686.4	NCU00163.2	YOR067C			K03849	alpha-1,3-glucosyltransferase	2.4.1.-
1024	1	1	1	1	1	1	1	1	1	An04g08800	Anig06089.1	AO090102000148	Afu2g16770	AN7304.2	FG06226.1	MG01493.4	NCU08326.2	YHR002W
1025	1	1	1	1	1	1	1	1	1	An04g08760	Anig03205.1	AO090102000150	Afu2g16750	AN1711.2	FG09760.1	MG05817.4	NCU08663.2	YHR170W
1026	1	1	1	1	1	1	1	1	1	An04g08480	Anig10757.1	AO090023000584	Afu4g09520	AN8488.2	FG06394.1	MG06125.4	NCU08973.2	YKL196C
1027	1	1	1	2	1	1	1	1		An04g07400	Anig02587.1	AO090003001259	Afu4g09710 Afu6g07010	AN1848.2	FG07067.1	MG00494.4	NCU07392.2
1028	1	1	1	1	1	1	1	1	1	An04g07340	Anig08877.1	AO090003001256	Afu4g09740	AN1851.2	FG06761.1	MG00135.4	NCU07567.2	YJL008C
1029	1	1	1	1	1	1	1	1	1	An04g07330	Anig05295.1	AO090003001255	Afu4g09750	AN2057.2	FG07257.1	MG06378.4	NCU06469.2	YGL068W			K02935	large subunit ribosomal protein L7/L12
1030	1	1	1	1	1	1	1	1	1	An04g07250	Anig07800.1	AO090003001249	Afu4g09820	AN1859.2	FG06737.1	MG05178.4	NCU00359.2	YNL107W
1031	1	2	1	1	1	1	1	1		An04g07090	Anig02831.1 Anig05830.1	AO090003001238	Afu4g09960	AN2055.2	FG06736.1	MG05176.4	NCU00357.2
1032	1	1	1	1	1	1	1	1	1	An04g07010	Anig11993.1	AO090003001227	Afu4g10050	AN2047.2	FG01891.1	MG06884.4	NCU04120.2	YBR109C			K02183	calmodulin
1033	1	1	1	1	1	1	1	1	1	An04g06620	Anig00252.1	AO090003001188	Afu4g10330	AN2002.2	FG08771.1	MG01287.4	NCU05999.2	YDL090C			K00810		2.5.1.- 2.5.-.-
1034	1	1	1	1	1	1	1	1	1	An04g06510	Anig07984.1	AO090003001182	Afu4g10350	AN2000.2	FG08768.1	MG01282.4	NCU05995.2	YLL039C			K04551	ubiquitin B
1035	1	1	1	1	1	1	1	1	1	An04g06420	Anig03857.1	AO090003001178	Afu4g10390	AN1996.2	FG01498.1	MG03735.4	NCU08370.2	YFR048W
1036	1	1	1	1	1	1	1	2		An04g06380	Anig06991.1	AO090003001171	Afu4g10410	AN1993.2	FG10746.1	MG06530.4	NCU08411.2 NCU10383.2				K00813	aspartate aminotransferase	2.6.1.1
1037	1	1	1	1	1	1	1	1	1	An04g05960	Anig11336.1	AO090003001142	Afu4g10730	AN1971.2	FG05150.1	MG03958.4	NCU03482.2	YDR190C			K04499	RuvB-like protein 1 (pontin 52)
1038	1	1	1	1	1	1	1	1	1	An04g05760	Anig08386.1	AO090003001123	Afu4g10910	AN5640.2	FG08481.1	MG04615.4	NCU04782.2	YBL052C			K00653	histone acetyltransferase	2.3.1.48
1039	1	1	1	1	1	1		2	1	An04g05720	Anig00336.1	AO090003001121	Afu4g10950	AN5646.2	FG09503.1		NCU04796.2 NCU10691.2	YIL160C			K00632	acetyl-CoA acyltransferase	2.3.1.16
1040	1	1	1	1	1	1	1	1	1	An04g05670	Anig08470.1	AO090003001118	Afu4g11000	AN5632.2	FG10503.1	MG09695.4	NCU04541.2	YDR486C
1041	1	1	1	1	1	1	1	1	1	An04g05490	Anig07714.1	AO090003001103	Afu4g11190	AN5616.2	FG01560.1	MG03264.4	NCU03347.2	YJL060W			K00812	aspartate aminotransferase	2.6.1.1 2.6.1.-
1042	1	1	1	1	1	1	1	1	1	An04g05420	Anig08266.1	AO090003001097	Afu4g11240	AN5610.2	FG06041.1	MG02611.4	NCU03010.2	YBR115C			K00143	aminoadipate-semialdehyde dehydrogenase large subunit	1.2.1.31
1043	1	1	1	1	1	1	1	1	1	An04g05300	Anig13533.1	AO090003001089	Afu4g11310	AN5604.2	FG09280.1	MG08895.4	NCU04797.2	YLR377C			K03841	fructose-1,6-bisphosphatase I	3.1.3.11
1044	1	1	1	1	1	1	1	1	1	An04g05270	Anig13530.1	AO090003001087	Afu4g11330	AN5602.2	FG09535.1	MG00814.4	NCU04087.2	YDR214W
1045	1	1	1	1	1	1	1	1	1	An04g05260	Anig13529.1	AO090003001086	Afu4g11340	AN5601.2	FG00346.1	MG08564.4	NCU03748.2	YNR050C			K00293	saccharopine dehydrogenase (NADP+, L-glutamate forming)	1.5.1.10
1046	1	1	1	1	1	1	1	1	1	An04g04990	Anig10500.1	AO090003001069	Afu4g11510	AN5586.2	FG08773.1	MG01288.4	NCU10584.2	YDL055C			K00966	mannose-1-phosphate guanylyltransferase	2.7.7.13
1047	1	1	1	1	1	1	1	1	1	An04g04870	Anig06138.1	AO090003001062	Afu4g11580	AN5577.2	FG04454.1	MG00212.4	NCU09560.2	YHR008C			K04564	superoxide dismutase, Fe-Mn family	1.15.1.1
1048	1	1	1	1	1	1	1	1		An04g04810	Anig01085.1	AO090003001052	Afu4g11690	AN5569.2	FG04308.1	MG03192.4	NCU05423.2				K03141	transcription initiation factor TFIIH subunit H1
1049	1	1	1	1	1	1	1	1	1	An04g04060	Anig08354.1	AO090023000654	Afu4g09110	AN1630.2	FG01245.1	MG04545.4	NCU03297.2	YKR066C			K00428	cytochrome c peroxidase	1.11.1.5
1050	1	1	1	1	1	1	1	1	1	An04g03950	Anig11885.1	AO090023000647	Afu4g09050	AN1632.2	FG05547.1	MG06393.4	NCU00188.2	YGL180W			K00870	protein kinase	2.7.1.37 2.7.1.-
1051	1	1	1	1	1	1	1	1	1	An04g03920	Anig08491.1	AO090023000644	Afu4g09020	AN1634.2	FG06849.1	MG01583.4	NCU02803.2	YDR243C
1052	1	1	1	1	1	1	1	1	1	An04g03790	Anig11042.1	AO090023000641	Afu4g08930	AN1666.2	FG01386.1	MG01561.4	NCU02546.2	YNR053C
1053	1	1	1	1	1	1	1	1	1	An04g03700	Anig06051.1	AO090023000665	Afu4g08810	AN1662.2	FG07515.1	MG04898.4	NCU09442.2	YPL225W
1054	1	1	1	1	1	1	1	1	1	An04g03320	Anig11257.1	AO090023000707	Afu4g08530	AN1695.2	FG07525.1	MG08065.4	NCU06039.2	YPL247C
1055	1	1	1	1	1	1	1	1	1	An04g03270	Anig13034.1	AO090023000714	Afu4g08480	AN1700.2	FG07499.1	MG05991.4	NCU09450.2	YIL075C			K03032	26S proteasome regulatory subunit N2	3.4.99.46
1056	1	1	1	1	1	1	1	1	1	An04g03120	Anig00678.1	AO090023000725	Afu4g08340	AN1722.2	FG07547.1	MG05944.4	NCU06141.2	YPL172C			K02257	protoheme IX farnesyltransferase	2.5.1.-
1057	1	1	1	1	1	1	1	1	1	An04g03060	Anig04613.1	AO090023000727	Afu4g08320	AN1709.2	FG00744.1	MG00665.4	NCU03030.2	YPL097W			K01866	tyrosyl-tRNA synthetase	6.1.1.1
1058	1	1	1	1	1	1	1	1	1	An04g03050	Anig09012.1	AO090023000729	Afu4g08300	AN1708.2	FG07549.1	MG00704.4	NCU08135.2	YDR097C			K03555	DNA mismatch repair protein MutS
1059	1	1	1	1	1	2	1	1		An04g02690	Anig05749.1	AO090023000745	Afu4g08240	AN3873.2	FG00236.1 FG06598.1	MG00270.4	NCU09285.2				K00001	alcohol dehydrogenase	1.1.1.1
1060	1	1	1	1	1	1	1	1	1	An04g02650	Anig03912.1	AO090023000750	Afu4g08200	AN3826.2	FG00694.1	MG01168.4	NCU00924.2	YLR459W			K05293	phosphatidylinositol glycan, class U	2.6.-.-
1061	1	1	1	1	1	1	1	1	1	An04g02640	Anig03580.1	AO090023000752	Afu4g08190	AN3827.2	FG00695.1	MG01183.4	NCU00925.2	YGR103W
1062	1	1	1	1	1	1	1	1	1	An04g02580	Anig12919.1	AO090023000756	Afu4g08140	AN3830.2	FG00296.1	MG07224.4	NCU10180.2	YER086W			K01754	threonine dehydratase	4.3.1.19 4.2.1.16
1063	1	1	1	1	1	1	1	1	1	An04g02550	Anig12921.1	AO090023000758	Afu4g08110	AN3832.2	FG01391.1	MG01565.4	NCU02955.2	YLR069C			K02355	elongation factor EF-G	3.6.5.3
1064	1	1	1	1	1	1	1	1	1	An04g02500	Anig04203.1	AO090023000762	Afu4g08070	AN3839.2	FG09397.1	MG07229.4	NCU06925.2	YLR195C			K00671	glycylpeptide N-tetradecanoyltransferase	2.3.1.97
1065	1	1	1	1	1	1	1	1	1	An04g02480	Anig08969.1	AO090023000764	Afu4g08050	AN3841.2	FG00688.1	MG01184.4	NCU00896.2	YKL212W
1066	1	1	1	1	1	1	1	1	1	An04g02420	Anig01819.1	AO090023000771	Afu4g08010	AN3846.2	FG05903.1	MG02441.4	NCU01271.2	YKL184W			K01581	ornithine decarboxylase	4.1.1.17
1067	1	1	1	1	1	1	1	1	1	An04g02320	Anig02661.1	AO090023000781	Afu4g07910	AN3853.2	FG05902.1	MG02440.4	NCU01272.2	YDR430C				metalloendopeptidases.	3.4.24.-
1068	1	1	1	1	1	1	1	1	1	An04g02190	Anig05502.1	AO090023000793	Afu4g07780	AN3869.2	FG05912.1	MG06946.4	NCU03633.2	YMR208W			K00869	mevalonate kinase	2.7.1.36
1069	1	1	1	1	1	1	1	1	1	An04g02160	Anig07965.1	AO090023000794	Afu4g07770	AN4478.2	FG05147.1	MG09472.4	NCU03784.2	YBR235W
1070	1	1	1	1	1	1	1	1	1	An04g02150	Anig07966.1	AO090023000795	Afu4g07760	AN4477.2	FG05148.1	MG02464.4	NCU03783.2	YKL146W
1071	1	1	1	1	1	1	1	1	1	An04g02070	Anig10056.1	AO090023000802	Afu4g07700	AN4463.2	FG05619.1	MG07768.4	NCU02510.2	YGL206C			K04646	clathrin, heavy polypeptide
1072	1	1	1	1	1	1	1	1	1	An04g02000	Anig05142.1	AO090023000812	Afu4g07630	AN4469.2	FG06821.1	MG02460.4	NCU03764.2	YOR272W
1073	1	1	1	1	1	1	1	1	1	An04g01940	Anig00679.1	AO090023000817	Afu4g07580	AN4470.2	FG06843.1	MG01592.4	NCU02810.2	YER025W			K03242	translation initiation factor eIF-2 gamma subunit
1074	1	1	1	1	1	1	1	1	1	An04g01870	Anig01400.1	AO090023000824	Afu4g07510	AN4457.2	FG06803.1	MG07031.4	NCU01368.2	YER012W			K02734	20S proteasome subunit beta 4	3.4.25.1 3.4.99.46
1075	1	1	1	1		1	1	1	2	An04g01820	Anig05600.1	AO090023000830	Afu4g07435		FG01238.1	MG03554.4	NCU03302.2	YMR194W YPL249C-A			K02920	large subunit ribosomal protein L36e
1076	1	1	1	1	1	1	1	1	1	An04g01800	Anig03858.1	AO090023000831	Afu4g07420	AN4449.2	FG01236.1	MG04551.4	NCU03304.2	YER094C			K02735	20S proteasome subunit beta 3	3.4.25.1 3.4.99.46
1077	1	1	1	1	1	1	1	1	1	An04g01750	Anig08798.1	AO090023000837	Afu4g07360	AN4443.2	FG10825.1	MG06712.4	NCU06512.2	YER091C			K00549	5-methyltetrahydropteroyltriglutamate--homocysteine	2.1.1.14
1078	1	1	1	1	1	1	1	1	1	An04g01720	Anig11399.1	AO090023000840	Afu4g07330	AN4441.2	FG01620.1	MG03907.4	NCU03335.2	YMR161W
1079	1	1	1	1	1	1	1	1	1	An04g01610	Anig06110.1	AO090023000854	Afu4g07210	AN4430.2	FG06282.1	MG01104.4	NCU01666.2	YCL009C			K01653	acetolactate synthase small subunit	2.2.1.6
1080	1	1	1	1	1	1	1	1	1	An04g01570	Anig08811.1	AO090023000859	Afu4g07160	AN4412.2	FG01656.1	MG03931.4	NCU03363.2	YJL050W			K01529		3.6.1.-
1081	1	1	1	1	1	1	1	1	1	An04g01550	Anig10507.1	AO090023000861	Afu4g07140	AN4413.2	FG04361.1	MG07174.4	NCU01486.2	YLR384C			K00653	histone acetyltransferase	2.3.1.48
1082	1	1	1	1	1	1	1	1	1	An04g01540	Anig10506.1	AO090023000862	Afu4g07130	AN4414.2	FG10424.1	MG09750.4	NCU08139.2	YNR043W			K01597	diphosphomevalonate decarboxylase	4.1.1.33
1083	1	1	1	1	1	1	1	1	1	An04g01390	Anig04286.1	AO090023000888	Afu4g06990	AN4428.2	FG04398.1	MG07178.4	NCU01481.2	YEL064C
1084	1	1	1	1	1	1	1	1	1	An04g01370	Anig01927.1	AO090023000899	Afu4g06850	AN4397.2	FG10362.1	MG06199.4	NCU08935.2	YBR222C			K01897	long-chain fatty-acid-CoA ligase	6.2.1.3 6.3.4.-
1085	1	1	1	1	1	1	1	1	1	An04g01350	Anig09741.1	AO090023000897	Afu4g06830	AN4399.2	FG09935.1	MG00970.4	NCU04302.2	YDL064W			K01931		6.3.2.19
1086	1	1	1	1	1	1	1	1	1	An04g01160	Anig06184.1	AO090023000910	Afu4g06760	AN4386.2	FG09938.1	MG00957.4	NCU04259.2	YLR253W
1087	1	2	1	1	1	1	1	1		An04g01130	Anig03578.1 Anig03579.1	AO090023000911	Afu4g06750	AN4385.2	FG10381.1	MG04100.4	NCU01335.2				K00870	protein kinase	2.7.1.37 2.7.1.112 2.7.1.-
1088	1	1	1	1	1	1	1	1	1	An04g00410	Anig10719.1	AO090023000980	Afu4g06140	AN4321.2	FG01017.1	MG04445.4	NCU02701.2	YOL057W			K01277	dipeptidyl-peptidase III	3.4.14.4
1089	1	1	1	1	1	1	1	1	1	An04g00360	Anig07943.1	AO090023000986	Afu4g06090	AN4317.2	FG09271.1	MG00641.4	NCU04063.2	YLR208W
1090	1	1	1	1	1	1	1	1	1	An04g00210	Anig06084.1	AO090023000997	Afu4g06000	AN4308.2	FG01541.1	MG02511.4	NCU06749.2	YGR220C			K02906	large subunit ribosomal protein L3
1091	1	1	1	1	1	1	1	1	1	An04g00200	Anig01141.1	AO090023000998	Afu4g05990	AN4307.2	FG01542.1	MG02512.4	NCU06748.2	YIL157C
1092	1	1	1	1	1	1	1	1	1	An04g00160	Anig01461.1	AO090003001332	Afu4g05960	AN4305.2	FG04568.1	MG09544.4	NCU04237.2	YKL088W			K01598	phosphopantothenoylcysteine decarboxylase	4.1.1.36
1093	1	1	1	1	1	1	1	1	1	An04g00150	Anig03199.1	AO090023001002	Afu4g05950	AN4304.2	FG04567.1	MG09542.4	NCU04098.2	YPL059W			K07390	monothiol glutaredoxin
1094	1	1	1	1	1	1	1	1	1	An03g06970	Anig13707.1	AO090010000778	Afu8g02860	AN8872.2	FG01371.1	MG05630.4	NCU02979.2	YML035C			K01490	AMP deaminase	3.5.4.6
1095	1	1	1	1	1	1	1	1	1	An03g06950	Anig13709.1	AO090010000776	Afu8g02840	AN8874.2	FG01320.1	MG06361.4	NCU09808.2	YLL001W			K03864	small monomeric GTPase	3.6.5.1 3.6.5.2 3.6.5.3 3.6.5.4
1096	1	1	1	1	1	1	1	1	1	An03g06910	Anig11650.1	AO090010000772	Afu8g02800	AN8878.2	FG01256.1	MG04560.4	NCU09312.2	YDL193W
1097	1	2	1	1	1	1	1	1		An03g06880	Anig08966.1 Anig10700.1	AO090010000769	Afu8g02780	AN8880.2	FG00615.1	MG00506.4	NCU02669.2
1098	1	1	1	1	1	1	1	1	1	An03g06860	Anig10698.1	AO090010000768	Afu8g02760	AN8881.2	FG01032.1	MG01584.4	NCU02802.2	YOR130C
1099	3	3			1					An03g06630 An04g09710 An06g00350	Anig04588.1 Anig06255.1 Anig10558.1			AN6771.2								triacylglycerol lipase.; acetylcholinesterase.	3.1.1.3 3.1.1.7
1100	1	1	1	1	1	2	1	1		An03g06550	Anig11018.1	AO090010000746	Afu2g00690	AN7402.2	FG06278.1 FG11326.1	MG01096.4	NCU01517.2				K01178	glucoamylase	3.2.1.3
1101	2	2	1	1	1	1				An03g05880 An08g09020	Anig12475.1 Anig13439.1	AO090003001525	Afu5g00470	AN2879.2	FG07612.1						K01426	amidase	3.5.1.4
1102	1	1	1	1	1	1	1	1	1	An03g05080	Anig05640.1	AO090701000421	Afu2g01360	AN7668.2	FG10062.1	MG07330.4	NCU01163.2	YKL069W			K07170	GAF domain-containing protein
1103	1	1	1	1	1	1	1	1	1	An03g05010	Anig12102.1	AO090701000814	Afu2g01450	AN7672.2	FG06856.1	MG00171.4	NCU02635.2	YPL050C			K05529	Mannan polymerase complexes MNN9 subunit	2.4.1.-
1104	1	1	1	1	1	1	1	1	1	An03g04720	Anig03497.1	AO090701000767	Afu2g01700	AN7695.2	FG09897.1	MG00803.4	NCU04566.2	YDR477W			K00870; K00924	protein kinase	2.7.1.37 2.7.1.- 2.7.1.-
1105	1	1	1	1	1	1	1	1	1	An03g04380	Anig03936.1	AO090701000734	Afu5g08170	AN7718.2	FG08900.1	MG02959.4	NCU01955.2	YNR007C
1106	1	1	1	1	1	1	1	1	1	An03g04340	Anig10114.1	AO090701000730	Afu5g08130	AN7721.2	FG09016.1	MG04856.4	NCU08897.2	YLR378C			K03076	preprotein translocase SecY subunit
1107	1	1	1	1	1	1	1	1	1	An03g04330	Anig10115.1	AO090701000729	Afu5g08120	AN7722.2	FG06094.1	MG04210.4	NCU10468.2	YMR062C			K00620	amino-acid N-acetyltransferase	2.3.1.1 2.3.1.35
1108	1	1	1	1	1	1	1	1	1	An03g04230	Anig01743.1	AO090701000720	Afu5g08050	AN7730.2	FG02603.1	MG00476.4	NCU00112.2	YLL029W			K01262	X-Pro aminopeptidase	3.4.11.9
1109	1	1	1	1	1	1	1	1	1	An03g03770	Anig03450.1	AO090701000685	Afu5g07780	AN7751.2	FG06215.1	MG06139.4	NCU08280.2	YGR175C			K00511	squalene monooxygenase	1.14.99.7
1110	1	1	1	1	1	1	1	1	1	An03g03600	Anig10035.1	AO090005000418	Afu7g05530	AN6707.2	FG09790.1	MG06119.4	NCU04354.2	YDR332W			K01156	type III restriction enzyme	3.1.21.5
1111	1	1	1	1	1	1	1	1	1	An03g03360	Anig02847.1	AO090103000383	Afu6g14100	AN5356.2	FG09633.1	MG10492.4	NCU07263.2	YOR100C			K03454	mitochondrial carrier protein, MC family
1112	1	1	1	1	1	1	1	1	1	An03g02770	Anig08493.1	AO090009000300	Afu4g12720	AN3604.2	FG01846.1	MG09209.4	NCU04111.2	YLR361C
1113	1	1	1	1	1	1	1	1	1	An03g02670	Anig13561.1	AO090102000164	Afu2g16640	AN7314.2	FG04280.1	MG07091.4	NCU08689.2	YNL325C			K01112		3.1.3.-
1114	1	1	1	1	1	1	1		2	An03g02430	Anig05538.1	AO090011000230	Afu4g14450	AN2815.2	FG03311.1	MG10334.4		YEL070W YNR073C			K00040	fructuronate reductase	1.1.1.57
1115	1	1	1	1	1		1	1	2	An03g01310	Anig08679.1	AO090026000606	Afu7g05210	AN0490.2		MG07545.4	NCU00261.2	YBL039C YJR103W			K01937	CTP synthase	6.3.4.2
1116	1	1	1	1	1	1	1	1	1	An03g01280	Anig11520.1	AO090701000597	Afu2g01920	AN9157.2	FG02555.1	MG09393.4	NCU07926.2	YOR168W			K01886	glutaminyl-tRNA synthetase	6.1.1.18
1117	1	1	1	1	1	2	1	1		An03g01130	Anig13776.1	AO090113000089	Afu8g01120	AN9483.2	FG00788.1 FG11114.1	MG10253.4	NCU00866.2
1118	1	1		1	2	3	1			An03g00280	Anig01648.1		Afu3g01070	AN1318.2 AN5311.2	FG03348.1 FG11450.1 FG11528.1	MG08455.4
1119	1	1	1	1	1	1	1	1	1	An02g14950	Anig06747.1	AO090001000749	Afu2g06310	AN7424.2	FG02637.1	MG08272.4	NCU05782.2	YGL078C
1120	1	1	1	1	1	1	1	1	1	An02g14890	Anig12780.1	AO090001000740	Afu2g06230	AN7430.2	FG09984.1	MG00253.4	NCU07156.2	YBR248C			K02500	cyclase HisF	2.4.2.- 4.1.3.-
1121	1	1	1	1	1	1	1	1	1	An02g14870	Anig12782.1	AO090001000739	Afu2g06220	AN7431.2	FG09892.1	MG09536.4	NCU06718.2	YKL059C
1122	1	1	1	1	1	1	1	1	1	An02g14790	Anig02961.1	AO090001000732	Afu2g06140	AN7435.2	FG00911.1	MG03632.4	NCU07482.2	YML021C			K03648	uracil-DNA glycosylase	3.2.2.-
1123	1	1	1	1	1	1	1	1	1	An02g14670	Anig07060.1	AO090001000723	Afu2g06080	AN7444.2	FG10274.1	MG06874.4	NCU04241.2	YOR070C
1124	1	1	1	1	1	1	1	1	1	An02g14660	Anig05596.1	AO090005000352	Afu7g04860	AN3313.2	FG05049.1	MG00251.4	NCU08968.2	YPL266W			K02528	dimethyladenosine transferase	2.1.1.-
1125	1	1	1	1	1	1	1	1	1	An02g14590	Anig01587.1	AO090001000717	Afu2g06000	AN7451.2	FG04117.1	MG05247.4	NCU00461.2	YDL215C			K00260	glutamate dehydrogenase	1.4.1.2
1126	1	1	1	1	1	1	1	1	1	An02g14520	Anig09076.1	AO090026000141	Afu3g01110	AN5566.2	FG10358.1	MG00919.4	NCU02325.2	YMR217W			K01951	GMP synthase (glutamine-hydrolysing)	6.3.5.2
1127	1	1	1	1	1	1	1	1	1	An02g14220	Anig08664.1	AO090001000695	Afu2g05760	AN7489.2	FG07226.1	MG10202.4	NCU00056.2	YER061C			K00647	3-oxoacyl-[acyl-carrier-protein] synthase I/II	2.3.1.41
1128	1	1	1	1	1	1	1	1	1	An02g14200	Anig01798.1	AO090001000693	Afu2g05740	AN7487.2	FG05447.1	MG00466.4	NCU06454.2	YLR229C			K04393	Rho superfamily, cell division cycle 42
1129	1	1	1	1	1	1	1	1	1	An02g14100	Anig12072.1	AO090001000681	Afu2g05670	AN7480.2	FG05444.1	MG08898.4	NCU06459.2	YPL184C
1130	1	1	1	1	1	1	1	1	1	An02g14080	Anig12073.1	AO090001000680	Afu2g05650	AN7479.2	FG08865.1	MG08897.4	NCU06457.2	YHR019C			K01893	asparaginyl-tRNA synthetase	6.1.1.22
1131	2	2	1	2	1					An02g13770 An13g00460	Anig00648.1 Anig07648.1	AO090026000813	Afu6g12230 Afu7g04010	AN4257.2
1132	1	1	1	1	1	1	1	1	1	An02g13510	Anig04279.1	AO090020000202	Afu3g07230	AN4830.2	FG08803.1	MG02725.4	NCU09090.2	YIL083C
1133	1	1	1	1	1	1	1	1	1	An02g13410	Anig04602.1	AO090020000192	Afu3g07290	AN4836.2	FG08805.1	MG02719.4	NCU09101.2	YBR220C
1134	2	2	1		1	1	1			An02g13320 An19g00150	Anig00634.1 Anig09331.1	AO090010000326		AN7237.2	FG11413.1	MG04074.4						transferases.	2.-.-.-
1135	1	1	3	1	1	2				An02g13240	Anig06997.1	AO090020000176 AO090026000034 AO090103000378	Afu3g07380	AN4843.2	FG01235.1 FG03703.1						K01187	alpha-glucosidase	3.2.1.20 3.2.1.- 3.2.1.20
1136	1	1	1	1	1	1	1	1	1	An02g12760	Anig10079.1	AO090020000414	Afu3g07820	AN2917.2	FG00559.1	MG01581.4	NCU02840.2	YKL145W			K03061	26S proteasome regulatory subunit T1	3.4.99.46
1137	1	1	1	1	1	1	1	1	1	An02g12750	Anig10078.1	AO090020000413	Afu3g07830	AN2918.2	FG00558.1	MG01582.4	NCU02839.2	YDL143W
1138	1	1	1	1	1	1	1	1	1	An02g12630	Anig02110.1	AO090020000410	Afu3g07700	AN4864.2	FG05607.1	MG09310.4	NCU03317.2	YOR002W			K03848	alpha-1,3-glucosyltransferase	2.4.1.-
1139	1	1	1	1	1	1	1	1	1	An02g12610	Anig04526.1	AO090020000408	Afu3g07680	AN4862.2	FG00562.1	MG01248.4	NCU03207.2	YMR235C
1140	1	1	1	1	1	1	1	1	1	An02g12410	Anig00085.1	AO090005001406	Afu3g08640	AN2997.2	FG10268.1	MG01013.4	NCU03876.2	YMR146C			K03246	translation initiation factor eIF-3 subunit 2
1141	1	1	1	1	1	1	1	1	1	An02g12390	Anig04237.1	AO090005001407	Afu3g08630	AN2996.2	FG10179.1	MG08203.4	NCU01422.2	YOR298C-A			K03627	putative transcription factor
1142	1	1	1	1	1	1	1	1	1	An02g12320	Anig01631.1	AO090005001412	Afu3g08600	AN2992.2	FG09966.1	MG00789.4	NCU04640.2	YPL237W			K03238	translation initiation factor eIF-2 beta subunit
1143	1	1	1	1	1	1	1	1	1	An02g12260	Anig07233.1	AO090005001420	Afu3g08560	AN2988.2	FG00443.1	MG04817.4	NCU02737.2	YER163C			K07232	cation transport protein ChaC
1144	1	1	1	1	1	1	1	1	1	An02g12140	Anig06396.1	AO090005001427	Afu3g08470	AN2981.2	FG01279.1	MG09926.4	NCU09111.2	YNL241C			K00036	glucose-6-phosphate 1-dehydrogenase	1.1.1.49
1145	1	1	1	1	1	1	1	1	1	An02g11980	Anig05888.1	AO090005001441	Afu3g08300	AN2969.2	FG01208.1	MG04389.4	NCU02687.2	YJR068W			K02343	DNA polymerase III gamma and tau subunit	2.7.7.7
1146	1	1	1	1	1	1	1	1	1	An02g11970	Anig05887.1	AO090005001442	Afu3g08310	AN2970.2	FG06718.1	MG10149.4	NCU00088.2	YDL236W			K01101	4-nitrophenyl phosphatase	3.1.3.41 3.1.3.-
1147	1	1	1	1	1	1	1	1	1	An02g11940	Anig03019.1	AO090005001447	Afu3g08290	AN2966.2	FG06655.1	MG10126.4	NCU00122.2	YHR113W			K01267	aspartyl aminopeptidase	3.4.11.21 3.4.11.-
1148	1	1	1	1	1	1	1	1	1	An02g11920	Anig04446.1	AO090005001448	Afu3g08280	AN2965.2	FG01908.1	MG06892.4	NCU01269.2	YGL003C			K03364	cell division cycle 20 homolog 1, cofactor of APC complex
1149	1	1	1	1	1	1	1	1	1	An02g11810	Anig09131.1	AO090005001456	Afu3g08240	AN2940.2	FG01909.1	MG06893.4	NCU01324.2	YGR149W
1150	1	1	1	1	1	1	1	1	1	An02g11800	Anig09132.1	AO090005001455	Afu3g08230	AN2939.2	FG09158.1	MG03684.4	NCU03217.2	YPR125W
1151	1	1	1	1	1	1	1	1	1	An02g11660	Anig01104.1	AO090005001464	Afu3g08140	AN2930.2	FG07057.1	MG00550.4	NCU03283.2	YNL168C
1152	1	1	1	1	1	1	1	1	1	An02g11580	Anig08070.1	AO090005001471	Afu3g08090	AN2926.2	FG01135.1	MG10835.4	NCU00981.2	YER126C			K02355	elongation factor EF-G	3.6.5.3
1153	1	1	1	1	1	1	1	1	1	An02g11420	Anig10789.1	AO090005001482	Afu3g07850	AN2946.2	FG05621.1	MG07745.4	NCU02515.2	YHR028C			K01282	dipeptidyl aminopeptidase	3.4.14.- 3.4.-.-
1154	1	1	1	1	1	1	1	1	1	An02g10790	Anig11132.1	AO090102000273	Afu5g02150	AN8054.2	FG07282.1	MG06472.4	NCU06440.2	YOL038W			K02731	20S proteasome subunit alpha 4	3.4.25.1 3.4.99.46
1155	1	1	1	1	1	1	1	1	1	An02g10780	Anig11133.1	AO090102000274	Afu5g02160	AN8055.2	FG06796.1	MG07327.4	NCU06684.2	YDL167C
1156	1	1	1	1	1	1	1	1	1	An02g10740	Anig01480.1	AO090102000295	Afu5g02200	AN8059.2	FG06120.1	MG07469.4	NCU03798.2	YDL217C
1157	1	1	1	1	1	1	1	1	1	An02g10450	Anig13416.1	AO090102000348	Afu5g02360	AN8023.2	FG07172.1	MG09517.4	NCU04100.2	YKR001C			K03864	small monomeric GTPase	3.6.5.1 3.6.5.2 3.6.5.3 3.6.5.4
1158	1	1	1	1	1	1	1	1	1	An02g10440	Anig13417.1	AO090102000349	Afu5g02370	AN8021.2	FG07004.1	MG08087.4	NCU01207.2	YDL185W			K02117	V-type H+-transporting ATPase subunit A	3.6.3.14 3.6.1.35
1159	1	1	1	1	1	1	1	1	1	An02g10390	Anig12270.1	AO090102000353	Afu5g02410	AN8016.2	FG05858.1	MG04885.4	NCU01234.2	YDR021W			K03257	translation initiation factor eIF-4A
1160	1	1	1	1	1	1	1	1	1	An02g10260	Anig03277.1	AO090102000366	Afu5g02520	AN7994.2	FG06777.1	MG08646.4	NCU01171.2	YLR274W			K02209	minichromosome maintenance protein 5 (cell division control protein
1161	1	1	1	1	1	1	1	1	1	An02g09940	Anig04914.1	AO090102000391	Afu5g02740	AN8119.2	FG07370.1	MG08182.4	NCU01388.2	YBR199W			K03854	mannosyltransferase	2.4.1.-
1162	2	1	1	1	1	1		1	1	An02g09470 An02g09480	Anig12937.1	AO090012000773	Afu3g13790	AN3146.2	FG02460.1		NCU04898.2	YEL031W			K01552	calcium-transporting atpase.	3.6.3.- 3.6.1.38
1163	1	1	1	1	1	1	1	1	1	An02g09390	Anig09113.1	AO090012000784	Afu3g13490	AN3155.2	FG04178.1	MG09828.4	NCU07605.2	YOR087W
1164	1	1	1	1	1	1	1	1	1	An02g09370	Anig09114.1	AO090012000783	Afu3g13480	AN3156.2	FG06220.1	MG06142.4	NCU08277.2	YJR007W			K03237	translation initiation factor eIF-2 alpha subunit
1165	1	2	1	1	1	1	1	1		An02g09350	Anig05375.1 Anig07374.1	AO090012000782	Afu3g13470	AN3157.2	FG04242.1	MG09838.4	NCU09642.2
1166	1	1	1	1	1	1	1	1	1	An02g09260	Anig11465.1	AO090012000796	Afu3g13400	AN3167.2	FG10908.1	MG07008.4	NCU03396.2	YOR310C
1167	1	1	1	1	1	1	1	1	1	An02g09250	Anig11466.1	AO090012000797	Afu3g13390	AN3168.2	FG10907.1	MG07007.4	NCU03395.2	YLR447C			K02146	V-type H+-transporting ATPase subunit AC39	3.6.3.14 3.6.1.35
1168	1	1	1	1	1	1	1	1	1	An02g09240	Anig07180.1	AO090012000798	Afu3g13380	AN3169.2	FG10840.1	MG06678.4	NCU01786.2	YOL061W			K00948	ribose-phosphate pyrophosphokinase	2.7.6.1
1169	1	1	1	1	1	1		1	2	An02g09200	Anig12402.1	AO090012000801	Afu3g13320	AN3172.2	FG10905.1		NCU03393.2	YGR214W YLR048W			K02998	small subunit ribosomal protein SAe
1170	1	1	1	1	1	1	1	1	1	An02g09160	Anig01348.1	AO090012000806	Afu3g13270	AN3177.2	FG10897.1	MG02416.4	NCU03381.2	YOR311C			K00981	phosphatidate cytidylyltransferase	2.7.7.41 1.15.1.1
1171	1	1	1	1	1	1	1	1	1	An02g08920	Anig03624.1	AO090012000827	Afu3g13030	AN3134.2	FG05985.1	MG06639.4	NCU01843.2	YJL014W
1172	1	1	1	1	1	1	1	1	1	An02g08900	Anig03845.1	AO090012000830	Afu3g13000	AN3131.2	FG02769.1	MG10383.4	NCU03231.2	YDR375C			K01418	proteasome	3.4.25.1
1173	1	1	2	1	1	1	1	1		An02g08720	Anig06771.1	AO090009000109 AO090012000848	Afu3g12740	AN3117.2	FG08466.1	MG00930.4	NCU04076.2				K01533	Cu2+-exporting ATPase	3.6.3.4
1174	1	1	1	1	1	1	1	1	1	An02g08450	Anig06793.1	AO090005000718	Afu3g12510	AN3098.2	FG10903.1	MG02418.4	NCU03387.2	YBR080C			K06027		3.6.4.6
1175	2	2	1			1	2			An02g08330 An11g06420	Anig09060.1 Anig09334.1	AO090001000031			FG07802.1	MG05847.4 MG08384.4
1176	1	1	1	1	1	1	1	1	1	An02g08140	Anig08953.1	AO090003000789	Afu3g12250	AN5057.2	FG00543.1	MG04637.4	NCU03246.2	YFR028C			K01104	protein-tyrosine phosphatase	3.1.3.48
1177	1	1	1	1	1	1	1	1	1	An02g07890	Anig12390.1	AO090003000758	Afu3g11970	AN2855.2	FG06714.1	MG10150.4	NCU00090.2	YHL027W
1178	1	1	1	1	1	1	1	1	1	An02g07780	Anig08695.1	AO090003000769	Afu3g12080	AN5020.2	FG04483.1	MG10676.4	NCU07173.2	YOR094W
1179	1	1	1	1	1	1	1	1	1	An02g07470	Anig08668.1	AO090003000725	Afu3g11690	AN2875.2	FG02770.1	MG00223.4	NCU07807.2	YKL060C			K01624	fructose-bisphosphate aldolase, class II	4.1.2.13
1180	1	1	2	1	1	1		1	1	An02g07430	Anig01948.1	AO090003000721 AO090009000136	Afu3g11640	AN2882.2	FG09284.1		NCU03935.2	YJR139C			K00003	homoserine dehydrogenase	1.1.1.3
1181	1	1		1	1	1	1	1	2	An02g07400	Anig02559.1		Afu3g11610	AN2885.2	FG00385.1	MG04489.4	NCU09995.2	YBR089C-A YPR052C
1182	1	1	1	1	1	1	1	1	1	An02g07250	Anig09081.1	AO090003000697	Afu3g11430	AN2901.2	FG10967.1	MG10854.4	NCU02333.2	YPL111W			K01476	arginase	3.5.3.1
1183	1	1	1	1	1	1	1	1	1	An02g07210	Anig11671.1	AO090003000693	Afu3g11400	AN2903.2	FG10782.1	MG00922.4	NCU02273.2	YPL154C			K01381	saccharopepsin	3.4.23.25 3.4.23.-
1184	1	1	1	1	1	1	1	1	1	An02g07190	Anig11670.1	AO090003000692	Afu3g11390	AN2904.2	FG10769.1	MG00908.4	NCU02260.2	YDR394W			K03063	26S proteasome regulatory subunit T3	3.6.4.8
1185	1	1	1	1	1	1	1	1	1	An02g07090	Anig04445.1	AO090003000688	Afu3g11350	AN2909.2	FG09891.1	MG09535.4	NCU06717.2	YDL100C			K01551	arsenite-transporting ATPase	3.6.3.16
1186	1	1	1	1	1	1	1	1	1	An02g07040	Anig05720.1	AO090003000682	Afu3g11300	AN4869.2	FG10255.1	MG01153.4	NCU10061.2	YGL011C			K02730	20S proteasome subunit alpha 1	3.4.25.1 3.4.99.46
1187	1	1	1	1	1	1	1	1	1	An02g07010	Anig07535.1	AO090003000679	Afu3g11260	AN4872.2	FG10941.1	MG07928.4	NCU04553.2	YLR167W			K02977	small subunit ribosomal protein S27Ae
1188	1	1	1	1	1	1	1	1	1	An02g06910	Anig09211.1	AO090003000672	Afu3g11160	AN4880.2	FG06369.1	MG03542.4	NCU02415.2	YIL108W			K01417		3.4.24.-
1189	1	1	1	1	1	1	1	1	1	An02g06750	Anig03493.1	AO090003000634	Afu3g10890	AN4903.2	FG07296.1	MG06483.4	NCU06418.2	YHR169W
1190	1	1	1	1	1	1	1	1	1	An02g06400	Anig08505.1	AO090003000619	Afu3g10740	AN4915.2	FG05501.1	MG06241.4	NCU06410.2	YOR089C
1191	1	1	1	1	1	1	1	1	1	An02g06320	Anig00482.1	AO090003000611	Afu3g10660	AN4923.2	FG09266.1	MG01026.4	NCU03922.2	YML126C			K01641	hydroxymethylglutaryl-CoA synthase	2.3.3.10 4.1.3.5
1192	1	1	1	1	1	1	1	1	1	An02g06230	Anig05667.1	AO090003000606	Afu3g10620	AN4928.2	FG00597.1	MG05370.4	NCU07289.2	YPR086W			K03124	transcription initiation factor TFIIB
1193	1	1	1	1	1	1	1	1	1	An02g06120	Anig04722.1	AO090011000595	Afu2g10450	AN5959.2	FG04139.1	MG05276.4	NCU00468.2	YBR166C			K00211	prephenate dehydrogenase (NADP+)	1.3.1.13
1194	1	1	1	1	1	1	1	1	1	An02g06040	Anig09916.1	AO090011000589	Afu2g10510	AN9469.2	FG04125.1	MG05282.4	NCU07852.2	YOR150W			K02871	large subunit ribosomal protein L13
1195	1	1	1	1	1	1	1	1	1	An02g05870	Anig02050.1	AO090011000577	Afu2g10610	AN5972.2	FG05844.1	MG10504.4	NCU07319.2	YGL137W
1196	1	1	1	1	1	1	1	1	1	An02g05750	Anig05104.1	AO090026000262	Afu2g13510	AN6328.2	FG09576.1	MG01740.4	NCU07701.2	YKR051W
1197	1	1	1	1	1	1	1	1	1	An02g05650	Anig10754.1	AO090026000256	Afu2g13570	AN6334.2	FG09795.1	MG06202.4	NCU04348.2	YPL217C
1198	1	1	1	1	1	2	1	1		An02g05590	Anig06913.1	AO090026000249	Afu2g13620	AN6336.2	FG03136.1 FG06557.1	MG07628.4	NCU08771.2				K00905	branched-chain alpha-ketoacid dehydrogenase kinase	2.7.1.115
1199	1	1	1	1	1	1	1	1	1	An02g05460	Anig13350.1	AO090026000228	Afu2g13720	AN2415.2	FG00365.1	MG09284.4	NCU02533.2	YPR110C			K03027	DNA-directed RNA Polymerase III subunit C5	2.7.7.6
1200	1	1	1	1	1	1	1	1	1	An02g05450	Anig13351.1	AO090026000227	Afu2g13730	AN2416.2	FG00364.1	MG09283.4	NCU02532.2	YPR066W			K03178	ubiquitin-activating enzyme E1	6.3.2.19
1201	1	1	1	1	1	1	1	1	1	An02g05400	Anig03196.1	AO090026000203	Afu2g13780	AN2420.2	FG07051.1	MG00356.4	NCU03042.2	YMR288W
1202	1	1	1	1	1	1	1	1	1	An02g05190	Anig06703.1	AO090701000678	Afu5g07720	AN7755.2	FG08901.1	MG02960.4	NCU01954.2	YLR323C			K01931		6.3.2.19
1203	1	1	1	1	1	1	1	1	1	An02g04980	Anig02536.1	AO090026000163	Afu2g13980	AN6374.2	FG02752.1	MG04993.4	NCU07070.2	YLR276C
1204	1	1	1	1	1	1	1	1	1	An02g04860	Anig11859.1	AO090026000138	Afu2g14060	AN6366.2	FG06947.1	MG06289.4	NCU00216.2	YIL043C			K00326	cytochrome-b5 reductase	1.6.2.2
1205	1	1	1	1	1	1	1	1	1	An02g04630	Anig05719.1	AO090026000391	Afu2g12440	AN6283.2	FG00636.1	MG03237.4	NCU08503.2	YIL103W
1206	1	1	1	1	1	1	1	1	1	An02g04520	Anig12442.1	AO090026000372	Afu2g12400	AN6287.2	FG00300.1	MG03152.4	NCU01606.2	YDR298C			K02113	F-type H+-transporting ATPase delta chain	3.6.3.14 3.6.1.34
1207	1	1	1	1	1	1	1	1	1	An02g04510	Anig12443.1	AO090026000371	Afu2g12390	AN6288.2	FG00301.1	MG03151.4	NCU01605.2	YIL106W			K06685	maintenance of ploidy protein MOB1 (MPS1 binder 1)
1208	1	1	1	1	1	1	1	1	1	An02g04370	Anig12386.1	AO090026000417	Afu2g12330	AN6293.2	FG01562.1	MG03261.4	NCU03352.2	YPL133C
1209	1	1	1	1	1	1	1	1	1	An02g04320	Anig09169.1	AO090026000422	Afu2g12250	AN6300.2	FG00329.1	MG03202.4	NCU06769.2	YBR087W			K01516	nucleoside-triphosphatase	3.6.1.15
1210	1	1	1	1	1	1	1	1	1	An02g04300	Anig05205.1	AO090026000423	Afu2g12230	AN6302.2	FG00328.1	MG03203.4	NCU06768.2	YBL038W			K02878	large subunit ribosomal protein L16
1211	1	1	1	1	1	1	1	1	1	An02g04290	Anig06453.1	AO090026000424	Afu2g12220	AN6303.2	FG00327.1	MG03204.4	NCU06767.2	YOR217W
1212	1	1	1	1	1	1	1	1	1	An02g04180	Anig05123.1	AO090026000435	Afu2g12110	AN6313.2	FG06759.1	MG00128.4	NCU07558.2	YDL001W
1213	1	1	1	1	1	1	1	1	1	An02g04020	Anig13949.1	AO090026000450	Afu2g11940	AN6209.2	FG09185.1	MG03645.4	NCU06187.2	YLR359W			K01756	adenylosuccinate lyase	4.3.2.2
1214	1	1	1	1	1	1	1	1	1	An02g03950	Anig07407.1	AO090026000458	Afu2g11850	AN6202.2	FG06289.1	MG03193.4	NCU06843.2	YOR063W			K02925	large subunit ribosomal protein L3e
1215	1	1	1	1	1	1	1	1	1	An02g03590	Anig11765.1	AO090026000490	Afu2g11560	AN6182.2	FG05668.1	MG05098.4	NCU04460.2	YBR018C			K00964	galactose-1-phosphate uridylyltransferase	2.7.7.10 2.7.7.12
1216	1	1	1	1	1	1	1	1	1	An02g03520	Anig00531.1	AO090026000495	Afu2g11510	AN5865.2	FG06165.1	MG07136.4	NCU05289.2	YPL093W
1217	1	1	1	1	1	1	1	1	1	An02g03410	Anig11249.1	AO090026000503	Afu2g11450	AN5871.2	FG06161.1	MG07132.4	NCU05293.2	YDR083W
1218	1	1	1	1	1	1	1	1	1	An02g03400	Anig11250.1	AO090026000504	Afu2g11440	AN5872.2	FG06159.1	MG07130.4	NCU05295.2	YGR253C			K02729	20S proteasome subunit alpha 5	3.4.25.1 3.4.99.46
1219	1	1	1	1	1	1	1	1	1	An02g03350	Anig06424.1	AO090026000510	Afu2g11380	AN5875.2	FG06203.1	MG06049.4	NCU07041.2	YCL059C
1220	1	1	1	1	1	1	1	1	1	An02g03310	Anig05235.1	AO090026000516	Afu2g11340	AN5879.2	FG09586.1	MG01557.4	NCU04388.2	YDL046W
1221	1	1	1	1	1	1	1	1	1	An02g03300	Anig05237.1	AO090026000517	Afu2g11330	AN5880.2	FG09587.1	MG01556.4	NCU04387.2	YGR020C			K02151	V-type H+-transporting ATPase subunit F	3.6.3.14 3.6.1.35
1222	1	1	1	1	1	1	1	1	1	An02g03270	Anig01474.1	AO090026000520	Afu2g11300	AN5883.2	FG09572.1	MG01728.4	NCU07690.2	YGL125W			K00297	methylenetetrahydrofolate reductase (NADPH)	1.5.1.20
1223	1	1	1	1	1	1	1	1	1	An02g03250	Anig08176.1	AO090026000524	Afu2g11260	AN5886.2	FG09589.1	MG01553.4	NCU04385.2	YGL009C			K01703	3-isopropylmalate dehydratase large subunit	4.2.1.33
1224	1	1	1	1	1	1	1	1	1	An02g03240	Anig08177.1	AO090026000526	Afu2g11240	AN5888.2	FG09584.1	MG01559.4	NCU10762.2	YBR243C			K01001	UDP-N-acetylglucosamine--dolichyl-phosphate	2.7.8.15
1225	1	1	1	1	1	1	1	1	1	An02g03120	Anig11442.1	AO090026000537	Afu2g11150	AN5895.2	FG06166.1	MG07137.4	NCU05288.2	YER136W
1226	1	1	1	1	1	1	1	1	1	An02g03010	Anig03298.1	AO090026000553	Afu2g11110	AN5899.2	FG05105.1	MG07098.4	NCU07679.2	YFR031C			K06674	condensin complex subunit SMC2
1227	1	1	1	1	1	1	1	1	1	An02g02880	Anig13149.1	AO090026000550	Afu2g10980	AN5912.2	FG06920.1	MG04976.4	NCU08989.2	YBR164C
1228	1	1	1	1	1	1	1	1	1	An02g02830	Anig02727.1	AO090011000535	Afu2g10930	AN5915.2	FG07288.1	MG06273.4	NCU06447.2	YCL001W
1229	1	1	1	1	1	1	1	1	1	An02g02680	Anig00261.1	AO090011000548	Afu2g10820	AN5925.2	FG01945.1	MG06067.4	NCU06365.2	YDR291W
1230	1	1	3	2	2					An02g02660	Anig06520.1	AO090010000622 AO090010000724 AO090102000171	Afu3g00340 Afu4g02720	AN0393.2 AN3049.2									3.2.1.101
1231	1	1	1	1	1	1	1	1	1	An02g02530	Anig09078.1	AO090011000563	Afu2g10750	AN5931.2	FG04132.1	MG05285.4	NCU07839.2	YNL112W
1232	1	1	1	1	1	1	1	1	1	An02g02510	Anig02184.1	AO090011000559	Afu2g10730	AN5932.2	FG05421.1	MG06397.4	NCU07870.2	YNL102W			K02320	DNA polymerase alpha, subunit A	2.7.7.7
1233	2	1	1	1	1	1	1	1		An02g02480 An12g05750	Anig04629.1	AO090011000572	Afu2g10690	AN5935.2	FG01311.1	MG00346.4	NCU07375.2
1234	1	1	1	1	1	1	1	1	1	An02g02280	Anig04577.1	AO090026000318	Afu2g13410	AN6316.2	FG01929.1	MG01716.4	NCU08020.2	YNL082W
1235	1	1	1	1	1	1	1	1	1	An02g02270	Anig02825.1	AO090026000317	Afu2g13400	AN9491.2	FG01931.1	MG07073.4	NCU07986.2	YDR105C
1236	1	1	1	1	1	1	1	1	1	An02g02190	Anig08591.1	AO090026000294	Afu2g13320	AN6225.2	FG05314.1	MG06075.4	NCU05313.2	YIL065C
1237	1	1	1	1	1	1	1	1	1	An02g02020	Anig07054.1	AO090026000283	Afu2g13240	AN6232.2	FG00637.1	MG03244.4	NCU08515.2	YBR127C			K02118	V-type H+-transporting ATPase subunit B	3.6.3.14 3.6.1.35
1238	1	1	1	1	1	1	1	1	1	An02g02010	Anig07053.1	AO090124000024	Afu5g10640	AN0057.2	FG07436.1	MG02449.4	NCU07755.2	YGR185C			K01866	tyrosyl-tRNA synthetase	6.1.1.1
1239	1	1	1	1	1	1	1	1	1	An02g01800	Anig01026.1	AO090026000333	Afu2g13090	AN6252.2	FG01447.1	MG03215.4	NCU01515.2	YIL021W			K03011	DNA-directed RNA polymerase II subunit C	2.7.7.6
1240	1	1	1	1	1	1	1	1	1	An02g01790	Anig05146.1	AO090026000332	Afu2g13080	AN6251.2	FG10876.1	MG06680.4	NCU01804.2	YOR163W				hydrolases in phosphorous-containing anhydrides.	3.6.1.-
1241	1	1	1	1	1	1	1	1	1	An02g01750	Anig09671.1	AO090026000264	Afu2g13040	AN6248.2	FG00305.1	MG03214.4	NCU01516.2	YOR232W			K03687	molecular chaperone GrpE
1242	1	1	1	1	1	1	1	1	1	An02g01740	Anig09670.1	AO090026000265	Afu2g13030	AN6253.2	FG01449.1	MG03217.4	NCU01512.2	YPR047W			K01889	phenylalanyl-tRNA synthetase alpha chain	6.1.1.20
1243	1	1	1	1	1	1	1	1	1	An02g01730	Anig06711.1	AO090026000334	Afu2g13020	AN6254.2	FG01448.1	MG03216.4	NCU01514.2	YLR348C
1244	1	1	1	1	1	1	1	1	1	An02g01600	Anig10314.1	AO090026000345	Afu2g12890	AN6265.2	FG04404.1	MG01100.4	NCU01502.2	YER082C
1245	1	1	1	1	1	1	1	1	1	An02g01580	Anig02237.1	AO090026000347	Afu2g12870	AN6267.2	FG06277.1	MG01121.4	NCU01674.2	YBL050W
1246	1	1	1	1	1	1	1	1	1	An02g01360	Anig10770.1	AO090023000133	Afu2g14190	AN6348.2	FG05578.1	MG08885.4	NCU00371.2	YNR017W
1247	1	1	1	1	1	1	1	1	1	An02g01210	Anig10074.1	AO090023000108	Afu2g14270	AN6341.2	FG07311.1	MG06389.4	NCU00202.2	YLR429W
1248	1	1	1	1	1	1	1	1	1	An02g00890	Anig03599.1	AO090023000099	Afu6g04970	AN2409.2	FG05221.1	MG04059.4	NCU01429.2	YOR184W			K00831	phosphoserine aminotransferase	2.6.1.52
1249	2	1	1	1	1	1	1	1		An01g14330 An01g14340	Anig02871.1	AO090005001105	Afu1g15900	AN0926.2	FG01854.1	MG09208.4	NCU03690.2
1250	2	1	1	1	1	1	1	1		An01g14310 An01g14320	Anig03974.1	AO090005001111	Afu1g15890	AN0925.2	FG10000.1	MG02468.4	NCU01330.2					phosphoric diester hydrolases	3.1.4.-
1251	2	1	1	1	1	1	1	1		An01g14290 An01g14300	Anig13766.1	AO090005001112	Afu1g15880	AN0924.2	FG05434.1	MG05674.4	NCU00490.2
1252	1	1	1	1	1	1	1	1	1	An01g14200	Anig13760.1	AO090005001117	Afu1g15820	AN0918.2	FG05164.1	MG03920.4	NCU03492.2	YMR272C				oxidoreductases with a reduced iron-sulfur protein as one donor, and incorporation of one atom of oxygen.	1.14.15.-
1253	2	1	1	1	1	1	1	1		An01g14150 An01g14160	Anig06750.1	AO090005001120	Afu1g15800	AN0914.2	FG05162.1	MG03918.4	NCU03495.2				K01090	protein phosphatase; phosphoprotein phosphatase	3.1.3.16
1254	1	1	1	1	1	1	1	1	1	An01g14140	Anig03509.1	AO090005001121	Afu1g15790	AN0913.2	FG05154.1	MG08368.4	NCU09192.2	YPR113W			K00999	CDP-diacylglycerol--inositol 3-phosphatidyltransferase	2.7.8.11
1255	1	1	1	1	1	1	1	1	1	An01g14130	Anig05117.1	AO090005001122	Afu1g15780	AN0912.2	FG06675.1	MG09813.4	NCU06232.2	YCL018W			K00052	3-isopropylmalate dehydrogenase	1.1.1.85
1256	1	1	1	1	1	1	1	1	1	An01g14110	Anig08283.1	AO090005001124	Afu1g15760	AN0910.2	FG01865.1	MG09213.4	NCU03695.2	YNL169C			K01613	phosphatidylserine decarboxylase	4.1.1.65
1257	1	1	1	1	1	1	1	1	1	An01g14070	Anig01341.1	AO090005001133	Afu1g15720	AN0906.2	FG09454.1	MG03668.4	NCU02011.2	YLR347C
1258	1	1	1	1	1	1	1	1	1	An01g13920	Anig08715.1	AO090005001150	Afu1g15450	AN0893.2	FG05187.1	MG10691.4	NCU09789.2	YNL220W			K01939	adenylosuccinate synthase	6.3.4.4
1259	1	1	1	1	1	1	1	1	1	An01g13690	Anig00367.1	AO090005001175	Afu1g15400	AN0880.2	FG05109.1	MG01481.4	NCU07662.2	YDR142C
1260	1	1	1	1	1	1	1	1	1	An01g13600	Anig08558.1	AO090005001192	Afu1g15140	AN0870.2	FG01591.1	MG02370.4	NCU05390.2	YJR077C
1261	1	1	1	1	1	1	1	1	1	An01g13560	Anig03848.1	AO090005001182	Afu1g15340	AN0874.2	FG05389.1	MG06313.4	NCU08983.2	YKR002W			K00970	poly(A) polymerase	2.7.7.19
1262	1	1	1	1	1	1	1	1	1	An01g13530	Anig09975.1	AO090005001186	Afu1g15130	AN0871.2	FG09635.1	MG10490.4	NCU07259.2	YDR331W			K01567		3.-.-.-
1263	2	1	1	1	1	1	1	1		An01g13370 An01g13380	Anig08603.1	AO090005001207	Afu1g15260	AN0860.2	FG05481.1	MG06461.4	NCU00102.2
1264	1	1	1	1	1	1	1	1	1	An01g13200	Anig12311.1	AO090005001224	Afu1g15030	AN0844.2	FG01592.1	MG03291.4	NCU09488.2	YGR245C
1265	1	1	1	1	1	1	1	1	1	An01g13190	Anig02576.1	AO090005001225	Afu1g15020	AN0843.2	FG06019.1	MG06658.4	NCU09475.2	YJR123W			K02989	small subunit ribosomal protein S5e
1266	1	1	1	1	1		1	1	2	An01g13160	Anig11373.1	AO090005001230	Afu1g15000	AN0840.2		MG09812.4	NCU02010.2	YNL104C YOR108W			K01649	2-isopropylmalate synthase	2.3.3.13 4.1.3.12
1267	1	1	1	1	1	1	1	1	1	An01g13030	Anig09548.1	AO090005001241	Afu1g14910	AN0831.2	FG01852.1	MG09210.4	NCU03678.2	YMR171C
1268	1	1	1	1	1	1	1	1	1	An01g12750	Anig06179.1	AO090003000500	Afu1g14730	AN0814.2	FG00660.1	MG01236.4	NCU02616.2	YGL116W			K03363	cell division cycle 20, cofactor of APC complex
1269	1	1	1	1	1	1	1	1	1	An01g12710	Anig12480.1	AO090003000491	Afu1g14680	AN0809.2	FG00916.1	MG04652.4	NCU02103.2	YDL140C			K03006	DNA-directed RNA polymerase II subunit A	2.7.7.6
1270	1	1	1	1	1	1	1	1	1	An01g12630	Anig07870.1	AO090003000484	Afu1g14630	AN0804.2	FG00914.1	MG04650.4	NCU02105.2	YGR024C
1271	1	1	1	1	1	1	1	1	1	An01g12570	Anig02334.1	AO090003000477	Afu1g14570	AN0797.2	FG00865.1	MG01309.4	NCU03139.2	YCL030C			K00013	histidinol dehydrogenase	1.1.1.23 3.5.4.19 3.6.1.31
1272	1	1	1	2	1	1	1	1		An01g12390	Anig12333.1	AO090011000376	Afu1g14340 Afu7g04970	AN0773.2	FG08525.1	MG03667.4	NCU02009.2				K00521	ferric-chelate reductase	1.16.1.7
1273	1	1	1	1	1	1	1	1	1	An01g12230	Anig10503.1	AO090012000434	Afu1g14220	AN0745.2	FG01870.1	MG09195.4	NCU03702.2	YDL014W			K04795	fibrillarin-like pre-rRNA processing protein
1274	1	1	1	1	1	1	1	1	1	An01g12210	Anig02297.1	AO090012000436	Afu1g14200	AN0747.2	FG00863.1	MG03600.4	NCU02549.2	YLR163C			K01422		3.4.99.- 1.10.2.2 3.4.24.64
1275	1	2	1	1	1	1		1	1	An01g12180	Anig00920.1 Anig01128.1	AO090012000444	Afu1g14180	AN0757.2	FG09744.1		NCU05301.2	YBL024W			K00599		2.1.1.- 2.1.1.29
1276	1	1	1	1	1	1	1	1	1	An01g11920	Anig09926.1	AO090012000452	Afu1g14100	AN0716.2	FG04945.1	MG04909.4	NCU04429.2	YGR046W
1277	1	1	1	1	1	1	1	1	1	An01g11810	Anig00555.1	AO090023000433	Afu6g11470	AN0504.2	FG01464.1	MG03911.4	NCU03436.2	YDL047W			K01090	protein phosphatase	3.1.3.16
1278	1	1	1	1	1	1	1	1	1	An01g11720	Anig04794.1	AO090023000426	Afu6g11510	AN0502.2	FG09818.1	MG06096.4	NCU06633.2	YPL207W			K00327	NADPH-ferrihemoprotein reductase	1.6.2.4
1279	1	1	1	1	1	1	1	1	1	An01g11100	Anig03133.1	AO090005001095	Afu1g15940	AN0930.2	FG08690.1	MG10269.4	NCU00589.2	YBR287W
1280	1	1	1	1	1	1	1	1	1	An01g11080	Anig06790.1	AO090005001093	Afu1g15950	AN0931.2	FG08691.1	MG10268.4	NCU00587.2	YJL128C			K00903	protein-tyrosine kinase	2.7.1.112 2.7.1.37
1281	1	1	1	1	1	1	1	1	1	An01g10990	Anig04503.1	AO090005001088	Afu1g16210	AN0936.2	FG00749.1	MG01322.4	NCU03129.2	YKL194C			K01868	threonyl-tRNA synthetase	6.1.1.3
1282	1	1	1	1	1	1	1	1	1	An01g10740	Anig05470.1	AO090005001061	Afu1g16500	AN0953.2	FG05438.1	MG05694.4	NCU00376.2	YGR163W
1283	1	1	1	1	1	1	1	1	1	An01g10700	Anig06742.1	AO090005001057	Afu1g16550	AN0956.2	FG07217.1	MG08825.4	NCU00065.2	YML080W			K05541	tRNA-dihydrouridine synthase C	1.-.-.-
1284	1	1	1	1	1	1	1	1	1	An01g10170	Anig13673.1	AO090005001004	Afu1g16780	AN0988.2	FG06637.1	MG05312.4	NCU00230.2	YLL019C			K00924		2.7.1.-
1285	1	1	1	1	1	1	1	1	1	An01g10140	Anig06923.1	AO090005001001	Afu1g16800	AN0990.2	FG00819.1	MG01804.4	NCU03479.2	YLR277C
1286	1	1	1	1	1	1	1	1	1	An01g10030	Anig07475.1	AO090005000995	Afu1g16850	AN0640.2	FG02522.1	MG06250.4	NCU06465.2	YDR297W			K04713	C4-hydroxylase	1.14.-.-
1287	1	1	1	1	1	1	1	1	1	An01g09910	Anig08849.1	AO090005000980	Afu1g16950	AN0636.2	FG00960.1	MG03933.4	NCU09757.2	YPL175W			K03857	phosphatidylinositol glycan, class A	2.4.1.198
1288	1	1	1	1	1	1	1	1	1	An01g09890	Anig08851.1	AO090005000978	Afu1g16970	AN0634.2	FG05510.1	MG08859.4	NCU00333.2	YPL051W
1289	1	1	1	1	1	1	1	1	1	An01g09520	Anig11607.1	AO090009000199	Afu4g13720	AN5666.2	FG10313.1	MG04943.4	NCU09842.2	YHR030C			K04464	mitogen-activated protein kinase 7	2.7.1.37 2.7.1.-
1290	1	1	1	1	1	1	1	1	1	An01g09500	Anig09070.1	AO090009000201	Afu4g13700	AN5662.2	FG01248.1	MG03551.4	NCU02380.2	YIL078W			K01868	threonyl-tRNA synthetase	6.1.1.3
1291	1	1	1	1	1	1	1	1	1	An01g09480	Anig09071.1	AO090009000203	Afu4g13680	AN5661.2	FG06370.1	MG03550.4	NCU02381.2	YER026C			K00998	phosphatidylserine synthase	2.7.8.8 2.7.8.-
1292	1	1	1	1	1	1	1	1	1	An01g09270	Anig00268.1	AO090009000219	Afu4g13510	AN5634.2	FG09896.1	MG04895.4	NCU04230.2	YER065C			K01637	isocitrate lyase	4.1.3.1
1293	1	2	1	1	1	1	1	1		An01g09160	Anig05702.1 Anig08239.1	AO090009000230	Afu4g13440	AN1956.2	FG10174.1	MG00736.4	NCU10337.2
1294	1	1	1	1	1	1	1	1	1	An01g09120	Anig08808.1	AO090009000232	Afu4g13410	AN1954.2	FG09958.1	MG07271.4	NCU03926.2	YDR175C			K02355	elongation factor EF-G	3.6.5.3
1295	1	1	1	1	1	1	1	1	1	An01g09040	Anig00533.1	AO090009000242	Afu4g13330	AN1949.2	FG04350.1	MG06522.4	NCU09349.2	YMR290C				other isomerases.	5.99.-.-
1296	1	1	1	2	1	1	1	1		An01g09020	Anig01725.1	AO090009000248	Afu4g13310 Afu5g12770	AN1947.2	FG10497.1	MG00745.4	NCU02116.2
1297	1	1	1	1	1	1	1	1	1	An01g08850	Anig13167.1	AO090009000264	Afu4g13170	AN4163.2	FG09870.1	MG04719.4	NCU05810.2	YMR116C
1298	1	1	1	1	1	1	1	1	1	An01g08800	Anig04554.1	AO090009000269	Afu4g13120	AN4159.2	FG10264.1	MG06888.4	NCU06724.2	YPR035W			K01915	glutamine synthetase	6.3.1.2
1299	1	1	1	1	1	1	1	1	1	An01g08620	Anig08607.1	AO090009000284	Afu4g13040	AN3576.2	FG00439.1	MG04806.4	NCU02733.2	YDR084C
1300	1	1	1	1	1	1	1	1	1	An01g08530	Anig10147.1	AO090009000291	Afu4g12970	AN3583.2	FG09156.1	MG03742.4	NCU03219.2	YNL238W			K01341	kexin	3.4.21.61
1301	1	1	1	1	1	2	1	1		An01g08430	Anig05534.1	AO090009000314	Afu4g12870	AN3591.2	FG00490.1 FG01826.1	MG01606.4	NCU09266.2				K00140	methylmalonate-semialdehyde dehydrogenase	1.2.1.27
1302	1	1	1	1	1	1	1	1	1	An01g08410	Anig02437.1	AO090009000312	Afu4g12840	AN3593.2	FG00493.1	MG01608.4	NCU09264.2	YJR024C
1303	1	1	1	1		2	1	1	1	An01g08220	Anig09143.1	AO090009000301	Afu4g12730		FG09656.1 FG09658.1	MG08771.4	NCU06554.2	YNL010W
1304	1	1	1	1	1	1	1	1	1	An01g08160	Anig03463.1	AO090009000327	Afu4g12650	AN3621.2	FG00280.1	MG03677.4	NCU10847.2	YGR252W			K06062	p300/CBP-associated factor	2.3.1.- 2.3.1.48
1305	1	1	1	1	1	2	1	1		An01g08110	Anig00982.1	AO090009000330	Afu4g12620	AN3624.2	FG01501.1 FG08188.1	MG03724.4	NCU08341.2				K01541	H+/K+-exchanging ATPase	3.6.3.10
1306	1	1	1	1	1	1	1	1	1	An01g08090	Anig05007.1	AO090009000333	Afu4g12600	AN3626.2	FG10669.1	MG01256.4	NCU03194.2	YOR128C			K01588	phosphoribosylaminoimidazole carboxylase catalytic subunit	4.1.1.21
1307	1	1	1	1	1	1	1	1	1	An01g07920	Anig08004.1	AO090009000462	Afu4g12490	AN3678.2	FG00581.1	MG05379.4	NCU07301.2	YML097C
1308	1	1	1	1	1	1	1	1	1	An01g07860	Anig03568.1	AO090009000456	Afu4g12440	AN3665.2	FG01006.1	MG04433.4	NCU02632.2	YGR125W
1309	1	1	1	1	1	1	1	1	1	An01g07850	Anig07445.1	AO090009000454	Afu4g12430	AN3666.2	FG01007.1	MG04434.4	NCU02631.2	YDR013W
1310	1	1	1	1	1	1	1	1	1	An01g07810	Anig13436.1	AO090009000447	Afu4g12390	AN3669.2	FG09275.1	MG00632.4	NCU07071.2	YNL288W
1311	1	1	1	1	1	1	1	1	1	An01g07650	Anig10083.1	AO090009000436	Afu4g12340	AN3663.2	FG01375.1	MG05623.4	NCU02973.2	YDL119C
1312	1	1	1	1	1	1	1	1	1	An01g07520	Anig07414.1	AO090009000426	Afu4g12250	AN3657.2	FG01184.1	MG00193.4	NCU03065.2	YOL021C			K01149		3.1.13.-
1313	1	1	1	1	1	1	1	1	1	An01g07430	Anig08311.1	AO090003000992	Afu4g12170	AN3649.2	FG01290.1	MG05647.4	NCU02757.2	YEL050C			K02886	large subunit ribosomal protein L2
1314	1	1	1	1	1	1	1	1	1	An01g07350	Anig04252.1	AO090003000999	Afu4g12080	AN3644.2	FG09295.1	MG07914.4	NCU10477.2	YGL087C
1315	1	1	1	1	1	1	1	1	1	An01g07320	Anig07115.1	AO090003001001	Afu4g12060	AN3642.2	FG01155.1	MG04830.4	NCU02743.2	YJL053W
1316	1	1	1	1	1	1	1	1	1	An01g07180	Anig10439.1	AO090003001025	Afu4g11890	AN5529.2	FG01188.1	MG05376.4	NCU07296.2	YNL161W			K00870	protein kinase	2.7.1.37 2.7.1.-
1317	1	1	1	1	1	1	1	1	1	An01g07050	Anig06258.1	AO090003001034	Afu4g11820	AN5536.2	FG04038.1	MG00101.4	NCU04507.2	YJR072C
1318	1	1	1	1	1	1	1	1	1	An01g07030	Anig03619.1	AO090003001032	Afu4g11840	AN5534.2	FG04024.1	MG05154.4	NCU07931.2	YNL274C			K00090	gluconate 2-dehydrogenase	1.1.1.215 1.2.1.-
1319	1	1	1	1	1	1	1	1	1	An01g06560	Anig06968.1	AO090020000418	Afu3g07790	AN2914.2	FG03694.1	MG09712.4	NCU08162.2	YHR018C			K01755	argininosuccinate lyase	4.3.2.1
1320	1	1	1	1	1	1	1	1	1	An01g06550	Anig06009.1	AO090005000934	Afu1g01720	AN0235.2	FG05775.1	MG01998.4	NCU02202.2	YHR079C			K00924		2.7.1.- 2.7.1.37
1321	1	1	1	1	1	1	1	1	1	An01g06370	Anig05005.1	AO090005000904	Afu1g01870	AN0371.2	FG05029.1	MG05568.4	NCU00737.2	YKR065C
1322	1	1	1	1	1	1	1	1	1	An01g06270	Anig06398.1	AO090005000896	Afu1g01990	AN0361.2	FG05698.1	MG08708.4	NCU00794.2	YCR072C			K01931		6.3.2.19 3.6.5.1
1323	1	1	1	1	1	1	1	1	1	An01g06180	Anig07569.1	AO090005000888	Afu1g02070	AN0357.2	FG00561.1	MG05745.4	NCU09816.2	YOR065W			K00413	ubiquinol-cytochrome c reductase cytochrome c1 subunit	1.10.2.2
1324	1	1	1	1	1	1	1	1	1	An01g05760	Anig13015.1	AO090005000853	Afu1g02430	AN0329.2	FG06255.1	MG03175.4	NCU06856.2	YGR048W
1325	1	1	1	1	1	1	1	1	1	An01g05740	Anig01868.1	AO090005000851	Afu1g02460	AN0321.2	FG00843.1	MG06984.4	NCU01772.2	YOR207C			K03021	DNA-directed RNA polymerase III subunit C2	2.7.7.6
1326	1	2	1	1	1	1	1	1		An01g05660	Anig00134.1 Anig01425.1	AO090005000841	Afu1g02540	AN0317.2	FG05182.1	MG06649.4	NCU09469.2
1327	1	1	1	1	1	1	1	1	1	An01g05580	Anig07240.1	AO090005000833	Afu1g02630	AN0310.2	FG00449.1	MG04802.4	NCU02729.2	YLR196W
1328	1	1	1	1	1	1	1	1	1	An01g05510	Anig01312.1	AO090005000825	Afu1g02670	AN0306.2	FG07054.1	MG04745.4	NCU03050.2	YNR035C			K05758	actin related protein 2/3 complex, subunit 2, 34kDa
1329	1	1	1	1	1	1	1	1	1	An01g05500	Anig03779.1	AO090005000824	Afu1g02680	AN0305.2	FG07055.1	MG04746.4	NCU03051.2	YLR129W
1330	1	1	1	1	1	2	1	1		An01g05360	Anig05945.1	AO090005000815	Afu1g02800	AN0299.2	FG00952.1 FG04143.1	MG08458.4	NCU03026.2				K01183	chitinase	3.2.1.14
1331	1	1	1	1	1	1	1	1	1	An01g05350	Anig02477.1	AO090005000813	Afu1g02810	AN0298.2	FG00954.1	MG00680.4	NCU08353.2	YPR107C
1332	1	1	1	1	1	1	1	1	1	An01g05330	Anig09093.1	AO090005000811	Afu1g02830	AN0295.2	FG01216.1	MG04413.4	NCU02680.2	YBR170C
1333	1	1	1	1	1	1	1	1	1	An01g05290	Anig05867.1	AO090005000806	Afu1g03060	AN0290.2	FG01226.1	MG09902.4	NCU07471.2	YIL034C
1334	1	2	1	1	1	1	1	1		An01g05190	Anig00998.1 Anig05766.1	AO090005000793	Afu1g03010	AN0289.2	FG07214.1	MG10180.4	NCU00066.2				K02355	elongation factor EF-G	3.6.5.3
1335	1	1	1	1	1	1	1	1	1	An01g05090	Anig02141.1	AO090005000785	Afu1g02940	AN0281.2	FG01065.1	MG04676.4	NCU03237.2	YMR055C			K02179	cell cycle arrest protein BUB2
1336	1	1	1	1	1	1	1	1	1	An01g05040	Anig03448.1	AO090005000780	Afu1g02890	AN0271.2	FG00904.1	MG00516.4	NCU10893.2	YBR252W			K01520	dUTP pyrophosphatase	3.6.1.23
1337	1	1	1	1	1		1	1	2	An01g04740	Anig08181.1	AO090005000761	Afu1g03390	AN0262.2		MG06895.4	NCU01317.2	YDR418W YEL054C			K02870	large subunit ribosomal protein L12e
1338	1	1	1	1	1	1	1	1	1	An01g04730	Anig08182.1	AO090005000760	Afu1g03400	AN0261.2	FG01917.1	MG06910.4	NCU01318.2	YPR181C
1339	1	1	1	1	1	1	1	1	1	An01g04720	Anig07814.1	AO090005000759	Afu1g03410	AN0260.2	FG01839.1	MG06763.4	NCU04646.2	YKL045W			K02685	DNA primase large subunit	2.7.7.-
1340	1	1	1	1	1	1	1	1	1	An01g04710	Anig07815.1	AO090005000758	Afu1g03420	AN0259.2	FG09162.1	MG03683.4	NCU03216.2	YER170W			K00939	adenylate kinase	2.7.4.3
1341	1	1	1	1	1	1	1	1	1	An01g04640	Anig01638.1	AO090005000750	Afu1g03500	AN0253.2	FG06874.1	MG09917.4	NCU09118.2	YOL006C			K03163	DNA topoisomerase I	5.99.1.2
1342	1	1	1	1	1	1	1	1	1	An01g04630	Anig05062.1	AO090005000749	Afu1g03510	AN0252.2	FG06875.1	MG09916.4	NCU09119.2	YBR039W			K02115	F-type H+-transporting ATPase gamma chain	3.6.3.14 3.6.1.34
1343	1	1	1	1	1	1	1	1	1	An01g04600	Anig03945.1	AO090003000829	Afu1g05320	AN0248.2	FG09362.1	MG06786.4	NCU00813.2	YOR288C			K01829	protein disulfide-isomerase	5.3.4.1
1344	1	1	1	1	1	1	1	1	1	An01g04590	Anig01041.1	AO090003000828	Afu1g05310	AN0247.2	FG00732.1	MG11039.4	NCU10654.2	YNL132W
1345	1	1	1	1	1	1	1	1	1	An01g04280	Anig11480.1	AO090003000801	Afu1g05040	AN2731.2	FG06825.1	MG04462.4	NCU07414.2	YNL064C			K03686	molecular chaperone DnaJ
1346	1	1	1	1	1	1	1	1	1	An01g04250	Anig11482.1	AO090003000803	Afu1g05060	AN2733.2	FG01361.1	MG01622.4	NCU02771.2	YDR047W			K01599	uroporphyrinogen decarboxylase	4.1.1.37
1347	1	1	1	1	1	1	1	1	1	An01g04240	Anig04994.1	AO090003000805	Afu1g05080	AN2734.2	FG06827.1	MG04467.4	NCU07408.2	YLR340W			K02941	large subunit ribosomal protein LP0	4.2.99.18
1348	1	1	1	1	1	1	1	1	1	An01g03740	Anig02988.1	AO090003000859	Afu1g04820	AN0423.2	FG01523.1	MG03648.4	NCU08384.2	YHR104W			K00078	D-xylose 1-dehydrogenase (NADP)	1.1.1.179 1.1.1.-
1349	1	1	1	1	1	1	1	1	1	An01g03570	Anig06830.1	AO090003000873	Afu1g04540	AN0432.2	FG00926.1	MG03708.4	NCU03112.2	YKL150W			K00326	cytochrome-b5 reductase	1.6.2.2
1350	1	1	1	1	1	2	1	1		An01g03550	Anig09307.1	AO090003000879	Afu1g04560	AN0431.2	FG00740.1 FG10627.1	MG01324.4	NCU03127.2				K01428	urease alpha subunit	3.5.1.5
1351	1	1	1	1	1	1		1	2	An01g03460	Anig01509.1	AO090003000895	Afu1g04660	AN0445.2	FG00845.1		NCU01776.2	YLR029C YMR121C			K02877	large subunit ribosomal protein L15e
1352	1	1	1	1	1	1	1	1	1	An01g03360	Anig02336.1	AO090003000903	Afu1g04710	AN0450.2	FG08479.1	MG04613.4	NCU04780.2	YGL211W
1353	1	1	1	1	1	1	1	1	1	An01g03350	Anig03007.1	AO090003000904	Afu1g04720	AN0451.2	FG07315.1	MG08624.4	NCU04156.2	YMR202W			K01824	cholestenol delta-isomerase	5.3.3.5 5.3.3.-
1354	1	1	1	1	1	2	1	1		An01g03310	Anig00974.1	AO090003000907	Afu1g04440	AN0454.2	FG02960.1 FG09504.1	MG04607.4	NCU04777.2				K01750	ornithine cyclodeaminase	4.3.1.12
1355	1	1	1	1	1	1	1	1	1	An01g03090	Anig08488.1	AO090003000923	Afu1g04260	AN0472.2	FG08757.1	MG01001.4	NCU07076.2	YNR067C			K01180	endo-1,3(4)-beta-glucanase	3.2.1.6 3.2.1.39
1356	1	1	1	1	1	1	1	1	1	An01g03050	Anig01146.1	AO090003000927	Afu1g04190	AN4000.2	FG08421.1	MG09505.4	NCU04799.2	YER165W
1357	1	1	1	1	1	1	1	1	2	An01g02880	Anig08398.1	AO090003000947	Afu1g04040	AN4016.2	FG01956.1	MG06044.4	NCU05275.2	YIL148W YKR094C			K02927	large subunit ribosomal protein L40e
1358	1	1	1	1	1	1	1	1	1	An01g02840	Anig03478.1	AO090003000953	Afu1g03970	AN4038.2	FG01951.1	MG06066.4	NCU05270.2	YAL035W			K03243	translation initiation factor IF-2 unclassified subunit
1359	1	1	1	1	1	1	1	1	1	An01g02620	Anig07012.1	AO090003000963	Afu1g03840	AN4034.2	FG07087.1	MG01653.4	NCU09248.2	YBL021C
1360	1	1	1	1	1	2	1	1		An01g02430	Anig11379.1	AO090026000714	Afu5g11290	AN0174.2	FG01730.1 FG09652.1	MG08011.4	NCU06558.2				K00272	D-aspartate oxidase	1.4.3.1 1.4.3.3
1361	1	1	1	1	1	1	1	1	1	An01g02310	Anig08403.1	AO090026000727	Afu5g11210	AN0183.2	FG09776.1	MG06153.4	NCU08824.2	YMR178W			K03742	competence/damage-inducible protein CinA N-terminal domain
1362	1	1	1	1	1	1	1	1	1	An01g02190	Anig06971.1	AO090026000733	Afu5g11110	AN0193.2	FG04272.1	MG07079.4	NCU08029.2	YJR142W			K00949	thiamine pyrophosphokinase	2.7.6.2
1363	1	1	1	1	1	1	1	1	1	An01g02120	Anig11657.1	AO090120000346	Afu5g12270	AN0074.2	FG07457.1	MG02453.4	NCU01257.2	YKL172W
1364	2	2	1	1	1		1			An01g01290 An08g05340	Anig02435.1 Anig12626.1	AO090038000098	Afu7g00260	AN9189.2		MG00792.4					K06045		5.4.99.17 5.4.99.-
1365	1	1	1	1	1	1	1	1	1	An01g01090	Anig12648.1	AO090120000041	Afu3g02340	AN9358.2	FG09217.1	MG02824.4	NCU02017.2	YDR397C
1366	2	3				1	1	1		An01g00860 An18g02690	Anig03100.1 Anig08262.1 Anig08263.1				FG09219.1	MG02876.4	NCU00526.2				K00423 K05909	L-ascorbate oxidase	1.10.3.3 1.10.3.2 1.10.-.-
1367	1	1	1	1	1	1	1	1	1	An01g00560	Anig11270.1	AO090012000838	Afu3g12840	AN3126.2	FG03999.1	MG00113.4	NCU04519.2	YIR022W			K03100	signal peptidase I	3.4.21.89
1368	1	1	1	1	1	1	1	1	1	An01g00100	Anig12889.1	AO090124000079	Afu3g04170	AN9403.2	FG02782.1	MG10569.4	NCU03004.2	YBR221C			K00162	pyruvate dehydrogenase E1 component, beta subunit	1.2.4.1
1369	1	1	1	1	1	1	1	1	1	An01g00070	Anig03689.1	AO090124000082	Afu3g04200	AN9406.2	FG09705.1	MG01448.4	NCU06336.2	YDR120C			K00555	tRNA (guanine-N2-)-methyltransferase	2.1.1.32
1370	1	1	1	1	1	1	1	1	1	An01g00030	Anig13194.1	AO090124000087	Afu3g04260	AN9409.2	FG05230.1	MG01501.4	NCU08324.2	YGR187C
1371
1372							9									MG02321.4 MG03748.4 MG03775.4 MG04279.4 MG04800.4 MG08473.4 MG10084.4 MG11023.4 MG11050.4
1373							9									MG01911.4 MG02291.4 MG05784.4 MG06890.4 MG08216.4 MG08604.4 MG09132.4 MG10419.4 MG10991.4
1374							9									MG00975.4 MG02165.4 MG03762.4 MG04417.4 MG07951.4 MG08248.4 MG08665.4 MG08679.4 MG10369.4
1375					9									AN0368.2 AN0621.2 AN2661.2 AN2711.2 AN2796.2 AN3980.2 AN7094.2 AN7833.2 AN8648.2							K00986	RNA-directed DNA polymerase	2.7.7.49
1376					9									AN0004.2 AN0376.2 AN2027.2 AN2670.2 AN2671.2 AN2714.2 AN5242.2 AN5470.2 AN6800.2							K00986	RNA-directed DNA polymerase	2.7.7.49
1377						7		2							FG01744.1 FG03011.1 FG03189.1 FG04834.1 FG07715.1 FG11074.1 FG11183.1		NCU04905.2 NCU04910.2
1378		1	1	1	1	1	1	1	1		Anig13810.1	AO090011000951	Afu2g07420	AN5803.2	FG09862.1	MG04478.4	NCU03992.2	YDR129C
1379		1	1	1	1	1	1	1	1		Anig13805.1	AO090011000953	Afu2g07400	AN5801.2	FG09865.1	MG04483.4	NCU03989.2	YPR011C			K05863	solute carrier family 25 (mitochondrial carrier; adenine nucleotide
1380		1	1	1		1	1	1	2		Anig13196.1	AO090124000088	Afu3g04250		FG01967.1	MG06165.4	NCU06348.2	YDR287W YHR046C			K01092	myo-inositol-1(or 4)-monophosphatase	3.1.3.25
1381		1	1	1	1	1	1	1	1		Anig11117.1	AO090124000090	Afu3g04300	AN5797.2	FG05079.1	MG06039.4	NCU07010.2	YLR410W
1382		1	2	1	1	1	1	1			Anig11048.1	AO090005001492 AO090005001493	Afu3g07940	AN2947.2	FG06693.1	MG05332.4	NCU06245.2				K05857	phospholipase C, delta	3.1.4.11 3.1.4.-
1383		1	1	1	1	1	1	1	1		Anig10624.1	AO090009000653	Afu5g06060	AN2302.2	FG06922.1	MG04978.4	NCU08991.2	YDR328C			K03094	suppressor of kinetochore protein 1
1384		1	1	1	1	2	1	1			Anig08325.1	AO090009000516	Afu6g01900	AN8660.2	FG07636.1 FG09054.1	MG02364.4	NCU06296.2				K00493 K00485	unspecific monooxygenase dimethylaniline monooxygenase (N-oxide forming)	1.14.14.1 1.14.13.8 1.14.13.-
1385		1	1	1	1	1	1	1	1		Anig07846.1	AO090701000351	Afu1g04950	AN0410.2	FG07233.1	MG10195.4	NCU00043.2	YER133W			K06269	protein phosphatase 1, catalytic subunit	3.1.3.16
1386		1		1	1	1	1	1	2		Anig06013.1		Afu2g03590	AN3823.2	FG00798.1	MG06837.4	NCU08627.2	YJL136C YKR057W			K02971	small subunit ribosomal protein S21e
1387		1	1	1	1	1	1	1	1		Anig03480.1	AO090701000005	Afu6g05300	AN6492.2	FG02608.1	MG00472.4	NCU00116.2	YOR358W
1388		1	1	1	1	1	1	1	1		Anig02805.1	AO090102000114	Afu2g17060	AN8491.2	FG06962.1	MG00482.4	NCU00105.2	YPL211W
1389		1	1	1	1	1	1	1	1		Anig02421.1	AO090012000976	Afu1g07220	AN5144.2	FG01445.1	MG08582.4	NCU01728.2	YIL107C			K00900	6-phosphofructo-2-kinase	2.7.1.105
1390		1	1	1	1	2	1	1			Anig01957.1	AO090012000102	Afu6g11590	AN5232.2	FG01796.1 FG10039.1	MG01347.4	NCU04594.2
1391		1	1	1	1	1	1	1	1		Anig01738.1	AO090003000081	Afu1g06940	AN5731.2	FG01643.1	MG03281.4	NCU05420.2	YGL148W			K01736	chorismate synthase	4.2.3.5
1392		1	1	1	1	1	1	1	1		Anig00802.1	AO090005000162	Afu7g04690	AN3759.2	FG05632.1	MG02085.4	NCU09291.2	YPR037C					1.8.3.-
1393	1	1	1	1	1	1	1	1	1	An18g06800	Anig13877.1	AO090003000005	Afu6g06350	AN5793.2	FG00564.1	MG07727.4	NCU02493.2	YOR362C			K02727	20S proteasome subunit alpha 7	3.4.25.1 3.4.99.46
1394	1	1	1		1	1	1	1	1	An18g06740	Anig13882.1	AO090003000010		AN5788.2	FG05727.1	MG08706.4	NCU00778.2	YHR181W
1395	1		1	1	1	1	1	1	1	An18g06720		AO090003000012	Afu6g06420	AN5786.2	FG01344.1	MG05135.4	NCU07955.2	YHR194W
1396	1	1	1	1	1	1	1	1		An18g06580	Anig10031.1	AO090003000022	Afu6g06510	AN5777.2	FG01240.1	MG04555.4	NCU10506.2				K01046	triacylglycerol lipase	3.1.1.3 3.1.1.-
1397	1	1	1	1	1	1	1	1		An18g06470	Anig10332.1	AO090003000036	Afu6g06610	AN5770.2	FG07359.1	MG07716.4	NCU02490.2
1398	1	1	1	1	1	1	1	1		An18g06410	Anig10946.1	AO090003000040	Afu6g06640	AN5768.2	FG07425.1	MG07482.4	NCU03660.2
1399	1	1	1	1	1	1	1	1		An18g06370	Anig00206.1	AO090003000044	Afu6g06680	AN5763.2	FG00405.1	MG05085.4	NCU07960.2
1400	1	1	1	1	1	1		1	1	An18g06320	Anig05778.1	AO090003000049	Afu6g06720	AN5759.2	FG05764.1		NCU02245.2	YPL150W			K00870	protein kinase	2.7.1.37
1401	1	1	1	1	1	1	1	1		An18g06310	Anig02006.1	AO090003000050	Afu6g06730	AN5742.2	FG01593.1	MG09193.4	NCU05897.2				K02429	L-fucose permease
1402	1	1	1	1	1	1	1	1		An18g06290	Anig04590.1	AO090003000051	Afu6g06740	AN5743.2	FG01265.1	MG04550.4	NCU03305.2				K05853	Ca2+ transporting ATPase, sarcoplasmic/endoplasmic reticulum	3.6.3.8
1403	1	1	1	1	1	1		1	1	An18g06220	Anig09180.1	AO090003000057	Afu6g06790	AN5748.2	FG00612.1		NCU02778.2	YJR131W			K01230	mannosyl-oligosaccharide alpha-1,2-mannosidase	3.2.1.113 3.2.1.- 3.2.1.113
1404	1	1	1	1	1	1	1	1		An18g06170	Anig10523.1	AO090003000060	Afu6g06820	AN5751.2	FG10482.1	MG09734.4	NCU08151.2						3.1.3.32 2.7.1.78
1405	1	1	2	1	1	1	1			An18g06120	Anig10520.1	AO090003000064 AO090003000065	Afu6g06850	AN5754.2	FG10423.1	MG09749.4					K01597	diphosphomevalonate decarboxylase	4.1.1.33
1406	1	1	1	1	1	1	1	1		An18g05920	Anig11066.1	AO090001000491	Afu1g06900	AN5726.2	FG01341.1	MG05133.4	NCU07952.2
1407	1	1	1	1	1	1	1	1		An18g05910	Anig11067.1	AO090001000490	Afu1g06890	AN5725.2	FG10858.1	MG03883.4	NCU06779.2					hexosyltransferases.	2.4.1.-
1408	1	1	1	1	1	1	1	1		An18g05870	Anig08507.1	AO090001000486	Afu1g06840	AN5720.2	FG08496.1	MG02855.4	NCU09195.2
1409	1	1	1	1	1	1	1	1		An18g05860	Anig02679.1	AO090001000485	Afu1g06830	AN5719.2	FG10368.1	MG06185.4	NCU08960.2				K02942	large subunit ribosomal protein LP1
1410	1	1	1	1	1	1	1	1		An18g05820	Anig08961.1	AO090001000480	Afu1g06780	AN5716.2	FG06309.1	MG04330.4	NCU10311.2				K07182	CBS domain-containing protein
1411	1	1		1	1		1	1	2	An18g05810	Anig08960.1		Afu1g06770	AN5715.2		MG07929.4	NCU04552.2	YER131W YGL189C			K02976	small subunit ribosomal protein S26e
1412	1	1	1	1	1	1	1	1		An18g05720	Anig00067.1	AO090001000468	Afu1g06660	AN5708.2	FG07942.1	MG03536.4	NCU02358.2
1413	1	1		1	1	1	1	1	1	An18g05680	Anig10263.1		Afu1g06620	AN5704.2	FG07865.1	MG03484.4	NCU05008.2	YKL192C			K02078	acyl carrier protein	1.6.5.3
1414	1	1	1	1	1	1	1	1		An18g05650	Anig07220.1	AO090001000458	Afu1g06600	AN5702.2	FG06345.1	MG00840.4	NCU06090.2
1415	1	1	1	1	1	1	1		1	An18g05630	Anig13939.1	AO090001000455	Afu1g06570	AN4251.2	FG06308.1	MG04331.4		YHL004W			K02967	small subunit ribosomal protein S2
1416	1	1	1	1	1	1	1	1		An18g05450	Anig13288.1	AO090001000443	Afu1g06440	AN4241.2	FG06354.1	MG03843.4	NCU06860.2				K07552	bicyclomycin resistance protein
1417	1	1	1	1	1	1	1	1		An18g05430	Anig13286.1	AO090001000442	Afu1g06420	AN4240.2	FG10092.1	MG04095.4	NCU01282.2
1418	1	1	1	1	1	1		1	1	An18g05230	Anig10398.1	AO090001000434	Afu1g06170	AN4236.2	FG11597.1		NCU04414.2	YOR117W			K03065	26S proteasome regulatory subunit T5	3.4.99.46
1419	1	1	1	1	1	1	1	1		An18g05210	Anig10400.1	AO090001000431	Afu5g00640	AN2577.2	FG04688.1	MG04839.4	NCU09138.2				K00044	estradiol 17beta-dehydrogenase	1.1.1.62 5.1.2.-
1420	1	1	1	1		1	1	1	1	An18g05190	Anig10401.1	AO090001000430	Afu1g06190		FG01134.1	MG04584.4	NCU07459.2	YBR034C			K00599		2.1.1.-
1421	1	1	1	1	1	1		1	1	An18g05150	Anig10611.1	AO090001000428	Afu1g06220	AN4233.2	FG04028.1		NCU04504.2	YHR065C			K05592	ATP-dependent RNA helicase DeaD
1422	1	1	1	1	1	1	1	1		An18g05140	Anig10612.1	AO090001000427	Afu1g06230	AN4232.2	FG04027.1	MG00087.4	NCU04503.2
1423	1	1	1	1	1	1	1	1		An18g05120	Anig10614.1	AO090001000425	Afu1g06250	AN4230.2	FG00600.1	MG05382.4	NCU07298.2				K01796		5.1.99.4
1424	1	1	1	1	1	1	1	1		An18g05050	Anig00281.1	AO090001000415	Afu1g06320	AN4224.2	FG01373.1	MG05625.4	NCU02977.2
1425	1	1	1	1	1	1	1	1		An18g04880	Anig06181.1	AO090001000411	Afu1g06360	AN4221.2	FG08813.1	MG03657.4	NCU02001.2
1426	1	1	1	1	1	1	1	1		An18g04790	Anig07793.1	AO090009000473	Afu1g06100	AN4215.2	FG02097.1	MG05447.4	NCU01219.2				K03676	glutaredoxin 3
1427	1	1	1	1	1	1	1	1		An18g04730	Anig00041.1	AO090009000477	Afu1g06080	AN4211.2	FG07253.1	MG05005.4	NCU00377.2
1428	1	1	1	1	1	1	1	1		An18g04670	Anig10475.1	AO090009000479	Afu1g06050	AN4209.2	FG05384.1	MG06336.4	NCU00025.2
1429	1	1	1	1	1	1	1	1		An18g04660	Anig10476.1	AO090009000480	Afu1g06040	AN4208.2	FG02016.1	MG06765.4	NCU04144.2				K00637	sterol O-acyltransferase	2.3.1.26
1430	1	1	1	1	1	1	1	1		An18g04640	Anig10478.1	AO090026000704	Afu5g11350	AN0166.2	FG05288.1	MG01848.4	NCU06568.2					myosin ATPase	3.6.4.1
1431	1	1	1	1	1	1	1	1		An18g04610	Anig07496.1	AO090026000703	Afu5g11360	AN0165.2	FG05286.1	MG01846.4	NCU06569.2
1432	1	1	1	1	1	1	1	1		An18g04560	Anig05454.1	AO090026000697	Afu5g11410	AN0160.2	FG00452.1	MG04704.4	NCU02997.2				K01463		3.5.1.- 3.5.1.33
1433	1	1	1	1	1	1		1	1	An18g04540	Anig00410.1	AO090026000695	Afu5g11430	AN0158.2	FG05690.1		NCU04443.2	YBR046C			K00344	NADPH2:quinone reductase	1.6.5.5
1434	1	1	1	1	1	1	1	1		An18g04480	Anig00733.1	AO090026000688	Afu5g11460	AN0154.2	FG01623.1	MG09574.4	NCU08729.2				K03134	transcription initiation factor TFIID subunit D8
1435	1	1	1	1	1	1	1	1		An18g04440	Anig06904.1	AO090009000381	Afu1g05590	AN4084.2	FG07290.1	MG06275.4	NCU06430.2
1436	1	1	1	1	1	1	1	1		An18g04340	Anig07285.1	AO090009000391	Afu1g05530	AN4075.2	FG01037.1	MG05660.4	NCU02055.2				K01239	purine nucleosidase	3.2.2.1 3.2.2.3
1437	1		1	1	1	1	1	1	1	An18g04310		AO090009000395	Afu1g05500	AN4073.2	FG07292.1	MG06480.4	NCU06432.2	YOR369C			K02951	small subunit ribosomal protein S12e
1438	1	1	1	1	1	1	1	1		An18g04260	Anig07833.1	AO090009000400	Afu1g05440	AN4068.2	FG06978.1	MG05219.4	NCU10721.2
1439	1	1	1	1	1	1	1	1		An18g04230	Anig04164.1	AO090009000402	Afu1g05410	AN4065.2	FG05502.1	MG06242.4	NCU06409.2
1440	1	1	1	1	1	1	1	1		An18g04210	Anig04658.1	AO090009000407	Afu1g05370	AN4062.2	FG06715.1	MG10153.4	NCU00083.2
1441	1	1	1	1	1	1	1	1		An18g04170	Anig03372.1	AO090009000413	Afu1g03540	AN4057.2	FG04151.1	MG05298.4	NCU08995.2				K00987	mRNA guanylyltransferase	2.7.7.50 3.1.3.33
1442	1	1	1	1	1	1	1	1		An18g04150	Anig05562.1	AO090009000415	Afu1g03560	AN4056.2	FG00724.1	MG00655.4	NCU02070.2				K06664	peroxisomal biogenesis factor 2
1443	1	1	1	1	1	1	1	1		An18g04140	Anig04840.1	AO090009000416	Afu1g03570	AN4055.2	FG07678.1	MG00552.4	NCU03404.2				K01078	acid phosphatase	3.1.3.2
1444	1	1	1	1	1	1	1	1		An18g04090	Anig11387.1	AO090003000984	Afu1g03610	AN4051.2	FG07925.1	MG03446.4	NCU07352.2
1445	1	1	1	1	1	1	1	1		An18g04080	Anig11386.1	AO090003000983	Afu1g03620	AN4050.2	FG00718.1	MG00652.4	NCU02056.2				K00141	benzaldehyde dehydrogenase (NAD)	1.2.1.28 1.2.1.-
1446	1	1	1	1	1	1	1	1		An18g04030	Anig09275.1	AO090003000978	Afu1g03680	AN4024.2	FG00804.1	MG04924.4	NCU02899.2					dna topoisomerase.	5.99.1.2
1447	1	1	1	1	1	1	1	1		An18g04010	Anig11490.1	AO090003000970	Afu1g03710	AN4021.2	FG04889.1	MG08015.4	NCU06145.2
1448	1	1	1	1	1	1	1	1		An18g03990	Anig11491.1	AO090003000971	Afu1g03730	AN4019.2	FG00924.1	MG03701.4	NCU03107.2
1449	1	1	1	1	1	1	1	1		An18g03980	Anig11492.1	AO090003000972	Afu1g03740	AN4018.2	FG00925.1	MG03702.4	NCU03108.2				K01301	glutamate carboxypeptidase II	3.4.17.21
1450	1	1	1	1	1	1	1	1		An18g03800	Anig00214.1	AO090009000486	Afu1g05980	AN4201.2	FG07277.1	MG10188.4	NCU00129.2				K01913		6.2.1.- 6.2.1.3
1451	1	1	1	1	1	1	1	1		An18g03780	Anig05108.1	AO090009000488	Afu1g05960	AN4200.2	FG02079.1	MG06752.4	NCU04133.2				K03360	SCF complex F-box protein GRR1
1452	1	1	1	1	1	1	1	1		An18g03530	Anig01349.1	AO090009000360	Afu1g05740	AN4096.2	FG05503.1	MG06243.4	NCU06407.2
1453	1	1	1	1	1	1	1	1		An18g03490	Anig05457.1	AO090009000361	Afu1g05730	AN4095.2	FG06607.1	MG09271.4	NCU08761.2
1454	1	1	1	1	1	1	1	1		An18g03430	Anig05225.1	AO090009000366	Afu1g05680	AN4088.2	FG06917.1	MG08888.4	NCU00373.2
1455	1	1	1	1	1	1	1	1		An18g03190	Anig04169.1	AO090026000671	Afu5g11570	AN0139.2	FG10857.1	MG03878.4	NCU01757.2				K01419	ATP-dependent HslUV protease, peptidase subunit HslV	3.4.25.- 3.5.1.1
1456	1	1	1	1	1	1	1	1		An18g03180	Anig05516.1	AO090026000670	Afu5g11580	AN0138.2	FG10862.1	MG03877.4	NCU01580.2				K03143	transcription initiation factor TFIIH subunit H3
1457	1	1	1	1	1	1	1	1	1	An18g03120	Anig03375.1	AO090026000664	Afu5g11620	AN0133.2	FG10757.1	MG03893.4	NCU01612.2	YGL120C
1458	1	1	1	1	1	1	1	1		An18g03100	Anig05760.1	AO090026000662	Afu5g11640	AN0131.2	FG01466.1	MG03943.4	NCU03423.2
1459	1	1	1	1	1	1	1	1		An18g03070	Anig05097.1	AO090120000284	Afu5g11660	AN0127.2	FG04297.1	MG03139.4	NCU03441.2
1460	1	1	1	1	1	1	1	1		An18g03040	Anig00334.1	AO090120000287	Afu5g11690	AN0129.2	FG04296.1	MG03130.4	NCU03426.2				K01104	protein-tyrosine phosphatase	3.1.3.48 3.1.3.-
1461	1	1	1	1	1	1		1	1	An18g03030	Anig10640.1	AO090120000288	Afu5g11700	AN0126.2	FG09728.1		NCU08309.2	YMR167W			K03572	DNA mismatch repair protein MutL
1462	1	1	1	1	1	1	1	1		An18g02980	Anig06443.1	AO090120000293	Afu5g11750	AN0122.2	FG09725.1	MG07123.4	NCU08303.2				K01338	ATP-dependent Lon protease	3.4.21.53
1463	1	1	1	1	1	1	1	1		An18g02970	Anig06442.1	AO090120000294	Afu5g11760	AN0121.2	FG08977.1	MG04860.4	NCU10292.2				K01749	hydroxymethylbilane synthase	2.5.1.61 4.3.1.8
1464	1	1	1	1	1	1	1	1		An18g02960	Anig02121.1	AO090120000296	Afu5g11780	AN0120.2	FG09800.1	MG01540.4	NCU08268.2
1465	1	1	1	1	1	1	1	1		An18g02480	Anig09981.1	AO090120000312	Afu5g11910	AN0111.2	FG04284.1	MG07087.4	NCU08036.2
1466	1	1	1	1	1	1	1	1		An18g02460	Anig09983.1	AO090120000314	Afu5g11930	AN0109.2	FG04286.1	MG07085.4	NCU08034.2
1467	1	1	1	1	1	1	1	1		An18g02360	Anig01935.1	AO090120000319	Afu5g11990	AN0104.2	FG09653.1	MG08010.4	NCU06552.2				K03845	alpha-1,3-mannosyltransferase	2.4.1.130 2.4.1.-
1468	1	1	1	1	1		1	1	1	An18g02200	Anig06894.1	AO090120000330	Afu5g12140	AN0088.2		MG08143.4	NCU03710.2	YML018C
1469	1	1	1	1	1	1	1	1		An18g02060	Anig10814.1	AO090120000340	Afu5g12230	AN0078.2	FG07456.1	MG02454.4	NCU01252.2
1470	1	1	1	1	1	1	1	1		An18g02020	Anig07679.1	AO090120000344	Afu5g12260	AN0075.2	FG07180.1	MG08164.4	NCU03739.2				K01829	protein disulfide-isomerase	5.3.4.1
1471	1	1	1	1	1	1	1	1		An18g01980	Anig12566.1	AO090026000744	Afu5g11050	AN0204.2	FG09740.1	MG05810.4	NCU06520.2
1472	1	2		1	1	1	1	1		An18g01960	Anig00353.1 Anig12568.1		Afu5g11030	AN0206.2	FG04186.1	MG01894.4	NCU08659.2				K00649	glyceronephosphate O-acyltransferase	2.3.1.42 2.3.1.15
1473	1	1	1	1	1	1	1	1		An18g01350	Anig00783.1	AO090003001424	Afu1g17580	AN9004.2	FG11565.1	MG05555.4	NCU05888.2				K00492		1.14.13.-
1474	1	1	1	1	1	1	1	1		An18g01170	Anig12493.1	AO090003000350	Afu5g07320	AN3129.2	FG05924.1	MG08613.4	NCU08852.2				K00774	NAD ADP-ribosyltransferase	2.4.2.30
1475	1	1	1		1	2	1	1		An18g00410	Anig01619.1	AO090003000863		AN3982.2	FG03397.1 FG03762.1	MG06823.4	NCU04532.2
1476	1	2	2	1	1					An18g00040	Anig12290.1 Anig13179.1	AO090020000209 AO090023000452	Afu8g01180	AN2584.2
1477	1	1	1	1	1	1	1		1	An17g02240	Anig07289.1	AO090009000698	Afu5g05630	AN8856.2	FG02493.1	MG10185.4		YOL127W			K02893	large subunit ribosomal protein L23Ae
1478	1	1	1	1	1	1	1	1		An17g02160	Anig11001.1	AO090009000690	Afu5g05720	AN8850.2	FG05566.1	MG01665.4	NCU09000.2
1479	1	1	1	1	1	1	1	1		An17g02070	Anig04749.1	AO090009000680	Afu5g05850	AN8841.2	FG07396.1	MG06940.4	NCU03822.2
1480	1	1	1	1	1	1	1	1		An17g02020	Anig03188.1	AO090009000675	Afu5g05890	AN8837.2	FG02072.1	MG05450.4	NCU07742.2				K00858	NAD+ kinase	2.7.1.23 2.7.1.86
1481	1	1	1	1	1	1	1	1		An17g01875	Anig00476.1	AO090009000664	Afu5g05970	AN8828.2	FG06941.1	MG06435.4	NCU06176.2
1482	1	1	1	1	1	1	1	1		An17g01865	Anig00817.1	AO090009000663	Afu5g05980	AN8827.2	FG06940.1	MG06421.4	NCU06177.2				K07359	calcium/calmodulin-dependent protein kinase kinase	2.7.1.37 2.7.1.123
1483	1	1	1	1	1	1		1	1	An17g01815	Anig00788.1	AO090009000659	Afu5g06010	AN8824.2	FG05428.1		NCU09004.2	YPR016C			K03264	translation initiation factor eIF-6
1484	1	1	1	1	1	1	1	1		An17g01740	Anig10207.1	AO090009000648	Afu5g06100	AN2298.2	FG05561.1	MG01669.4	NCU09006.2
1485	1	1	1	1	1	1	1	1		An17g01560	Anig10258.1	AO090009000637	Afu5g06210	AN2289.2	FG06890.1	MG06438.4	NCU00450.2
1486	1	1	1	1	1	1	1	1		An17g01440	Anig04163.1	AO090009000627	Afu5g06300	AN2281.2	FG06942.1	MG06424.4	NCU06175.2
1487	1	1	1	1	1	1	1	1		An17g01430	Anig08377.1	AO090009000626	Afu5g06310	AN2280.2	FG06943.1	MG06423.4	NCU06174.2
1488	1	1		1	1	1	1	1	1	An17g01420	Anig08376.1		Afu5g06320	AN2279.2	FG07419.1	MG04001.4	NCU06702.2	YPR028W
1489	1	1	1	1	1	1	1	1		An17g01350	Anig11216.1	AO090009000619	Afu5g06370	AN2274.2	FG06930.1	MG06268.4	NCU00412.2
1490	1	1	1	1	1	1	1	1		An17g01280	Anig10517.1	AO090009000610	Afu5g06420	AN2269.2	FG05484.1	MG06339.4	NCU06182.2				K00870	protein kinase	2.7.1.37
1491	1	1	1	1	1	1	1	1		An17g01270	Anig10516.1	AO090009000609	Afu5g06430	AN2268.2	FG07333.1	MG03984.4	NCU04171.2				K02931	large subunit ribosomal protein L5
1492	1	1	1	1	1	1	1	1		An17g01250	Anig08040.1	AO090009000607	Afu5g06450	AN2266.2	FG05469.1	MG06325.4	NCU06183.2				K01931		6.3.2.19
1493	1	1	1	1	1	1	1	1		An17g01060	Anig13152.1	AO090701000191	Afu5g06590	AN2256.2	FG09828.1	MG06094.4	NCU07975.2				K01931		6.3.2.19
1494	1	1	1	1	1	1	1	1		An17g00860	Anig02935.1	AO090701000211	Afu5g06750	AN2246.2	FG05135.1	MG08643.4	NCU01187.2				K00870	protein kinase	2.7.1.37 2.7.1.-
1495	1	1	1	1	1	1	1	1		An17g00760	Anig00903.1	AO090701000220	Afu5g07330	AN2237.2	FG08454.1	MG02309.4	NCU05980.2				K01288	carboxypeptidase D	3.4.16.6
1496	1	1	1	1	1	1	1	1		An17g00690	Anig12372.1	AO090701000230	Afu5g07260	AN2233.2	FG09598.1	MG01432.4	NCU07019.2
1497	1	1	1	1	1	1	1	1		An17g00560	Anig09201.1	AO090701000263	Afu5g07150	AN2224.2	FG09600.1	MG01434.4	NCU07020.2
1498	1	1	1	1	1		1	1	1	An17g00400	Anig09630.1	AO090701000265	Afu5g07130	AN2222.2		MG01745.4	NCU07734.2	YDL226C
1499	1	1	1	1	1	1	1	1		An17g00280	Anig10006.1	AO090701000278	Afu5g07060	AN2214.2	FG07307.1	MG06387.4	NCU06489.2						3.6.5.1
1500	1	1	1	1	1	1		1	1	An17g00240	Anig01974.1	AO090701000282	Afu5g07020	AN2210.2	FG02025.1		NCU08920.2	YER036C			K06185	ATP-binding cassette, sub-family F, member 2
1501	1	1	1	1	1	1	1	1		An17g00210	Anig11795.1	AO090701000284	Afu5g07000	AN2208.2	FG02075.1	MG05346.4	NCU08882.2				K00540		1.-.-.-
1502	1	1	1	1	1	1	1	1		An16g09300	Anig13789.1	AO090103000003	Afu8g03900	AN9421.2	FG00883.1	MG01240.4	NCU02552.2				K01931		6.3.2.19
1503	1	1	1		1	1	1	1	1	An16g09270	Anig13785.1	AO090103000006		AN9424.2	FG04910.1	MG00682.4	NCU02079.2	YBR135W			K02219	cyclin-dependent kinase regulatory subunit CKS1
1504	1	1	1	1	1	1	1	1		An16g09200	Anig11268.1	AO090103000011	Afu8g03990	AN1408.2	FG09320.1	MG03616.4	NCU02572.2				K02355	elongation factor EF-G	3.6.5.3
1505	1	1	1	1	1	1		1	1	An16g09190	Anig11267.1	AO090103000012	Afu8g04000	AN1409.2	FG09321.1		NCU02571.2	YPL028W			K00626	acetyl-CoA C-acetyltransferase	2.3.1.9
1506	1	1	1	1	1	1	1	1		An16g09180	Anig11266.1	AO090103000013	Afu8g04010	AN1410.2	FG00768.1	MG10867.4	NCU00860.2
1507	1	1	1	1	1	1	1	1		An16g09150	Anig05198.1	AO090103000016	Afu8g04030	AN1412.2	FG04906.1	MG00740.4	NCU02100.2
1508	1	1	1	2	1	1	1			An16g09060	Anig06745.1	AO090103000021	Afu1g00470 Afu8g04080	AN1430.2	FG05375.1	MG09456.4					K00130	betaine-aldehyde dehydrogenase	1.2.1.8
1509	1	1	1	2		1	1	1		An16g09020	Anig13838.1	AO090103000025	Afu1g00440 Afu8g04110		FG10888.1	MG06605.4	NCU09771.2
1510	1	1	1	1	1	1	1	1		An16g08910	Anig07342.1	AO090103000033	Afu8g04180	AN1420.2	FG08128.1	MG00076.4	NCU05589.2
1511	1	1	1	1	1	1	1	1		An16g08880	Anig08155.1	AO090103000035	Afu8g04200	AN1432.2	FG06985.1	MG04414.4	NCU02678.2
1512	1	1	1	1	1	1	1	1		An16g08870	Anig08156.1	AO090103000036	Afu8g04210	AN1433.2	FG03601.1	MG10414.4	NCU00761.2				K03927	carboxylesterase type B	3.1.1.1 3.1.1.3
1513	1	1	1	1	1	1	1	1		An16g08830	Anig02278.1	AO090103000044	Afu8g04260	AN1442.2	FG01215.1	MG04412.4	NCU02681.2
1514	1	1	1	1	1	1	1	1		An16g08640	Anig04973.1	AO090103000065	Afu8g04400	AN1452.2	FG00398.1	MG11063.4	NCU09131.2
1515	1	1	1	1	1	1	1	1		An16g08540	Anig10747.1	AO090103000072	Afu8g04460	AN1454.2	FG00428.1	MG04771.4	NCU09142.2
1516	1	1	1	1	1	1	1	1		An16g08480	Anig10416.1	AO090023000335	Afu8g04510	AN1460.2	FG05168.1	MG02400.4	NCU03369.2
1517	1	1	1	1	1	1	1	1		An16g08460	Anig06950.1	AO090023000332	Afu8g04520	AN1462.2	FG01372.1	MG05626.4	NCU02978.2
1518	1	1	1	1	1	1	1	1		An16g08390	Anig08963.1	AO090023000321	Afu8g04580	AN1467.2	FG05611.1	MG00166.4	NCU00958.2
1519	1	1	1	1	1	1	1	1		An16g08380	Anig08962.1	AO090023000320	Afu8g04590	AN1468.2	FG00468.1	MG01259.4	NCU03196.2
1520	1	1	1	1	1	1	1	1		An16g08330	Anig00202.1	AO090023000318	Afu8g04630	AN1472.2	FG03643.1	MG09085.4	NCU07517.2
1521	1	1	1	1	1	1	1	1		An16g08220	Anig13803.1	AO090023000315	Afu8g04640	AN1474.2	FG01102.1	MG04422.4	NCU02675.2				K01974		6.5.1.4
1522	1	1	1	1		1	1	1	1	An16g08210	Anig13804.1	AO090023000314	Afu8g04650		FG07058.1	MG00549.4	NCU03282.2	YJR025C			K00452	3-hydroxyanthranilate 3,4-dioxygenase	1.13.11.6
1523	1	1	1	1	1	1	1	1		An16g08110	Anig11976.1	AO090005000695	Afu8g04750	AN1479.2	FG06828.1	MG04466.4	NCU07407.2				K03555	DNA mismatch repair protein MutS
1524	1	1	1	1	1	1	1	1		An16g07970	Anig05612.1	AO090005000658	Afu8g04840	AN1488.2	FG01881.1	MG09205.4	NCU04633.2				K01931		6.3.2.19
1525	1	1	1	1	1	1	1	1		An16g07960	Anig09245.1	AO090005000656	Afu8g04850	AN1489.2	FG06669.1	MG05309.4	NCU00226.2
1526	1	1	1	1	1	1	1	1		An16g07940	Anig00218.1	AO090005000655	Afu8g04880	AN1491.2	FG02532.1	MG05682.4	NCU00157.2
1527	1	1	1	1	1	1	1	1		An16g07920	Anig07257.1	AO090005000652	Afu8g04890	AN1493.2	FG09403.1	MG03691.4	NCU03222.2
1528	1	1	1	1	1	1	1	1		An16g07795	Anig11626.1	AO090005000641	Afu8g05010	AN1500.2	FG01877.1	MG09200.4	NCU03699.2
1529	1	1	1	1	1	1	1	1		An16g07700	Anig11970.1	AO090005000638	Afu8g05040	AN1503.2	FG09521.1	MG07933.4	NCU05977.2				K01714	dihydrodipicolinate synthase	4.2.1.52
1530	1	1	1	1	1	1	1	1		An16g07620	Anig04655.1	AO090005000630	Afu8g05140	AN1510.2	FG04911.1	MG00683.4	NCU02074.2				K00391		1.8.4.-
1531	1	1	1	1	1	1		1	1	An16g07520	Anig03955.1	AO090005000626	Afu8g05200	AN1513.2	FG00903.1		NCU02564.2	YGR012W			K01738	cysteine synthase	2.5.1.47 4.2.99.8
1532	1	1	1	1	1	1	1	1		An16g07510	Anig03954.1	AO090005000625	Afu8g05210	AN1512.2	FG00905.1	MG03606.4	NCU02565.2
1533	1	1	1	1	1	1	1	1		An16g07420	Anig02917.1	AO090005000618	Afu8g05310	AN1522.2	FG01219.1	MG00509.4	NCU02660.2
1534	1	1	1	1	1	1	1	1		An16g07280	Anig07639.1	AO090005000603	Afu8g05450	AN1535.2	FG00514.1	MG04759.4	NCU03054.2
1535	1	1	1	1	1	1	1	1		An16g07230	Anig11468.1	AO090005000598	Afu8g05480	AN1537.2	FG00512.1	MG04760.4	NCU03048.2
1536	1	1	1	1	1	1	1	1		An16g07210	Anig05747.1	AO090005000595	Afu8g05500	AN1539.2	FG00623.1	MG00336.4	NCU07361.2
1537	1	1	1	1	1	1	1	1		An16g07150	Anig12730.1	AO090005000592	Afu8g05530	AN1543.2	FG09341.1	MG03619.4	NCU02580.2				K00238	succinate dehydrogenase	1.3.99.1
1538	1	1	1	1	1	1	1	1		An16g06950	Anig01829.1	AO090011000744	Afu2g09450	AN6095.2	FG05882.1	MG03360.4	NCU01231.2
1539	1	1	1	1	1	1	1	1		An16g06860	Anig04704.1	AO090011000720	Afu2g09500	AN6061.2	FG02572.1	MG05268.4	NCU00004.2
1540	1	1	1	1	1	1	1	1		An16g06850	Anig07170.1	AO090011000719	Afu2g09490	AN6060.2	FG05422.1	MG06396.4	NCU07868.2				K03260	translation initiation factor eIF-4F
1541	1	1	1	1	1	1	1	1		An16g06410	Anig00264.1	AO090011000708	Afu2g09550	AN6055.2	FG08329.1	MG00436.4	NCU05516.2				K01942	biotin-[methylmalonyl-CoA-carboxyltransferase] ligase	6.3.4.9 6.3.4.15
1542	1	1	1	1	1	1	1	1		An16g06390	Anig08330.1	AO090011000706	Afu2g09570	AN6053.2	FG00831.1	MG03937.4	NCU09595.2
1543	1	1	1	1	1	1	1	1		An16g05550	Anig08348.1	AO090011000671	Afu2g09680	AN6046.2	FG04123.1	MG05280.4	NCU07850.2
1544	1	1	1	1	1	1	1	1		An16g05510	Anig05258.1	AO090011000669	Afu2g09710	AN6044.2	FG05406.1	MG06413.4	NCU07880.2				K00870	protein kinase	2.7.1.37
1545	1	1	1	1	1	1	1	1		An16g05460	Anig05693.1	AO090011000666	Afu2g09740	AN6041.2	FG05405.1	MG06414.4	NCU00183.2
1546	1	1	1	1	1	1	1	1		An16g05450	Anig05694.1	AO090011000662	Afu2g09750	AN6040.2	FG05666.1	MG01909.4	NCU06966.2				K01104	protein-tyrosine phosphatase	3.1.3.48 2.7.3.9
1547	1	1	1	1	1	1		1	1	An16g05420	Anig00508.1	AO090011000659	Afu2g09790	AN6037.2	FG05843.1		NCU07281.2	YBR196C			K01810	glucose-6-phosphate isomerase	5.3.1.9
1548	1	1	1	1	1	1	1	1		An16g05400	Anig12627.1	AO090011000655	Afu2g09800	AN6036.2	FG05873.1	MG10141.4	NCU06959.2
1549	1	1	1	1	1	1	1	1		An16g05390	Anig12628.1	AO090011000654	Afu2g09810	AN6035.2	FG09257.1	MG01300.4	NCU07064.2				K01781	mandelate racemase	5.1.2.2
1550	1	1	1	1	1	1	1	1		An16g05380	Anig12629.1	AO090011000653	Afu2g09820	AN6034.2	FG09713.1	MG01471.4	NCU08810.2
1551	1	1	1	1	1	1	1	1		An16g05340	Anig03231.1	AO090011000650	Afu2g09850	AN6031.2	FG09711.1	MG01473.4	NCU09931.2				K00540		1.-.-.- 1.3.1.9
1552	1	1	1	1	1	1	1	1		An16g05050	Anig13443.1	AO090011000635	Afu2g10010	AN6006.2	FG08910.1	MG02927.4	NCU01939.2
1553	1	1	1	1	1	1	1	1		An16g05020	Anig02759.1	AO090011000633	Afu2g10030	AN6004.2	FG08365.1	MG00444.4	NCU05488.2
1554	1	1		1	1	1	1	1	1	An16g04940	Anig03637.1		Afu2g10090	AN5997.2	FG00395.1	MG10370.4	NCU00971.2	YOL040C			K02958	small subunit ribosomal protein S15e
1555	1	1	1	1	1	1		1	1	An16g04910	Anig05157.1	AO090011000624	Afu2g10120	AN5994.2	FG01069.1		NCU02513.2	YKL151C
1556	1	1	1	1	1	1	1	1		An16g04880	Anig13570.1	AO090011000621	Afu2g10150	AN5991.2	FG07104.1	MG09299.4	NCU08118.2				K01509	adenosinetriphosphatase	3.6.1.3
1557	1	1	1	1	1	1	1	1		An16g04760	Anig12272.1	AO090011000613	Afu2g10230	AN5985.2	FG02751.1	MG09462.4	NCU08856.2				K00469	inositol oxygenase	1.13.99.1
1558	1	1	1	1	1	1	1	1		An16g04670	Anig01556.1	AO090011000606	Afu2g10320	AN5981.2	FG05642.1	MG04116.4	NCU07012.2
1559	1	1	1	1	1	1	1	1		An16g04650	Anig04004.1	AO090011000604	Afu2g10340	AN5950.2	FG09735.1	MG04150.4	NCU05232.2
1560	1	1	1	1	1	1	1	1		An16g04580	Anig01636.1	AO090011000599	Afu2g10380	AN5954.2	FG02571.1	MG05266.4	NCU06279.2				K02355	elongation factor EF-G	3.6.5.3
1561	1	1	1	1	1	1	1	1		An16g04500	Anig02725.1	AO090003000600	Afu3g10530	AN4935.2	FG04054.1	MG05074.4	NCU04990.2				K00924		2.7.1.-
1562	1	1	1	1	1	1	1	1		An16g04420	Anig02993.1	AO090003000594	Afu3g10480	AN4940.2	FG11602.1	MG05164.4	NCU04415.2
1563	1	1	1	1	1	1	1	1		An16g04410	Anig02834.1	AO090003000593	Afu3g10470	AN4941.2	FG05255.1	MG01407.4	NCU06610.2
1564	1	1		1	1	1	1	1	1	An16g04400	Anig02833.1		Afu3g10460	AN4942.2	FG08477.1	MG02479.4	NCU04759.2	YER009W
1565	1	1	1	1	1	1	1	1		An16g04390	Anig05006.1	AO090003000592	Afu3g10450	AN4943.2	FG08430.1	MG08876.4	NCU04772.2
1566	1	1	1	1	1	1	1	1		An16g04330	Anig01661.1	AO090003000589	Afu3g10400	AN4947.2	FG04044.1	MG05077.4	NCU07965.2				K00721	dolichol-phosphate mannosyltransferase	2.4.1.83
1567	1	1	1	1	1	1	1	1		An16g04100	Anig07149.1	AO090003000559	Afu3g10240	AN4965.2	FG08474.1	MG02476.4	NCU04766.2
1568	1	1	1	1	1	1	1	1		An16g04080	Anig01285.1	AO090003000557	Afu3g10220	AN4967.2	FG09516.1	MG02486.4	NCU04743.2				K06047		6.3.2.25
1569	1	1	1	1	1	1	1	1		An16g04020	Anig07212.1	AO090003000555	Afu3g10190	AN4968.2	FG09263.1	MG01028.4	NCU03901.2
1570	1	1	1	1	1	1	1	1		An16g04010	Anig03538.1	AO090003000554	Afu3g10180	AN4969.2	FG09262.1	MG01027.4	NCU03899.2
1571	1	1	1	1	1	1	1	1		An16g03950	Anig02446.1	AO090003000547	Afu3g10130	AN4975.2	FG08428.1	MG08877.4	NCU04771.2				K00309		1.5.3.-
1572	1	1	1	1	1	1	1	1		An16g03890	Anig05905.1	AO090003000544	Afu3g10100	AN4978.2	FG09282.1	MG00991.4	NCU07069.2
1573	1	1	1	1	1	1	1	1		An16g03800	Anig10524.1	AO090003000538	Afu3g10050	AN4983.2	FG05987.1	MG06642.4	NCU01845.2
1574	1	1	1	1	1	1	1	1		An16g03750	Anig10550.1	AO090003000535	Afu3g10010	AN4986.2	FG08717.1	MG02749.4	NCU02176.2
1575	1	1	1	1	1	1		1	1	An16g03650	Anig09356.1	AO090003000518	Afu3g09960	AN4991.2	FG00338.1		NCU02282.2	YKL004W
1576	1	1	1	1	1	1	1		1	An16g03630	Anig05842.1	AO090003000513	Afu3g09940	AN4993.2	FG06376.1	MG03561.4		YPR051W			K00680		2.3.1.-
1577	1	1	1	1	1	1	1	1		An16g03580	Anig08936.1	AO090005001256	Afu3g09900	AN4998.2	FG00355.1	MG03846.4	NCU06122.2				K05767	IQ motif containing GTPase activating protein
1578	1	1	1	1	1	1	1	1		An16g03340	Anig04062.1	AO090005001277	Afu3g09720	AN3082.2	FG10795.1	MG06570.4	NCU06869.2
1579	1	1	1	1	1	1	1	1		An16g03320	Anig03786.1	AO090005001279	Afu3g09700	AN3080.2	FG10799.1	MG06569.4	NCU06868.2
1580	1	1	1	1	1	1	1	1		An16g03050	Anig03309.1	AO090005001293	Afu3g09550	AN3065.2	FG00337.1	MG00925.4	NCU02283.2				K00908	Ca2+/calmodulin-dependent protein kinase	2.7.1.123
1581	1	1	1	1	1	1	1	1		An16g03040	Anig06199.1	AO090005001295	Afu3g09390	AN3064.2	FG07025.1	MG03868.4	NCU06113.2
1582	1	1	1	1	1	1	1	1		An16g03030	Anig06200.1	AO090005001296	Afu3g09380	AN3063.2	FG09837.1	MG03574.4	NCU02401.2
1583	1	1	1	1	1	1	1	1		An16g02990	Anig12580.1	AO090005001300	Afu3g09290	AN3059.2	FG06055.1	MG00901.4	NCU02252.2				K01834	phosphoglycerate mutase	5.4.2.1
1584	1	1	1	1	1	1	1	1		An16g02950	Anig13266.1	AO090005001304	Afu3g09340	AN3056.2	FG06314.1	MG03856.4	NCU09708.2
1585	1	1	1	1	1	1	1	1		An16g02940	Anig13267.1	AO090005001305	Afu3g09280	AN3055.2	FG06315.1	MG03855.4	NCU09707.2
1586	1	1	1	1	1	1	1	1		An16g02650	Anig09496.1	AO090005001341	Afu3g09080	AN3038.2	FG06355.1	MG03518.4	NCU02367.2
1587	1	1	1	1	1	1	1	1		An16g02210	Anig05983.1	AO090005001381	Afu3g08940	AN3019.2	FG07938.1	MG03512.4	NCU10067.2				K03031	26S proteasome regulatory subunit N12	3.4.99.46
1588	1	1	1	1	1	1	1	1		An16g02170	Anig05809.1	AO090005001384	Afu3g08960	AN3017.2	FG01765.1	MG03387.4	NCU08783.2				K01253	epoxide hydrolase	3.3.2.3
1589	1	1	1	1	1	1	1	1		An16g02150	Anig04875.1	AO090005001393	Afu3g08750	AN3005.2	FG06052.1	MG03859.4	NCU09711.2
1590	1	1	1	1	1	1	1	1		An16g02140	Anig04876.1	AO090005001392	Afu3g08760	AN3010.2	FG06338.1	MG00880.4	NCU02231.2
1591	1	1	1	1	1	1	1	1		An16g02130	Anig02268.1	AO090005001391	Afu3g08770	AN3011.2	FG07851.1	MG03486.4	NCU09299.2				K00329	NADH dehydrogenase	1.6.5.3 1.6.99.3
1592	1	1	1	1	1	1	1	1		An16g02120	Anig09198.1	AO090005001390	Afu3g08780	AN3012.2	FG06379.1	MG09560.4	NCU02387.2
1593	1	1	1	1	1	1	1	1		An16g02090	Anig07321.1	AO090005001388	Afu3g08810	AN3014.2	FG06322.1	MG03269.4	NCU09438.2
1594	1	1	1	1	1	1	1	1		An16g02010	Anig08010.1	AO090005001500	Afu3g08000	AN2925.2	FG05596.1	MG00529.4	NCU08373.2				K01509	adenosinetriphosphatase	3.6.1.3
1595	1	1	1	1	1	1	1	1		An16g01870	Anig09688.1	AO090003001316	Afu5g02030	AN8045.2	FG06907.1	MG01676.4	NCU09014.2
1596	1	1	1	1	1	1	1	1		An16g01770	Anig08352.1	AO090003001328	Afu5g01910	AN8036.2	FG00321.1	MG08568.4	NCU01703.2				K00100		1.1.1.-
1597	1	1	1	1	1	1		1	1	An16g01580	Anig02492.1	AO090003001337	Afu5g01870	AN8064.2	FG06027.1		NCU08427.2	YNL290W			K00961	DNA polymerase	2.7.7.7
1598	1	1	1	1	1		1	1	1	An16g01570	Anig10323.1	AO090003001338	Afu5g01860	AN8065.2		MG00307.4	NCU09572.2	YLR370C			K03256 K05756	translation initiation factor eIF-3 subunit P62 actin related protein 2/3 complex, subunit 3, 21kDa
1599	1	1	1	1	1	1	1	1		An16g01560	Anig10322.1	AO090003001339	Afu5g01850	AN8066.2	FG01601.1	MG00308.4	NCU09571.2				K03256	translation initiation factor eIF-3 subunit P62
1600	1	1	1	1	1	1	1	1		An16g01520	Anig05886.1	AO090003001346	Afu5g01780	AN8071.2	FG01665.1	MG06211.4	NCU08741.2
1601	1	1	1	1	1	1	1	1		An16g00930	Anig02502.1	AO090012000695	Afu5g01430	AN6796.2	FG08979.1	MG01679.4	NCU06603.2				K01423		3.4.-.-
1602	1	1	1	1	1	1	1	1		An16g00740	Anig02389.1	AO090005001529	Afu7g06920	AN4608.2	FG04634.1	MG00156.4	NCU09169.2
1603	1	1	1	1	1	1	1	1		An15g07550	Anig01950.1	AO090701000752	Afu8g07200	AN6442.2	FG09039.1	MG06542.4	NCU06619.2
1604	1	1	1	1	1	1	1	1		An15g07070	Anig12229.1	AO090102000190	Afu2g16530	AN7331.2	FG07458.1	MG02451.4	NCU01258.2				K01725	cyanate lyase	4.2.1.104 4.3.99.1
1605	1	1	2	1	2			1		An15g07040	Anig01471.1	AO090005000433 AO090102000204	Afu2g16520	AN2586.2 AN7334.2			NCU06342.2				K01115	phospholipase D	3.1.4.4
1606	1	1	1	1	1	1	1	1		An15g06860	Anig13502.1	AO090102000219	Afu2g16430	AN7341.2	FG09223.1	MG05400.4	NCU07108.2
1607	1	1	1	1	1	1	1	1		An15g06820	Anig13506.1	AO090102000221	Afu2g16420	AN7348.2	FG02577.1	MG05262.4	NCU00459.2
1608	1	1	1	1	1	1	1	1		An15g06790	Anig01380.1	AO090102000222	Afu2g16400	AN7350.2	FG02575.1	MG05264.4	NCU00457.2
1609	1	1	1	1	1	1	1	1		An15g06690	Anig05614.1	AO090102000233	Afu2g16290	AN7360.2	FG04121.1	MG05249.4	NCU00465.2				K03686	molecular chaperone DnaJ
1610	1	1	1	1	1	1	1	1		An15g06660	Anig12462.1	AO090102000238	Afu2g16250	AN2129.2	FG02584.1	MG05274.4	NCU00467.2				K01423		3.4.-.-
1611	1	1	1	1	1	1	1	1		An15g06650	Anig12461.1	AO090102000239	Afu2g16240	AN2130.2	FG05398.1	MG00371.4	NCU06500.2				K03099	son of sevenless homolog
1612	1	1	1	1	1	1	1	1		An15g06600	Anig00836.1	AO090102000244	Afu2g16230	AN9538.2	FG05399.1	MG00373.4	NCU06503.2
1613	1	1	1	1	1	1	1	1		An15g06490	Anig10124.1	AO090012000184	Afu2g16140	AN2138.2	FG07142.1	MG07059.4	NCU01143.2
1614	1	1	1	1	1	1	1	1		An15g06480	Anig10123.1	AO090012000185	Afu2g16130	AN2139.2	FG07145.1	MG07058.4	NCU06572.2
1615	1	1	1	1	1	1	1	1		An15g06470	Anig10122.1	AO090012000186	Afu2g16120	AN2140.2	FG07412.1	MG07209.4	NCU01146.2
1616	1	1	1	1	1	1	1	1		An15g06390	Anig08841.1	AO090012000197	Afu2g16040	AN2147.2	FG02561.1	MG05260.4	NCU06272.2				K02945	small subunit ribosomal protein S1
1617	1	1	1	1	1	1	1	1		An15g06320	Anig07682.1	AO090012000203	Afu2g15980	AN2153.2	FG04277.1	MG07084.4	NCU08026.2					tRNA nucleotidyltransferase	2.7.7.56
1618	1	1	1	1	1	1	1	1		An15g06310	Anig07427.1	AO090012000204	Afu2g15970	AN2154.2	FG05066.1	MG07110.4	NCU08045.2				K00551	phosphatidylethanolamine N-methyltransferase	2.1.1.17
1619	1	1	1	1	1	1		1	1	An15g06230	Anig03526.1	AO090012000213	Afu2g15910	AN2159.2	FG04278.1		NCU08024.2	YEL036C			K05533	Mannan polymerase II complex ANP1 subunit	2.4.1.-
1620	1	1	1	1	1	1	1	1		An15g06150	Anig07940.1	AO090012000227	Afu2g15850	AN2166.2	FG08433.1	MG00663.4	NCU04845.2
1621	1	1	1	1	1	1	1	1		An15g06110	Anig05048.1	AO090012000240	Afu2g15820	AN2169.2	FG10727.1	MG06521.4	NCU01575.2
1622	1	1	1	1	1	1	1	1		An15g05980	Anig00876.1	AO090012000252	Afu2g15730	AN2178.2	FG09568.1	MG06032.4	NCU04374.2
1623	1	1	1	1	1	1	1	1		An15g05710	Anig05415.1	AO090012000277	Afu2g15540	AN7604.2	FG04294.1	MG03131.4	NCU06812.2					phospholipase a1.	3.1.1.32
1624	1	1	1	1	1	1	1	1		An15g04690	Anig11093.1	AO090005000568	Afu8g05830	AN1565.2	FG01411.1	MG00747.4	NCU02118.2
1625	1	1	1	1	1	1	1	1		An15g04670	Anig11091.1	AO090005000570	Afu8g05810	AN2404.2	FG04609.1	MG04946.4	NCU04921.2
1626	1	1	1	1	1	1	1	1		An15g03950	Anig02108.1	AO090005000075	Afu2g14600	AN1798.2	FG05597.1	MG00528.4	NCU08372.2					triacylglycerol lipase.	3.1.1.3
1627	1	1	1	1	1	1	1	1		An15g03910	Anig01160.1	AO090005000073	Afu2g14580	AN1796.2	FG00283.1	MG03630.4	NCU07483.2
1628	1	1	1	1	1	1	1	1		An15g03780	Anig09831.1	AO090026000811	Afu2g14670	AN7540.2	FG01314.1	MG00341.4	NCU07380.2				K03251	translation initiation factor eIF-3 subunit 7
1629	1	1	1	1	1	1	1	1		An15g03650	Anig09315.1	AO090026000807	Afu2g14720	AN7545.2	FG00352.1	MG00354.4	NCU03033.2
1630	1	1	1	1	1	1	1	1		An15g03580	Anig10429.1	AO090026000806	Afu2g14730	AN7547.2	FG10189.1	MG09255.4	NCU06733.2
1631	1	1	1	1	1	1	1	1		An15g03340	Anig06721.1	AO090012000402	Afu2g14905	AN7561.2	FG00998.1	MG01267.4	NCU03093.2				K00329	NADH dehydrogenase	1.6.5.3
1632	1	1	1	1	1		1	1	1	An15g03330	Anig06720.1	AO090012000403	Afu2g14910	AN7562.2		MG00164.4	NCU03055.2	YDR245W			K05531	Mannan polymerase II complex MNN10 subunit	2.4.1.-
1633	1	1	1	1	1	1	1	1		An15g03230	Anig10599.1	AO090012000410	Afu2g14950	AN7566.2	FG01167.1	MG10841.4	NCU02961.2				K01163	ribonuclease H	3.1.26.4
1634	1	1	1	1	1	1	1	1		An15g03200	Anig10602.1	AO090012000416	Afu2g14980	AN7569.2	FG01038.1	MG00489.4	NCU07384.2
1635	1	1		1	1	1	1	1	1	An15g03090	Anig08727.1		Afu2g15030	AN7575.2	FG01203.1	MG04376.4	NCU02693.2	YGL001C			K00070	3beta-hydroxy-delta5-steroid dehydrogenase	1.1.1.145 1.1.1.170
1636	1	1	1	1	1	1	1	1		An15g03040	Anig09814.1	AO090012000424	Afu2g15050	AN7576.2	FG01204.1	MG04377.4	NCU02689.2
1637	1	1	1	1	1	1	1	1		An15g02890	Anig11219.1	AO090701000651	Afu5g07440	AN7784.2	FG08728.1	MG02833.4	NCU00681.2
1638	1	1	1	1	1	1		1	1	An15g02440	Anig11828.1	AO090023000989	Afu4g06070	AN4315.2	FG09528.1		NCU04051.2	YFR009W			K06158	ATP-binding cassette, sub-family F, member 3
1639	1	1	1	1	1	1	1	1		An15g02390	Anig00559.1	AO090701000054	Afu6g04850	AN6532.2	FG02599.1	MG08857.4	NCU00148.2					oxidoreductases. | oxidoreductases acting on the ch-oh group of donors. | oxidoreductases with nad(+) or nadp(+) as acceptor.	1.-.-.- 1.1.-.- 1.1.1.-
1640	1	1	1	1	1	1	1	1		An15g02380	Anig00942.1	AO090102000245	Afu2g16210	AN2132.2	FG04156.1	MG05253.4	NCU06262.2
1641	1	1	1	1	1	1	1	1		An15g02320	Anig01941.1	AO090005000159	Afu7g04670	AN3758.2	FG05598.1	MG04544.4	NCU03296.2				K07555	ATP synthase mitochondrial F1 complex assembly factor 1
1642	1	1	1	1	1	1	1	1		An15g02300	Anig07237.1	AO090023000001	Afu6g14620	AN1571.2	FG03813.1	MG06009.4	NCU09775.2				K01209	alpha-N-arabinofuranosidase	3.2.1.55
1643	1	1	1	1	1	1	1	1		An15g01920	Anig05911.1	AO090009000568	Afu6g03590	AN6650.2	FG00175.1	MG02617.4	NCU02482.2				K01647	citrate synthase	4.1.3.31
1644	1	1	1	1	1	1	1	1		An15g01700	Anig10015.1	AO090701000167	Afu6g03820	AN6630.2	FG08560.1	MG02660.4	NCU00635.2				K03626	transcription factor homologous to NACalpha-BTF3
1645	1	1	1	1	1	1	1	1		An15g01680	Anig00641.1	AO090701000164	Afu6g03840	AN6628.2	FG08784.1	MG02664.4	NCU00624.2
1646	1	1	1	1	1	1	1		1	An15g01670	Anig06732.1	AO090701000163	Afu6g03850	AN6627.2	FG08785.1	MG02663.4		YDR292C			K03110	signal recognition particle receptor
1647	1	1	1	1	1	1	1	1		An15g01650	Anig06731.1	AO090701000162	Afu6g03860	AN6623.2	FG00152.1	MG10289.4	NCU09912.2
1648	1	1	1	1	1	1	1	1		An15g01560	Anig10152.1	AO090701000153	Afu6g03940	AN6618.2	FG05191.1	MG04067.4	NCU03661.2
1649	1	1	1	1	1	1	1	1		An15g01470	Anig05769.1	AO090701000144	Afu6g04250	AN6611.2	FG07159.1	MG00731.4	NCU03727.2
1650	1	1	1	1	1	1	1	1		An15g01450	Anig00604.1	AO090701000143	Afu6g04230	AN6609.2	FG07155.1	MG00730.4	NCU03719.2				K01931		6.3.2.19
1651	1	1	1	1	1	1	1	1		An15g01390	Anig03558.1	AO090701000140	Afu6g04170	AN6604.2	FG05227.1	MG04047.4	NCU06706.2
1652	1	1	1	1		1	1	1	1	An15g01380	Anig02374.1	AO090701000139	Afu6g04150		FG05226.1	MG04050.4	NCU06708.2	YLR268W
1653	1	1	1	1	1	1	1	1		An15g01350	Anig08183.1	AO090701000137	Afu6g04110	AN6601.2	FG05224.1	MG04052.4	NCU06710.2
1654	1	1	1	1	1	1	1	1		An15g01330	Anig01227.1	AO090701000133	Afu6g04090	AN6599.2	FG06904.1	MG04981.4	NCU10169.2					glucose-1-phosphate adenylyltransferase	2.7.7.27
1655	1	1	1	1	1	1	1	1		An15g01290	Anig07086.1	AO090701000129	Afu6g04050	AN6594.2	FG05537.1	MG00369.4	NCU06497.2
1656	1	1		1	1	1	1	1	1	An15g01020	Anig05042.1		Afu6g04460	AN6580.2	FG02593.1	MG08851.4	NCU00135.2	YDL142C			K00995	CDP-diacylglycerol--glycerol-3-phosphate 3-phosphatidyltransferase	2.7.8.5 2.7.8.-
1657	1	1	1	1	1	1	1	1		An15g00880	Anig08190.1	AO090701000095	Afu6g04530	AN6567.2	FG07405.1	MG06932.4	NCU03834.2				K00653	histone acetyltransferase	2.3.1.48
1658	1	1	1	1	1	1	1	1		An15g00728	Anig06285.1	AO090701000086	Afu6g04600	AN6560.2	FG06938.1	MG06419.4	NCU00420.2
1659	1	1	1	1	1	1	1	1		An15g00670	Anig00352.1	AO090701000081	Afu6g04640	AN6555.2	FG06792.1	MG07530.4	NCU01302.2					transferring groups other than amino-acyl groups	2.3.1.-
1660	1	1	1	1	1		1	1	1	An15g00580	Anig07463.1	AO090701000067	Afu6g04720	AN6540.2		MG07532.4	NCU01304.2	YOR017W
1661	1	1	1	1	1	1		1	1	An15g00570	Anig00577.1	AO090701000066	Afu6g04730	AN6541.2	FG02506.1		NCU00177.2	YGL234W			K01933	phosphoribosylformylglycinamidine cyclo-ligase	6.3.3.1 6.3.4.13
1662	1	1	1	1	1	1	1	1		An15g00520	Anig12452.1	AO090701000061	Afu6g04780	AN6546.2	FG05194.1	MG04054.4	NCU06713.2
1663	1	1	1	1	1	1	1	1		An15g00480	Anig05367.1	AO090701000056	Afu6g04830	AN6551.2	FG06097.1	MG04037.4	NCU03811.2				K01931		6.3.2.19
1664	1	1	1	1	1		1	1	1	An15g00450	Anig12318.1	AO090701000052	Afu6g04860	AN6530.2		MG08856.4	NCU06194.2	YOR175C
1665	1	1	1	1	1	1	1	1		An15g00380	Anig03596.1	AO090701000043	Afu6g04950	AN6522.2	FG05220.1	MG04070.4	NCU04149.2				K03650	tRNA modification GTPase
1666	1	1	1	1	1	1	1	1		An15g00330	Anig09418.1	AO090701000039	Afu6g04990	AN6519.2	FG06126.1	MG04043.4	NCU03815.2				K03294; K03294 K01426	basic amino acid/polyamine antiporter, APA family; basic amino acid/polyamine antiporter, APA family amidase	3.5.1.4
1667	1	1	1	1	1	1	1	1		An15g00250	Anig11833.1	AO090701000032	Afu6g05050	AN6515.2	FG07320.1	MG08069.4	NCU01190.2
1668	1	1	1	1	1	1	1	1		An15g00230	Anig11662.1	AO090701000031	Afu6g05070	AN6513.2	FG09015.1	MG04857.4	NCU10185.2				K00791	tRNA delta(2)-isopentenylpyrophosphate transferase	2.5.1.8
1669	1	1	1	1	1	1	1	1		An15g00100	Anig12712.1	AO090701000017	Afu6g05180	AN6501.2	FG07342.1	MG03973.4	NCU04182.2
1670	1	1	1	1	1	1	1	1		An15g00080	Anig02367.1	AO090701000014	Afu6g05200	AN6500.2	FG02503.1	MG08834.4	NCU06210.2				K02903	large subunit ribosomal protein L28e
1671	1	1	1	1	1	1	1	1		An15g00070	Anig13626.1	AO090701000013	Afu6g05210	AN6499.2	FG02504.1	MG08835.4	NCU06211.2				K00026	malate dehydrogenase	1.1.1.37
1672	1	1	1	1	1	1	1	1		An15g00030	Anig13630.1	AO090701000010	Afu6g05260	AN6496.2	FG02509.1	MG08839.4	NCU06215.2
1673	1	1	1	1	1	1	1	1		An15g00010	Anig13633.1	AO090701000006	Afu6g05290	AN6493.2	FG02609.1	MG00471.4	NCU00117.2
1674	1	1	1	1	1	1	1	1		An14g07060	Anig13332.1	AO090010000541	Afu5g09910	AN2343.2	FG01866.1	MG09212.4	NCU03696.2
1675	1	1	1	1	1	1	1	1		An14g06880	Anig10831.1	AO090120000350	Afu5g12330	AN0069.2	FG02701.1	MG10955.4	NCU09162.2
1676	1	1	1	1	1	1	1	1		An14g06850	Anig06457.1	AO090120000355	Afu5g12370	AN0065.2	FG05413.1	MG06406.4	NCU07885.2
1677	1	1	1	1	1	1	1	1		An14g06830	Anig10804.1	AO090120000359	Afu5g12390	AN0063.2	FG05404.1	MG06418.4	NCU00182.2
1678	1	1	1	1	1	1	1	1		An14g06810	Anig10806.1	AO090120000361	Afu5g12410	AN0061.2	FG05410.1	MG06409.4	NCU07888.2
1679	1	1	1	1	1	1	1	1		An14g06760	Anig11546.1	AO090120000370	Afu5g12460	AN0050.2	FG07302.1	MG06488.4	NCU06417.2				K03392	aminocarboxymuconate-semialdehyde decarboxylase	4.1.1.45
1680	1	1	1	1	1	1	1	1		An14g06750	Anig11545.1	AO090120000371	Afu5g12470	AN0051.2	FG07303.1	MG06487.4	NCU06416.2				K04126	isopenicillin-N synthase	1.21.3.1 1.-.-.-
1681	1	1	1	1	1	1	1	1		An14g06640	Anig07488.1	AO090120000381	Afu5g12550	AN0049.2	FG04096.1	MG05020.4	NCU09510.2				K03434	N-acetylglucosaminylphosphatidylinositol deacetylase	3.5.1.89 3.5.1.-
1682	1	1	1	1	1	1	1	1		An14g06580	Anig08729.1	AO090120000388	Afu5g12620	AN0042.2	FG04153.1	MG05233.4	NCU07816.2
1683	1	1	1	1		1	1	1	1	An14g06480	Anig13089.1	AO090120000397	Afu5g12910		FG07018.1	MG04013.4	NCU03778.2	YLR275W
1684	1	1	1	1	1	1	1	1		An14g06450	Anig13086.1	AO090120000402	Afu5g12890	AN6826.2	FG07022.1	MG00716.4	NCU03598.2
1685	1	1	1	1	1	1	1	1		An14g06440	Anig13084.1	AO090120000403	Afu5g12880	AN6825.2	FG05888.1	MG00708.4	NCU08874.2
1686	1	1	1	1	1	1	1	1		An14g06430	Anig13083.1	AO090120000404	Afu5g12870	AN6824.2	FG07150.1	MG08159.4	NCU03741.2				K00858	NAD+ kinase	2.7.1.23
1687	1	1	1	1	1	1	1	1		An14g06330	Anig09127.1	AO090120000409	Afu5g12830	AN7959.2	FG10480.1	MG03501.4	NCU07120.2
1688	1	1	1	1	1	1	1	1		An14g06310	Anig09129.1	AO090120000411	Afu5g12810	AN6842.2	FG09002.1	MG04007.4	NCU01473.2
1689	1	1	1	1	1	1	1	1		An14g06300	Anig09130.1	AO090120000412	Afu5g12800	AN6843.2	FG09003.1	MG04008.4	NCU01474.2				K02926	large subunit ribosomal protein L4
1690	1	1	1	1	1	1	1	1		An14g06290	Anig02233.1	AO090120000413	Afu5g12790	AN6844.2	FG07019.1	MG04012.4	NCU03777.2				K01692	enoyl-CoA hydratase	4.2.1.17 4.2.1.-
1691	1	1	1	1	1	1	1	1		An14g06200	Anig05444.1	AO090120000422	Afu5g13020	AN6855.2	FG07021.1	MG00706.4	NCU03597.2				K02321	DNA polymerase alpha, subunit B	2.7.7.7
1692	1	1	1	1	1	1	1	1		An14g06000	Anig01424.1	AO090120000439	Afu5g13140	AN6867.2	FG09603.1	MG01711.4	NCU07724.2
1693	1	1	1	1	1	1	1	1		An14g05970	Anig09979.1	AO090120000456	Afu5g13170	AN6870.2	FG02207.1	MG10534.4	NCU04672.2				K03327	multidrug resistance protein, MATE family
1694	1	1	1	1	1	1	1	1		An14g05960	Anig09980.1	AO090120000455	Afu5g13180	AN6869.2	FG02206.1	MG10533.4	NCU01348.2				K01480	agmatinase	3.5.3.11
1695	1	1	1	1	1	1	1	1		An14g05920	Anig07686.1	AO090120000460	Afu5g13190	AN6875.2	FG01690.1	MG02425.4	NCU06832.2
1696	1	1	1	1	1	1	1	1		An14g05800	Anig03454.1	AO090026000127	Afu5g14380	AN9286.2	FG03629.1	MG07646.4	NCU07351.2				K01235	alpha-glucuronidase	3.2.1.139 3.2.1.131
1697	1	1	1	1	1	1	1	1		An14g05530	Anig01937.1	AO090113000121	Afu5g14060	AN2687.2	FG00304.1	MG03901.4	NCU03407.2				K04513	Rho superfamily, ras homolog gene subfamily, member A
1698	1	1	1	1	1	1	1	1		An14g05510	Anig00175.1	AO090113000120	Afu5g14050	AN2688.2	FG06028.1	MG09184.4	NCU03504.2				K04717	sphingosine-1-phosphate phosphotase 2	3.1.3.-
1699	1	1	1	1	1	1	1	1		An14g05380	Anig13171.1	AO090113000084	Afu5g13940	AN6939.2	FG10537.1	MG01313.4	NCU03131.2				K00273	D-amino-acid oxidase	1.4.3.3
1700	1	1	1	1	1	1	1	1		An14g05320	Anig11779.1	AO090113000080	Afu5g13920	AN6921.2	FG10831.1	MG06669.4	NCU01792.2
1701	1	1	1	1	1	1	1	1		An14g05310	Anig11778.1	AO090113000079	Afu5g13890	AN6920.2	FG10832.1	MG06670.4	NCU01791.2
1702	1	1	1	1	1	1	1	1		An14g05130	Anig02621.1	AO090113000006	Afu5g13600	AN6911.2	FG02565.1	MG05256.4	NCU06268.2
1703	1	1	1	1		1	1	1	1	An14g05020	Anig08365.1	AO090113000014	Afu5g13540		FG08997.1	MG04004.4	NCU01470.2	YEL013W
1704	1	1	1	1		1	1	1	1	An14g05010	Anig08366.1	AO090120000503	Afu5g13530		FG07324.1	MG08628.4	NCU04155.2	YNL232W			K01149		3.1.13.-
1705	1	1	1	1	1	1	1	1		An14g04980	Anig03895.1	AO090120000500	Afu5g13510	AN6906.2	FG02706.1	MG03116.4	NCU05696.2
1706	1	1	1	1	1	1	1	1		An14g04870	Anig10222.1	AO090120000484	Afu5g13390	AN6897.2	FG04113.1	MG05209.4	NCU00436.2
1707	1	1	1	1	1	1	1	1		An14g04790	Anig10354.1	AO090120000480	Afu5g13350	AN6894.2	FG05403.1	MG06417.4	NCU00181.2				K01802	peptidylprolyl isomerase	5.2.1.8
1708	1		1	1	1	1	1	2		An14g04710		AO090120000474	Afu5g13300	AN6888.2	FG07775.1	MG02898.4	NCU00994.2 NCU08739.2				K06002		3.4.23.1 3.4.23.18
1709	1	1	1	1	1	1	1	1		An14g04650	Anig02052.1	AO090120000469	Afu5g13270	AN6886.2	FG05524.1	MG06440.4	NCU00007.2
1710	1	1	1	1	1	1	1	1		An14g04170	Anig01690.1	AO090010000481	Afu5g10560	AN2316.2	FG04315.1	MG03188.4	NCU05457.2				K02263	cytochrome c oxidase subunit IV	1.9.3.1
1711	1	1	1	1	1	1	1	1		An14g04140	Anig13948.1	AO090010000479	Afu5g10580	AN2318.2	FG09811.1	MG06101.4	NCU06628.2
1712	1	1	1	1	1	1	1	1		An14g04010	Anig02627.1	AO090010000471	Afu5g10680	AN2311.2	FG09764.1	MG05812.4	NCU08671.2				K00938	phosphomevalonate kinase	2.7.4.2
1713	1	1	1	1	1		1	1	1	An14g03910	Anig07077.1	AO090010000465	Afu5g10760	AN2752.2		MG08692.4	NCU06541.2	YOR099W			K03854	mannosyltransferase	2.4.1.-
1714	1	1	1	1	1	1	1	1		An14g03890	Anig12017.1	AO090010000464	Afu5g10770	AN2751.2	FG09663.1	MG08693.4	NCU06540.2
1715	1	1	1	1	1	1	1	1		An14g03630	Anig01985.1	AO090005001148	Afu1g15620	AN0894.2	FG05108.1	MG07099.4	NCU07670.2
1716	1	1	1	1	1	1	1	1		An14g03470	Anig01439.1	AO090038000576	Afu7g01990	AN9112.2	FG10261.1	MG00763.4	NCU04570.2				K00002	alcohol dehydrogenase (NADP+)	1.1.1.2
1717	1	1	1	1	1	1	1	1	1	An14g03400	Anig02694.1	AO090023000856	Afu4g07190	AN4409.2	FG06281.1	MG01102.4	NCU01667.2	YJL088W			K00611	ornithine carbamoyltransferase	2.1.3.3
1718	1	1	1	1	1	1	1	1	1	An14g03370	Anig10799.1	AO090011000504	Afu2g02250	AN4603.2	FG10934.1	MG10412.4	NCU02296.2	YIR027C			K01465	dihydroorotase	3.5.2.3 3.5.2.5
1719	1	1	1	1	1	1		1	1	An14g03270	Anig10077.1	AO090012000934	Afu6g07150	AN2190.2	FG07428.1		NCU04647.2	YOR239W
1720	1	1	1	1	1	1	1	1		An14g03210	Anig09187.1	AO090003000711	Afu3g11540	AN2893.2	FG06988.1	MG00849.4	NCU06883.2
1721	1	1	1	1	1	1	1	1		An14g03160	Anig12326.1	AO090012000176	Afu4g03030	AN2485.2	FG06390.1	MG06129.4	NCU06395.2
1722	1	1	1	1	1	1	1	1		An14g03020	Anig04455.1	AO090012000168	Afu4g02970	AN2477.2	FG09753.1	MG01769.4	NCU08273.2
1723	1	1	1	1	1	1	1	1		An14g02990	Anig04723.1	AO090001000192	Afu4g02920	AN3190.2	FG02794.1	MG10578.4	NCU01879.2
1724	1	1	1	1	1	1	1	1		An14g02890	Anig00890.1	AO090005001147	Afu1g15610	AN0895.2	FG00150.1	MG08934.4	NCU09040.2						1.3.1.74 1.3.1.48
1725	1	1	1	1	1	2	1			An14g02590	Anig04178.1	AO090011000238	Afu4g03510	AN7150.2	FG02272.1 FG05859.1	MG02680.4
1726	1	1	1	1	1	1	1	1		An14g02360	Anig04890.1	AO090026000751	Afu5g11000	AN0211.2	FG05305.1	MG06106.4	NCU06622.2					propanediol-phosphate dehydrogenase.	1.1.1.7
1727	1	1	1	1	1	1	1	1		An14g02260	Anig02152.1	AO090102000257	Afu4g03100	AN2474.2	FG09550.1	MG01724.4	NCU08271.2
1728	1		1	1	1	1	1	1	1	An14g01590		AO090011000289	Afu4g03630	AN7146.2	FG02783.1	MG10568.4	NCU03006.2	YML008C			K00559	sterol 24-C-methyltransferase	2.1.1.41
1729	1	1	1	1		1	1	1	1	An14g01140	Anig08363.1	AO090011000350	Afu4g03770		FG05323.1	MG04119.4	NCU07309.2	YDL238C			K01487	guanine deaminase	3.5.4.3
1730	1	1	1	1	1	1		1	1	An14g01050	Anig08396.1	AO090011000341	Afu4g03850	AN7104.2	FG05418.1		NCU07872.2	YJL141C			K00870	protein kinase	2.7.1.37 2.7.1.-
1731	1	1	1	1	1	1	1	1		An14g01030	Anig08395.1	AO090011000340	Afu4g03860	AN7105.2	FG02544.1	MG05243.4	NCU07831.2				K03252	translation initiation factor eIF-3 subunit 8
1732	1	1	1	1	1	1	1	1		An14g01020	Anig02790.1	AO090011000339	Afu4g03870	AN7106.2	FG04120.1	MG05291.4	NCU07843.2
1733	1	1	1	1	1	1	1	1		An14g01000	Anig06518.1	AO090011000325	Afu4g03890	AN7108.2	FG09644.1	MG06149.4	NCU08827.2						3.6.5.4
1734	1	1	1	1	1	1	1	1		An14g00920	Anig03543.1	AO090011000321	Afu4g03960	AN7050.2	FG01936.1	MG01836.4	NCU08000.2
1735	1	1	1	1	1	1	1	1		An14g00840	Anig05089.1	AO090206000105	Afu4g04030	AN7044.2	FG05635.1	MG06040.4	NCU06974.2				K04486	histidinol-phosphatase (PHP family)	3.1.3.15
1736	1	1	1	1	1	1	1	1		An14g00810	Anig03293.1	AO090206000108	Afu4g04060	AN7042.2	FG05267.1	MG01707.4	NCU06587.2
1737	1	1	1	1	1	1	1	1		An14g00750	Anig05431.1	AO090206000081	Afu4g04100	AN7037.2	FG05263.1	MG01704.4	NCU06595.2				K01426	amidase	3.5.1.4
1738	1	1	1	1	1	1	1	1		An14g00740	Anig05430.1	AO090206000082	Afu4g04110	AN7031.2	FG05262.1	MG01703.4	NCU06594.2
1739	1	1	1	1	1	1	1	1		An14g00710	Anig03822.1	AO090206000084	Afu4g04120	AN7030.2	FG05261.1	MG01702.4	NCU06593.2
1740	1	1	2	1		1	1	1		An14g00680	Anig03778.1	AO090102000282 AO090206000114	Afu7g06570		FG09759.1	MG04161.4	NCU07709.2				K03295	cation efflux system protein, CDF family
1741	1	1	1	1	1	1	1	1		An14g00560	Anig01454.1	AO090206000064	Afu4g04290	AN7019.2	FG05636.1	MG06043.4	NCU07018.2				K01463		3.5.1.-
1742	1	1		1	1	1	1	1	1	An14g00550	Anig00976.1		Afu4g04300	AN7017.2	FG00825.1	MG09492.4	NCU03579.2	YBL036C			K01775	alanine racemase	5.1.1.1
1743	1	1	1	1	1	1	1	1		An14g00540	Anig04750.1	AO090206000061	Afu4g04310	AN7016.2	FG00824.1	MG09493.4	NCU03440.2
1744	1	1	1	1	1	1	1	1		An14g00500	Anig07121.1	AO090206000058	Afu4g04350	AN7014.2	FG05423.1	MG06395.4	NCU07866.2				K01156	type III restriction enzyme	3.1.21.5
1745	1	1	1	1	1	1	1	1		An14g00440	Anig01530.1	AO090206000054	Afu4g04390	AN7007.2	FG06814.1	MG03991.4	NCU09552.2
1746	1	1	1	1	1	1	1	1		An14g00430	Anig01130.1	AO090206000053	Afu4g04410	AN7008.2	FG06813.1	MG07436.4	NCU09553.2				K00074	3-hydroxybutyryl-CoA dehydrogenase	1.1.1.157
1747	1	1	1	1	1	1		1	1	An14g00250	Anig02553.1	AO090206000031	Afu4g04590	AN6996.2	FG08385.1		NCU05600.2	YPL109C			K03688	ubiquinone biosynthesis protein
1748	1	1	1	1	1	1	1	1		An14g00220	Anig02093.1	AO090206000027	Afu4g04620	AN6989.2	FG08313.1	MG09978.4	NCU05593.2
1749	1	1	1		1	1	1	1	1	An14g00110	Anig10772.1	AO090206000015		AN6981.2	FG06413.1	MG02657.4	NCU00641.2	YJL003W
1750	1	1	1	1	1	1	1	1		An14g00100	Anig10771.1	AO090206000014	Afu4g04720	AN6980.2	FG01429.1	MG08590.4	NCU01702.2
1751	1	1	1	1	1	1	1	1		An14g00060	Anig11894.1	AO090206000010	Afu4g04750	AN6976.2	FG11619.1	MG09006.4	NCU01859.2				K00329	NADH dehydrogenase	1.6.5.3 1.6.99.3
1752	1	1	1	2	1	1	1			An14g00040	Anig13009.1	AO090206000006	Afu4g04760 Afu4g04770	AN6975.2	FG08683.1	MG02656.4					K02543; K06640	cell cycle checkpoint protein MEC1; ataxia telangiectasia and Rad3 related
1753	1	1	1	1	1	1	1	1		An13g03680	Anig07736.1	AO090103000095	Afu3g01840	AN3776.2	FG03956.1	MG08968.4	NCU09654.2
1754	1	1	1	1	1	1	1	1		An13g03150	Anig02944.1	AO090023000349	Afu3g01450	AN8559.2	FG08622.1	MG06511.4	NCU03913.2				K00162	pyruvate dehydrogenase E1 component, beta subunit	1.2.4.1 1.2.4.4
1755	1	1	1	1	1	1	1	1		An13g02680	Anig00862.1	AO090009000074	Afu3g00980	AN4109.2	FG11475.1	MG02319.4	NCU07820.2
1756	1	1	1	1	1	1	1	1		An13g02390	Anig05252.1	AO090010000333	Afu5g09750	AN8534.2	FG11617.1	MG08279.4	NCU01882.2
1757	1	1	1	1		2	1	1		An13g02310	Anig07333.1	AO090010000672	Afu3g00150		FG04607.1 FG09101.1	MG10233.4	NCU07242.2					ribitol 2-dehydrogenase.	1.1.1.56
1758	1	1	1	1	1	1	1	1		An13g02000	Anig04054.1	AO090038000040	Afu3g03030	AN8566.2	FG03349.1	MG08983.4	NCU04072.2				K03381	catechol 1,2-dioxygenase	1.13.11.1
1759	1	1	3	1	1	1	1			An13g01300	Anig02586.1	AO090005000169 AO090023000537 AO090113000029	Afu7g04760	AN3767.2	FG09141.1	MG02134.4					K00681	gamma-glutamyltranspeptidase	2.3.2.2
1760	1	1	1	1	1	1	1	1		An13g01120	Anig04234.1	AO090005000137	Afu7g04530	AN6817.2	FG10920.1	MG10413.4	NCU02299.2				K00001	alcohol dehydrogenase	1.1.1.1 1.1.1.-
1761	1	1	1	1	1		1	1	1	An13g01080	Anig13314.1	AO090005000135	Afu7g04500	AN3748.2		MG04356.4	NCU09320.2	YER055C			K00765	ATP phosphoribosyltransferase	2.4.2.17
1762	1	1	1	1	1	1	1	1		An13g01060	Anig13316.1	AO090005000134	Afu7g04480	AN3749.2	FG07112.1	MG09306.4	NCU08115.2				K03555	DNA mismatch repair protein MutS
1763	1	1	1	1	1	1	1	1		An13g00930	Anig12415.1	AO090005000123	Afu7g04360	AN4186.2	FG09882.1	MG08318.4	NCU09035.2				K00034	glucose 1-dehydrogenase	1.1.1.47
1764	1	1	1	1	1	1	1	1		An13g00920	Anig07182.1	AO090005000122	Afu7g04350	AN5672.2	FG09883.1	MG08317.4	NCU09034.2					mandelate racemase.	5.1.2.2
1765	1	1	1	1	1	1	1	1		An13g00910	Anig07183.1	AO090005000121	Afu7g04340	AN5673.2	FG09884.1	MG08314.4	NCU09033.2
1766	1	1	1	1	1	1	1	1		An13g00870	Anig09044.1	AO090005000117	Afu7g04320	AN5675.2	FG05735.1	MG08745.4	NCU00771.2
1767	1	1	1	1	1	1	1	1		An13g00860	Anig09045.1	AO090005000116	Afu7g04310	AN5676.2	FG01030.1	MG01614.4	NCU02776.2				K02213	cell division control protein CDC6
1768	1	1	1	1	1	1	1	1		An13g00850	Anig10780.1	AO090005000115	Afu7g04300	AN5677.2	FG07433.1	MG09531.4	NCU09537.2
1769	1	1	1	1	1	1	1	1		An13g00800	Anig13679.1	AO090005000111	Afu7g04260	AN5681.2	FG07078.1	MG00145.4	NCU03277.2				K01931		6.3.2.19
1770	1	1	1	1	1	1	1	1		An13g00620	Anig02145.1	AO090005000093	Afu7g04110	AN5697.2	FG08126.1	MG05602.4	NCU05606.2
1771	1	1	1	1	1	1	1	1		An13g00510	Anig03416.1	AO090005000083	Afu7g04040	AN4255.2	FG08399.1	MG00623.4	NCU04728.2				K00844	hexokinase	2.7.1.1
1772	1	1	1	1	1	1	1	1		An13g00320	Anig08136.1	AO090026000826	Afu7g03900	AN4264.2	FG06842.1	MG01593.4	NCU02811.2
1773	1	1	1	1	1	1	1	1		An13g00310	Anig04780.1	AO090026000827	Afu7g03890	AN4265.2	FG07115.1	MG01639.4	NCU02828.2				K06676	condensin complex subunit 2, barren homolog (Drosophila)
1774	1	1	1	1	1	1	1	1		An13g00220	Anig05234.1	AO090026000834	Afu7g03800	AN4273.2	FG09691.1	MG02099.4	NCU02244.2				K01931		6.3.2.19
1775	1	1	1	1	1	1	1	1		An13g00210	Anig02613.1	AO090026000836	Afu7g03790	AN4274.2	FG07120.1	MG01597.4	NCU02830.2
1776	1	1	1	1	1	1	1	1		An13g00080	Anig13867.1	AO090026000843	Afu7g03730	AN8284.2	FG07414.1	MG04023.4	NCU03653.2
1777	1	1		1	1	1	1	1	1	An13g00070	Anig13866.1		Afu7g03720	AN8285.2	FG07423.1	MG07485.4	NCU03659.2	YDL108W			K02202	cyclin-dependent kinase 7	2.7.1.37
1778	1	1	1	1	1	1	1	1		An12g08750	Anig08988.1	AO090120000093	Afu6g02100	AN8675.2	FG08592.1	MG02771.4	NCU07447.2
1779	1	1	1	1	1	1	1	1		An12g08730	Anig03109.1	AO090120000095	Afu6g02110	AN8676.2	FG08696.1	MG02773.4	NCU07430.2				K04378	serum response factor
1780	1	1	1	1	1	1	1	1		An12g08690	Anig08340.1	AO090120000098	Afu6g02130	AN8679.2	FG08577.1	MG02687.4	NCU03191.2				K01567		3.-.-.- 3.7.1.9
1781	1	1	1	1	1	1	1	1		An12g08630	Anig06236.1	AO090120000106	Afu6g02210	AN9007.2	FG06068.1	MG03375.4	NCU06895.2				K00493 K07428 K00517	unspecific monooxygenase cytochrome P450, family 4, subfamily X	1.14.14.1 1.14.-.-
1782	1	1	1	1	1	1	1	1		An12g08400	Anig09674.1	AO090120000120	Afu6g02350	AN8696.2	FG08527.1	MG03665.4	NCU02014.2
1783	1	1	1	1	1	1	1	1		An12g08370	Anig10777.1	AO090120000125	Afu6g02380	AN8699.2	FG08920.1	MG02970.4	NCU01919.2				K01072	ubiquitin thiolesterase	3.1.2.15 3.4.-.-
1784	1	1	2	1	1	1	1			An12g08320	Anig08200.1	AO090120000166 AO090120000167	Afu6g02730	AN8745.2	FG10809.1	MG07968.4					K02511	4-hydroxyphenylacetate permease
1785	1	1	1	1	1	1	1	1		An12g08020	Anig02872.1	AO090120000145	Afu6g02600	AN8720.2	FG08922.1	MG02967.4	NCU01921.2				K01834	phosphoglycerate mutase	5.4.2.1
1786	1	1	1	1	1	1	1	1		An12g08000	Anig07772.1	AO090120000147	Afu6g02620	AN8718.2	FG08667.1	MG02809.4	NCU09079.2				K00077	2-dehydropantoate 2-reductase	1.1.1.169
1787	1	1	1	1	1	1	1	1		An12g07910	Anig09900.1	AO090120000138	Afu6g02530	AN8713.2	FG08658.1	MG02804.4	NCU07440.2
1788	1	1	1	1	1	1		1	1	An12g07900	Anig09901.1	AO090120000137	Afu6g02520	AN8712.2	FG08655.1		NCU07437.2	YMR260C			K03236	translation initiation factor eIF-1A
1789	1	1	1	1	1	1	1	1		An12g07790	Anig11577.1	AO090120000169	Afu6g02750	AN8746.2	FG08675.1	MG02713.4	NCU03148.2
1790	1	1	1	1	1	1	1	1		An12g07760	Anig11574.1	AO090120000172	Afu6g02780	AN8748.2	FG06404.1	MG02811.4	NCU02027.2				K01044	carboxylesterase	3.1.1.1 3.1.1.5
1791	1	1	1	1	1	1	1		1	An12g07630	Anig11488.1	AO090120000179	Afu6g02860	AN8755.2	FG00176.1	MG02616.4		YPR006C			K01637	isocitrate lyase	4.1.3.1
1792	1	1		1	1	1	1	1	1	An12g07580	Anig13362.1		Afu6g02910	AN8770.2	FG08426.1	MG02690.4	NCU00567.2	YER069W			K00145	N-acetyl-gamma-glutamyl-phosphate reductase	1.2.1.38 2.7.2.8 2.7.2.8
1793	1	1	1	1	1	1	1	1		An12g07550	Anig13364.1	AO090026000789	Afu6g02930	AN8766.2	FG08674.1	MG02714.4	NCU03147.2
1794	1	1	1	1	1	1	1	1		An12g07540	Anig13366.1	AO090026000788	Afu6g02940	AN8765.2	FG08673.1	MG02667.4	NCU02592.2
1795	1	1	1	1	2			2		An12g07450	Anig11289.1	AO090026000775	Afu6g03060	AN6669.2 AN8737.2			NCU04537.2 NCU10021.2
1796	1	1		1	1	2	1	1		An12g07430	Anig12136.1		Afu6g03070	AN7161.2	FG01982.1 FG08037.1	MG08431.4	NCU01849.2					with incorporation of two atoms of oxygen	1.13.11.-
1797	1	1	1	1	1	1	1	1		An12g05960	Anig03201.1	AO090102000079	Afu2g17330	AN7231.2	FG02204.1	MG04755.4	NCU00831.2					dipeptidyl-peptidase ii.	3.4.14.2
1798	1	1	1	1	1	1	1	1		An12g04930	Anig04120.1	AO090011000768	Afu2g09250	AN6087.2	FG09323.1	MG03631.4	NCU07478.2
1799	1	1	1	1	1	1	1	1		An12g04840	Anig03214.1	AO090011000776	Afu2g09190	AN6081.2	FG10244.1	MG03134.4	NCU08962.2				K00870	protein kinase	2.7.1.37
1800	1	1	1	1	1	1	1	1		An12g04780	Anig11014.1	AO090011000782	Afu2g09130	AN6077.2	FG10231.1	MG07301.4	NCU01169.2				K00334	NADH dehydrogenase I chain E	1.6.5.3
1801	1	1	1	1	1	1	1	1		An12g04740	Anig04738.1	AO090011000791	Afu2g09080	AN6072.2	FG00501.1	MG09290.4	NCU08111.2					methyltransferases.	2.1.1.-
1802	1	2	1	1	1		1	1		An12g04730	Anig02617.1 Anig03803.1	AO090011000794	Afu2g09070	AN6071.2		MG04165.4	NCU08316.2
1803	1	1	1	1		1	1	1	1	An12g04710	Anig01205.1	AO090011000795	Afu2g09040		FG00502.1	MG09291.4	NCU08110.2	YJL012C
1804	1	1	1	1	1	1	1	1		An12g04660	Anig08671.1	AO090011000799	Afu2g08970	AN3878.2	FG07264.1	MG06448.4	NCU00165.2				K01867	tryptophanyl-tRNA synthetase	6.1.1.2 2.5.1.3 2.7.1.50
1805	1	1	1	1	1	1	1	1		An12g04600	Anig01849.1	AO090011000806	Afu2g08900	AN6107.2	FG05555.1	MG04789.4	NCU00121.2				K05393	chloride channel, other eukaryote
1806	1	1	1	1	1	1		1	1	An12g04500	Anig09609.1	AO090011000813	Afu2g08850	AN6112.2	FG06743.1		NCU00352.2	YAL026C			K01530	phospholipid-translocating ATPase	3.6.3.1 3.6.1.38
1807	1	1	1	1	1	1	1	1		An12g04490	Anig09610.1	AO090011000816	Afu2g08840	AN6114.2	FG01896.1	MG06908.4	NCU01321.2				K03513	DNA polymerase mu subunit	2.7.7.7
1808	1	1	1	1	1	1	1	1		An12g04470	Anig08511.1	AO090011000817	Afu2g08830	AN6115.2	FG06513.1	MG05503.4	NCU08225.2				K07241	high-affinity nickel-transport protein
1809	1	1	1	1	1		1	1	1	An12g04180	Anig03413.1	AO090011000820	Afu2g08800	AN6118.2		MG07606.4	NCU10276.2	YPL265W			K03293	amino acid transporter, AAT family
1810	1	1	1	1	1	1	1	1		An12g04140	Anig02610.1	AO090011000822	Afu2g08780	AN6120.2	FG01899.1	MG06905.4	NCU01465.2
1811	1	1	1	1	1	1	1	1		An12g04120	Anig05671.1	AO090011000824	Afu2g08770	AN2184.2	FG05395.1	MG04663.4	NCU07577.2				K01931		6.3.2.19
1812	1	1	1	1	1	1	1	1		An12g03940	Anig07972.1	AO090011000845	Afu2g08580	AN6141.2	FG05036.1	MG05981.4	NCU06549.2
1813	1	1		1	1	1	1	1	1	An12g03930	Anig07973.1		Afu2g08570	AN6142.2	FG05488.1	MG06296.4	NCU00210.2	YPL178W
1814	1	1	1	1	1	1	1	1		An12g03880	Anig01534.1	AO090011000851	Afu2g08510	AN6147.2	FG06529.1	MG07393.4	NCU08551.2
1815	1	1	1	1	1	1	1	1		An12g03850	Anig04225.1	AO090011000853	Afu2g08480	AN6149.2	FG06964.1	MG05112.4	NCU06246.2
1816	1	1	1	1	1	1	1	1		An12g03600	Anig10391.1	AO090011000863	Afu2g08380	AN6159.2	FG06688.1	MG05326.4	NCU00035.2				K00635	diacylglycerol O-acyltransferase	2.3.1.20
1817	1	1	1	2		1	1	1		An12g03070	Anig11898.1	AO090138000105	Afu6g08080 Afu8g01390		FG01108.1	MG01264.4	NCU03098.2
1818	1	1	1	1	1	1	1	1		An12g01930	Anig13465.1	AO090010000199	Afu7g01270	AN3373.2	FG01406.1	MG07238.4	NCU02457.2				K02346	DNA polymerase IV	2.7.7.7
1819	1	1	1	1	1	1	1	1		An12g01500	Anig10451.1	AO090010000216	Afu7g01400	AN3363.2	FG00697.1	MG01175.4	NCU00927.2
1820	1	1	1	1	1	1	1	1		An12g01480	Anig10452.1	AO090010000218	Afu7g01420	AN3362.2	FG00690.1	MG01165.4	NCU00920.2				K01870	isoleucyl-tRNA synthetase	6.1.1.5
1821	1	1	1	1	1	1	1	1		An12g01170	Anig09298.1	AO090010000313	Afu7g01530	AN3417.2	FG00287.1	MG04646.4	NCU02107.2					acid--thiol ligases.	6.2.1.-
1822	1	1	1	1	1	1	1	1		An12g01080	Anig03508.1	AO090038000531	Afu7g01610	AN9146.2	FG01166.1	MG04629.4	NCU09374.2
1823	1	1	1	1	1	1	1	1		An12g00890	Anig09036.1	AO090038000542	Afu4g01580	AN8562.2	FG00550.1	MG05656.4	NCU08603.2
1824	2	2	1	2	1					An12g00830 An12g00840	Anig03771.1 Anig06481.1	AO090038000557	Afu7g01810 Afu7g01820	AN9150.2
1825	1	1	1	1	1	1		1	1	An12g00760	Anig07624.1	AO090038000565	Afu7g01880	AN9116.2	FG00269.1		NCU00649.2	YOR209C			K00763	nicotinate phosphoribosyltransferase	2.4.2.11
1826	1	1	1	1	1	1	1	1		An12g00730	Anig03644.1	AO090038000567	Afu7g01910	AN9119.2	FG02662.1	MG04717.4	NCU05117.2
1827	1	1	1	1	1	1	1	1		An12g00660	Anig13737.1	AO090038000578	Afu7g02010	AN9108.2	FG09040.1	MG00755.4	NCU01402.2				K00463	indoleamine-pyrrole 2,3-dioxygenase	1.13.11.42
1828	1	1	1	1	1	1	1	1		An12g00600	Anig09762.1	AO090038000584	Afu7g02070	AN9103.2	FG02433.1	MG08262.4	NCU05850.2				K00529	ferredoxin--NAD+ reductase	1.18.1.3 1.6.5.4
1829	1	1	1	1	1	1	1	1		An12g00490	Anig07052.1	AO090038000594	Afu7g02170	AN9095.2	FG04479.1	MG10681.4	NCU10166.2					peptidylprolyl isomerase	5.2.1.8
1830	1	1	1	1	1	1	1	1		An12g00370	Anig00061.1	AO090038000606	Afu7g02280	AN9085.2	FG02648.1	MG04693.4	NCU05797.2
1831	1	1	1	1	1	1	1	1		An12g00340	Anig10427.1	AO090038000608	Afu7g02290	AN9084.2	FG00721.1	MG00667.4	NCU02091.2				K01238		3.2.1.-
1832	1	1	1	1	1	1	1	1		An12g00220	Anig10749.1	AO090038000615	Afu7g02360	AN9078.2	FG05750.1	MG02184.4	NCU09460.2
1833	1	1	1	1	1	1	1	1		An12g00130	Anig05139.1	AO090038000623	Afu7g02470	AN9065.2	FG07244.1	MG06458.4	NCU00395.2				K02355	elongation factor EF-G	3.6.5.3
1834	1	1	1	1	1	1	1	1		An12g00110	Anig13525.1	AO090038000625	Afu7g02490	AN9062.2	FG08841.1	MG02782.4	NCU00676.2				K07556	ATP synthase mitochondrial F1 complex assembly factor 2
1835	1	1	1	1	1	1	1	1		An12g00100	Anig13524.1	AO090038000626	Afu7g02500	AN9069.2	FG00702.1	MG01191.4	NCU00911.2				K00786		2.4.-.-
1836	1	1	1	1	1	1	1	1		An12g00040	Anig13113.1	AO090038000630	Afu7g02540	AN9072.2	FG00808.1	MG01179.4	NCU00889.2
1837	1	1	1	1	1	1	1	1		An11g11260	Anig13853.1	AO090020000009	Afu3g05390	AN3464.2	FG07872.1	MG03476.4	NCU05078.2				K00573	protein-L-isoaspartate(D-aspartate) O-methyltransferase	2.1.1.77
1838	1	1	1	1	1	1	1	1		An11g11250	Anig13854.1	AO090020000010	Afu3g05400	AN3463.2	FG09848.1	MG03565.4	NCU02424.2				K05516	curved DNA-binding protein
1839	1	1	1	1	1	1	1		1	An11g11230	Anig13856.1	AO090020000012	Afu3g05420	AN3461.2	FG07875.1	MG03479.4		YBR291C
1840	1	1	1	1	1	1	1		1	An11g11100	Anig09905.1	AO090020000026	Afu3g05540	AN3450.2	FG07855.1	MG03488.4		YDL017W			K02214	cell division control protein CDC7	2.7.1.37 2.7.1.-
1841	1	1	1	1	1	1	1	1		An11g11050	Anig02240.1	AO090020000030	Afu3g05580	AN3445.2	FG07937.1	MG03530.4	NCU02351.2
1842	1	1	1	1	1	1	1	1		An11g10970	Anig06644.1	AO090020000036	Afu3g05660	AN3440.2	FG08084.1	MG03465.4	NCU05045.2
1843	1	1	1	1	1	1	1	1		An11g10920	Anig13038.1	AO090020000040	Afu3g05720	AN3437.2	FG10970.1	MG10857.4	NCU02332.2					myosin ATPase	3.6.4.1
1844	1	1	1	1	1	1	1	1		An11g10890	Anig06555.1	AO090020000042	Afu3g05740	AN3432.2	FG06059.1	MG03853.4	NCU09705.2				K01785	aldose 1-epimerase	5.1.3.3
1845	1	1	1	1	1	1	1	1		An11g10610	Anig04594.1	AO090020000066	Afu8g01730	AN1257.2	FG10282.1	MG04092.4	NCU00244.2						2.4.1.123 2.4.1.186
1846	1	1	1	1	1	1	1	1		An11g10470	Anig06071.1	AO090020000074	Afu3g06040	AN2762.2	FG10804.1	MG06561.4	NCU02291.2				K00252	glutaryl-CoA dehydrogenase	1.3.99.7
1847	1	1	1	1	1	1	1	1		An11g10390	Anig04616.1	AO090020000083	Afu3g06100	AN2768.2	FG10764.1	MG00887.4	NCU02221.2
1848	1	1	1	1	1	1	1	1		An11g10380	Anig04615.1	AO090020000084	Afu3g06110	AN2767.2	FG06045.1	MG00884.4	NCU02224.2				K03033 K02523	26S proteasome regulatory subunit N3 octaprenyl-diphosphate synthase	2.5.1.-
1849	1	1	1	1	1		1	1	1	An11g10320	Anig01317.1	AO090020000087	Afu3g06140	AN2756.2		MG02949.4	NCU10938.2	YNL243W			K04559	huntingtin interacting protein 1
1850	1	1	1	1	1	1	1	1		An11g10190	Anig09747.1	AO090020000091	Afu3g06180	AN4736.2	FG08889.1	MG02980.4	NCU01961.2				K01142	exodeoxyribonuclease III	3.1.11.2 4.2.99.18
1851	1		1	1	1	1	1	1	1	An11g10150		AO090020000395	Afu3g06210	AN4739.2	FG09453.1	MG03013.4	NCU03166.2	YAR015W			K01923	phosphoribosylaminoimidazole-succinocarboxamide synthase	6.3.2.6
1852	1	1	1	1	1	1	1	1		An11g10060	Anig08226.1	AO090020000125	Afu3g06280	AN4745.2	FG08638.1	MG03048.4	NCU00553.2
1853	1	1	1	1	1	1	1	1		An11g10030	Anig01225.1	AO090020000127	Afu3g06300	AN4743.2	FG08857.1	MG02731.4	NCU02160.2				K04392	Rho superfamily, small GTP binding protein Rac	3.6.1.47
1854	1	1	1	1	1	1	1	1		An11g10000	Anig06984.1	AO090020000118	Afu3g06320	AN4751.2	FG08849.1	MG02729.4	NCU02169.2
1855	1	1	1	1	1	1	1	1		An11g09985	Anig04991.1	AO090020000116	Afu3g06340	AN4753.2	FG08860.1	MG02733.4	NCU02162.2
1856	1	1	1	1	1	1	1	1		An11g09910	Anig11815.1	AO090020000107	Afu3g06430	AN4759.2	FG08936.1	MG02923.4	NCU01911.2
1857	1	1	1	1	1	1	1	1		An11g09900	Anig13959.1	AO090020000106	Afu3g06440	AN4760.2	FG08933.1	MG02946.4	NCU01913.2
1858	1	1	1	1	1	1	1	1		An11g09890	Anig06724.1	AO090020000105	Afu3g06450	AN4761.2	FG08935.1	MG02954.4	NCU01912.2				K00728	dolichyl-phosphate-mannose-protein mannosyltransferase	2.4.1.109
1859	1	1	1	1	1	1	1	1		An11g09870	Anig06727.1	AO090020000103	Afu3g06470	AN4763.2	FG08531.1	MG03664.4	NCU02015.2
1860	1	1	1	1		1	1	1	1	An11g09770	Anig07859.1	AO090020000345	Afu3g06550		FG08529.1	MG03661.4	NCU02004.2	YGR208W			K01079	phosphoserine phosphatase	3.1.3.3
1861	1	1	1	1	1	1	1	1		An11g09660	Anig00568.1	AO090020000334	Afu3g06650	AN4778.2	FG08706.1	MG02633.4	NCU01993.2				K00993	ethanolaminephosphotransferase	2.7.8.1
1862	1	1	1	1	1	1	1	1		An11g09650	Anig06318.1	AO090020000332	Afu3g06660	AN4779.2	FG09429.1	MG02605.4	NCU08092.2
1863	1	1	1	1	1	1	1	1		An11g09640	Anig06319.1	AO090020000331	Afu3g06670	AN4780.2	FG08689.1	MG10319.4	NCU00590.2
1864	1	1	1	1	1	1	1	1		An11g09610	Anig06322.1	AO090020000328	Afu3g06700	AN4783.2	FG00182.1	MG10325.4	NCU00593.2
1865	1	1	1	1	1	1	1	1		An11g09560	Anig11722.1	AO090020000320	Afu3g06770	AN4788.2	FG08897.1	MG02985.4	NCU01950.2
1866	1	1	1	1	1	1	1	1		An11g09540	Anig11724.1	AO090020000318	Afu3g06790	AN4790.2	FG08716.1	MG02748.4	NCU02178.2				K00985	RNA-directed RNA polymerase	2.7.7.48
1867	1		1	1	1	1	1	1	1	An11g09460		AO090020000309	Afu3g06880	AN4798.2	FG08932.1	MG02948.4	NCU01914.2	YOR357C
1868	1	1	1	1	1	1	1	1		An11g09450	Anig11536.1	AO090020000304	Afu3g06890	AN4799.2	FG08870.1	MG02741.4	NCU02152.2
1869	1	1	1	1	1	1	1	1		An11g09440	Anig11538.1	AO090020000302	Afu3g06910	AN4800.2	FG08872.1	MG02743.4	NCU02151.2
1870	1	1	1	1	1	1	1	1		An11g09390	Anig07582.1	AO090001000661	Afu2g05500	AN7497.2	FG02474.1	MG04136.4	NCU05221.2				K03937	NADH dehydrogenase (ubiquinone) Fe-S protein 4	1.6.5.3 1.6.99.3
1871	1	1	1	1	1	1	1	1		An11g09350	Anig11192.1	AO090001000657	Afu2g05450	AN7500.2	FG02477.1	MG04140.4	NCU05225.2				K03885	NADH dehydrogenase	1.6.99.3 1.6.5.3
1872	1	1	1	1	1	1	1	1		An11g09330	Anig03211.1	AO090001000656	Afu2g05440	AN7501.2	FG02475.1	MG04137.4	NCU05222.2
1873	1	1	1			1			4	An11g08940	Anig08894.1	AO090012000129			FG03354.1			YDR533C YMR322C YOR391C YPL280W
1874	1	1	1	1	1	1	2			An11g07830	Anig11134.1	AO090005001343	Afu7g00910	AN6452.2	FG03427.1	MG00304.4 MG09354.4
1875	1	1	1	1	1	1	1	1		An11g07750	Anig03011.1	AO090012000365	Afu6g09590	AN7527.2	FG08125.1	MG09007.4	NCU04940.2				K00001	alcohol dehydrogenase	1.1.1.1
1876	1	1	1	1	1	1	1	1		An11g07700	Anig13551.1	AO090001000613	Afu6g09520	AN7524.2	FG08746.1	MG00998.4	NCU07059.2					carboxylic ester hydrolases.	3.1.1.-
1877	1	1	1	1	1	1	1	1		An11g07660	Anig04956.1	AO090001000604	Afu6g09250	AN7533.2	FG08623.1	MG06512.4	NCU03914.2				K01210	glucan 1,3-beta-glucosidase	3.2.1.58
1878	1	1	1	1	1	1	1	1		An11g07450	Anig07018.1	AO090001000603	Afu6g09240	AN7537.2	FG08631.1	MG06514.4	NCU07062.2				K00870	protein kinase	2.7.1.37 2.7.1.-
1879	1	1	1	1	1	1	1	1		An11g06970	Anig05482.1	AO090001000598	Afu6g09200	AN1781.2	FG08965.1	MG01297.4	NCU04693.2
1880	1	1	1	1	1	1	1	1		An11g06860	Anig13515.1	AO090001000586	Afu6g09110	AN1766.2	FG05127.1	MG07444.4	NCU09551.2
1881	1	1	1	1	1	1	1	1		An11g06830	Anig13517.1	AO090001000585	Afu6g09080	AN1768.2	FG08615.1	MG04955.4	NCU04724.2
1882	1	1	1	1	1	1	1	1		An11g06730	Anig10877.1	AO090001000575	Afu6g08980	AN1758.2	FG05367.1	MG08329.4	NCU07131.2
1883	1	1	1	1	1	1	1	1		An11g06670	Anig01220.1	AO090001000571	Afu6g08920	AN1752.2	FG08463.1	MG00929.4	NCU04077.2				K00380	sulfite reductase (NADPH) flavoprotein alpha-component	1.8.1.2
1884	1	1	1	1	1	1	1	1		An11g06650	Anig11630.1	AO090001000569	Afu6g08900	AN1750.2	FG05336.1	MG00560.4	NCU04041.2
1885	1	1	1	1	1	1	1	1		An11g06200	Anig04437.1	AO090001000553	Afu6g08810	AN1728.2	FG09234.1	MG01333.4	NCU04074.2				K00332	NADH dehydrogenase I chain C	1.6.5.3
1886	1	1	1	1	1	1	1	1		An11g06160	Anig11447.1	AO090001000550	Afu6g08760	AN1731.2	FG04886.1	MG04244.4	NCU02936.2				K00309		1.5.3.- 1.5.99.8
1887	1	1	2		1	1	1	1		An11g05910	Anig09932.1	AO090003001492 AO090011000154		AN5354.2	FG09186.1	MG04975.4	NCU06080.2				K00344	NADPH2:quinone reductase	1.6.5.5 1.3.1.-
1888	1	1	1	1	1	1		2		An11g05860	Anig09072.1	AO090103000180	Afu5g03960	AN0509.2	FG10561.1		NCU05317.2 NCU07484.2				K01183	chitinase	3.2.1.14
1889	1	1	1	1	1	1	1	1		An11g05700	Anig02028.1	AO090001000524	Afu6g08630	AN9512.2	FG06864.1	MG00488.4	NCU02064.2
1890	1	1	1	1	1	1	1	1		An11g05640	Anig00403.1	AO090001000522	Afu6g08610	AN9511.2	FG07093.1	MG05756.4	NCU09218.2
1891	1	1	1	1	1	1	1	1		An11g05440	Anig07823.1	AO090003001019	Afu5g13840	AN1202.2	FG09179.1	MG09400.4	NCU02895.2				K01529		3.6.1.-
1892	1	1	1	1	1	1		1	1	An11g05330	Anig06130.1	AO090023000308	Afu6g10030	AN2124.2	FG05366.1		NCU05941.2	YDR284C			K01080	phosphatidate phosphatase	3.1.3.4 3.1.3.-
1893	1	1	1	1	1	1	1	1		An11g05230	Anig12337.1	AO090003000327	Afu2g05220	AN2110.2	FG02691.1	MG10254.4	NCU01057.2
1894	1	1	1	1	1	1	1	1		An11g04780	Anig05220.1	AO090003000307	Afu2g05040	AN2096.2	FG09327.1	MG03628.4	NCU02591.2
1895	1	2	1	1	1	1		1		An11g04750	Anig02261.1 Anig11074.1	AO090003000304	Afu2g05020	AN2094.2	FG07084.1		NCU09219.2
1896	1	1	1	1	1	1	1	1		An11g04740	Anig11072.1	AO090003000303	Afu2g05010	AN2093.2	FG07083.1	MG05755.4	NCU09220.2
1897	1	1	1	1	1	1	1	1		An11g04730	Anig11071.1	AO090003000302	Afu2g05000	AN2092.2	FG06836.1	MG04416.4	NCU07415.2				K01259	proline iminopeptidase	3.4.11.5
1898	1	1	1	1	1	1	1	1		An11g04720	Anig02575.1	AO090003000301	Afu2g04980	AN2091.2	FG10194.1	MG07241.4	NCU01147.2				K01618		4.1.1.- 4.1.1.28
1899	1	1	1	1	1	1	1	1		An11g04650	Anig12154.1	AO090003000297	Afu2g04940	AN2089.2	FG01055.1	MG00514.4	NCU09237.2
1900	1	1	1	1	1	1	1	1		An11g04530	Anig12687.1	AO090003000287	Afu2g04840	AN2082.2	FG08744.1	MG06516.4	NCU03906.2
1901	1	1	1	1	1	1	1	1		An11g04360	Anig09433.1	AO090003000269	Afu2g04700	AN2068.2	FG09491.1	MG06496.4	NCU03897.2
1902	1	1	1	1	1	1	1	1		An11g04210	Anig11768.1	AO090003000263	Afu2g04650	AN2065.2	FG08390.1	MG00463.4	NCU10733.2				K01072	ubiquitin thiolesterase	3.1.2.15 3.1.13.4
1903	1	1	1	1	1	1	1	1		An11g04200	Anig11769.1	AO090003000262	Afu2g04630	AN2063.2	FG09466.1	MG02504.4	NCU03981.2				K00956	sulfate adenylyltransferase subunit 1	2.7.7.4
1904	1	1	1	1	1	1	1	1		An11g03530	Anig13912.1	AO090001000020	Afu3g14670	AN9000.2	FG06468.1	MG10938.4	NCU08428.2
1905	1	1	1	1	1	1		1	1	An11g03290	Anig10519.1	AO090003000235	Afu2g04430	AN1876.2	FG09484.1		NCU04814.2	YOL060C
1906	1	1	1	1	1	1	1	1		An11g03170	Anig05332.1	AO090003000241	Afu2g04460	AN1873.2	FG08546.1	MG04960.4	NCU04016.2
1907	1	1	1	1	1	1	1	1		An11g03110	Anig10066.1	AO090003000243	Afu2g04520	AN1868.2	FG09245.1	MG03824.4	NCU04078.2				K00001	alcohol dehydrogenase	1.1.1.1
1908	1	1	1	1	1	1	1	1		An11g03000	Anig02861.1	AO090003000222	Afu2g04370	AN1879.2	FG02244.1	MG04227.4	NCU05622.2				K01423		3.4.-.-
1909	1	1	1	1	1	1	1	1		An11g02950	Anig07730.1	AO090003000135	Afu6g07970	AN4183.2	FG02645.1	MG08067.4	NCU01151.2				K01367	calpain-1	3.4.22.52 3.4.22.17
1910	1	1	1	1	1	1	1	1		An11g02840	Anig08455.1	AO090003000142	Afu6g07910	AN4171.2	FG08449.1	MG01047.4	NCU03886.2
1911	1	1	1	1	1	1	1	1		An11g02830	Anig01901.1	AO090003000144	Afu6g07900	AN4170.2	FG08448.1	MG01045.4	NCU03887.2
1912	1	1	1	1	1	1	1	1		An11g02750	Anig10250.1	AO090003000149	Afu6g07860	AN4166.2	FG08447.1	MG01043.4	NCU03965.2
1913	1	1		1	1	1	1	1	1	An11g02640	Anig10910.1		Afu6g07840	AN1932.2	FG09500.1	MG02496.4	NCU03891.2	YCL033C			K07305	peptide methionine sulfoxide reductase MsrB	1.8.4.6
1914	1	1	1	1	1	1	1	1		An11g02610	Anig10913.1	AO090003000166	Afu6g07760	AN1922.2	FG08444.1	MG06504.4	NCU03972.2				K03037	26S proteasome regulatory subunit N7	3.4.99.46
1915	1	1	1	1	1	1	1	1		An11g02590	Anig11255.1	AO090003000168	Afu6g07740	AN1921.2	FG09281.1	MG08896.4	NCU04802.2
1916	1	1	1	1	1	1	1	1		An11g02520	Anig11743.1	AO090003000177	Afu6g07690	AN1916.2	FG08445.1	MG06505.4	NCU03971.2				K00565	mRNA (guanine-N7-)-methyltransferase	2.1.1.56
1917	1	1	1	1	1	1	1	1		An11g02380	Anig06327.1	AO090003000189	Afu6g07620	AN1911.2	FG05347.1	MG05936.4	NCU05937.2				K00966	mannose-1-phosphate guanylyltransferase	2.7.7.13
1918	1	1	1	1	1	1		1	1	An11g02360	Anig10677.1	AO090003000198	Afu6g07540	AN1904.2	FG09465.1		NCU03980.2	YJR064W			K04077	chaperonin GroEL (Hsp60)
1919	1	1	1	1	1	1	1	1		An11g02200	Anig06878.1	AO090003000208	Afu2g04200	AN1899.2	FG06001.1	MG06691.4	NCU01830.2				K00457	4-hydroxyphenylpyruvate dioxygenase	1.13.11.27
1920	1	1	1	1	1	1	1	1		An11g02050	Anig10134.1	AO090003000122	Afu6g08040	AN3953.2	FG01110.1	MG01274.4	NCU03099.2
1921	1	1	1	1	1	1	1	1		An11g02020	Anig10660.1	AO090003000119	Afu6g08100	AN3948.2	FG01109.1	MG01262.4	NCU03097.2
1922	1	1		1	1	1	1	1	1	An11g02010	Anig02073.1		Afu6g08110	AN3947.2	FG01348.1	MG10609.4	NCU10044.2	YKL114C			K01151	deoxyribonuclease IV	3.1.21.2 4.2.99.18
1923	1	1	1	1	1	1	1	1		An11g02000	Anig04106.1	AO090003000118	Afu6g08120	AN3946.2	FG01347.1	MG10608.4	NCU10043.2				K02178	checkpoint serine/threonine-protein kinase	2.7.1.37
1924	1	1	1	1	1	1	1	1		An11g01890	Anig05030.1	AO090003000105	Afu6g08200	AN3941.2	FG00565.1	MG07734.4	NCU02496.2				K02555	M-phase inducer tyrosine phosphatase	3.1.3.48
1925	1	1	1	1	1	1	1	1		An11g01870	Anig09336.1	AO090003000103	Afu6g08220	AN3939.2	FG00359.1	MG07731.4	NCU02498.2				K03869	cullin 3
1926	1	1	1	1	1	1	1	1		An11g01840	Anig07371.1	AO090003000100	Afu6g08250	AN3937.2	FG00566.1	MG07744.4	NCU02495.2
1927	1	1	1	1	1	1	1	1		An11g01790	Anig12738.1	AO090003000097	Afu6g08290	AN3934.2	FG05625.1	MG01574.4	NCU08618.2
1928	2	2	1	2	1					An11g01700 An11g01720	Anig02819.1 Anig08496.1	AO090003000089	Afu6g08340 Afu6g08350	AN3929.2							K01514	exopolyphosphatase	3.6.1.11
1929	1	1	1	1	1	1	1	1		An11g01650	Anig04214.1	AO090003000092	Afu6g08380	AN3926.2	FG00414.1	MG04473.4	NCU03244.2						3.6.5.1
1930	1	1	1	1	1	1	1	1		An11g01640	Anig02114.1	AO090003000091	Afu6g08370	AN3927.2	FG01057.1	MG04474.4	NCU03243.2				K01117	sphingomyelin phosphodiesterase	3.1.4.12 3.1.4.3
1931	1	1	1	1	1	1	1	1		An11g01600	Anig11095.1	AO090001000499	Afu6g08430	AN3921.2	FG01197.1	MG05760.4	NCU03232.2
1932	1	1	1	1	1	1	1	1		An11g01570	Anig06156.1	AO090001000502	Afu6g08450	AN3919.2	FG01282.1	MG09923.4	NCU09113.2				K00231	protoporphyrinogen oxidase	1.3.3.4
1933	1	1	1	1	1	1	1	1		An11g01520	Anig04880.1	AO090001000512	Afu6g08520	AN3913.2	FG01234.1	MG09898.4	NCU08377.2				K01768	adenylate cyclase	4.6.1.1
1934	1	1	1	1	1	1	1	1		An11g01390	Anig04604.1	AO090023000297	Afu6g10090	AN9514.2	FG00810.1	MG01182.4	NCU00888.2				K00022	3-hydroxyacyl-CoA dehydrogenase	1.1.1.35 1.1.1.95
1935	1		1	1	1	1	1	1	1	An11g01310		AO090023000281	Afu6g10330	AN7206.2	FG08975.1	MG04862.4	NCU08878.2	YML064C
1936	2				1	1	1	1		An11g01040 An11g05350				AN7188.2	FG09782.1	MG01452.4	NCU06352.2
1937	1	1	1	1	1	1	1	1		An11g00860	Anig13957.1	AO090023000228	Afu6g10380	AN2458.2	FG05884.1	MG04863.4	NCU08875.2
1938	1	1	1	1	1	1	1	1		An11g00800	Anig03382.1	AO090023000226	Afu6g10480	AN2453.2	FG00940.1	MG03239.4	NCU10388.2				K03768	peptidyl-prolyl cis-trans isomerase B	5.2.1.8
1939	1	1	1	1	1	1	1	1		An11g00740	Anig12058.1	AO090023000218	Afu6g10550	AN2447.2	FG01481.1	MG03241.4	NCU08511.2
1940	1	1	1	1	1	1	1	1		An11g00720	Anig12059.1	AO090023000217	Afu6g10560	AN2446.2	FG06032.1	MG06731.4	NCU03528.2				K03505	DNA polymerase delta, subunit D	2.7.7.7
1941	1	1	1	1	1	1	1	1		An11g00650	Anig02290.1	AO090023000195	Afu6g10770	AN9498.2	FG04190.1	MG01886.4	NCU08664.2
1942	1	1	1	1	1	1		1	1	An11g00640	Anig08653.1	AO090023000196	Afu6g10760	AN9497.2	FG04189.1		NCU08666.2	YKL033W-A				2-haloacid dehalogenase.	3.8.1.2
1943	1	1	1	1	1	1	1	1		An11g00570	Anig06378.1	AO090023000203	Afu6g10680	AN2434.2	FG04211.1	MG09811.4	NCU07604.2
1944	1	1	1	1	1	1	1	1		An11g00530	Anig01824.1	AO090023000205	Afu6g10660	AN2435.2	FG06039.1	MG06720.4	NCU06783.2				K01648	ATP citrate (pro-S)-lyase	2.3.3.8
1945	1	1	1	1	1	1	1	1		An11g00480	Anig06826.1	AO090023000208	Afu6g10620	AN2439.2	FG06219.1	MG06111.4	NCU09744.2				K02180	cell cycle arrest protein BUB3
1946	1	1	1	1	1	1	1	1		An11g00460	Anig06824.1	AO090023000210	Afu6g10600	AN2441.2	FG04268.1	MG01832.4	NCU08040.2				K04532	amyloid beta precursor protein binding protein 1
1947	1	1	1	1	1	1	1	1		An11g00420	Anig08921.1	AO090012000155	Afu6g10830	AN6391.2	FG09815.1	MG06099.4	NCU06630.2				K04382	protein phosphatase 2 (formerly 2A), catalytic subunit	3.1.3.16
1948	1	1	1	1	1	1	1	1		An11g00400	Anig05419.1	AO090012000150	Afu6g10880	AN6394.2	FG10285.1	MG05949.4	NCU08924.2				K00249	acyl-CoA dehydrogenase	1.3.99.3 1.3.99.10
1949	1	1	1	1	1	1	1	1		An10g00790	Anig10760.1	AO090701000345	Afu2g00820	AN9287.2	FG02360.1	MG09314.4	NCU03322.2
1950	1	1	1	1	1	1		1	1	An10g00530	Anig06975.1	AO090701000359	Afu2g01010	AN7625.2	FG09940.1		NCU06666.2	YJL153C			K01858	myo-inositol-1-phosphate synthase	5.5.1.4
1951	1	1	1	1	1	1	1	1		An10g00490	Anig10215.1	AO090701000375	Afu2g01060	AN7650.2	FG05544.1	MG06390.4	NCU00196.2
1952	1	1	1	1	1	1	1	1		An10g00370	Anig03585.1	AO090701000396	Afu2g01200	AN7658.2	FG10361.1	MG07332.4	NCU01161.2
1953	1	1	1	1	1	1	1	1		An09g06840	Anig10954.1	AO090102000644	Afu5g04360	AN4287.2	FG04319.1	MG03181.4	NCU05453.2
1954	1	1	1	1	1	1	1	1		An09g06830	Anig10953.1	AO090102000642	Afu5g04340	AN4285.2	FG05203.1	MG03158.4	NCU01760.2
1955	1	1	1		1	1	1	1	1	An09g06810	Anig10282.1	AO090102000640		AN4283.2	FG06002.1	MG06690.4	NCU01831.2	YLR005W			K03142	transcription initiation factor TFIIH subunit H2
1956	1	1	1	1	1	1	1	1		An09g06800	Anig10283.1	AO090102000639	Afu5g04330	AN4282.2	FG01604.1	MG09190.4	NCU02319.2				K01256	membrane alanyl aminopeptidase	3.4.11.2 3.4.11.1
1957	1	1	1	1	1	1	1	1		An09g06780	Anig13368.1	AO090102000637	Afu5g04310	AN4280.2	FG00308.1	MG03247.4	NCU03556.2
1958	1	1	1	1	1	1	1	1		An09g06740	Anig13371.1	AO090102000633	Afu5g04270	AN8280.2	FG01419.1	MG07197.4	NCU01654.2				K01897	long-chain fatty-acid-CoA ligase	6.2.1.3
1959	1	1	1	1	1	1	1		1	An09g06700	Anig07590.1	AO090102000629	Afu5g04240	AN8276.2	FG01424.1	MG07203.4		YNL251C
1960	1	1	1	1	1	1	1	1		An09g06650	Anig00988.1	AO090102000625	Afu5g04210	AN8273.2	FG00644.1	MG03226.4	NCU03559.2				K00415	ubiquinol-cytochrome c reductase core subunit 2	1.10.2.2 3.4.24.64
1961	1	1	2	1	1		1	1		An09g06610	Anig03175.1	AO090102000621 AO090102000622	Afu5g04180	AN8270.2		MG06341.4	NCU06414.2
1962	1	1	1	1	1	1	1	1		An09g06480	Anig03691.1	AO090102000579	Afu5g03690	AN8233.2	FG08917.1	MG09991.4	NCU02200.2
1963	1	1	1	1	1	1	1	1		An09g06420	Anig01283.1	AO090102000584	Afu5g03740	AN9522.2	FG07173.1	MG09516.4	NCU04099.2				K01796		5.1.99.4
1964	1	1	1	1	1	1	1	1		An09g06330	Anig06232.1	AO090102000592	Afu5g03860	AN8245.2	FG06114.1	MG07470.4	NCU03801.2				K01077	alkaline phosphatase	3.1.3.1
1965	1	1	1	1	1	1	1	1		An09g06310	Anig09426.1	AO090102000594	Afu5g03870	AN8247.2	FG06113.1	MG05963.4	NCU07795.2
1966	1	1	1	1		1	1	1	1	An09g06300	Anig09427.1	AO090102000595	Afu5g03900		FG06112.1	MG05964.4	NCU07794.2	YPL252C			K04755	ferredoxin, 2Fe-2S
1967	1	1	1	1	1	1	1	1		An09g06270	Anig02034.1	AO090102000598	Afu5g03930	AN2470.2	FG02432.1	MG02886.4	NCU09051.2				K00001	alcohol dehydrogenase	1.1.1.1
1968	1		1	1	1	1	1	1	1	An09g06250		AO090102000599	Afu5g03990	AN8252.2	FG06133.1	MG07536.4	NCU04192.2	YKL103C			K01268	aminopeptidase I	3.4.11.22 3.4.11.-
1969	1	1	1	1	1	1	1	1		An09g06180	Anig06870.1	AO090102000602	Afu5g04000	AN8253.2	FG09037.1	MG09254.4	NCU08904.2
1970	1	1	1	1	1	1	1	1		An09g06050	Anig01429.1	AO090102000577	Afu5g03670	AN8231.2	FG09035.1	MG10635.4	NCU01083.2				K01611	S-adenosylmethionine decarboxylase	4.1.1.50
1971	1	1	1	1	1	1	1	1		An09g05980	Anig09410.1	AO090102000567	Afu5g03570	AN8225.2	FG05932.1	MG05957.4	NCU08893.2				K02863	large subunit ribosomal protein L1
1972	1	1	1	1	1	1	1	1		An09g05850	Anig05732.1	AO090102000556	Afu5g03470	AN8214.2	FG07374.1	MG07477.4	NCU04654.2				K00773	queuine tRNA-ribosyltransferase	2.4.2.29
1973	1	1	1	1	1	1	1	1		An09g05700	Anig01888.1	AO090005000797	Afu1g03040	AN9449.2	FG10133.1	MG05648.4	NCU01340.2				K06950
1974	1	1	1	1	1	1	1	1		An09g05670	Anig03319.1	AO090102000541	Afu5g03360	AN8204.2	FG05580.1	MG04697.4	NCU00293.2				K03426	NAD diphosphatase	3.6.1.22
1975	1	1	1	1	1	1	1	1		An09g05630	Anig11698.1	AO090102000535	Afu5g03310	AN8200.2	FG05892.1	MG04022.4	NCU03791.2
1976	1	1	1	1	1	1	1	1		An09g05540	Anig07325.1	AO090102000532	Afu5g03290	AN8197.2	FG05893.1	MG04021.4	NCU03790.2
1977	1	1	1	1	1	1	1	1		An09g05490	Anig04601.1	AO090102000528	Afu5g03260	AN8194.2	FG06115.1	MG07471.4	NCU03800.2
1978	1	2	1	1		1	1	1		An09g05480	Anig00240.1 Anig09267.1	AO090102000527	Afu5g03250		FG07382.1	MG07468.4	NCU03797.2				K01072	ubiquitin thiolesterase	3.1.2.15
1979	1	1	1	1	1	1	1	1		An09g05420	Anig09270.1	AO090102000523	Afu5g03220	AN9460.2	FG06800.1	MG07324.4	NCU06677.2				K01423		3.4.-.- 3.4.99.-
1980	1	1	1	1	1	1	1	1		An09g05380	Anig13077.1	AO090102000521	Afu5g03180	AN8191.2	FG06790.1	MG08170.4	NCU10582.2				K03259	translation initiation factor eIF-4E
1981	1	1	1	1	1	1	1	1		An09g05300	Anig07057.1	AO090102000516	Afu5g03130	AN8187.2	FG06798.1	MG07323.4	NCU06679.2				K00680		2.3.1.-
1982	1	1	1	1	1	1	1	1		An09g05230	Anig06773.1	AO090102000507	Afu5g03050	AN8180.2	FG06116.1	MG07472.4	NCU03799.2				K06063	SKI interacting protein
1983	1	1	1	1	1	1	1	1		An09g05170	Anig13462.1	AO090102000501	Afu5g03010	AN8175.2	FG06087.1	MG09527.4	NCU01380.2
1984	1	1	1	1	1	1	1	1		An09g05080	Anig11805.1	AO090102000498	Afu5g02990	AN8172.2	FG07188.1	MG08189.4	NCU03756.2				K00832	aromatic-amino-acid transaminase	2.6.1.57
1985	1	1	1	1	1	1	1	1		An09g05040	Anig01563.1	AO090102000494	Afu5g02950	AN8167.2	FG05979.1	MG04078.4	NCU01395.2
1986	2	1	2	1					1	An09g05010 An15g01900	Anig10576.1	AO090009000552 AO090102000493	Afu5g02940					YGL077C
1987	1	1	1	1	1	1	1	1		An09g04950	Anig00946.1	AO090102000492	Afu5g02930	AN8169.2	FG07410.1	MG04017.4	NCU03768.2				K01424	L-asparaginase	3.5.1.1 3.1.1.5
1988	1	1	1	1	1	1	1	1		An09g04790	Anig02047.1	AO090012000761	Afu3g13930	AN3145.2	FG10382.1	MG08457.4	NCU07238.2
1989	1	1	1	1	1	1	1		1	An09g04710	Anig12096.1	AO090012000733	Afu3g13970	AN3188.2	FG10007.1	MG07037.4		YGR170W			K01613	phosphatidylserine decarboxylase	4.1.1.65
1990	1		1	1	1	1	1	1	1	An09g04660		AO090012000729	Afu3g13990	AN2489.2	FG04484.1	MG10675.4	NCU07172.2	YPL042C			K00924		2.7.1.- 2.7.1.37
1991	1	1	1	1	1	1	1	1		An09g04650	Anig03952.1	AO090012000728	Afu3g14000	AN2490.2	FG02621.1	MG08121.4	NCU04328.2				K01931		6.3.2.19
1992	1	1	1	1	1	1	1	1		An09g04620	Anig02764.1	AO090012000726	Afu3g14020	AN2492.2	FG08726.1	MG02779.4	NCU00687.2
1993	1	1	1	1	1	1	1	1		An09g04590	Anig11028.1	AO090012000722	Afu3g14050	AN2496.2	FG08819.1	MG02781.4	NCU00675.2
1994	1	1	1	1	1	1	1	1		An09g04580	Anig06872.1	AO090012000721	Afu3g14060	AN2497.2	FG04980.1	MG04920.4	NCU06530.2				K01074	palmitoyl-protein thioesterase	3.1.2.22
1995	1	1	1	1	1		1	1	1	An09g04520	Anig02731.1	AO090012000653	Afu3g14110	AN2500.2		MG00658.4	NCU04775.2	YLR285W
1996	1	1	1	1	1	1		1	1	An09g04300	Anig07341.1	AO090020000620	Afu3g14230	AN2516.2	FG10048.1		NCU04637.2	YDR388W			K00903	protein-tyrosine kinase	2.7.1.112
1997	1	1	1	1	1	1		1	1	An09g04250	Anig01692.1	AO090020000618	Afu3g14250	AN2509.2	FG02657.1		NCU05752.2	YJR078W			K00463	indoleamine-pyrrole 2,3-dioxygenase	1.13.11.42
[truncated: 13,722 more rows]
