# Supplementary material for: Metabolic peculiarities of Aspergillus niger disclosed by comparative metabolic genomics
Source: Genome Biol. 2007 Sep 4;8(9):R182. doi: 10.1186/gb-2007-8-9-r182 (PMC2375020; doi:10.1186/gb-2007-8-9-r182)
Supplement: Additional data file 3 — Strain-specific CDSs identified by cross-comparing the two A. niger strains. [file gb-2007-8-9-r182-S3.xls]

## Sheet: CBS 513.88
Unique CDSs in CBS 513.88 compared to ATCC 9029			Best homolog in ATCC 9029					Best homolog in CBS 513.88
CDS ID	annotation	size of aa	CDS ID	Annotation	Identity %	evalue	ortholog of column D	CDS ID	Annotation	Identity %	evalue
An01g00400	strong similarity to hypothetical protein SPBC12C2.09c - Schizosaccharomyces pombe	325	Anig05304	gb|EAL92524.1 haemolysin-III family protein [Aspergillus fumigatus Af293] ref|XP_754562.1| haemolysin-III family protein [Aspergillus fumigatus Af293]	45.96	1.5e-71	An16g04540	An16g04540	strong similarity to hypothetical protein SPBC12C2.09c - Schizosaccharomyces pombe [truncated ORF]	46.67	2e-36
An01g01140	strong similarity to hypothetical protein encoded by An01g12050 - Aspergillus niger	446	Anig13137	gb|AAV68699.1 LolU-2 [Neotyphodium uncinatum]	29.06	6.9e-41	An01g12050	An01g12050	similarity to 15-decalonectrin 15-O-acetyltransferase TRI3 - Fusarium sporotrichioides	29.06	8.9e-41
An01g01760	questionable ORF	33
An01g02520	hypothetical protein	82
An01g02570	questionable ORF	161
An01g02590	hypothetical protein	57
An01g02830	similarity to heat shock protein 67B2 - Drosophila melanogaster	221	Anig00257	gb|EAL84988.1 Thiosulfate sulfurtransferase [Aspergillus fumigatus Af293] ref|XP_747026.1| thiosulfate sulfurtransferase [Aspergillus fumigatus Af293]	29.79	6e-09	An03g05910	An03g05910	strong similarity to hepatic rhodanese - Gallus gallus	30.07	1e-08
An01g03010	hypothetical protein	91
An01g03600	weak similarity to casein kinase 1 cki1p - Schizosaccharomyces pombe	333
An01g04200	questionable ORF	30
An01g05080	similarity to myosin regulatory light chain - Patinopecten yessoensis	292	Anig11993	gb|AAL89686.1 calmodulin [Paracoccidioides brasiliensis] gb|AAX85977.1| calmodulin A [Aspergillus flavus] gb|AAX85976.1| calmodulin A [Aspergillus flavus] sp|P60204|CALM_EMENI Calmodulin (CaM) sp|P60205|CALM_ASPOR Calmodulin (CaM) sp|P60206|CALM_AJECA Calmodulin (CaM) gb|AAC27509.1| calmodulin [Ajellomyces capsulatus] gb|AAB50268.1| calmodulin gb|AAA62800.1| calmodulin dbj|BAA07920.1| calmodulin …	26.15	9.9e-08	An04g07010	An04g07010	strong similarity to calmodulin caM - Aspergillus nidulans	26.15	1.3e-07
An01g06220	strong similarity to secreted RBT4 - Candida albicans [truncated ORF]	149	Anig09946	gb|EAL90566.1 extracellular fruiting body protein, putative [Aspergillus fumigatus Af293] ref|XP_752604.1| extracellular fruiting body protein [Aspergillus fumigatus Af293]	28.43	3.9e-09	An08g05010	An08g05010	similarity to hypothetical pathogenesis-related protein CAD27313.1 - Aspergillus fumigatus	28.43	4.9e-09
An01g06960	strong similarity to hypothetical phosphatidyl synthase SPAC22A12.08c - Schizosaccharomyces pombe	364	Anig01364	phosphatidyl synthase [Aspergillus fumigatus Af293]	43.52	5.9e-64	An02g08050	An02g08050	similarity to hypothetical phosphatidyl synthase SPAC22A12.08c - Schizosaccharomyces pombe	45.14	2.6e-80
An01g07670	hypothetical protein	157
An01g08250	similarity to precursor of LWamide neuropeptide - Anemonia sulcata	139
An01g08360	similarity to hydroxyproline-rich microfilarial sheath protein - Brugia malayi	873
An01g08370	similarity to transcription factor IIIC 95K chain Tfc1 - Saccharomyces cerevisiae	362	Anig04806	hypothetical protein AN7997.2 [Aspergillus nidulans FGSC A4]	36.14	8e-13	An02g10220	An02g10220	similarity to transcription factor IIIC63 - Homo sapiens	31.6	1.7e-23
An01g08610	strong similarity to citrate lyase beta chain CitE - Klebsiella pneumoniae	323
An01g08930	weak similarity to hypothetical RNA binding protein BAA83714.1 - Homo sapiens	609
An01g09220	weak similarity to tyrosinase melC2 - Streptomyces lincolnensis	406	Anig01648	gb|EAL86390.1 tyrosinase, putative [Aspergillus fumigatus Af293] ref|XP_748428.1| tyrosinase [Aspergillus fumigatus Af293]	46.58	6.7e-80	An03g00280	An03g00280	similarity to tyrosinase and tyrosinase activator protein fusion enzyme from patent WO9513386-A - Streptomyces antibioticus	43.4	5.2e-85
An01g09850	similarity to protein SEQ ID NO:2986 from patent WO200200677-A1 - Homo sapiens	274	Anig11406	gb|EAL89465.1 zinc knuckle domain protein [Aspergillus fumigatus Af293] ref|XP_751503.1| hypothetical protein Afu4g13280 [Aspergillus fumigatus Af293]	37.21	4.9e-06	An01g08990
An01g10320	hypothetical protein	315	Anig11135	gi|66849664|gb|EAL89992.1 hypothetical protein Afu4g07950 [Aspergillus fumigatus Af293]gi|70994502|ref|XP_752030.1| hypothetical protein Afu4g07950 [Aspergillus fumigatus Af293]	43.24	4.4e-09	An11g07840	An11g07840	hypothetical protein	43.24	5.7e-09
An01g10440	hypothetical protein	51
An01g11330	strong similarity to hypothetical protein CAD70322.1 - Neurospora crassa	240	Anig12954	emb|CAD70322.1 hypothetical protein [Neurospora crassa]	60.5	6.7e-41		An06g02150	similarity to hypothetical protein CAD70322.1 - Neurospora crassa	51.72	5.2e-46
An01g11500	weak similarity to hypothetical protein encoded by An16g04050 - Aspergillus niger	656						An16g04050	weak similarity to surface lipoprotein from patent WO9504145-A1 - Borrelia burgdorferi	31.52	1.9e-08
An01g12670	hypothetical protein	119
An01g13120	strong similarity to ADP-ribosylation factor-like 2 protein ARL2 - Mus musculus	181	Anig13149	gb|EAL93393.1 ADP-ribosylation factor, putative [Aspergillus fumigatus Af293] ref|XP_755431.1| ADP-ribosylation factor [Aspergillus fumigatus Af293]	43.4	6.8e-39	An02g02880	An02g02880	strong similarity to ADP-ribosylation factor-like protein Arl1 - Saccharomyces cerevisiae	43.75	2.3e-39
An01g13870	hypothetical protein	63
An01g13970	hypothetical protein	42
An01g14075	hypothetical protein	85
An01g14440	similarity to extracellular matrix protein lustrin A - Haliotis rufescens [truncated ORF]	351	Anig05265	(1320..3993)	59.62	2.5e-11	An14g07250	An14g07250	hypothetical protein	50.63	5.6e-16
An01g14570	questionable ORF	92
An01g14830	questionable ORF	49
An02g00500	strong similarity to hypothetical protein encoded by An07g03540 - Aspergillus niger	184						An07g03540	strong similarity to hypothetical protein encoded by An02g00500 - Aspergillus niger	44.86	1.2e-22
An02g00820	hypothetical protein	227
An02g01020	hypothetical protein	163
An02g01170	hypothetical protein	55
An02g01280	questionable ORF	35
An02g01320	weak similarity to hypothetical protein encoded by An03g06340 - Aspergillus niger	162	Anig06048	gb|EAL84509.1 acetyltransferase, GNAT family family [Aspergillus fumigatus Af293] ref|XP_746547.1| acetyltransferase [Aspergillus fumigatus Af293]	43.84	1.3e-24	An14g01690	An14g01685	hypothetical protein	43.84	1.7e-24
An02g01400	similarity to endo-alpha-1,5-arabinanase abnA - Aspergillus niger	437	Anig13126	gb|EAA63615.1 hypothetical protein AN3044.2 [Aspergillus nidulans FGSC A4] ref|XP_660648.1| hypothetical protein AN3044_2 [Aspergillus nidulans FGSC A4] ref|XP_407181.1| hypothetical protein AN3044.2 [Aspergillus nidulans FGSC A4]	44.85	1.9e-80	An16g02730	An16g02730	strong similarity to endo 1,5-alpha-arabinase abnA from patent EP506190-A - Aspergillus niger	43.42	7e-83
An02g02400	hypothetical protein [truncated ORF]	30
An02g02760	weak similarity to skeleton binding protein 1 Pfsbp1 - Plasmodium falciparum	122
An02g03910	hypothetical protein	72
An02g04720	questionable ORF	114
An02g04940	questionable ORF	65
An02g05100	hypothetical protein	171						An10g00430	strong similarity to agglutinin core protein Aga1 - Saccharomyces cerevisiae [truncated ORF]	28.83	9.3e-08
An02g05270	hypothetical protein	68
An02g06290	questionable ORF	33
An02g07390	strong similarity to essential protein #41 from patent WO2003076464-A2 - Aspergillus fumigatus	184
An02g07870	similarity to prolyl-4-hydroxylase-alpha - Drosophila melanogaster	293
An02g07940	strong similarity to hypothetical protein YEL023c - Saccharomyces cerevisiae	642	Anig10545	gb|EAA61105.1 hypothetical protein AN5027.2 [Aspergillus nidulans FGSC A4] ref|XP_662631.1| hypothetical protein AN5027_2 [Aspergillus nidulans FGSC A4] ref|XP_409164.1| hypothetical protein AN5027.2 [Aspergillus nidulans FGSC A4]	41.52	3e-122	An11g08400	An11g08400	strong similarity to hypothetical protein YEL023c - Saccharomyces cerevisiae	41.69	3e-124
An02g08080	strong similarity to cytoplasmic ribosomal protein of the large subunit L22 - Xenopus laevis	124
An02g08090	strong similarity to essential for mitosis protein dim1p - Schizosaccharomyces pombe	143
An02g08250	strong similarity to hypothetical protein F12L6.11 - Arabidopsis thaliana	411	Anig04666	gb|EAL90776.1 cation diffusion facilitator 1 [Aspergillus fumigatus Af293] ref|XP_752814.1| cation diffusion facilitator 1 [Aspergillus fumigatus Af293] emb|CAF32159.1| possible cation efflux protein [Aspergillus fumigatus]	30.7	4.8e-41	An03g02620	An03g02620	strong similarity to protein fragment SEQ ID NO:34719 from patent EP1033405-A2 - Arabidopsis thaliana	30.7	6.2e-41
An02g08520	strong similarity to allantoicase alc - Neurospora crassa	357
An02g08960	questionable ORF	48
An02g09870	questionable ORF	47
An02g11200	similarity to 13 kD subunit of NADH:ubiquionen reductase - Bos taurus	292
An02g11210	weak similarity to hypothetical protein CG4548 - Drosophila melanogaster	208
An02g11330	similarity to developmentally regulated spherulin 4 - Physarum polycephalum	299	Anig10224	gb|EAL89386.1 cell surface antigen spherulin 4, putative [Aspergillus fumigatus Af293] ref|XP_751424.1| cell surface antigen spherulin 4 [Aspergillus fumigatus Af293]	42.7	6.3e-58	An12g10420	An03g05560	strong similarity to developmentally regulated spherulin 4 - Physarum polycephalum	43.27	1.1e-59
An02g11625	weak similarity to RNA helicase GLH-2 - Caenorhabditis elegans	492	Anig05777	nucleoporin Nsp1, putative [Aspergillus fumigatus Af293]	26.32	1.4e-26	An07g07790	An07g05660	similarity to hypothetical protein EAA64430.1 - Aspergillus nidulans	39.09	3.1e-42
An02g11650	hypothetical protein	130
An02g12020	hypothetical protein	117
An02g12340	questionable ORF	90
An02g12740	questionable ORF	47
An02g13920	strong similarity to ubiquitin thiolesterase Yuh1 - Saccharomyces cerevisiae	250	Anig04297	gb|EAL91418.1 Ubiquitin carboxyl-terminal hydrolase, family 1 superfamily [Aspergillus fumigatus Af293] ref|XP_753456.1| ubiquitin carboxyl-terminal hydrolasefamily 1 superfamily [Aspergillus fumigatus Af293]	49.57	3e-55	An12g01820	An12g01820	similarity to ubiquitin thiolesterase L3 - Homo sapiens	49.78	5e-55
An02g14240	strong similarity to mRNA guanylyltransferase - Saccharomyces cerevisiae	409
An02g14250	hypothetical protein	149
An03g00040	strong similarity to dihydrodipicolinate synthase dapA - Corynebacterium glutamicum	311	Anig11970	gb|EAL85271.1 dihydrodipicolinate synthetase family protein [Aspergillus fumigatus Af293] ref|XP_747309.1| dihydrodipicolinate synthetase family protein [Aspergillus fumigatus Af293]	45.15	1.4e-60	An16g07700	An16g07700	similarity to dapA - Corynebacterium glutamicum	43.88	3.1e-60
An03g00070	questionable ORF	31
An03g00080	hypothetical protein [truncated ORF]	64
An03g00110	hypothetical protein	112
An03g00120	hypothetical protein	228
An03g00540	questionable ORF	32
An03g01260	hypothetical protein	78
An03g01400	strong similarity to hypothetical protein encoded by An08g12070 - Aspergillus niger	175						An08g12070	similarity to hypothetical polymorphic immunodominant molecule PIM - Theileria parva	66.67	1.9e-27
An03g01410	similarity to hypothetical protein encoded by An01g02950 - Aspergillus niger	562						An01g02950	similarity to hypothetical protein CAD21096.1 - Neurospora crassa	38.74	5e-15
An03g01420	weak similarity to polypeptide SEQ ID NO:1833 from patent WO200171042-A2 - Drosophila melanogaster	695	Anig10374	hypothetical protein AN0793.2 [Aspergillus nidulans FGSC A4]	46.52	6.5e-68	An06g02210	An18g00540	similarity to precursor of alpha-latrotoxin - Latrodectus tredecimguttatus	45.2	1e-68
An03g02370	weak similarity to rinder-pest virus nucleoprotein from patent JP05322898-A - Rinderpest virus	426						An08g11200	similarity to hypothetical protein encoded by An03g02370 - Aspergillus niger	27.44	1.2e-23
An03g03020	strong similarity to hypothetical impala transposase - Fusarium oxysporum	349	Anig06456	hypothetical protein AN0344.2 [Aspergillus nidulans FGSC A4]	25	1.4e-22	An01g10550	An01g10550	strong similarity to transposase Minos-2 - Drosophila hydei	29.44	2.2e-20
An03g03060	strong similarity to hypothetical protein encoded by An12g06430 - Aspergillus niger	266	Anig13832	gb|EAL87808.1 reverse transcriptase, RNaseH [Aspergillus fumigatus Af293] ref|XP_749846.1| reverse transcriptase RNAseH [Aspergillus fumigatus Af293]	44.76	1.2e-20	An08g11260 An08g11510 An08g12210 An12g06430	An12g06430	strong similarity to reverse transcriptase of the LINE-like retrotransposon Tad1-1 - Neurospora crassa	63.64	6.5e-40
An03g03080	hypothetical protein	114
An03g03090	strong similarity to hypothetical protein encoded by An04g07640 - Aspergillus niger	328						An04g07640	weak similarity to exo-alpha-sialidase TCNA - Trypanosoma cruzi [truncated ORF]	51.37	9.3e-42
An03g03110	strong similarity to retroviral-like transposable element Tnt1 - Nicotiana tabacum	1291						An18g00790	strong similarity to retrotransposon Tto1 - Nicotiana tabacum	26.86	2.5e-63
An03g03550	strong similarity to carnitine racemase caiD - Escherichia coli	272	Anig08203	gb|EAA57779.1 hypothetical protein AN5916.2 [Aspergillus nidulans FGSC A4] ref|XP_663520.1| hypothetical protein AN5916_2 [Aspergillus nidulans FGSC A4] ref|XP_410053.1| hypothetical protein AN5916.2 [Aspergillus nidulans FGSC A4]	33.95	1.4e-32	An02g02820	An02g05840	strong similarity to enoyl CoA hydratase phaA - Pseudomonas putida	50.57	2.8e-70
An03g03610	hypothetical protein	48
An03g04220	hypothetical protein	150						An14g04950	strong similarity to 70K U1 small nuclear ribonucleoprotein snRNP27D - Drosophila melanogaster	32.61	3e-06
An03g04370	hypothetical protein	91
An03g05150	strong similarity to D-mandelate dehydrogenase - Rhodotorula graminis	347	Anig03619	gb|EAL89608.1 glyoxylate reductase [Aspergillus fumigatus Af293] ref|XP_751646.1| glyoxylate reductase [Aspergillus fumigatus Af293]	33.62	6.3e-44	An01g07030	An13g02770	strong similarity to D-mandelate dehydrogenase - Rhodotorula graminis	45.95	8.1e-76
An03g05230	weak similarity to protein from patent WO9737044-A1 - Helicobacter pylori	93
An03g05350	questionable ORF	26
An03g06070	hypothetical protein	157
An03g06640	similarity to hypothetical protein encoded by An08g11130 - Aspergillus niger	103	Anig13181	gb|EAA61380.1 hypothetical protein AN7329.2 [Aspergillus nidulans FGSC A4] ref|XP_680598.1| hypothetical protein AN7329_2 [Aspergillus nidulans FGSC A4] ref|XP_411466.1| hypothetical protein AN7329.2 [Aspergillus nidulans FGSC A4]	54.55	2.5e-09		An12g10350	strong similarity to hypothetical protein encoded by An15g07090 - Aspergillus niger	53.66	9.1e-25
An04g00433	hypothetical protein	128
An04g00460	hypothetical protein	31
An04g00540	hypothetical protein	106
An04g00740	strong similarity to sterol carrier protein-X/sterol carrier protein-2 SCP2 - Homo sapiens	458
An04g00940	hypothetical protein [truncated ORF]	107
An04g01665	hypothetical protein	122
An04g02630	similarity to hypothetical membrane protein YGR103w - Saccharomyces cerevisiae [truncated ORF]	86
An04g02740	similarity to nonsense mRNA-reducing protein Hupf1 - Homo sapiens	1103	Anig09869	ATP binding protein, putative [Aspergillus fumigatus Af293]	29.29	1.6e-18	An07g03990	An08g06050	strong similarity to prematurely terminated mRNA decay factor Nam7 - Saccharomyces cerevisiae	30.65	2.4e-27
An04g02810	weak similarity to choline kinase from patent WO9812346-A1 - Streptococcus pneumoniae	299	Anig12899	gb|EAA71239.1 hypothetical protein FG03206.1 [Gibberella zeae PH-1] ref|XP_383382.1| hypothetical protein FG03206.1 [Gibberella zeae PH-1]	26.92	4.9e-10	An08g01130	An03g04950	similarity to hypothetical protein encoded by An15g02610 - Aspergillus niger [truncated ORF]	26.25	2.6e-11
An04g02820	hypothetical protein	175
An04g03020	questionable ORF	28
An04g04120	hypothetical protein	62
An04g04610	hypothetical protein	47
An04g04670	strong similarity to chitinase cts1 - Coccidioides immitis	406	Anig07534	gb|AAY99632.1 chitinase [Thermomyces lanuginosus]	57.07	2e-132	An02g07020	An02g07020	strong similarity to chitinase 1 precursor cts1 - Coccidioides immitis	56.72	7e-133
An04g04700	strong similarity to catechol-O-methyltransferase COMT from patent WO9111513-A - Homo sapiens	239	Anig13755	gb|EAA58424.1 hypothetical protein AN6402.2 [Aspergillus nidulans FGSC A4] ref|XP_664006.1| hypothetical protein AN6402_2 [Aspergillus nidulans FGSC A4] ref|XP_410539.1| hypothetical protein AN6402.2 [Aspergillus nidulans FGSC A4]	40.96	5.3e-30	An15g02990	An17g00200	strong similarity to catechol O-methyltransferase - Rattus norvegicus	44.39	3e-38
An04g04830	hypothetical protein	54
An04g04970	strong similarity to Yta11 - Saccharomyces cerevisiae	803	Anig08858	gb|EAA60900.1 hypothetical protein AN4557.2 [Aspergillus nidulans FGSC A4] ref|XP_662161.1| hypothetical protein AN4557_2 [Aspergillus nidulans FGSC A4] ref|XP_408694.1| hypothetical protein AN4557.2 [Aspergillus nidulans FGSC A4]	37.16	6.4e-59	An07g07000	An07g07000	strong similarity to mitochondrial m-AAA protease subunit Yta12 - Saccharomyces cerevisiae	43.57	1e-101
An04g05160	weak similarity to retinitis pigmentosa GTPase regulator RPGR - Homo sapiens	159
An04g05170	hypothetical protein	186
An04g05290	questionable ORF	46
An04g06330	similarity to repressor of nitrogen metabolism NMR - Neurospora crassa	344	Anig02389	conserved hypothetical protein [Aspergillus fumigatus Af293]	26.89	7.4e-13	An16g00740	An03g05420	strong similarity to nitrogen metabolic repression regulator protein hNmrr from patent CN1269419-A - Homo sapiens	28.79	2.8e-20
An04g06340	strong similarity to hypothetical protein encoded by An12g01370 - Aspergillus niger	154	Anig12428	ref|YP_118507.1 hypothetical protein nfa22960 [Nocardia farcinica IFM 10152] dbj|BAD57143.1| hypothetical protein [Nocardia farcinica IFM 10152]	33.77	4.4e-19		An12g01370	similarity to hypothetical protein encoded by An04g06340 - Aspergillus niger	40.54	8.4e-31
An04g06360	questionable ORF	66
An04g06367	hypothetical protein	154
An04g06670	strong similarity to small nuclear ribonucleoprotein SM D3 - Homo sapiens	116	Anig06412	gb|EAA57999.1 hypothetical protein AN6213.2 [Aspergillus nidulans FGSC A4] ref|XP_663817.1| hypothetical protein AN6213_2 [Aspergillus nidulans FGSC A4] ref|XP_410350.1| hypothetical protein AN6213.2 [Aspergillus nidulans FGSC A4]	32.48	4.4e-10	An02g04070	An02g04080	strong similarity to Small nuclear ribonucleoprotein Lsm4 - Mus musculus	32.23	4.4e-12
An04g07520	questionable ORF	23
An04g07555	hypothetical protein	68
An04g07860	hypothetical protein	107
An04g07870	hypothetical protein [truncated ORF]	24
An04g09430	hypothetical protein	41
An04g09850	strong similarity to glycerophosphoinositol transporter Git1 - Saccharomyces cerevisiae	502	Anig10914	MFS phospholipid transporter (Git1), putative [Aspergillus fumigatus Af293]	69.72	4.1e-90	An04g09850 An11g02600	An11g02600	strong similarity to PT2/PHT4 Phosphate transporter - Arabidopsis thaliana	66.19	0
An04g10040	strong similarity to myo-inositol 2-dehydrogenase yisS - Bacillus subtilis	365	Anig12273	gb|EAL93319.1 NAD binding Rossmann fold oxidoreductase, putative [Aspergillus fumigatus Af293] ref|XP_755357.1| NAD binding Rossmann fold oxidoreductase [Aspergillus fumigatus Af293]	38.86	1.7e-63	An16g04750	An16g04750	strong similarity to hypothetical dehydrogenases strI - Streptomyces griseus	38.86	2.2e-63
An04g10050	similarity to hypothetical transcription regulator protein CAA91958.1 - Schizosaccharomyces pombe	843	Anig08583	gb|EAA64108.1 hypothetical protein AN8894.2 [Aspergillus nidulans FGSC A4] ref|XP_682163.1| hypothetical protein AN8894_2 [Aspergillus nidulans FGSC A4] ref|XP_413031.1| hypothetical protein AN8894.2 [Aspergillus nidulans FGSC A4]	35.87	3.2e-08	An03g06760	An01g09770	similarity to mitogen-activated protein kinase ERK1 - Dictyostelium discoideum	23.93	2.8e-12
An04g10060	similarity to flavin monooxygenase fccC from patent WO200004158-A2 - Bacterium 2412.1	622	Anig05841	gb|EAL89865.1 hypothetical protein Afu4g09220 [Aspergillus fumigatus Af293] ref|XP_751903.1| hypothetical protein Afu4g09220 [Aspergillus fumigatus Af293]	32.49	1.3e-75	An04g04270	An08g03900	similarity to dimethylanilin monooxygenase FMO2 - Cavia porcellus	37.87	2.2e-80
An04g10070	strong similarity to uronate dehydrogenase variant R57E from patent DE19604798-A1 - Saccharomyces cerevisiae	309	Anig06079	gb|EAL93317.1 glycerol dehydrogenase, putative [Aspergillus fumigatus Af293] ref|XP_755355.1| glycerol dehydrogenase [Aspergillus fumigatus Af293]	46.56	2.9e-74	An16g04770	An16g04770	strong similarity to aldo/keto reductase Gcy1 - Saccharomyces cerevisiae	46.45	1.3e-74
An04g10080	strong similarity to hypothetical alcohol-acetaldehyde dehydrogenase adhE - Lactococcus lactis	386
An04g10160	weak similarity to apocytochrome b cob - Aspergillus japonicus [truncated ORF]	29	Anig08547	dbj|BAA09690.1 apocytochrome b [Aspergillus niger] sp|Q33798|CYB_ASPNG Cytochrome b	80	1.2e-06
An04g10240	hypothetical protein	352	Anig05608	gb|EAL89664.1 hypothetical protein Afu4g11270 [Aspergillus fumigatus Af293] ref|XP_751702.1| hypothetical protein Afu4g11270 [Aspergillus fumigatus Af293]	21.33	3.6e-10	An04g05360	An04g05360	weak similarity to dentin sialophosphoprotein from patent WO200062065-A1 - Homo sapiens	21.33	4.6e-10
An04g10250	weak similarity to hypothetical protein encoded by An08g08870 - Aspergillus niger	271	Anig13222	gb|EAA65001.1 hypothetical protein AN1836.2 [Aspergillus nidulans FGSC A4] ref|XP_659440.1| hypothetical protein AN1836_2 [Aspergillus nidulans FGSC A4] ref|XP_405973.1| hypothetical protein AN1836.2 [Aspergillus nidulans FGSC A4]	46.15	9.9e-07	An04g04470	An08g08870	similarity to NifA-regulated gene A NrgA - Bradyrhizobium japonicum	44.44	9.4e-10
An04g10260	hypothetical protein	193
An04g10280	weak similarity to phosphatidylserine decarboxylase Psd2 - Saccharomyces cerevisiae	437	Anig01314	gb|EAA61756.1 hypothetical protein AN7385.2 [Aspergillus nidulans FGSC A4] ref|XP_680654.1| hypothetical protein AN7385_2 [Aspergillus nidulans FGSC A4] ref|XP_411522.1| hypothetical protein AN7385.2 [Aspergillus nidulans FGSC A4]	49.6	2.3e-65		An14g01880	similarity to phosphatidylserine decarboxylase Psd2 - Saccharomyces cerevisiae	49.5	9e-102
An04g10300	strong similarity to hypothetical longevity-assurance protein 1 - Schizosaccharomyces pombe	469	Anig07209	gb|EAA60493.1 hypothetical protein AN4332.2 [Aspergillus nidulans FGSC A4] ref|XP_661936.1| hypothetical protein AN4332_2 [Aspergillus nidulans FGSC A4] ref|XP_408469.1| hypothetical protein AN4332.2 [Aspergillus nidulans FGSC A4]	44.97	1.5e-86	An04g00600	An04g00600	strong similarity to hypothetical ER-to-Golgi transporter Lag1 - Saccharomyces cerevisiae	42.15	2.6e-83
An04g10310	questionable ORF	10
An04g10330	hypothetical protein	185
An04g10360	similarity to BCU0021 protein SEQ ID 8 from patent WO2003029421-A2 - Homo sapiens	317	Anig06886	gb|EAA66421.1 hypothetical protein AN9354.2 [Aspergillus nidulans FGSC A4] ref|XP_682623.1| hypothetical protein AN9354_2 [Aspergillus nidulans FGSC A4] ref|XP_413491.1| hypothetical protein AN9354.2 [Aspergillus nidulans FGSC A4]	54.66	3.2e-47	An08g08210	An08g08210	weak similarity to human actVA-ORF4-like protein from patent WO9911793-A1 - Homo sapiens	40.9	3.6e-67
An04g10370	hypothetical protein	261
An04g10380	hypothetical protein	88
An04g10390	hypothetical protein	68
An05g01140	weak similarity to hypothetical protein encoded by An14g07170 - Aspergillus niger	341
An05g01790	hypothetical protein	19
An05g01980	similarity to retrotransposon Tto1 - Nicotiana tabacum [putative sequencing error]	988						An18g00790	strong similarity to retrotransposon Tto1 - Nicotiana tabacum	90.44	0
An05g02090	similarity to retrotransposable element tf2 155 kd protein - Schizosaccharomyces pombe	324	Anig00829	gb|AAP52853.1 putative retroelement [Oryza sativa (japonica cultivar-group)] ref|NP_920566.1| putative retroelement [Oryza sativa (japonica cultivar-group)] gb|AAK51585.1| Putative retroelement [Oryza sativa]	29.13	5.7e-07	An02g10010	An02g10010	similarity to retrotransposon Osvaldo gene pol - Drosophila buzzatii [putative pseudogene]	29.13	7.3e-07
An05g02120	strong similarity to hypothetical protein encoded by An12g06960 - Aspergillus niger	398	Anig01212	gi|40741269|gb|EAA60459.1 hypothetical protein AN4657.2 [Aspergillus nidulans FGSC A4]gi|67536974|ref|XP_662261.1| hypothetical protein AN4657_2 [Aspergillus nidulans FGSC A4]gi|49094666|ref|XP_408794.1| hypothetical protein AN4657.2 [Aspergillus nidulans FGSC A4]	51.58	2.9e-56	An01g11840 An05g02120 An12g06960	An12g06960	weak similarity to E1 alpha subunit of pyruvate dehydrogenase complex PDC - Arabidopsis thaliana	99.75	0
An05g02130	similarity to heat shock protein 40 DnaJ - Methanosarcina thermophila	272	Anig13468	gb|EAL84771.1 DnaJ domain protein [Aspergillus fumigatus Af293] ref|XP_746809.1| hypothetical protein Afu7g01230 [Aspergillus fumigatus Af293]	40.28	3.3e-10	An12g01900	An12g06970	similarity to DnaJ-like protein Djp1 - Saccharomyces cerevisiae	99.58	2e-132
An05g02520	strong similarity to hypothetical protein SCD10.11 - Streptomyces coelicolor	579	Anig13386	gb|EAA66654.1 hypothetical protein AN0555.2 [Aspergillus nidulans FGSC A4] ref|XP_658159.1| hypothetical protein AN0555_2 [Aspergillus nidulans FGSC A4] ref|XP_404692.1| hypothetical protein AN0555.2 [Aspergillus nidulans FGSC A4]	40.54	2e-117	An08g07320	An08g07320	strong similarity to hypothetical conserved protein SCD10.11 - Streptomyces coelicolor	40.54	2e-117
An05g02530	similarity to formyl-CoA transferase frc - Oxalobacter formigenes	719	Anig01668	CAIB/BAIF family enzyme [Aspergillus fumigatus Af293]	32.35	1.4e-68	An02g10150 An18g04200	An18g04200	similarity to formyl-CoA transferase frc - Oxalobacter formigenes	32.68	2.2e-71
An05g02550	strong similarity to multidrug resistance protein Hol1 - Saccharomyces cerevisiae	515	Anig12351	gb|EAL89226.1 conserved hypothetical protein [Aspergillus fumigatus Af293] ref|XP_751264.1| hypothetical protein Afu6g13880 [Aspergillus fumigatus Af293]	39.78	2.4e-72	An08g08330	An12g10290	similarity to multidrug resistance protein Hol1 - Saccharomyces cerevisiae	44.75	2e-114
An05g02560	similarity to zinc-finger transcription factor amdA - Aspergillus nidulans	624	Anig10099		37.21	1.1e-13	An03g06400	An03g06400	similarity to zinc-finger transcription factor amdA - Aspergillus nidulans	39.17	5.9e-65
An05g02610	similarity to hypothetical protein EAA63118.1 - Aspergillus nidulans	558	Anig11509	gb|EAL84318.1 C6 transcription factor, putative [Aspergillus fumigatus Af293] ref|XP_746356.1| C6 transcription factor [Aspergillus fumigatus Af293]	35.8	4e-89	An18g01840	An18g01840	similarity to zinc-cluster transcription factor fcr1 - Candida albicans	41.28	5.6e-51
An05g02620	similarity to hypothetical transcriptional regulator FCR1 - Candida albicans	306	Anig09706	gb|EAL92990.1 C6 transcription factor (Fcr1), putative [Aspergillus fumigatus Af293] ref|XP_755028.1| C6 transcription factor Fcr1 [Aspergillus fumigatus Af293]	37.5	8.6e-18	An11g10870	An11g10870	strong similarity to gene expression regulator An13 from patent WO200257456-A2 - Unclassified organism	37.5	1.1e-17
An05g02630	weak similarity to hypothetical phototropin AcNPH1 - Adiantum capillusveneris	58
An06g00010	similarity to polypeptide SEQ ID NO:13410 from patent WO200171042-A2 - Drosophila melanogaster	960	Anig13067	gb|EAA58868.1 hypothetical protein AN3543.2 [Aspergillus nidulans FGSC A4] ref|XP_661147.1| hypothetical protein AN3543_2 [Aspergillus nidulans FGSC A4] ref|XP_407680.1| hypothetical protein AN3543.2 [Aspergillus nidulans FGSC A4]	25.42	1.3e-34	An07g01930	An07g01930	similarity to ankyrin 3 (splice form 3) - Mus musculus	23.71	1.6e-40
An06g00020	hypothetical protein	107
An06g00040	questionable ORF	65
An06g00050	hypothetical protein	134
An06g00060	hypothetical protein	449
An06g00120	strong similarity to FLO11 gene expression regulator At14 from patent WO200257456-A2 - Unclassified organism	471	Anig10237	gi|40740377|gb|EAA59567.1 hypothetical protein AN7913.2 [Aspergillus nidulans FGSC A4]gi|67901852|ref|XP_681182.1| hypothetical protein AN7913_2 [Aspergillus nidulans FGSC A4]gi|49114657|ref|XP_412050.1| hypothetical protein AN7913.2 [Aspergillus nidulans FGSC A4]	46.62	3.6e-32		An01g03220	similarity to hypothetical RNA polymerase II transcription factor Upc2 - Saccharomyces cerevisiae	34.87	3.8e-66
An06g00130	similarity to NADH dehydrogenase ndh - Escherichia coli	389	Anig06484	gb|EAL86412.1 PYR-REDOX domain protein, putative [Aspergillus fumigatus Af293] ref|XP_748450.1| hypothetical protein Afu3g01290 [Aspergillus fumigatus Af293]	31.04	4.4e-41	An03g00360	An03g00360	strong similarity to rotein fragment SEQ ID NO:34012 from patent EP1033405-A2 - Arabidopsis thaliana	31.02	5.2e-42
An06g00400	hypothetical protein	325
An06g00410	questionable ORF	58
An06g00420	similarity to kinesin light chain KLC - Strongylocentrotus purpuratus [putative sequencing error]	242	Anig00034	gb|EAA64287.1 hypothetical protein AN1580.2 [Aspergillus nidulans FGSC A4] ref|XP_659184.1| hypothetical protein AN1580_2 [Aspergillus nidulans FGSC A4] ref|XP_405717.1| hypothetical protein AN1580.2 [Aspergillus nidulans FGSC A4]	37.66	1.8e-25		An08g11610	similarity to kinesin light chain KNLC - Loligo pealei	40.91	1e-28
An06g00570	hypothetical protein	200	Anig00983	hypothetical protein Afu1g00230 [Aspergillus fumigatus Af293]	48.35	3.2e-19		An08g12110	strong similarity to hypothetical protein EAA61328.1 - Aspergillus nidulans	41.46	4.3e-13
An06g00580	strong similarity to hypothetical protein EAA61328.1 - Aspergillus nidulans	604	Anig06371	gb|EAL87737.1 hypothetical protein Afu1g00230 [Aspergillus fumigatus Af293] ref|XP_749775.1| hypothetical protein Afu1g00230 [Aspergillus fumigatus Af293]	33.83	4.5e-70	An07g02510 An08g12110	An08g12110	strong similarity to hypothetical protein EAA61328.1 - Aspergillus nidulans	34.14	8.7e-74
An06g00980	questionable ORF	18
An06g01680	questionable ORF	28
An06g01930	strong similarity to cytoplasmic ribosomal protein of the small subunit S29 - Saccharomyces cerevisiae	56
An06g02240	weak similarity to hypothetical protein AAL31335.1 - African swine fever virus	261	Anig09423	gb|EAL90183.1 hypothetical protein Afu4g06030 [Aspergillus fumigatus Af293] ref|XP_752221.1| hypothetical protein Afu4g06030 [Aspergillus fumigatus Af293]	25.71	1.7e-08	An04g00250	An14g06130	strong similarity to hypothetical protein encoded by An06g01430 - Aspergillus niger	35.09	1.7e-13
An06g02730	similarity to zinc-finger transcription factor MTB-Zf - Homo sapiens [truncated ORF]	128
An07g00900	similarity to hypothetical retrotransposon Tto1 - Nicotiana tabacum	1457	Anig13665		49.09	6.8e-09		An18g00790	strong similarity to retrotransposon Tto1 - Nicotiana tabacum	99.12	0
An07g00970	similarity to 7-aminocholesterol resistance protein Rta1 - Saccharomyces cerevisiae	292	Anig04517	gb|EAL89024.1 RTA1 domain protein, putative [Aspergillus fumigatus Af293] ref|XP_751062.1| hypothetical protein Afu6g11800 [Aspergillus fumigatus Af293]	56.97	1.1e-80	An01g00700	An01g00700	strong similarity to molasses resistency protein Rtm1 - Saccharomyces cerevisiae	56.25	1.9e-80
An07g01180	hypothetical protein	68
An07g01190	weak similarity to hypothetical protein encoded by An07g03100 - Aspergillus niger	387
An07g01240	hypothetical protein	294
An07g01650	hypothetical protein	199
An07g01740	weak similarity to polypeptide sequence SEQ ID NO:3328 from patent WO200058473-A2 - Homo sapiens	374	Anig11678	gb|EAA63494.1 hypothetical protein AN2923.2 [Aspergillus nidulans FGSC A4] ref|XP_660527.1| hypothetical protein AN2923_2 [Aspergillus nidulans FGSC A4] ref|XP_407060.1| hypothetical protein AN2923.2 [Aspergillus nidulans FGSC A4]	53.31	2.7e-64	An12g09860	An12g09860	strong similarity to hypothetical protein CAD70545.1 - Neurospora crassa	45.34	2.1e-85
An07g01750	weak similarity to hypothetical protein B2O8.260 - Neurospora crassa	311	Anig06348	gb|EAA77961.1 hypothetical protein FG07767.1 [Gibberella zeae PH-1] ref|XP_387943.1| hypothetical protein FG07767.1 [Gibberella zeae PH-1]	33.33	4.1e-15	An09g01500	An09g01500	weak similarity to hypothetical protein B2O8.260 - Neurospora crassa	30.71	1.5e-17
An07g01760	questionable ORF	116
An07g01770	hypothetical protein	366
An07g01790	hypothetical protein	98
An07g02400	similarity to hypothetical protein encoded by An18g00950 - Aspergillus niger	250	Anig10890	gb|EAL86229.1 acetyltransferase, GNAT family family [Aspergillus fumigatus Af293] ref|XP_748267.1| acetyltransferase [Aspergillus fumigatus Af293]	31.46	1.3e-21	An18g00950	An18g00950	weak similarity to hypothetical acetyltransferase MK0549 - Methanopyrus kandle	29.44	9.8e-27
An07g02430	hypothetical protein	173
An07g02460	hypothetical protein	164
An07g02470	hypothetical protein	94
An07g02480	hypothetical protein	98
An07g02490	hypothetical protein	134
An07g02500	weak similarity to protein fragment SEQ ID NO:44609 from patent EP1033405-A2 - Arabidopsis thaliana	194
An07g02620	hypothetical protein	62
An07g02630	hypothetical protein	84
An07g02640	hypothetical protein	111
An07g02850	strong similarity to EST SEQ ID NO:4243 from patent WO200056762-A2 - Aspergillus niger	43
An07g03360	similarity to hypothetical proline-rich protein - Schizosaccharomyces pombe	289	Anig06717	gi|66844142|gb|EAL84481.1 cation exchanger, putative [Aspergillus fumigatus Af293]gi|70981981|ref|XP_746519.1| cation exchanger [Aspergillus fumigatus Af293]	27.32	4e-09		An14g01990	strong similarity to EST an_3143 - Aspergillus niger	25.5	1e-09
An07g04510	hypothetical protein	164
An07g04695	hypothetical protein	25
An07g05070	hypothetical protein	110
An07g05270	questionable ORF	52
An07g05470	questionable ORF	43
An07g05710	hypothetical protein	258
An07g06260	hypothetical protein	97
An07g06560	strong similarity to mitochondrial ATP synthase chain j - Schizosaccharomyces pombe	57
An07g07540	questionable ORF	26
An07g08150	strong similarity to EST an_3466 - Aspergillus niger [truncated ORF]	14
An07g09050	similarity to hypothetical transcription regulator SC5F2A.29 - Streptomyces coelicolor	227	Anig01306	gb|EAA71008.1 hypothetical protein FG02953.1 [Gibberella zeae PH-1] ref|XP_383129.1| hypothetical protein FG02953.1 [Gibberella zeae PH-1]	30	1.2e-09	An08g09630	An08g09630	similarity to hypothetical protein SC5F2A.30 - Streptomyces coelicolor	30.92	1.7e-11
An08g00320	questionable ORF	39
An08g01390	weak similarity to g-box binding factor 2 GBF2 - Arabidopsis thaliana [truncated ORF]	214
An08g01530	hypothetical protein	24
An08g02140	questionable ORF	37
An08g02320	questionable ORF	34
An08g02660	hypothetical protein	257
An08g02690	questionable ORF	72
An08g02830	strong similarity to c-myc associated protein MM1 - Homo sapiens	174
An08g03050	hypothetical protein	49
An08g03950	strong similarity to hypothetical protein CAE47900.1/AfA28D10.050 - Aspergillus fumigatus	402
An08g03970	strong similarity to hypothetical protein CAE47902.1 - Aspergillus fumigatus	396	Anig02300	nucleolin protein (Nsr1), putative [Aspergillus fumigatus Af293]	30.43	1.7e-08	An02g12640	An04g09080	similarity to IgA protease IgA1 - Haemophilus influenzae [truncated ORF]	21.81	1.3e-08
An08g04310	similarity to hypothetical protein SPAC56E4.07 - Schizosaccharomyces pombe	271	Anig01100	acetyltransferase, GNAT family family [Aspergillus fumigatus Af293]	72.61	9e-93	An08g04310	An03g02880	strong similarity to hypothetical protein CAD70545.1 - Neurospora crassa	48.12	3.6e-62
An08g04720	hypothetical protein	114
An08g05120	hypothetical protein	79
An08g05490	similarity to hypothetical protein At2g15220 - Arabidopsis thaliana	294
An08g06010	questionable ORF	40
An08g06820	questionable ORF	37
An08g06830	questionable ORF	37
An08g06960	strong similarity to histone H3 - Aspergillus nidulans	136	Anig02272	gb|EAL85574.1 histone H3 variant, putative [Aspergillus fumigatus Af293] ref|XP_747612.1| histone H3 variant [Aspergillus fumigatus Af293]	60	9.3e-25	An15g00650	An15g00650	strong similarity to replacement histone H3.2 - Medicago sativa	71.43	8.8e-33
An08g07500	questionable ORF	20
An08g08160	similarity to hypothetical protein EAA66849.1 - Aspergillus nidulans	154	Anig08771	gb|EAA67090.1 hypothetical protein AN8468.2 [Aspergillus nidulans FGSC A4] ref|XP_681737.1| hypothetical protein AN8468_2 [Aspergillus nidulans FGSC A4] ref|XP_412605.1| hypothetical protein AN8468.2 [Aspergillus nidulans FGSC A4]	44.94	1.9e-14	An09g00640 An11g07530	An08g12200	similarity to transcription initiation factor TFIID 100 kD subunit TAFII-100 - Homo sapiens	30.73	1.3e-18
An08g08420	hypothetical protein	142
An08g08780	hypothetical protein	207
An08g09070	hypothetical protein	81
An08g09180	similarity to alkyl salicylate esterase salE - Acinetobacter sp.	263	Anig05216	gb|EAA70402.1 hypothetical protein FG10086.1 [Gibberella zeae PH-1] ref|XP_390262.1| hypothetical protein FG10086.1 [Gibberella zeae PH-1]	31.73	5.9e-33	An18g00690	An12g09780	weak similarity to alkyl salicylate esterase salE - Acinetobacter sp.	35.52	8.9e-42
An08g09570	similarity to monocarboxylate transporter MCT3 - Rattus norvegicus	509	Anig11436	gb|EAL89567.1 MFS transporter (Mch2), putative [Aspergillus fumigatus Af293] ref|XP_751605.1| MFS transporter Mch2 [Aspergillus fumigatus Af293]	43.19	8e-81	An01g07530	An18g04620	strong similarity to monocarboxylate transporter MCT3 - Rattus norvegicus	42.82	5.5e-82
An08g10200	hypothetical protein	99
An08g10220	strong similarity to retrotransposon Tto1 - Nicotiana tabacum	1600	Anig13665		49.09	7.5e-09		An18g00790	strong similarity to retrotransposon Tto1 - Nicotiana tabacum	100	0
An08g10960	hypothetical protein	283
An08g10990	similarity to dienelactone hydrolase clcD - Rhodococcus opacus	292	Anig07293	gb|EAL84306.1 dienelactone hydrolase family protein [Aspergillus fumigatus Af293] ref|XP_746344.1| dienelactone hydrolase family protein [Aspergillus fumigatus Af293]	62.17	1.1e-83	An02g04580	An02g04580	strong similarity to hypothetical protein YAL049c - Saccharomyces cerevisiae	62.06	3.4e-93
An08g11150	hypothetical protein	95
An08g11190	similarity to ankyrin Ank1 - Mus musculus	871	Anig03343	hypothetical protein FG04718.1 [Gibberella zeae PH-1]	40.77	2.6e-45		An12g05680	similarity to erythrocyte splice form 1 of ankyrin ANK1 - Homo sapiens	28	1.6e-66
An08g11200	similarity to hypothetical protein encoded by An03g02370 - Aspergillus niger	496						An03g02370	weak similarity to rinder-pest virus nucleoprotein from patent JP05322898-A - Rinderpest virus	27.44	1.5e-23
An08g11220	weak similarity to cell adhesion protein trophinin Tro - Mus musculus	238
An08g11230	strong similarity to hypothetical protein encoded by An08g11410 - Aspergillus niger	363						An08g11410	strong similarity to hypothetical protein encoded by An08g11230 - Aspergillus niger	94.33	3e-136
An08g11240	strong similarity to hypothetical protein encoded by An08g11430 - Aspergillus niger	256						An08g11430	strong similarity to hypothetical protein encoded by An08g11240 - Aspergillus niger [truncated ORF]	66.67	5.9e-27
An08g11250	weak similarity to ankyrin - Drosophila melanogaster	327	Anig00562	gb|EAA58868.1 hypothetical protein AN3543.2 [Aspergillus nidulans FGSC A4] ref|XP_661147.1| hypothetical protein AN3543_2 [Aspergillus nidulans FGSC A4] ref|XP_407680.1| hypothetical protein AN3543.2 [Aspergillus nidulans FGSC A4]	52	1.7e-06	An07g05970	An08g11440	similarity to gankyrin protein from patent WO9918201-A1 - Rattus norvegicus	66.02	4.4e-28
An08g11270	questionable ORF	69
An08g11280	questionable ORF	53
An08g11290	hypothetical protein	134	Anig13891		40.85	1.7e-07
An08g11300	hypothetical protein	388
An08g11310	weak similarity to hypothetical protein encoded by An11g07600 - Aspergillus niger	361	Anig00664	gb|EAA74802.1 hypothetical protein FG04935.1 [Gibberella zeae PH-1] ref|XP_385111.1| hypothetical protein FG04935.1 [Gibberella zeae PH-1]	44.55	1.4e-17	An14g05440	An11g07600	strong similarity to hypothetical protein encoded by An14g05440 - Aspergillus niger	50	2.8e-26
An08g11320	hypothetical protein	140	Anig00172	hypothetical protein FG04935.1 [Gibberella zeae PH-1]	53.52	4.5e-17	An11g07600	An14g05440	strong similarity to hypothetical protein encoded by An11g07600 - Aspergillus niger	50.52	1.8e-23
An08g11340	strong similarity to EST SEQ ID NO:4160 from patent WO200056762-A2 - Aspergillus niger	126
An08g11350	weak similarity to hypothetical clone MXL8 - Arabidopsis thaliana	507
An08g11360	weak similarity to EST an_1431 - Aspergillus niger	126
An08g11380	hypothetical protein	255
An08g11390	weak similarity to hypothetical protein CAC01058.1 - Leishmania major	3043	Anig11153	hypothetical protein AN7637.2 [Aspergillus nidulans FGSC A4]	28.39	0	An08g08230	An08g12160	strong similarity to hypothetical protein encoded by An08g11390 - Aspergillus niger	29.88	0
An08g11400	weak similarity to ALK6 - Yarrowia lipolitica	97
An08g11410	strong similarity to hypothetical protein encoded by An08g11230 - Aspergillus niger	247						An08g11230	strong similarity to hypothetical protein encoded by An08g11410 - Aspergillus niger	94.33	1e-136
An08g11420	questionable ORF	56
An08g11430	strong similarity to hypothetical protein encoded by An08g11240 - Aspergillus niger [truncated ORF]	174						An08g11240	strong similarity to hypothetical protein encoded by An08g11430 - Aspergillus niger	66.67	3.2e-27
An08g11440	similarity to gankyrin protein from patent WO9918201-A1 - Rattus norvegicus	186	Anig00562	gb|EAA58868.1 hypothetical protein AN3543.2 [Aspergillus nidulans FGSC A4] ref|XP_661147.1| hypothetical protein AN3543_2 [Aspergillus nidulans FGSC A4] ref|XP_407680.1| hypothetical protein AN3543.2 [Aspergillus nidulans FGSC A4]	44	1.8e-13	An07g05970	An08g11250	weak similarity to ankyrin - Drosophila melanogaster	66.02	1.9e-28
An08g11450	weak similarity to hypothetical protein encoded by An07g06380 - Aspergillus niger	255	Anig04979	gb|EAL90931.1 conserved hypothetical protein [Aspergillus fumigatus Af293] ref|XP_752969.1| hypothetical protein Afu1g16030 [Aspergillus fumigatus Af293]	38.3	1.6e-24	An07g06380	An07g06380	weak similarity to neurofilament triplet M protein - Mus musculus	38.3	2.1e-24
An08g11460	questionable ORF	54
An08g11480	weak similarity to AT hook-containing MAR-binding protein2 AHM2 - Triticum aestivum	220
An08g11530	hypothetical protein	233
An08g11540	similarity to OmpA-DnaJ fusion protein encoded by pUBS520-pIN-dnaJ from patent EP1054063-A2 - Escherichia coli	579	Anig11399	gb|EAL90055.1 ER associated DnaJ chaperone (Hlj1), putative [Aspergillus fumigatus Af293] ref|XP_752093.1| ER associated DnaJ chaperone Hlj1 [Aspergillus fumigatus Af293]	38.46	1.8e-15	An04g01720	An04g01720	similarity to DnaJ protein SIS1 - Cryptococcus curvatus	38.46	2.3e-15
An08g11550	hypothetical protein	225
An08g11560	weak similarity to hypothetical MADS box transcription factor-like protein BAB11255.1 - Arabidopsis thaliana	186
An08g11570	weak similarity to hypothetical protein DKFZp564A022 - Homo sapiens	199
An08g11580	weak similarity to mucin MUC5AC - Homo sapiens	264						An14g02420	similarity to mucin-like protein Muc1 - Saccharomyces cerevisiae	25.58	5.5e-07
An08g11590	strong similarity to hypothetical related to spore coat protein SP96 B15I20.140 - Neurospora crassa	537	Anig09386	gb|EAA66701.1 hypothetical protein AN0602.2 [Aspergillus nidulans FGSC A4] ref|XP_658206.1| hypothetical protein AN0602_2 [Aspergillus nidulans FGSC A4] ref|XP_404739.1| hypothetical protein AN0602.2 [Aspergillus nidulans FGSC A4]	52.35	9.4e-72	An15g02350	An15g02350	strong similarity to hypothetical precursor of spore coat protein sp96 - Neurospora crassa	52.35	1.2e-71
An08g11600	weak similarity to hypothetical protein 15E6.200 - Neurospora crassa	199	Anig09145	gb|EAA53092.1 hypothetical protein MG06220.4 [Magnaporthe grisea 70-15] ref|XP_369244.1| hypothetical protein MG06220.4 [Magnaporthe grisea 70-15]	42.86	1.5e-21	An04g07740	An04g07740	similarity to hypothetical protein 15E6.200 - Neurospora crassa	42.17	3.3e-13
An08g11630	weak similarity to ubiquitin thiolesterase Yuh1 - Saccharomyces cerevisiae	89	Anig04297	gb|EAL91418.1 Ubiquitin carboxyl-terminal hydrolase, family 1 superfamily [Aspergillus fumigatus Af293] ref|XP_753456.1| ubiquitin carboxyl-terminal hydrolasefamily 1 superfamily [Aspergillus fumigatus Af293]	33.33	1.6e-11	An12g01820	An02g13920	strong similarity to ubiquitin thiolesterase Yuh1 - Saccharomyces cerevisiae	39.62	1.2e-13
An08g11640	hypothetical protein	252	Anig12048	gb|EAL86768.1 hypothetical protein Afu7g07050 [Aspergillus fumigatus Af293] ref|XP_748806.1| hypothetical protein Afu7g07050 [Aspergillus fumigatus Af293]	23.6	5.2e-07
An08g11650	weak similarity to protein 35142 from patent EP1033405-A2 - Arabidopsis thaliana	141	Anig13590	gb|EAL87729.1 RING finger protein [Aspergillus fumigatus Af293] ref|XP_749767.1| hypothetical protein Afu1g00150 [Aspergillus fumigatus Af293]	43.33	3.7e-19	An11g05120
An08g11660	similarity to kinesin light chain KLC - Plectonema boryanum [putative sequencing error]	168	Anig00034	gb|EAA64287.1 hypothetical protein AN1580.2 [Aspergillus nidulans FGSC A4] ref|XP_659184.1| hypothetical protein AN1580_2 [Aspergillus nidulans FGSC A4] ref|XP_405717.1| hypothetical protein AN1580.2 [Aspergillus nidulans FGSC A4]	65.57	1.8e-40		An08g11610	similarity to kinesin light chain KNLC - Loligo pealei	65.38	1.7e-43
An08g11690	hypothetical protein	156
An08g11700	hypothetical protein	182
An08g11730	hypothetical protein	459
An08g11740	hypothetical protein [truncated ORF]	171
An08g11750	hypothetical protein	321
An08g11760	hypothetical protein	422
An08g11770	weak similarity to gluconeogenesis transcriptional regulator CAT8 - Kluyveromyces lactis	835	Anig08749	C6 finger domain protein, putative [Aspergillus fumigatus Af293]	44.13	5e-140	An05g00610 An06g02450	An05g00610	weak similarity to transcription activator prnA - Aspergillus nidulans	48.2	1e-155
An08g11780	hypothetical protein	1053	Anig04134	gb|EAA58660.1 hypothetical protein AN6276.2 [Aspergillus nidulans FGSC A4] ref|XP_663880.1| hypothetical protein AN6276_2 [Aspergillus nidulans FGSC A4] ref|XP_410413.1| hypothetical protein AN6276.2 [Aspergillus nidulans FGSC A4]	34.04	3.1e-08	An02g01490	An02g01490	weak similarity to pterin-4-alpha-carbinolamine dehydratase Pcd - Homo sapiens	35.48	9.7e-10
An08g11790	strong similarity to hypothetical protein encoded by An06g00610 - Aspergillus niger	213						An06g00610	weak similarity to casein kinase II Cka2 - Saccharomyces cerevisiae	36.1	3.5e-32
An08g11820	weak similarity to Gli-Kruppel zinc-finger protein NKL isoform b - Xenopus laevis	353
An08g11830	hypothetical protein	346
An08g11840	hypothetical protein	194
An08g11850	hypothetical protein	141
An08g11860	strong similarity to precursor of cephalosporin esterase - Rhodosporidium toruloides	534	Anig08156	gb|EAL85190.1 triacylglycerol lipase, putative [Aspergillus fumigatus Af293] ref|XP_747228.1| triacylglycerol lipase [Aspergillus fumigatus Af293]	39.77	1e-113	An16g08870	An13g01880	strong similarity to cephalosporin esterase - Rhodosporidium toruloides	59.23	3e-180
An08g11870	similarity to hypothetical protein encoded by An04g07990 - Aspergillus niger	532	Anig04796	gb|EAL84555.1 conserved hypothetical protein [Aspergillus fumigatus Af293] ref|XP_746593.1| hypothetical protein Afu4g04070 [Aspergillus fumigatus Af293]	31.67	8.8e-06	An14g00800	An04g07990	strong similarity to hypothetical protein encoded by An08g11870 - Aspergillus niger	53.57	1.1e-64
An08g11880	questionable ORF	40
An08g11890	similarity to hypothetical protein B24P11.50 - Neurospora crassa	208	Anig07473	emb|CAB92684.2 related to DRPLA protein [Neurospora crassa] ref|XP_328145.1| hypothetical protein ( (AL356833) related to DRPLA protein [Neurospora crassa] ) gb|EAA27676.1| hypothetical protein ( (AL356833) related to DRPLA protein [Neurospora crassa] )	43	1.4e-20	An07g10190	An07g10190	strong similarity to hypothetical DRPLA related protein - Neurospora crassa	33.92	1.4e-22
An08g11900	hypothetical protein	186
An08g11910	strong similarity to hypothetical protein encoded by An08g12260 - Aspergillus niger	318						An08g12260	strong similarity to hypothetical protein encoded by An08g11910 - Aspergillus niger	86.05	1.4e-55
An08g11920	hypothetical protein [truncated ORF]	124
An08g11930	similarity to ankyrin 2 Ank2 - Drosophila melanogaster	728	Anig09147	gb|EAA60560.1 hypothetical protein AN8767.2 [Aspergillus nidulans FGSC A4] ref|XP_682036.1| hypothetical protein AN8767_2 [Aspergillus nidulans FGSC A4] ref|XP_412904.1| hypothetical protein AN8767.2 [Aspergillus nidulans FGSC A4]	31.89	2.9e-42	An04g07720	An08g12230	similarity to delta-latroinsectotoxin from patent GB2288807-A - Latrodectus tredecimguttatus	92.29	0
An08g11940	strong similarity to hypothetical protein encoded by An08g12220 - Aspergillus niger	221						An08g12220	similarity to T-2 toxin biosynthesis protein TRI7 - Fusarium sporotrichioides	92.77	3.3e-89
An08g11950	similarity to mechanosensory transduction channel nompC - Drosophila melanogaster	376	Anig05491	emb|CAD97900.2 hypothetical protein [Homo sapiens]	53.41	2.1e-40	An04g07710	An04g07710	similarity to erythrocyte ankyrin ANK1 - Homo sapiens	44.91	2.6e-51
An08g11960	similarity to hypothetical protein SPAC15A10.09c - Schizosaccharomyces pombe	227	Anig04784	conserved hypothetical protein [Aspergillus fumigatus Af293]	36.59	1.1e-08	An07g08960	An07g08960	similarity to hypothetical protein SPAC15A10.09c - Schizosaccharomyces pombe	32.82	2.9e-11
An08g11970	hypothetical protein	245
An08g11980	hypothetical protein	191
An08g11990	weak similarity to hypothetical protein encoded by An08g12030 - Aspergillus niger	440						An08g12030	weak similarity to hypothetical protein encoded by An08g11990 - Aspergillus niger	93.33	7.5e-08
An08g12000	hypothetical protein	106
An08g12010	hypothetical protein	154
An08g12020	hypothetical protein	137
An08g12030	weak similarity to hypothetical protein encoded by An08g11990 - Aspergillus niger	138						An08g11990	weak similarity to hypothetical protein encoded by An08g12030 - Aspergillus niger	93.33	1.2e-08
An08g12040	hypothetical protein	61
An08g12050	questionable ORF	26
An08g12080	similarity to hypothetical protein encoded by An04g07900 - Aspergillus niger	463						An04g07900	strong similarity to hypothetical protein encoded by An08g12080 - Aspergillus niger	33.18	3.9e-23
An08g12100	hypothetical protein	100
An08g12120	weak similarity to hypothetical mycosubtilin synthase chain mycA - Bacillus subtilis	233
An08g12130	hypothetical protein	241
An08g12140	weak similarity to finger protein Xfin - Xenopus laevis	270	Anig13303	gb|EAL88226.1 C2H2 transcription factor (TFIIIA), putative [Aspergillus fumigatus Af293] ref|XP_750264.1| C2H2 transcription factor TFIIIA [Aspergillus fumigatus Af293]	38.36	1.3e-06	An01g04370	An02g07000	similarity to transcription factor Swi5 - Saccharomyces cerevisiae	30	7.4e-07
An08g12150	strong similarity to hypothetical protein encoded by An11g07550 - Aspergillus niger	521						An11g07550	weak similarity to pyruvate dehydrogenase pdhA - Alcaligenes eutrophus	26.25	4.5e-31
An08g12160	strong similarity to hypothetical protein encoded by An08g11390 - Aspergillus niger	3175	Anig11153	hypothetical protein AN7637.2 [Aspergillus nidulans FGSC A4]	33.57	2e-149	An08g08230	An08g11390	weak similarity to hypothetical protein CAC01058.1 - Leishmania major	29.88	0
An08g12170	strong similarity to hypothetical protein encoded by An18g02760 - Aspergillus niger [truncated ORF]	1168	Anig07783	gb|EAL89365.1 conserved hypothetical protein [Aspergillus fumigatus Af293] ref|XP_751403.1| hypothetical protein Afu4g14290 [Aspergillus fumigatus Af293]	33.19	4e-170	An18g02760	An18g02760	similarity to hypothetical protein T21J18.40 - Arabidopsis thaliana	34.73	0
An08g12180	questionable ORF	62
An08g12230	similarity to delta-latroinsectotoxin from patent GB2288807-A - Latrodectus tredecimguttatus	519	Anig09147	gb|EAA60560.1 hypothetical protein AN8767.2 [Aspergillus nidulans FGSC A4] ref|XP_682036.1| hypothetical protein AN8767_2 [Aspergillus nidulans FGSC A4] ref|XP_412904.1| hypothetical protein AN8767.2 [Aspergillus nidulans FGSC A4]	33.7	1.6e-39	An04g07720	An08g11930	similarity to ankyrin 2 Ank2 - Drosophila melanogaster	92.29	0
An08g12240	weak similarity to hypothetical protein encoded by An12g06670 - Aspergillus niger	956						An12g06670	similarity to hypothetical protein encoded by An08g12240 - Aspergillus niger	24.45	4.1e-23
An08g12250	weak similarity to calcium-independent phospholipase A2 - Homo sapiens	966	Anig10389	gb|EAL85394.1 Patatin-like serine hydrolase, putative [Aspergillus fumigatus Af293] ref|XP_747432.1| patatin-like serine hydrolase [Aspergillus fumigatus Af293]	31.5	6.5e-21		An12g06690	similarity to calcium-independent phospholipase A2 - Homo sapiens	34.76	2e-137
An08g12260	strong similarity to hypothetical protein encoded by An08g11910 - Aspergillus niger	157						An08g11910	strong similarity to hypothetical protein encoded by An08g12260 - Aspergillus niger	86.05	4.5e-56
An09g00720	questionable ORF	32
An09g00730	hypothetical protein	133
An09g00770	strong similarity to retrotransposon Tto1 - Nicotiana tabacum	1470	Anig13665		49.09	6.8e-09		An18g00790	strong similarity to retrotransposon Tto1 - Nicotiana tabacum	100	0
An09g00980	strong similarity to retrotransposon Tto1 - Nicotiana tabacum	1470	Anig13665		49.09	6.8e-09		An18g00790	strong similarity to retrotransposon Tto1 - Nicotiana tabacum	100	0
An09g01350	questionable ORF	77
An09g01450	strong similarity to hypothetical intracellular protease/amidase related enzyme of the ThiJ family CAC2826 - Clostridium acetobutylicum	86						An07g09050	similarity to hypothetical transcription regulator SC5F2A.29 - Streptomyces coelicolor	35.96	1.2e-11
An09g02130	hypothetical protein	70
An09g02630	questionable ORF	35
An09g02950	hypothetical protein	474	Anig09207		30.59	2e-17	An04g00720	An04g00720	strong similarity to hypothetical protein encoded by An09g02950 - Aspergillus niger	23.7	9.3e-28
An09g02960	similarity to hypothetical protein B24P7.50 - Neurospora crassa	989	Anig00397	conserved hypothetical protein [Aspergillus fumigatus Af293]	44.63	1.2e-51	An02g04920	An02g04920	similarity to hypothetical protein encoded by An09g02960 - Aspergillus niger [truncated ORF]	40.24	7.6e-49
An09g02970	questionable ORF	54
An09g03265	hypothetical protein	93
An09g03580	hypothetical protein	253	Anig12406	gi|40742983|gb|EAA62173.1 hypothetical protein AN7593.2 [Aspergillus nidulans FGSC A4]gi|67901212|ref|XP_680862.1| hypothetical protein AN7593_2 [Aspergillus nidulans FGSC A4]gi|49110253|ref|XP_411730.1| hypothetical protein AN7593.2 [Aspergillus nidulans FGSC A4]	52.44	1.6e-11	An09g03570
An09g04000	strong similarity to ubiquitin conjugating enzyme hUbc12 - Homo sapiens	137	Anig10132	gb|EAA62655.1 hypothetical protein AN5495.2 [Aspergillus nidulans FGSC A4] ref|XP_663099.1| hypothetical protein AN5495_2 [Aspergillus nidulans FGSC A4] ref|XP_409632.1| hypothetical protein AN5495.2 [Aspergillus nidulans FGSC A4]	39.32	4.9e-21	An08g10310	An08g10310	strong similarity to ubiquitin conjugating enzyme Ubc11 - Saccharomyces cerevisiae	39.32	6e-21
An09g04350	strong similarity to transposase of insertion sequence IS10 - Escherichia coli [putative cloning actefact]	402
An09g04480	questionable ORF	133
An09g04660	strong similarity to meiotic mRNA stability protein kinase Ume5 - Saccharomyces cerevisiae	428	Anig13078	gb|EAL85989.1 protein kinase, putative [Aspergillus fumigatus Af293] ref|XP_748027.1| protein kinase [Aspergillus fumigatus Af293]	33.68	3.1e-51	An09g05370	An09g06530	strong similarity to cyclin dependent kinase 2-alpha - Rattus rattus	37.39	7.4e-53
An09g05050	questionable ORF	67
An09g05810	hypothetical protein	133
An09g05920	strong similarity to chitinase precursor chit33 - Trichoderma harzianum	354	Anig12300	gb|AAO61685.1 chitinase [Aspergillus fumigatus]	35.22	1.1e-43	An09g06400	An09g06400	strong similarity to chitinase chiA - Aspergillus nidulans	34.88	6.4e-44
An09g05930	hypothetical protein [truncated ORF]	50
An09g06265	hypothetical protein	82
An09g06410	similarity to hypothetical protein EAA66742.1 - Aspergillus nidulans	256	Anig13938	gb|EAL88369.1 high expression lethality protein (Hel10), putative [Aspergillus fumigatus Af293] ref|XP_750407.1| high expression lethality protein Hel10 [Aspergillus fumigatus Af293]	40.46	1e-10		An02g02530	strong similarity to ATP-dependent RNA helicase p68 - Homo sapiens	46.74	1.5e-14
An09g06660	questionable ORF	54
An10g00010	strong similarity to alcohol dehydrogenase (NADP+) adhB - Thermoanaerobacter ethanolicus	378	Anig13705	gb|EAL86477.1 alcohol dehydrogenase, zinc-containing [Aspergillus fumigatus Af293] ref|XP_748515.1| alcohol dehydrogenase zinc-containing [Aspergillus fumigatus Af293]	35.79	3e-26	An13g03970	An07g07160	similarity to formaldehyde dismutase fdm - Pseudomonas putida	32.97	1.6e-40
An10g00020	similarity to hemagglutinating surface lectin - Arthrobotrys oligospora	152
An10g00040	strong similarity to sequence 211 from patent WO0100842 - Corynebacterium glutamicum [truncated ORF]	152	Anig06601	gb|EAL85668.1 amidohydrolase, putative [Aspergillus fumigatus Af293] ref|XP_747706.1| amidohydrolase [Aspergillus fumigatus Af293]	59.84	7.3e-35	An15g01800	An15g01800	strong similarity to protein from patent WO0100842-A - Corynebacterium glutamicum	59.5	3.5e-34
An10g00060	weak similarity to transcription regulator aflR - Aspergillus sojae	354	Anig04449	gb|EAA65551.1 hypothetical protein AN1368.2 [Aspergillus nidulans FGSC A4] ref|XP_658972.1| hypothetical protein AN1368_2 [Aspergillus nidulans FGSC A4] ref|XP_405505.1| hypothetical protein AN1368.2 [Aspergillus nidulans FGSC A4]	22.77	1.1e-14	An08g00710	An08g00710	weak similarity to aflatoxin biosynthesis regulatory protein aflR - Aspergillus parasiticus	22.77	1.4e-14
An10g00070	strong similarity to sulphydryl oxidase Sox from patent EP565172-A1 - Aspergillus niger [putative frameshift]	335	Anig11844	gb|EAA53464.1 hypothetical protein MG07741.4 [Magnaporthe grisea 70-15] ref|XP_367837.1| hypothetical protein MG07741.4 [Magnaporthe grisea 70-15]	33.95	5.8e-39		An12g02850	strong similarity to sulphydryl oxidase Sox from patent EP565172-A1 - Aspergillus niger	34.94	2.4e-37
An10g00080	hypothetical protein	241
An10g00270	hypothetical protein	182
An10g00280	weak similarity to zinc-finger transcription factor WRKY1 - Petroselinum crispum	663
An10g00520	strong similarity to 1-aminocyclopropane-1-carboxylate (ACC) deaminase ACD - Penicillium citrinum [truncated ORF]	85
An10g00580	hypothetical protein	99
An10g00930	questionable ORF	131
An11g00040	weak similarity to cDNA for 59-kDa readthrough protein RT - Sorghum chlorotic spot virus	114						An04g10110	similarity to hypothetical protein encoded by An11g00040 - Aspergillus niger	50.63	4e-18
An11g01050	questionable ORF	75
An11g01310	strong similarity to septum-promoting GTPase spg1p - Schizosaccharomyces pombe	214	Anig13367	gb|EAA58819.1 YPT1_NEUCR GTP-binding protein ypt1 [Aspergillus nidulans FGSC A4] ref|XP_661885.1| GTP-binding protein Ypt1 [Aspergillus nidulans FGSC A4] ref|XP_408418.1| YPT1_NEUCR GTP-binding protein ypt1 [Aspergillus nidulans FGSC A4]	27.27	4.8e-16	An09g06790	An04g02470	strong similarity to GTP-binding protein ypt5p - Schizosaccharomyces pombe	30.54	7.2e-17
An11g02320	questionable ORF	21
An11g02710	questionable ORF	18
An11g02740	hypothetical protein	46
An11g02800	questionable ORF	23
An11g02810	hypothetical protein	57
An11g03990	weak similarity to hypothetical protein encoded by An18g02800 - Aspergillus niger	183						An18g02800	similarity to 2-hydroxyisoflavone reductase - Arabidopsis thaliana	27.39	6.8e-07
An11g04850	hypothetical protein	92
An11g04860	similarity to hypothetical protein YDR140w - Saccharomyces cerevisiae	326
An11g04870	strong similarity to ribonucleoprotein autoantigen Sm-D - Homo sapiens	121	Anig07409	gi|40742979|gb|EAA62169.1 hypothetical protein AN7589.2 [Aspergillus nidulans FGSC A4]gi|67901204|ref|XP_680858.1| hypothetical protein AN7589_2 [Aspergillus nidulans FGSC A4]gi|49110192|ref|XP_411726.1| hypothetical protein AN7589.2 [Aspergillus nidulans FGSC A4]	33.33	1.9e-06	An09g03470	An02g04080	strong similarity to Small nuclear ribonucleoprotein Lsm4 - Mus musculus	39.05	2.3e-12
An11g05620	hypothetical protein	426
An11g05630	strong similarity to hypothetical protein encoded by An11g09250 - Aspergillus niger	586	Anig04380		37.28	2.9e-45		An11g09250	strong similarity to hypothetical protein encoded by An11g05630 - Aspergillus niger	49.46	2e-101
An11g05770	hypothetical protein	1018
An11g05780	hypothetical protein	233						An11g05800	similarity to gene expression regulator Pc34 from patent WO200257456-A2 - Unclassified organism	63.89	2.2e-09
An11g05790	hypothetical protein	234
An11g05950	weak similarity to dihydrofolate reductase dfr1p - Schizosaccharomyces pombe	403	Anig08786	gb|EAA61508.1 hypothetical protein AN9217.2 [Aspergillus nidulans FGSC A4] ref|XP_682486.1| hypothetical protein AN9217_2 [Aspergillus nidulans FGSC A4] ref|XP_413354.1| hypothetical protein AN9217.2 [Aspergillus nidulans FGSC A4]	29.24	1e-19		An03g05110	similarity to hypothetical protein BAB11562.1 - Arabidopsis thaliana	29.1	8.4e-27
An11g06380	strong similarity to hypothetical retrotransposon Tto1 - Nicotiana tabacum	1470	Anig13665		49.09	6.8e-09		An18g00790	strong similarity to retrotransposon Tto1 - Nicotiana tabacum	100	0
An11g06400	weak similarity to hypothetical protein encoded by An04g07900 - Aspergillus niger	426						An04g07900	strong similarity to hypothetical protein encoded by An08g12080 - Aspergillus niger	24.51	9.4e-08
An11g06410	weak similarity to ER membrane protein Sed4 - Saccharomyces cerevisiae	235
An11g06520	weak similarity to protein SEQ ID NO:141 from patent WO200025728-A2 - Plasmodium falciparum	379	Anig13548	AATF-like transcription factor (Bfr2), putative [Aspergillus fumigatus Af293]	34.53	1.6e-19	An11g07680	An16g01460	strong similarity to hypothetical protein encoded by An11g04970 - Aspergillus niger	40	1.8e-23
An11g06550	hypothetical protein	151
An11g06560	questionable ORF	172
An11g06570	strong similarity to beta transducin-like protein het-e1 - Podospora anserina	969	Anig13479	gb|EAA56584.1 hypothetical protein MG06555.4 [Magnaporthe grisea 70-15] ref|XP_370040.1| hypothetical protein MG06555.4 [Magnaporthe grisea 70-15]	46.53	8.8e-66	An14g05830	An01g01850	similarity to beta transducin-like protein het-e1 - Podospora anserina	36.21	3.3e-73
An11g06840	questionable ORF	30
An11g06920	strong similarity to autophagy modulator Agp12 - Saccharomyces cerevisiae	176
An11g07250	strong similarity to reverse transcriptase pol - Volvox carteri	1470	Anig13665		49.09	6.8e-09		An18g00790	strong similarity to retrotransposon Tto1 - Nicotiana tabacum	100	0
An11g07470	questionable ORF	19
An11g08340	similarity to hypothetical protein encoded by An02g12600 - Aspergillus niger	265	Anig07396	hypothetical protein AN4858.2 [Aspergillus nidulans FGSC A4]	31.03	3.5e-17	An11g01550	An02g12600	similarity to hypothetical hydrolase MJ0301 - Methanococcus jannaschii	29.41	1.3e-16
An11g08360	hypothetical protein	534
An11g08370	similarity to heterokaryon incompatibility protein het-6 - Neurospora crassa	659	Anig11365	gb|EAA68605.1 hypothetical protein FG10596.1 [Gibberella zeae PH-1] ref|XP_390772.1| hypothetical protein FG10596.1 [Gibberella zeae PH-1]	31.27	4.3e-29	An02g06470	An12g05450	similarity to heterokaryon incompatibility protein het-6 - Neurospora crassa	25.67	4.7e-36
An11g08380	hypothetical protein	95
An11g08390	weak similarity to hypothetical protein ymc - Argrobacterium tumefaciens	841
An11g08580	hypothetical protein	101
An11g08590	hypothetical protein	176
An11g08600	weak similarity to JUN-like transcription factor jlbA - Aspergillus nidulans	244	Anig13227	gi|66845805|gb|EAL86139.1 bZIP transcription factor (JlbA), putative [Aspergillus fumigatus Af293]gi|70985342|ref|XP_748177.1| bZIP transcription factor JlbA [Aspergillus fumigatus Af293]	62.12	1.1e-17	An04g04510	An04g04510	similarity to transcription factor jlbA - Aspergillus nidulans	54.76	3.3e-19
An11g08610	strong similarity to esterase VC16-16MC from patent WO9730160-A1 - Archaeoglobus fulgidus	318	Anig12298	gb|EAL85929.1 lipase [Aspergillus fumigatus Af293] ref|XP_747967.1| lipase [Aspergillus fumigatus Af293]	23.3	2.1e-14	An09g06390	An08g08390	strong similarity to lipase LipP - Pseudomonas sp.	28.85	1.5e-20
An11g08620	strong similarity to cercosporin transporter AAC78076.1 - Cercospora kikuchii	550	Anig11085	gb|EAL85074.1 MFS drug transporter, putative [Aspergillus fumigatus Af293] ref|XP_747112.1| MFS drug transporter [Aspergillus fumigatus Af293]	41.78	9e-115	An06g00770	An17g00120	strong similarity to major facilitator superfamily transporter protein mfs1 - Botrytis cinerea	42.94	2e-118
An11g08640	hypothetical protein	100
An11g08670	strong similarity to retrotransposon Tto1 - Nicotiana tabacum	1470	Anig13665		49.09	6.8e-09		An18g00790	strong similarity to retrotransposon Tto1 - Nicotiana tabacum	99.93	0
An11g08720	weak similarity to hypothetical protein encoded by An15g02550 - Aspergillus niger	417	Anig02109	gb|EAL91772.1 hypothetical protein Afu5g08260 [Aspergillus fumigatus Af293] ref|XP_753810.1| hypothetical protein Afu5g08260 [Aspergillus fumigatus Af293]	36.36	4.6e-07	An11g09410	An19g00370	similarity to hypothetical protein encoded by An15g02550 - Aspergillus niger	22.99	2.4e-08
An11g08730	similarity to hypothetical protein encoded by An09g01180 - Aspergillus niger	228	Anig11824		37.21	3.4e-07	An09g01180	An09g01180	weak similarity to hypothetical protein encoded by An11g08730 - Aspergillus niger	37.21	4.4e-07
An11g08740	hypothetical protein	32
An11g09000	strong similarity to glutathione transferase GST - Escherichia coli	219	Anig09879	gb|EAL91042.1 elongation factor-1 gamma [Aspergillus fumigatus Af293] ref|XP_753080.1| elongation factor-1 gamma [Aspergillus fumigatus Af293]	26.06	2.6e-09	An01g09610	An14g07000	similarity to hypothetical protein encoded by An11g09000 - Aspergillus niger	28.42	4.7e-11
An11g09020	hypothetical protein	199
An11g09040	hypothetical protein	336
An11g09050	strong similarity to hypothetical protein encoded by An03g06750 - Aspergillus niger	168	Anig08582	gi|40745505|gb|EAA64661.1 predicted protein [Aspergillus nidulans FGSC A4]gi|67524197|ref|XP_660160.1| hypothetical protein AN2556_2 [Aspergillus nidulans FGSC A4]gi|49090464|ref|XP_406693.1| predicted protein [Aspergillus nidulans FGSC A4]	57.14	1.3e-22	An03g06750	An03g06750	similarity to hypothetical protein encoded by An11g09050 - Aspergillus niger	59	2.3e-24
An11g09060	weak similarity to bacteriophage resistance mechanism subunit HsdR from patent FR2767831-A1 - Lactococcus lactis	401	Anig01179	(1478..625)	24.68	1.5e-07	An12g09610	An12g09610	weak similarity to hypothetical extensin homolog HRGP2 - Glycine max	24.92	1.2e-17
An11g09090	hypothetical protein	224
An11g09280	hypothetical protein [truncated ORF]	71
An11g09460	strong similarity to component of the retrieval machinery Grd19 - Saccharomyces cerevisiae	152	Anig02797	gb|EAL89511.1 Vps5p [Aspergillus fumigatus Af293] ref|XP_751549.1| hypothetical protein Afu4g12830 [Aspergillus fumigatus Af293]	31.31	4.3e-11	An01g08400	An01g08400	strong similarity to sorting nexin-1-like protein Vps5 - Saccharomyces cerevisiae	31.31	5.5e-11
An11g10120	weak similarity to QID3 - Trichoderma harzianum	93
An11g10230	hypothetical protein	30
An12g01450	questionable ORF	28
An12g02440	similarity to hypothetical ATP-binding protein SCCB12.04 - Streptomyces coelicolor	1139	Anig04266	gb|EAA60500.1 hypothetical protein AN4339.2 [Aspergillus nidulans FGSC A4] ref|XP_661943.1| hypothetical protein AN4339_2 [Aspergillus nidulans FGSC A4] ref|XP_408476.1| hypothetical protein AN4339.2 [Aspergillus nidulans FGSC A4]	29.15	8e-42	An04g00640	An04g00640	similarity to hypothetical ATP/GTP-binding protein SCC61A.02 - Streptomyces coelicolor	29.55	6.6e-44
An12g03410	hypothetical protein	78
An12g03420	weak similarity to glyceraldehyde 3-phosphate dehydrogenase gap - Mycoplasma hominis	421
An12g03810	hypothetical protein	81
An12g04080	hypothetical protein	53
An12g04200	hypothetical protein	44
An12g04760	strong similarity to cleavage and polyadenylation factor CF I component Rna15 - Saccharomyces cerevisiae	295	Anig11633	hypothetical protein FG03841.1 [Gibberella zeae PH-1]	30.67	4.4e-11	An16g03310	An02g12640	strong similarity to RNA-binding protein 30 - Nicotiana plumbaginifolia	30.67	3.3e-11
An12g04950	strong similarity to epsilon chain of mitochondrial ATP-Synthase - Ipomoea batatas	70
An12g05020	similarity to hydrophobin HFBI - Trichoderma reesei	68
An12g05780	questionable ORF	36
An12g05790	questionable ORF	31
An12g05800	questionable ORF	33
An12g06620	hypothetical protein	154
An12g06630	weak similarity to hypothetical protein F17K2.5 - Arabidopsis thaliana	151	Anig03607	gb|EAA60485.1 hypothetical protein AN4324.2 [Aspergillus nidulans FGSC A4] ref|XP_661928.1| hypothetical protein AN4324_2 [Aspergillus nidulans FGSC A4] ref|XP_408461.1| hypothetical protein AN4324.2 [Aspergillus nidulans FGSC A4]	43.82	8.8e-09	An04g00480	An04g00480	similarity to hypothetical protein CAE85614.1 - Neurospora crassa	43.82	1.1e-08
An12g06640	weak similarity to valosin-containing protein like AAA-ATPase Cdc48 - Saccharomyces cerevisiae	302	Anig11625	Cdc48p [Aspergillus fumigatus]	26.16	1.1e-06	An04g09170 An04g09180	An04g09170	strong similarity to valosin-containing protein like AAA-ATPase Cdc48 - Saccharomyces cerevisiae	26.16	1.5e-06
An12g06650	weak similarity to hypothetical surface-located membrane protein 1 lmp1 - Borrelia burgdorferi	701						An08g11540	similarity to OmpA-DnaJ fusion protein encoded by pUBS520-pIN-dnaJ from patent EP1054063-A2 - Escherichia coli	24.76	1.2e-10
An12g06670	similarity to hypothetical protein encoded by An08g12240 - Aspergillus niger	786						An08g12240	weak similarity to hypothetical protein encoded by An12g06670 - Aspergillus niger	24.45	3.3e-23
An12g06680	similarity to hypothetical protein slr0852 - Synechocystis sp.	149
An12g06700	hypothetical protein	145
An12g06710	weak similarity to ApoE4Lx2 protease from patent WO9413798-A - Homo sapiens	212
An12g06720	weak similarity to translation initiation factor eIF-2 alpha kinase GCN2 - Drosophila melanogaster [truncated ORF]	441
An12g06730	weak similarity to metalloreductase freA - Aspergillus nidulans	508	Anig11145	gb|EAL92499.1 metalloreductase, putative [Aspergillus fumigatus Af293] ref|XP_754537.1| metalloreductase [Aspergillus fumigatus Af293]	32.14	1.5e-18	An02g06550 An10g00310	An02g06550	similarity to ferric reductase Fre1 - Saccharomyces cerevisiae	33.13	1.2e-17
An12g06740	similarity to hypothetical protein encoded by An12g06730 - Aspergillus niger	261						An12g06730	weak similarity to metalloreductase freA - Aspergillus nidulans	24.58	1.2e-09
An12g06750	hypothetical protein	154
An12g06760	hypothetical protein	203
An12g06770	similarity to beta transducin-like protein het-e1 - Podospora anserina	560	Anig12902	gb|EAA78537.1 hypothetical protein FG11425.1 [Gibberella zeae PH-1] ref|XP_391601.1| hypothetical protein FG11425.1 [Gibberella zeae PH-1]	23.4	4.2e-14	An12g06340	An07g01930	similarity to ankyrin 3 (splice form 3) - Mus musculus	21.66	1.3e-20
An12g06780	similarity to hypothetical protein encoded by An04g07590 - Aspergillus niger	225
An12g06790	hypothetical protein	477
An12g06800	weak similarity to hypothetical protein encoded by An04g07590 - Aspergillus niger	401
An12g06810	hypothetical protein	137
An12g06820	hypothetical protein	612
An12g06830	strong similarity to hypothetical protein encoded by An11g08100 - Aspergillus niger	311	Anig03512		60.71	2.5e-33	An11g08100	An11g08100	strong similarity to hypothetical protein encoded by An12g06830 - Aspergillus niger	58.25	1e-103
An12g06840	similarity to hypothetical protein encoded by An02g09280 - Aspergillus niger	188	Anig11463	(1178..703)	37.91	4.1e-26	An02g09280	An02g09280	similarity to retinitis pigmentosa GTPase regulator RPGR - Bos taurus	36.3	4.3e-20
An12g06850	similarity to hypothetical protein encoded by An12g06870 - Aspergillus niger	186						An12g06870	similarity to hypothetical protein encoded by An12g06850 - Aspergillus niger	33.88	2.7e-11
An12g06870	similarity to hypothetical protein encoded by An12g06850 - Aspergillus niger	124						An12g06850	similarity to hypothetical protein encoded by An12g06870 - Aspergillus niger	33.88	1.2e-11
An12g06880	hypothetical protein	835	Anig11874	conserved hypothetical protein [Aspergillus fumigatus Af293]	28.62	9.2e-24
An12g06890	strong similarity to dnaK-type molecular chaperone hsp70 - Schistosoma mansoni	513	Anig13784	emb|CAA73172.1 heat shock protein [Aspergillus niger]	27.11	9.6e-42	An16g09260	An07g09990	strong similarity to heat shock protein 70 hsp70 - Ajellomyces capsulatus [putative frameshift]	29.42	2e-47
An12g06900	weak similarity to DNA gyrase B subunit gyrB - Flexibacter japonensis [truncated ORF]	384
An12g06910	weak similarity to xylose isomerase - Clostridium thermosaccharolyticum	83
An12g06920	weak similarity to NAD-dependent DNA ligase - Thermus sp.	415	Anig03208	predicted protein [Aspergillus nidulans FGSC A4]	23.42	2.7e-07	An11g09490	An11g09490	weak similarity to hypothetical protein encoded by An12g06920 - Aspergillus niger	23.01	3e-11
An12g06960	weak similarity to E1 alpha subunit of pyruvate dehydrogenase complex PDC - Arabidopsis thaliana	397	Anig01212	gi|40741269|gb|EAA60459.1 hypothetical protein AN4657.2 [Aspergillus nidulans FGSC A4]gi|67536974|ref|XP_662261.1| hypothetical protein AN4657_2 [Aspergillus nidulans FGSC A4]gi|49094666|ref|XP_408794.1| hypothetical protein AN4657.2 [Aspergillus nidulans FGSC A4]	51.58	2.9e-56	An01g11840 An05g02120 An12g06960	An05g02120	strong similarity to hypothetical protein encoded by An12g06960 - Aspergillus niger	99.75	0
An12g06970	similarity to DnaJ-like protein Djp1 - Saccharomyces cerevisiae	238	Anig13468	gb|EAL84771.1 DnaJ domain protein [Aspergillus fumigatus Af293] ref|XP_746809.1| hypothetical protein Afu7g01230 [Aspergillus fumigatus Af293]	40.28	2.7e-10	An12g01900	An05g02130	similarity to heat shock protein 40 DnaJ - Methanosarcina thermophila	99.58	1e-132
An12g06980	strong similarity to EST SEQ ID NO:6341 from patent WO200056762-A2 - Aspergillus oryzae	164
An12g06990	similarity to hypothetical reverse transcriptase homolog - Ciona intestinalis	73
An12g07360	strong similarity to ubiquitin like modifier Hub1 - Saccharomyces cerevisiae	77
An12g08070	hypothetical protein	109
An12g08780	hypothetical protein	64
An12g09030	hypothetical protein	91
An12g09090	similarity to hypothetical protein encoded by An08g08730 - Aspergillus niger	105						An08g08730	weak similarity to transcription factor CA150 - Homo sapiens	39.02	1.1e-06
An12g09330	strong similarity to phenylacrylic acid decarboxylase Pad1 - Saccharomyces cerevisiae	257	Anig05147	emb|CAG90010.1 unnamed protein product [Debaryomyces hansenii CBS767] ref|XP_461564.1| unnamed protein product [Debaryomyces hansenii]	52.49	2.1e-51	An03g06570	An09g00010	strong similarity to phenylacrylic acid decarboxylase Pad1 - Saccharomyces cerevisiae	49.53	1e-55
An12g10170	weak similarity to hypothetical PxORF73 peptide Pxorf73 - Plutella xylostella	171
An13g00350	hypothetical protein	69
An13g00530	hypothetical protein	47
An13g02010	questionable ORF	29
An13g02190	questionable ORF	23
An13g02600	strong similarity to Fe(II)-dependent sulfonate/alpha-ketoglutarate dioxygenase YLL057c - Saccharomyces cerevisiae	421	Anig11604	gb|EAL91047.1 alpha-ketoglutarate-dependent taurine dioxygenase [Aspergillus fumigatus Af293] ref|XP_753085.1| alpha-ketoglutarate-dependent taurine dioxygenase [Aspergillus fumigatus Af293]	46.03	3.7e-65	An01g09560	An07g00630	similarity to Fe(II)-dependent sulfonate/alpha-ketoglutarate dioxygenase YLL057c - Saccharomyces cerevisiae	50.16	4.5e-79
An13g02900	hypothetical protein	119
An13g02930	questionable ORF	26
An13g02950	hypothetical protein	105
An13g03170	hypothetical protein	142
An13g03520	strong similarity to hypothetical protein encoded by An05g02110 - Aspergillus niger	462	Anig09388	gi|66847439|gb|EAL87769.1 hypothetical protein Afu1g00550 [Aspergillus fumigatus Af293]gi|70989916|ref|XP_749807.1| hypothetical protein Afu1g00550 [Aspergillus fumigatus Af293]	41.9	1.1e-78	An05g02110 An12g06940	An12g06940	strong similarity to hypothetical protein encoded by An05g02110 - Aspergillus niger	42.27	6.6e-87
An13g03740	weak similarity to hypothetical retrovirus-related polyprotein - Arabidopsis thaliana	210						An18g00790	strong similarity to retrotransposon Tto1 - Nicotiana tabacum	78.72	2.4e-57
An13g03750	questionable ORF	21
An13g03760	similarity to hypothetical protein encoded by An02g09120 - Aspergillus niger	119						An18g00790	strong similarity to retrotransposon Tto1 - Nicotiana tabacum	64.86	1.8e-22
An13g03890	strong similarity to hypothetical protein B15I20.50 - Neurospora crassa	475	Anig05822	hypothetical protein AN9271.2 [Aspergillus nidulans FGSC A4]	49.62	7e-113	An07g03260	An07g03260	similarity to hypothetical protein B15I20.50 - Neurospora crassa	49.49	4e-113
An13g04020	questionable ORF	23
An13g04040	hypothetical protein	294	Anig09078	gi|38106262|gb|EAA52593.1 hypothetical protein MG05285.4 [Magnaporthe grisea 70-15]gi|39939910|ref|XP_359492.1| hypothetical protein MG05285.4 [Magnaporthe grisea 70-15]	53.7	5.1e-12	An02g02530	An12g09870	hypothetical protein	60.71	1e-12
An13g04050	similarity to hypothetical protein encoded by An13g04010 - Aspergillus niger	270						An13g04010	similarity to hypothetical protein encoded by An13g04050 - Aspergillus niger	27.78	5.5e-10
An14g00720	hypothetical protein	59
An14g01300	hypothetical protein	109
An14g01310	weak similarity to hypothetical protein PA3829 - Pseudomonas aeruginosa	254
An14g02210	strong similarity to hypothetical protein SPCC1620.10 - Schizosaccharomyces pombe	341	Anig05218	gb|EAL88260.1 histone deacetylase complex subunit (Hos4), putative [Aspergillus fumigatus Af293] ref|XP_750298.1| histone deacetylase complex subunit Hos4 [Aspergillus fumigatus Af293]	22.5	5.1e-06	An18g04300	An18g04300	similarity to h-caldesmon - Gallus gallus	20.8	2.3e-06
An14g02810	hypothetical protein	230
An14g02900	weak similarity to cellobiose dehydrogenase CDH - Trametes versicolor	463	Anig10569	gb|EAL85344.1 cellobiose dehydrogenase, putative [Aspergillus fumigatus Af293] ref|XP_747382.1| cellobiose dehydrogenase [Aspergillus fumigatus Af293]	32.41	3.3e-54	An02g06090	An02g06090	weak similarity to cellobiose dehydrogenase cdh - Trametes versicolor	31.7	2.3e-55
An14g03800	weak similarity to sexual differentiation protein esc1p - Schizosaccharomyces pombe	272
An14g04550	hypothetical protein	74
An14g04560	strong similarity to hypothetical protein B15I20.30 - Neurospora crassa	614	Anig02781	MFS transporter, putative [Aspergillus fumigatus Af293]	20.77	5.5e-15	An02g02260	An02g02260	strong similarity to hypothetical membrane protein YMR155w - Saccharomyces cerevisiae	20.33	3.4e-17
An14g05210	weak similarity to protein fragment SEQ ID NO:24290 from patent EP1033405-A2 - Arabidopsis thaliana	59
An14g06160	strong similarity to hypothetical protein encoded by An08g09580 - Aspergillus niger	331	Anig07028		50.51	4.1e-77	An08g09580	An08g09580	strong similarity to hypothetical protein encoded by An14g06160 - Aspergillus niger	50.77	4.3e-87
An14g06490	questionable ORF	30
An14g07000	similarity to hypothetical protein encoded by An11g09000 - Aspergillus niger	311						An11g09000	strong similarity to glutathione transferase GST - Escherichia coli	28.42	7.8e-11
An14g07280	weak similarity to hypothetical protein K07E12.1 - Caenorhabditis elegans	270
An14g07300	strong similarity to hypothetical protein CAD70322.1 - Neurospora crassa	243	Anig07780	emb|CAD70322.1 hypothetical protein [Neurospora crassa]	36.98	1.1e-35		An01g11330	strong similarity to hypothetical protein CAD70322.1 - Neurospora crassa	43.65	4.5e-37
An14g07310	similarity to hypothetical protein B23L21.350 - Neurospora crassa	277	Anig03292	gb|EAA49375.1 hypothetical protein MG01033.4 [Magnaporthe grisea 70-15] ref|XP_368211.1| hypothetical protein MG01033.4 [Magnaporthe grisea 70-15]	41.45	9.7e-50	An18g00280	An18g00280	strong similarity to hypothetical protein related to host-specific AK-toxin Akt2 - Neurospora crassa	42.12	4.4e-55
An14g07320	strong similarity to cytochrome P450 monooxygenase avnA - Aspergillus parasiticus	518	Anig02373	gi|40740345|gb|EAA59535.1 hypothetical protein AN7881.2 [Aspergillus nidulans FGSC A4]gi|67901788|ref|XP_681150.1| hypothetical protein AN7881_2 [Aspergillus nidulans FGSC A4]gi|49114237|ref|XP_412018.1| hypothetical protein AN7881.2 [Aspergillus nidulans FGSC A4]	34	2.1e-60	An10g00660	An10g00660	strong similarity to cytochrome P450 monooxygenase TRI11 - Fusarium sporotrichioides	35.19	5.4e-61
An14g07330	strong similarity to hypothetical protein ybiU - Escherichia coli	496	Anig13720	gb|EAL91673.1 conserved hypothetical protein [Aspergillus fumigatus Af293] ref|XP_753711.1| hypothetical protein Afu5g09280 [Aspergillus fumigatus Af293]	38.89	1.1e-90	An07g03730	An07g03730	strong similarity to hypothetical protein ybiU - Escherichia coli	40.58	1.5e-92
An14g07340	hypothetical protein	272
An14g07370	strong similarity to hypothetical protein EAA60648.1 - Aspergillus nidulans	164	Anig01221	gb|EAL92224.1 conserved hypothetical protein [Aspergillus fumigatus Af293] ref|XP_754262.1| hypothetical protein Afu3g13620 [Aspergillus fumigatus Af293]	44.8	7.4e-23	An11g03810	An11g03810	strong similarity to hypothetical protein mlr0979 - Mesorhizobium loti	45.67	9.5e-23
An14g07400	strong similarity to hypothetical protein encoded by An14g07410 - Aspergillus niger	337						An14g07410	hypothetical protein [deleted ORF]	94.54	0
An14g07410	hypothetical protein [deleted ORF]	340						An14g07400	strong similarity to hypothetical protein encoded by An14g07410 - Aspergillus niger	94.54	0
An15g01070	hypothetical protein	164
An15g02910	questionable ORF	49
An15g03640	hypothetical protein	295
An15g03890	hypothetical protein	168
An15g05410	strong similarity to heat-shock protein hsp30 - Aspergillus nidulans	147	Anig03058	gb|EAA59763.1 HS30_EMENI 30 KD HEAT SHOCK PROTEIN [Aspergillus nidulans FGSC A4] ref|XP_661159.1| 30 kDa heat shock protein [Aspergillus nidulans FGSC A4] ref|XP_407692.1| HS30_EMENI 30 KD HEAT SHOCK PROTEIN [Aspergillus nidulans FGSC A4]	35.85	6e-23	An18g00600	An18g00600	strong similarity to heat shock protein hsp30 - Neurospora crassa [truncated ORF]	38.06	5.4e-21
An15g05820	strong similarity to hypothetical conserved protein aq_729 - Aquifex aeolicus	352
An15g05870	weak similarity to hypothetical protein AAH07476.1 - Mus musculus	159
An15g06220	weak similarity to hypothetical replicase ORF-I - Garlic virus C	382
An15g06900	strong similarity to non-canonical ubiquitin conjugating enzyme 1 ncube1 - Mus musculus [truncated ORF]	129	Anig06503	gb|EAL85797.1 ubiquitin conjugating enzyme (UbcM), putative [Aspergillus fumigatus Af293] ref|XP_747835.1| ubiquitin conjugating enzyme UbcM [Aspergillus fumigatus Af293]	35.71	9.5e-13	An12g07810	An14g00230	strong similarity to ubiquitin conjugating enzyme Ubc6 - Saccharomyces cerevisiae	47.79	8.3e-27
An15g07640	hypothetical protein	223
An15g07880	strong similarity to hypothetical hydroxylase A - Amycolatopsis orientalis	476	Anig03735	hypothetical protein AN7069.2 [Aspergillus nidulans FGSC A4]	54.87	1.3e-82	An05g02450	An05g02450	similarity to halogenase bhaA from patent DE19926770-A1 - Amycolatopsis mediterranei	48.91	1e-113
An15g07890	similarity to protein c-fos - Xenopus laevis	221						An12g10230	similarity to ATF/CREB-family transcription factor atf21p - Schizosaccharomyces pombe	28.03	1.2e-06
An15g07900	strong similarity to cytochrome P450 - Myrothecium roridum	509	Anig06675	gb|EAA62520.1 hypothetical protein AN5360.2 [Aspergillus nidulans FGSC A4] ref|XP_662964.1| hypothetical protein AN5360_2 [Aspergillus nidulans FGSC A4] ref|XP_409497.1| hypothetical protein AN5360.2 [Aspergillus nidulans FGSC A4]	34.63	1.3e-78	An12g01150	An02g13980	strong similarity to trichodiene oxygenase cytochrome P450 CYP58 - Fusarium sporotrichioides	36.69	4.8e-94
An16g00110	strong similarity to fructose-1,6-bisphosphate aldolase - Thermus aquaticus	290	Anig06338	gb|EAL91574.1 fructose-bisphosphate aldolase, putative [Aspergillus fumigatus Af293] ref|XP_753612.1| fructose-bisphosphate aldolase [Aspergillus fumigatus Af293]	42.31	4.8e-55	An14g04410	An14g04410	strong similarity to fructose-1,6-bisphosphate aldolase - Thermus aquaticus	42.16	1.8e-54
An16g00140	similarity to cephalosporin acylase acyI - Pseudomonas sp.	228	Anig12140	ref|XP_330129.1 hypothetical protein [Neurospora crassa] gb|EAA36387.1| hypothetical protein [Neurospora crassa]	36.89	7.3e-34	An16g05770	An16g05770	similarity to inhibitor of endosome-lysosome fusion DotA - Legionella pneumophila	38.64	6.1e-41
An16g00150	similarity to positive regulator of purine utilisation uaY - Aspergillus nidulans	763	Anig13618	gb|EAA61813.1 hypothetical protein AN7627.2 [Aspergillus nidulans FGSC A4] ref|XP_680896.1| hypothetical protein AN7627_2 [Aspergillus nidulans FGSC A4] ref|XP_411764.1| hypothetical protein AN7627.2 [Aspergillus nidulans FGSC A4]	25.85	3.8e-61	An05g00980	An11g03690	strong similarity to positive regulator of purine utilisation uaY - Aspergillus nidulans	26.3	1.7e-53
An16g00160	strong similarity to 2-pyrone-4,6-dicarboxylic acid hydrolase LigI - Sphingomonas paucimobilis	257	Anig13133	emb|CAG83398.1 unnamed protein product [Yarrowia lipolytica CLIB99] ref|XP_501145.1| hypothetical protein [Yarrowia lipolytica]	30.71	6.7e-26	An02g11080	An01g10960	strong similarity to 2-pyrone-4,6-dicarboxylic acid hydrolase LigI - Sphingomonas paucimobilis	34.85	1.4e-39
An16g00280	hypothetical protein	220
An16g00300	strong similarity to 24-sterol C-methyltransferase ESMT1 - Zea mays	304	Anig02511	gb|EAA70778.1 hypothetical protein FG02783.1 [Gibberella zeae PH-1] ref|XP_382959.1| hypothetical protein FG02783.1 [Gibberella zeae PH-1]	33.06	3.9e-15		An14g01590	strong similarity to sterol transmethylase ERG6 - Candida albicans	26.79	1.6e-16
An16g00310	hypothetical protein	204
An16g01350	strong similarity to hypothetical protein CAA10129.1 - Cicer arietinum	78
An16g02050	hypothetical protein	45
An16g02270	hypothetical protein	52
An16g02280	similarity to cutinase transcription factor beta CTF1b - Fusarium solani	715	Anig13840	gb|EAL85182.1 C6 transcription factor (Ctf1B), putative [Aspergillus fumigatus Af293] ref|XP_747220.1| C6 transcription factor Ctf1B [Aspergillus fumigatus Af293]	25.1	1.1e-41	An16g08980	An08g09490	strong similarity to cutinase transcription factor alpha CTF1a - Fusarium solani	31.61	5.4e-78
An16g02290	strong similarity to delta3-cis-delta2-trans-enoyl-CoA isomerase Eci1 - Saccharomyces cerevisiae	267	Anig07085	gb|EAL85635.1 peroxisomal D3,D2-enoyl-CoA isomerase [Aspergillus fumigatus Af293] ref|XP_747673.1| peroxisomal D3,D2-enoyl-CoA isomerase [Aspergillus fumigatus Af293]	45.96	9.8e-60	An15g01280	An15g01280	strong similarity to delta3-cis-delta2-trans-enoyl-CoA isomerase Eci1 - Saccharomyces cerevisiae	45.96	1.3e-59
An16g02300	similarity to hypothetical protein YBR096w - Saccharomyces cerevisiae	286	Anig09659	ref|XP_330774.1 hypothetical protein [Neurospora crassa] gb|EAA29140.1| hypothetical protein [Neurospora crassa]	33.77	1.2e-29	An09g01760	An09g01760	similarity to hypothetical protein YBR096w - Saccharomyces cerevisiae	40.14	1.6e-26
An16g02310	weak similarity to reverse transcriptase pol - Tricholoma sejunctum	86
An16g03710	weak similarity to hypothetical protein CAD60720.1 - Podospora anserina	138
An16g04070	weak similarity to hypothetical protein BAB08329.1 - Arabidopsis thaliana	122						An14g02500	similarity to hypothetical protein YER080w - Saccharomyces cerevisiae	39.52	5.2e-25
An16g04660	strong similarity to hypothetical protein CAB46758.1 - Schizosaccharomyces pombe	409	Anig13811	gb|EAL93039.1 pre-mRNA splicing factor (Srp1), putative [Aspergillus fumigatus Af293] ref|XP_755077.1| pre-mRNA splicing factor Srp1 [Aspergillus fumigatus Af293]	43.51	5.8e-15		An02g01220	strong similarity to U1 snRNP 70K protein - Xenopus laevis	33.46	6e-20
An16g05110	hypothetical protein	86
An16g06160	weak similarity to polypeptide SEQ ID NO:1833 from patent WO200171042-A2 - Drosophila melanogaster	406	Anig06128	gb|EAA78537.1 hypothetical protein FG11425.1 [Gibberella zeae PH-1] ref|XP_391601.1| hypothetical protein FG11425.1 [Gibberella zeae PH-1]	37.87	5.3e-53		An08g11610	similarity to kinesin light chain KNLC - Loligo pealei	44.02	1.5e-31
An16g06310	questionable ORF	28
An16g06330	hypothetical protein	147
An16g06600	weak similarity to beta-galactosidase - Planococcus sp.	332	Anig09460		24.38	8.2e-09	An07g04410	An16g01460	strong similarity to hypothetical protein encoded by An11g04970 - Aspergillus niger	37.62	1.8e-48
An16g06610	strong similarity to high-affinity glucose transporter HGT1 - Kluyveromyces lactis	477	Anig10297	gb|EAA61128.1 hypothetical protein AN5050.2 [Aspergillus nidulans FGSC A4] ref|XP_662654.1| hypothetical protein AN5050_2 [Aspergillus nidulans FGSC A4] ref|XP_409187.1| hypothetical protein AN5050.2 [Aspergillus nidulans FGSC A4]	33.41	2e-62	An02g08230	An09g04810	strong similarity to high affinity glucose transporter HGT1 - Kluyveromyces lactis	40.21	6.6e-90
An16g06620	strong similarity to lactonohydrolase from patent WO200028043-A2 - Fusarium venenatum	429	Anig11912	gb|EAA49690.1 hypothetical protein MG09681.4 [Magnaporthe grisea 70-15] ref|XP_364836.1| hypothetical protein MG09681.4 [Magnaporthe grisea 70-15]	26.1	1.2e-18	An05g02030	An05g02030	strong similarity to lactonohydrolase from patent WO200028043-A2 - Fusarium venenatum	25.46	5.3e-19
An16g06630	similarity to 2,3-dihydro-2,3-dihydroxybiphenyl-2,3-dehydrogenase bphB - Comamonas testosteroni	278	Anig01579	gb|EAL93956.1 short chain dehydrogenase/reductase, putative [Aspergillus fumigatus Af293] ref|XP_755994.1| short chain dehydrogenase/reductase [Aspergillus fumigatus Af293]	28.32	5e-22	An15g03740	An18g00090	strong similarity to short-chain alcohol dehydrogenase adhA - Aspergillus parasiticus	33.01	1.4e-24
An16g06640	similarity to acetate regulatory DNA binding protein facB - Aspergillus niger	769	Anig09537	gb|EAL91054.1 C6 transcription factor, putative [Aspergillus fumigatus Af293] ref|XP_753092.1| C6 transcription factor [Aspergillus fumigatus Af293]	36.33	2.7e-83	An11g00370	An02g12830	similarity to cutinase transcription factor alpha CTF1a - Fusarium solani	33.51	4.7e-83
An16g06650	weak similarity to zinc-finger protein zas1p - Schizosaccharomyces pombe	850	Anig12675	gb|EAL91407.1 C2H2 transcription factor, putative [Aspergillus fumigatus Af293] ref|XP_753445.1| C2H2 transcription factor [Aspergillus fumigatus Af293]	22.05	1.6e-10	An18g02280	An16g08130	similarity to DNA binding regulatory protein amdX - Aspergillus nidulans	21.57	7.7e-18
An16g06660	weak similarity to constituent of COPII coats Sfb2 - Saccharomyces cerevisiae	227	Anig03956	emb|CAD70552.1 hypothetical protein [Neurospora crassa] ref|XP_324504.1| predicted protein [Neurospora crassa] gb|EAA27409.1| predicted protein [Neurospora crassa]	60	3.4e-15	An02g01340 An16g06660	An02g01340	strong similarity to hypothetical protein encoded by An16g06660 - Aspergillus niger	59.28	5.1e-72
An16g06670	weak similarity to hypothetical protein CAC10504.1 - Pseudonocardia sp.	248
An16g06920	hypothetical protein	71
An16g07010	hypothetical protein	243
An16g07020	similarity to transcription regulator of arginine catabolism arcA - Aspergillus nidulans	552	Anig01093	hypothetical protein AN1829.2 [Aspergillus nidulans FGSC A4]	28.66	5.7e-48	An04g08040	An04g08040	similarity to transcription factor Mpp1p - Pichia angusta	30.83	1e-25
An16g07030	similarity to enoyl reductase of the lovastatin biosynthesis lovC - Aspergillus terreus	408	Anig01964	gb|EAA77847.1 hypothetical protein FG07249.1 [Gibberella zeae PH-1] ref|XP_387425.1| hypothetical protein FG07249.1 [Gibberella zeae PH-1]	57.19	8.8e-88	An07g01200	An07g01200	strong similarity to enoyl reductase of the lovastatin biosynthesis lovC - Aspergillus terreus	58.33	3e-111
An16g07600	questionable ORF	73
An16g08160	similarity to hypothetical protein B16B8.310 - Neurospora crassa	353	Anig12923	gb|EAA59099.1 hypothetical protein AN3834.2 [Aspergillus nidulans FGSC A4] ref|XP_661438.1| hypothetical protein AN3834_2 [Aspergillus nidulans FGSC A4] ref|XP_407971.1| hypothetical protein AN3834.2 [Aspergillus nidulans FGSC A4]	29.95	4.5e-13	An04g02530	An08g03930	weak similarity to verprolin Vrp1 - Saccharomyces cerevisiae	29.45	2.9e-12
An16g08580	similarity to EST SEQ ID NO:6168 from patent WO200056762-A2 - Aspergillus oryzae	72
An17g00190	hypothetical protein	167
An17g01020	similarity to secreted protein SEQ ID NO:5560 from patent EP1033401-A2 - Homo sapiens	126
An17g01030	hypothetical protein	136
An17g01200	weak similarity to secreted protein gu534_1 from patent WO9846757-A2 - Homo sapiens [truncated ORF]	112
An17g01340	similarity to hypothetical protein SPAC14C4.01c - Schizosaccharomyces pombe	181
An17g01845	hypothetical protein	72
An17g02400	hypothetical protein	81
An18g00160	questionable ORF	26
An18g00250	hypothetical protein	43
An18g00310	questionable ORF	21
An18g00790	strong similarity to retrotransposon Tto1 - Nicotiana tabacum	1470	Anig13665		49.09	6.8e-09		An11g07250	strong similarity to reverse transcriptase pol - Volvox carteri	100	0
An18g00990	strong similarity to EST an_1359 - Aspergillus niger	46
An18g01440	strong similarity to hypothetical protein CAD70872.1 - Neurospora crassa	693	Anig02416	emb|CAD70872.1 conserved hypothetical protein [Neurospora crassa]	36.84	1.6e-50	An11g06490	An11g06490	strong similarity to hypothetical protein CAD70872.1 - Neurospora crassa	35.12	4.6e-66
An18g01450	strong similarity to O-methylsterigmatocystin oxidoreductase ordA - Aspergillus parasiticus	163	Anig07531	gb|EAA64721.1 hypothetical protein AN1601.2 [Aspergillus nidulans FGSC A4] ref|XP_659205.1| hypothetical protein AN1601_2 [Aspergillus nidulans FGSC A4] ref|XP_405738.1| hypothetical protein AN1601.2 [Aspergillus nidulans FGSC A4]	50.46	7.3e-31	An01g11880	An01g11880	strong similarity to O-methylsterigmatocystin oxidoreductase ordA - Aspergillus parasiticus [putative frameshift]	50.46	9.3e-31
An18g02320	similarity to 8-amino-7-oxononanoate synthase BioF - Erwinia herbicola	185	Anig02528	gb|EAL85675.1 aminotransferase, putative [Aspergillus fumigatus Af293] ref|XP_747713.1| aminotransferase [Aspergillus fumigatus Af293]	30.06	3.8e-24	An12g00920	An12g00920	strong similarity to transmembrane protein from patent WO9927105-A2 - Chlamydia pneumoniae	31.82	1.8e-26
An18g02370	similarity to hypothetical protein SPBC146.08c - Schizosaccharomyces pombe	138
An18g02420	hypothetical protein	73
An18g02640	questionable ORF	108
An18g03090	strong similarity to hypothetical protein SPAC4G8.06c - Schizosaccharomyces pombe	411
An18g03600	similarity to erythromycin esterase type II ereB - Escherichia coli [truncated ORF]	469
An18g03690	weak similarity to integral membrane protein PTH11 - Magnaporthe grisea	297	Anig13378	gb|EAL91187.1 hypothetical protein Afu5g14320 [Aspergillus fumigatus Af293] ref|XP_753225.1| hypothetical protein Afu5g14320 [Aspergillus fumigatus Af293]	32.83	1.6e-32	An14g05730	An14g05730	similarity to integral membrane protein PTH11 - Magnaporthe grisea	34.87	3e-36
An18g03700	similarity to inhibitor of the interferon-induced double-stranded RNA-activated protein kinase (PKR) p58 - Bos primigenius taurus	537	Anig13854	gb|EAL93023.1 DnaJ and TPR domain protein [Aspergillus fumigatus Af293] ref|XP_755061.1| hypothetical protein Afu3g05400 [Aspergillus fumigatus Af293]	27.31	1.2e-42	An11g11250	An11g11250	strong similarity to interferon-induced double-stranded RNA-activated protein kinase inhibitor P58 - Homo sapiens	27.68	4.1e-43
An18g04310	strong similarity to cytoplasmic ribosomal protein of the small subunit S12 - Sus scrofa	150
An18g04370	questionable ORF	26
An18g06115	hypothetical protein	74
An18g06380	weak similarity to protein involved in methicillin resistance FmtB - Staphylococcus aureus	246
An19g00010	similarity to hypothetical protein CAD60780.1 - Podospora anserina	479	Anig07216	gb|EAL86326.1 F-box domain protein [Aspergillus fumigatus Af293] ref|XP_748364.1| hypothetical protein Afu3g00440 [Aspergillus fumigatus Af293]	26.11	8.9e-10	An13g02220	An04g08000	weak similarity to hypothetical protein encoded by An19g00010 - Aspergillus niger	32.56	1.5e-17

## Sheet: ATCC 9029
Unique CDSs in ATCC 9029 compared to CBS 513.88			Best homolog in CBS 513.88					Best homolog in ATCC 9029
CDS ID	most similar protein in NCBI	Size of aa	CDS ID	Annotation	Identity %	evalue	ortholog of column D	CDS ID	Annotation	Identity %	evalue
Anig00017	Contig0077(201..18)+Contig0066(156..436) unnamed protein product [Homo sapiens]	155						Anig00029	Alu subfamily SQ sequence contamination warning entry	100	3.9e-31
Anig00021	Contig0158(168..26)+Contig0181(539..224)+Contig0072(186..482) Alu subfamily SB2 sequence contamination warning entry	252						Anig00030	Alu subfamily J sequence contamination warning entry	75.5	2.6e-59
Anig00022	gb|AAO61995.1 nef attachable protein [Aster yellows phytoplasma]	43
Anig00029	Contig0207(239..61)+Contig0064(500..2)+Contig0077(201..18) Alu subfamily SQ sequence contamination warning entry	237						Anig00030	Alu subfamily J sequence contamination warning entry	54.55	2.1e-39
Anig00030	Contig0207(239..61)+Contig0181(539..224) Alu subfamily J sequence contamination warning entry	165						Anig00021	Alu subfamily SB2 sequence contamination warning entry	75.5	1.3e-59
Anig00031	dbj|BAC87298.1 unnamed protein product [Homo sapiens]	72						Anig00526	unnamed protein product [Homo sapiens]	53.57	1.7e-10
Anig00033		129
Anig00035	dbj|BAC04501.1 unnamed protein product [Homo sapiens]	53
Anig00094	ref|ZP_00629671.1 Cytochrome-c oxidase [Paracoccus denitrificans PD1222] emb|CAA68821.1| cytochrome c oxidase beta subunit I; cytochrome-c oxidase [Paracoccus denitrificans] gb|EAN67234.1| Cytochrome-c oxidase [Paracoccus denitrifica	193						Anig08541	gb|AAG10395.1 cytochrome oxidase subunit 1 [Aspergillus niger]	59.59	1.1e-66
Anig00115		52
Anig00116	ref|ZP_00630400.1 chemotaxis MotB protein [Paracoccus denitrificans PD1222] gb|EAN66098.1| chemotaxis MotB protein [Paracoccus denitrificans PD1222]	169
Anig00140	gi|40740706|gb|EAA59896.1 hypothetical protein AN3688.2 [Aspergillus nidulans FGSC A4]gi|67526461|ref|XP_661292.1| hypothetical protein AN3688_2 [Aspergillus nidulans FGSC A4]gi|49092728|ref|XP_407825.1| hypothetical protein AN3688.2 [A	105	An06g01690	similarity to transcription regulator Skn7 - Saccharomyces cerevisiae	31.68	2.9e-07	Anig12589	Anig00908	ref|ZP_00632296.1 Response regulator receiver:Transcriptional regulatory protein, C-terminal [Paracoccus denitrificans PD1222] gb|EAN64279.1| Response regulator receiver:Transcriptional regulatory protein, C-terminal [Paracoccus denitrificans PD1222]	98.99	1e-50
Anig00141	ref|ZP_00632295.1 extracellular solute-binding protein, family 1 [Paracoccus denitrificans PD1222] gb|EAN64278.1| extracellular solute-binding protein, family 1 [Paracoccus denitrificans PD1222]	353
Anig00143	ref|ZP_00555768.1 ABC transporter [Jannaschia sp. CCS1] gb|EAM66575.1| ABC transporter [Jannaschia sp. CCS1]	167
Anig00165		74
Anig00212		96
Anig00290	gb|EAA20200.1 hypothetical protein [Plasmodium yoelii yoelii]	288
Anig00291	ref|ZP_00633042.1 Transposase IS3/IS911 [Paracoccus denitrificans PD1222] gb|EAN63645.1| Transposase IS3/IS911 [Paracoccus denitrificans PD1222]	107
Anig00292	ref|ZP_00630285.1 ATP-dependent DNA ligase [Paracoccus denitrificans PD1222] gb|EAN66566.1| ATP-dependent DNA ligase [Paracoccus denitrificans PD1222]	168
Anig00323		58
Anig00385		107
Anig00390		57
Anig00396		70
Anig00417		69
Anig00445	Contig1336(3..422)+Contig3976(45..416) A (DNA packaging;641) [bacteriophage lambda]	264
Anig00500		81
Anig00526	Contig1462(441..602)+Contig0181(539..224) unnamed protein product [Homo sapiens]	159						Anig00030	Alu subfamily J sequence contamination warning entry	100	2.3e-58
Anig00532	ref|ZP_00631744.1 export protein FliQ, family 3 [Paracoccus denitrificans PD1222] gb|EAN64821.1| export protein FliQ, family 3 [Paracoccus denitrificans PD1222]	88
Anig00549		43
Anig00552		66
Anig00567	gb|AAA96560.1 ea31 (296) [bacteriophage lambda] pir||ZEBP3L Ea31 protein - phage lambda ref|NP_040607.1| ea31 [Bacteriophage lambda] sp|P03753|VE31_LAMBD EA31 GENE PROTEIN	211
Anig00580	gb|AAA96559.1 ea47 [bacteriophage lambda] pir||ZEBP4L Ea47 protein - phage lambda ref|NP_040606.1| ea47 [Bacteriophage lambda] sp|P03752|VE47_LAMBD EA47 GENE PROTEIN	212
Anig00619		85
Anig00623		52
Anig00642	gi|32419174|ref|XP_330065.1 hypothetical protein [Neurospora crassa]gi|28927370|gb|EAA36323.1| hypothetical protein [Neurospora crassa]	49
Anig00700		51
Anig00715		131
Anig00717		42
Anig00720	ref|ZP_00620583.1 AP endonuclease, family 1:Exodeoxyribonuclease III xth [Silicibacter sp. TM1040] gb|EAN57865.1| AP endonuclease, family 1:Exodeoxyribonuclease III xth [Silicibacter sp. TM1040]	98
Anig00721	ref|ZP_00620586.1 HesB/YadR/YfhF [Silicibacter sp. TM1040] gb|EAN57868.1| HesB/YadR/YfhF [Silicibacter sp. TM1040]	107	An16g04600	strong similarity to Fe/S cluster assembly factor Isa2 - Saccharomyces cerevisiae	34.62	6.5e-15	Anig10666	Anig10666	Iron-sulfur cluster assembly accessory protein subfamily, putative [Aspergillus fumigatus Af293]	39.8	8.9e-15
Anig00897		43
Anig00906	ref|ZP_00630603.1 Glucokinase [Paracoccus denitrificans PD1222] gb|EAN66301.1| Glucokinase [Paracoccus denitrificans PD1222]	107
Anig00907	ref|ZP_00632292.1 ABC transporter [Paracoccus denitrificans PD1222] gb|EAN64275.1| ABC transporter [Paracoccus denitrificans PD1222]	98
Anig00908	ref|ZP_00632296.1 Response regulator receiver:Transcriptional regulatory protein, C-terminal [Paracoccus denitrificans PD1222] gb|EAN64279.1| Response regulator receiver:Transcriptional regulatory protein, C-terminal [Paracoccus denit	99	An06g01690	similarity to transcription regulator Skn7 - Saccharomyces cerevisiae	33.66	1.1e-06	Anig12589	Anig00140	gi|40740706|gb|EAA59896.1 hypothetical protein AN3688.2 [Aspergillus nidulans FGSC A4]gi|67526461|ref|XP_661292.1| hypothetical protein AN3688_2 [Aspergillus nidulans FGSC A4]gi|49092728|ref|XP_407825.1| hypothetical protein AN3688.2 [Aspergillus nidulans FGSC A4]	98.99	1e-50
Anig00916		141
Anig00950		64
Anig00961	ref|ZP_00207017.1 COG0598: Mg2+ and Co2+ transporters [Rhodobacter sphaeroides 2.4.1]	92
Anig00962	ref|ZP_00631250.1 chromosomal replication initiator protein, DnaA [Paracoccus denitrificans PD1222] gb|EAN65528.1| chromosomal replication initiator protein, DnaA [Paracoccus denitrificans PD1222]	205
Anig00984		61
Anig01059		46
Anig01091		89
Anig01095		58
Anig01150		51
Anig01161		100
Anig01162	gb|AAV94376.1 trkA-C domain protein [Silicibacter pomeroyi DSS-3] ref|YP_166327.1| trkA-C domain protein [Silicibacter pomeroyi DSS-3]	105
Anig01167		78
Anig01185		95
Anig01215		67
Anig01250		69
Anig01270		60
Anig01316		106	An03g03270	similarity to ankyrin Ank1 - Mus musculus	38.89	3.2e-06	Anig09162	Anig07178	gb|EAA66248.1 hypothetical protein AN1130.2 [Aspergillus nidulans FGSC A4] ref|XP_658734.1| hypothetical protein AN1130_2 [Aspergillus nidulans FGSC A4] ref|XP_405267.1| hypothetical protein AN1130.2 [Aspergillus nidulans FGSC A4]	100	3.3e-25
Anig01339		53
Anig01369		79
Anig01384	gb|EAL92076.1 integral membrane protein, putative [Aspergillus fumigatus Af293] ref|XP_754114.1| integral membrane protein [Aspergillus fumigatus Af293]	204	An07g00220	similarity to integral membrane protein PTH11 - Magnaporthe grisea	37.37	3.9e-41	Anig07642	Anig07642	gi|66851751|gb|EAL92076.1 integral membrane protein, putative [Aspergillus fumigatus Af293]gi|70998785|ref|XP_754114.1| integral membrane protein [Aspergillus fumigatus Af293]	39.26	9.5e-35
Anig01503		50
Anig01512		126
Anig01527		99
Anig01558		74
Anig01623	gb|AAN04217.1 putative transposase Tnp [Aeromonas salmonicida]	153
Anig01640		86
Anig01842	gb|AAH45402.1 Nnp1 protein [Danio rerio]	96
Anig01930		77
Anig02049		56
Anig02143		52
Anig02224		79
Anig02274	ref|ZP_00630418.1 DNA mismatch repair protein [Paracoccus denitrificans PD1222] gb|EAN66116.1| DNA mismatch repair protein [Paracoccus denitrificans PD1222]	98	An18g03030	strong similarity to mismatch repair protein Mlh1 - Saccharomyces cerevisiae	49.35	1.6e-18	Anig10640	Anig10640	gb|EAL91442.1 DNA mismatch repair protein Mlh1, putative [Aspergillus fumigatus Af293] ref|XP_753480.1| DNA mismatch repair protein Mlh1 [Aspergillus fumigatus Af293]	50	5.6e-12
Anig02320		86
Anig02321		54
Anig02328	ref|NP_755054.1 Putative head-tail joining protein of prophage [Escherichia coli CFT073] gb|AAN81624.1| Putative head-tail joining protein of prophage [Escherichia coli CFT073] gb|AAA96535.1| W (head-tail joining;68) [bacteriophage la	68
Anig02329	gb|AAA96536.1 B (capsid component;533) [bacteriophage lambda] sp|P03710|VMCB_LAMBD Portal protein (GPB) (Minor capsid protein B) ref|NP_040583.1| capsid component [Bacteriophage lambda]	69
Anig02346		115
Anig02347		112
Anig02355		58
Anig02440		50
Anig02550	gi|38566902|emb|CAE76206.1 related to TSM1-component of TFIID complex [Neurospora crassa]gi|32417528|ref|XP_329242.1| hypothetical protein [Neurospora crassa]gi|28925766|gb|EAA34772.1| hypothetical protein [Neurospora crassa]	220	An01g09380	similarity to hypothetical S-layer protein - Clostridium thermocellum	32.86	1.1e-18		Anig07058		37.06	5.5e-15
Anig02620		81
Anig02688		55
Anig02738		66
Anig02770		56
Anig02836		68
Anig02849		111
Anig02982		50
Anig02992		66
Anig03048		56
Anig03216		54
Anig03291		56
Anig03398		86
Anig03621		69
Anig03714		146
Anig03717		58
Anig03796		59
Anig03910		61
Anig03931		57
Anig04132		94
Anig04209		52
Anig04226		50
Anig04477		78
Anig04568		96
Anig04684		67
Anig04708	gb|AAV62324.1 UDP-N-acetylmuramoylalanine-D-glutamate ligase [Streptococcus thermophilus CNRZ1066] sp|Q5M4Y2|MURD_STRT2 UDP-N-acetylmuramoylalanine--D-glutamate ligase (UDP-N-acetylmuramoyl-L-alanyl-D-glutamate synthetase) (D-glutam	71
Anig04709	gb|AAV62325.1 UDP-N-acetylglucosamine--N-acetylmuramyl-(Pentapeptide) pyrophosphoryl-undecaprenol N-acetylglucosamine transferase [Streptococcus thermophilus CNRZ1066] ref|YP_141140.1| UDP-N-acetylglucosamine--N-acetylmuramyl-(Penta	92
Anig04823		48
Anig04921		50
Anig05032		61
Anig05040		59
Anig05118		69
Anig05207		43
Anig05249		74	An02g01090	strong similarity to norsolorinic acid ketoreductase nor-1 - Aspergillus parasiticus	58.14	2.5e-06	Anig08129
Anig05270		123
Anig05492		121
Anig05743		51
Anig05775		45
Anig06050		64
Anig06086	dbj|BAD38231.1 Epstein-Barr virus (EBV) genome-like protein [Oryza sativa (japonica cultivar-group)]	48
Anig06329		51
Anig06490		61
Anig06562		86
Anig06744		53
Anig06890		47
Anig07004		52	An13g03330	strong similarity to alcohol dehydrogenase alcA - Aspergillus nidulans	87.5	9.3e-06	Anig10254
Anig07090		76
Anig07096		41
Anig07178	gb|EAA66248.1 hypothetical protein AN1130.2 [Aspergillus nidulans FGSC A4] ref|XP_658734.1| hypothetical protein AN1130_2 [Aspergillus nidulans FGSC A4] ref|XP_405267.1| hypothetical protein AN1130.2 [Aspergillus nidulans FGSC A4]	51						Anig01316		100	3.4e-25
Anig07379		55
Anig07570		56
Anig07674		153
Anig08085		65
Anig08166		52						Anig08167	gb|EAL88617.1 lysyl-tRNA synthetase [Aspergillus fumigatus Af293] ref|XP_750655.1| lysyl-tRNA synthetase [Aspergillus fumigatus Af293]	71.01	1.5e-20
Anig08234		95
Anig08524		110
Anig08750		72
Anig09799		53
Anig09940		109
Anig10203		74
Anig10230		43
Anig11478		91	An01g05040	strong similarity to dUTP pyrophosphatase DUT1 - Candida albicans	38.57	6.6e-07	Anig03448	Anig03448	gb|EAL88001.1 dUTPase [Aspergillus fumigatus Af293] ref|XP_750039.1| dUTPase [Aspergillus fumigatus Af293]	52.63	9.1e-07
Anig11674		52
Anig12187		73
Anig12188		100
Anig12231		85
Anig12456		60
Anig13070		50
Anig13082		88
Anig13376		92
Anig13414		70
Anig13587		58
Anig13858	gb|EAA59028.1 hypothetical protein AN8290.2 [Aspergillus nidulans FGSC A4] ref|XP_681559.1| hypothetical protein AN8290_2 [Aspergillus nidulans FGSC A4] ref|XP_412427.1| hypothetical protein AN8290.2 [Aspergillus nidulans FGSC A4]	76
Anig13903		95
Anig13933		146
Anig13945		51
Anig00003		112	An06g02320	hypothetical protein	40	6e-08		Anig07424		90.57	1.1e-52
Anig00010		56
Anig00023		135
Anig00054		93
Anig00108	gb|EAA72800.1 hypothetical protein FG04419.1 [Gibberella zeae PH-1] ref|XP_384595.1| hypothetical protein FG04419.1 [Gibberella zeae PH-1]	209	An11g08220	similarity to heat shock protein 70 Hsp70 from patent WO200034465-A2 - Neisseria meningitidis	35.18	2e-27	Anig10928	Anig03635	gb|EAL90851.1 Hsp70 family protein [Aspergillus fumigatus Af293] ref|XP_752889.1| Hsp70 family protein [Aspergillus fumigatus Af293]	33.04	8.9e-20
Anig00173		88
Anig00177		71
Anig00189		57
Anig00190	ref|NP_767217.1 hypothetical protein blr0577 [Bradyrhizobium japonicum USDA 110] dbj|BAC45842.1| blr0577 [Bradyrhizobium japonicum USDA 110]	131
Anig00234	gb|EAL87631.1 Domain found in Dishevelled, Egl-10, and Pleckstrin domain protein [Aspergillus fumigatus Af293] ref|XP_749669.1| hypothetical protein Afu2g05390 [Aspergillus fumigatus Af293]	112
Anig00250	gb|EAA64650.1 hypothetical protein AN2545.2 [Aspergillus nidulans FGSC A4] ref|XP_660149.1| hypothetical protein AN2545_2 [Aspergillus nidulans FGSC A4] ref|XP_406682.1| hypothetical protein AN2545.2 [Aspergillus nidulans FGSC A4]	412	An15g07910	strong similarity to cyclic peptide AM-toxin synthase AMT - Alternaria alternata	36.58	1.2e-60		Anig09661	gb|EAA69381.1 hypothetical protein FG00042.1 [Gibberella zeae PH-1] ref|XP_380218.1| hypothetical protein FG00042.1 [Gibberella zeae PH-1]	41.59	2.1e-81
Anig00294		92	An02g14470	strong similarity to benomyl/methotrexate resistance protein MDR1 - Candida albicans	59.46	1.5e-06	Anig05835
Anig00330	gb|EAA69761.1 hypothetical protein FG02130.1 [Gibberella zeae PH-1] ref|XP_382306.1| hypothetical protein FG02130.1 [Gibberella zeae PH-1]	151	An07g05490	strong similarity to stage V sporulation protein spoVK - Bacillus subtilis	29.8	2e-13	Anig11902	Anig11902	gb|EAA73793.1 hypothetical protein FG10767.1 [Gibberella zeae PH-1] ref|XP_390943.1| hypothetical protein FG10767.1 [Gibberella zeae PH-1]	30.58	1.2e-10
Anig00333	pdb|1RMS Ribonuclease Ms (E.C.3.1.4.23) Complexed With 3'-Guanylic Acid pdb|1RDS| Ribonuclease Ms (E.C.3.1.27.3) Complex With 2'-Deoxy-2'-Fluoroguanylyl-(3'-5')-Cytidine (A 2'-Fluoro Analogue Of Guanylyl-3',5'-Cytidine)	103						Anig06549	pdb|1RMS Ribonuclease Ms (E.C.3.1.4.23) Complexed With 3'-Guanylic Acid pdb|1RDS| Ribonuclease Ms (E.C.3.1.27.3) Complex With 2'-Deoxy-2'-Fluoroguanylyl-(3'-5')-Cytidine (A 2'-Fluoro Analogue Of Guanylyl-3',5'-Cytidine)	74.76	4.9e-45
Anig00356	gb|EAL86745.1 heat shock transcription factor [Aspergillus fumigatus Af293] ref|XP_748783.1| heat shock transcription factor [Aspergillus fumigatus Af293]	140	An16g01760	similarity to heat shock transcription factor HSF - Schizosaccharomyces pombe	28.57	8.9e-07	Anig08353	Anig08353	gb|EAL86114.1 Hsf protein [Aspergillus fumigatus Af293] ref|XP_748152.1| hypothetical protein Afu5g01900 [Aspergillus fumigatus Af293]	28.57	7.2e-07
Anig00368	Contig1183(953..36)+Contig8119(44..476) hypothetical protein Afu5g12750 [Aspergillus fumigatus Af293]	429	An13g02200	hypothetical protein	70.24	7.7e-26	Anig07218	Anig07218	gi|66851014|gb|EAL91340.1 hypothetical protein Afu5g12750 [Aspergillus fumigatus Af293]gi|70997252|ref|XP_753378.1| hypothetical protein Afu5g12750 [Aspergillus fumigatus Af293]	73.75	4.5e-26
Anig00370	gb|AAA85775.1 beta transducin-like protein [Podospora anserina] sp|Q00808|HETE1_PODAN Vegetatible incompatibility protein HET-E-1	121	An08g12200	similarity to transcription initiation factor TFIID 100 kD subunit TAFII-100 - Homo sapiens	33.33	6.4e-15		Anig08771	gb|EAA67090.1 hypothetical protein AN8468.2 [Aspergillus nidulans FGSC A4] ref|XP_681737.1| hypothetical protein AN8468_2 [Aspergillus nidulans FGSC A4] ref|XP_412605.1| hypothetical protein AN8468.2 [Aspergillus nidulans FGSC A4]	30.08	4.7e-13
Anig00373		75	An16g02400	strong similarity to hypothetical protein of the lovastatin biosynthesis gene cluster - Aspergillus terreus	36.36	3.5e-08	Anig07105	Anig07105	gb|AAD34551.1 unknown [Aspergillus terreus]	37.66	9.8e-09
Anig00381	gb|EAA64467.1 hypothetical protein AN2356.2 [Aspergillus nidulans FGSC A4] ref|XP_659960.1| hypothetical protein AN2356_2 [Aspergillus nidulans FGSC A4] ref|XP_406493.1| hypothetical protein AN2356.2 [Aspergillus nidulans FGSC A4]	154	An03g00940	endo-1,4-beta-xylanase A precursor xynA - Aspergillus niger [putative sequencing error]	30.97	1e-12	Anig04686	Anig04686	pir||JT0608 endo-1,4-beta-xylanase (EC 3.2.1.8) A precursor - Aspergillus niger dbj|BAA03575.1| xylanase A precursor [Aspergillus kawachii] sp|P33559|XYNA_ASPKA Endo-1,4-beta-xylanase A precursor (Xylanase A) (1,4-beta-D-xylan xylanohydrolase A)	29.22	2e-11
Anig00392		99
Anig00454	gb|EAL89210.1 class V chitinase, putative [Aspergillus fumigatus Af293] ref|XP_751248.1| class V chitinase [Aspergillus fumigatus Af293]	429	An12g05330	strong similarity to RF2 - Candida sphaerica	34.23	1.5e-34	Anig12254
Anig00466	gb|EAA63849.1 hypothetical protein AN2276.2 [Aspergillus nidulans FGSC A4] ref|XP_659880.1| hypothetical protein AN2276_2 [Aspergillus nidulans FGSC A4] ref|XP_406413.1| hypothetical protein AN2276.2 [Aspergillus nidulans FGSC A4]	127	An17g01370	similarity to adaptive response regulatory protein Ada - Escherichia coli	44.96	6.9e-26	Anig11218	Anig11218	gb|EAL91960.1 ada regulatory protein [Aspergillus fumigatus Af293] ref|XP_753998.1| ada regulatory protein [Aspergillus fumigatus Af293]	46.67	9.3e-26
Anig00591		55
Anig00652	emb|CAG80514.1 unnamed protein product [Yarrowia lipolytica CLIB99] ref|XP_502326.1| hypothetical protein [Yarrowia lipolytica]	41						Anig04698	gb|EAL85754.1 Ethanolamine utilization protein eutQ [Aspergillus fumigatus Af293] ref|XP_747792.1| ethanolamine utilization protein EutQ [Aspergillus fumigatus Af293]	100	1.2e-19
Anig00673		63
Anig00713		127
Anig00727		63
Anig00756		53
Anig00770		44
Anig00778		159
Anig00824		121
Anig00833		44
Anig00844	gb|EAL87868.1 C6 finger domain protein, putative [Aspergillus fumigatus Af293] ref|XP_749906.1| hypothetical protein Afu1g01560 [Aspergillus fumigatus Af293]	209	An13g03130	similarity to hypothetical cysteine-binding protein fliY - Haloferax volcanii	30.45	3.8e-23	Anig08976	Anig11438	gb|EAL87868.1 C6 finger domain protein, putative [Aspergillus fumigatus Af293] ref|XP_749906.1| hypothetical protein Afu1g01560 [Aspergillus fumigatus Af293]	43.58	7.3e-38
Anig00875	gb|EAL86806.1 NACHT domain protein, putative [Aspergillus fumigatus Af293] ref|XP_748844.1| hypothetical protein Afu7g06670 [Aspergillus fumigatus Af293]	638	An04g04320	strong similarity to hypothetical protein encoded by An04g03250 - Aspergillus niger	24.67	1.5e-34	Anig03608	Anig03608	gb|EAA60411.1 hypothetical protein AN4609.2 [Aspergillus nidulans FGSC A4] ref|XP_662213.1| hypothetical protein AN4609_2 [Aspergillus nidulans FGSC A4] ref|XP_408746.1| hypothetical protein AN4609.2 [Aspergillus nidulans FGSC A4]	25.89	1e-43
Anig00879		71
Anig00936		51
Anig00983	Contig2204(1241..120)+Contig2985(96..722) hypothetical protein Afu1g00230 [Aspergillus fumigatus Af293]	583	An08g12110	strong similarity to hypothetical protein EAA61328.1 - Aspergillus nidulans	42.04	1.8e-71	Anig06105 Anig06371	Anig06371	gb|EAL87737.1 hypothetical protein Afu1g00230 [Aspergillus fumigatus Af293] ref|XP_749775.1| hypothetical protein Afu1g00230 [Aspergillus fumigatus Af293]	41.97	2e-70
Anig01016		137
Anig01046	gb|EAL87206.1 hypothetical protein Afu2g01080 [Aspergillus fumigatus Af293] ref|XP_749244.1| hypothetical protein Afu2g01080 [Aspergillus fumigatus Af293]	81
Anig01047	gb|EAA59295.1 hypothetical protein AN4196.2 [Aspergillus nidulans FGSC A4] ref|XP_661800.1| hypothetical protein AN4196_2 [Aspergillus nidulans FGSC A4] ref|XP_408333.1| hypothetical protein AN4196.2 [Aspergillus nidulans FGSC A4]	86
Anig01087	gb|AAV66106.1 equisetin synthetase [Fusarium heterosporum]	338	An11g09720	strong similarity to polyketide synthase PKS1 - Cochliobolus heterostrophus	33.9	2e-47	Anig03181 Anig03373	Anig03373	gb|EAA63960.1 hypothetical protein AN1784.2 [Aspergillus nidulans FGSC A4] ref|XP_659388.1| hypothetical protein AN1784_2 [Aspergillus nidulans FGSC A4] ref|XP_405921.1| hypothetical protein AN1784.2 [Aspergillus nidulans FGSC A4]	33.62	1.5e-47
Anig01136	gb|EAL88432.1 6-phosphofructo-2-kinase 1 [Aspergillus fumigatus Af293] ref|XP_750470.1| 6-phosphofructo-2-kinase 1 [Aspergillus fumigatus Af293]	105	An07g02100	strong similarity to fructose-2,6-bisphosphate 2-phosphatase Fbp26 - Saccharomyces cerevisiae	35.53	1.1e-09		Anig02302	hypothetical protein AN6720.2 [Aspergillus nidulans FGSC A4]	36	1.5e-09
Anig01168	Contig2483(681..1160)+Contig8464(6857..6636) hypothetical protein FG03664.1 [Gibberella zeae PH-1]	234
Anig01207	gb|EAL93462.1 HD family hydrolase, putative [Aspergillus fumigatus Af293] ref|XP_755500.1| HD family hydrolase [Aspergillus fumigatus Af293]	165
Anig01246		62
Anig01255		61
Anig01313		189
Anig01322	dbj|BAD44749.1 citrinin polyketide synthase [Monascus purpureus]	548	An12g02050	strong similarity to polyketide synthase wA - Aspergillus nidulans [putative frameshift]	36.65	7e-101	Anig09930 Anig10154	Anig09930	gb|EAA63354.1 hypothetical protein AN3386.2 [Aspergillus nidulans FGSC A4] ref|XP_660990.1| hypothetical protein AN3386_2 [Aspergillus nidulans FGSC A4] ref|XP_407523.1| hypothetical protein AN3386.2 [Aspergillus nidulans FGSC A4]	35.95	3e-101
Anig01377	gb|EAL87073.1 hypothetical protein Afu7g03970 [Aspergillus fumigatus Af293] ref|XP_749111.1| hypothetical protein Afu7g03970 [Aspergillus fumigatus Af293]	211	An16g07920	strong similarity to hypothetical protein EAA64623.1 - Aspergillus nidulans	28.18	2.3e-15	Anig07257	Anig07257	gb|EAA64623.1 hypothetical protein AN1493.2 [Aspergillus nidulans FGSC A4] ref|XP_659097.1| hypothetical protein AN1493_2 [Aspergillus nidulans FGSC A4] ref|XP_405630.1| hypothetical protein AN1493.2 [Aspergillus nidulans FGSC A4]	28.18	1.8e-15
Anig01397	gb|EAL87630.1 C6 transcription factor, putative [Aspergillus fumigatus Af293] ref|XP_749668.1| C6 transcription factor [Aspergillus fumigatus Af293]	67
Anig01406	Contig2828(365..1371)+Contig0457(936..33)+Contig7317(799..3663) hypothetical protein AN0517.2 [Aspergillus nidulans FGSC A4]	1361	An19g00100	similarity to chitinase Eh cht1 - Entamoeba invadens	37.97	7.2e-45	Anig12296	Anig12296	gb|EAA66648.1 hypothetical protein AN0549.2 [Aspergillus nidulans FGSC A4] ref|XP_658153.1| hypothetical protein AN0549_2 [Aspergillus nidulans FGSC A4] ref|XP_404686.1| hypothetical protein AN0549.2 [Aspergillus nidulans FGSC A4]	37.59	1.6e-44
Anig01434		49
Anig01435		65
Anig01457	Contig2893(594..7)+Contig8325(2..157) dihydrodipicolinate synthetase family protein [Aspergillus fumigatus Af293]	248	An16g07700	similarity to dapA - Corynebacterium glutamicum	30.41	3.7e-18	Anig11970	Anig06839	gb|EAL84941.1 dihydrodipicolinate synthetase family protein [Aspergillus fumigatus Af293] ref|XP_746979.1| dihydrodipicolinate synthetase family protein [Aspergillus fumigatus Af293]	55.59	3.8e-87
Anig01468		156
Anig01476	gi|40745191|gb|EAA64347.1 hypothetical protein AN9015.2 [Aspergillus nidulans FGSC A4]gi|67904056|ref|XP_682284.1| hypothetical protein AN9015_2 [Aspergillus nidulans FGSC A4]gi|49133254|ref|XP_413152.1| hypothetical protein AN9015.	67
Anig01508	gb|EAL85113.1 Hybrid polyketide synthase/nonribosomal peptide synthase, putative [Aspergillus fumigatus Af293] ref|XP_747151.1| hybrid polyketide synthase/nonribosomal peptide synthase [Aspergillus fumigatus Af293]	212	An08g03790	strong similarity to lovastatin nonaketide synthase lovB - Aspergillus terreus	29.38	4.2e-09	Anig01279 Anig02177 Anig08999	Anig06426	gb|EAA63960.1 hypothetical protein AN1784.2 [Aspergillus nidulans FGSC A4] ref|XP_659388.1| hypothetical protein AN1784_2 [Aspergillus nidulans FGSC A4] ref|XP_405921.1| hypothetical protein AN1784.2 [Aspergillus nidulans FGSC A4]	24.58	3.4e-06
Anig01531	gi|42546622|gb|EAA69465.1 hypothetical protein FG02741.1 [Gibberella zeae PH-1]gi|46111719|ref|XP_382917.1| hypothetical protein FG02741.1 [Gibberella zeae PH-1]	298	An07g05750	strong similarity to monocarboxylate transporter 1 mct1 - Cricetulus griseus	32.55	1.2e-48	Anig10690	Anig12799	gb|EAL87449.1 monocarboxylate transporter, putative [Aspergillus fumigatus Af293] ref|XP_749487.1| monocarboxylate transporter [Aspergillus fumigatus Af293]	31.85	7e-41
Anig01538	gb|EAA78204.1 hypothetical protein FG09154.1 [Gibberella zeae PH-1] ref|XP_389330.1| hypothetical protein FG09154.1 [Gibberella zeae PH-1]	258	An12g07760	strong similarity to lysophospholipase extended NHLP from patent WO9849319-A1 - Homo sapiens	22.92	9.6e-09	Anig11574	Anig08487	gb|EAA78204.1 hypothetical protein FG09154.1 [Gibberella zeae PH-1] ref|XP_389330.1| hypothetical protein FG09154.1 [Gibberella zeae PH-1]	74.71	3e-115
Anig01539	gi|66844013|gb|EAL84353.1 conserved hypothetical protein [Aspergillus fumigatus Af293]gi|70981724|ref|XP_746391.1| hypothetical protein Afu4g00650 [Aspergillus fumigatus Af293]	191	An12g01680	weak similarity to oxidoreductase OXRD-8 from patent DE29916782-U1 - Homo sapiens	38.22	2.6e-28	Anig04341	Anig08486	gi|66844013|gb|EAL84353.1 conserved hypothetical protein [Aspergillus fumigatus Af293]gi|70981724|ref|XP_746391.1| hypothetical protein Afu4g00650 [Aspergillus fumigatus Af293]	48.72	9.7e-39
Anig01591		41
Anig01630	gb|EAL92718.1 conserved hypothetical protein [Aspergillus fumigatus Af293] ref|XP_754756.1| hypothetical protein Afu3g08590 [Aspergillus fumigatus Af293]	110
Anig01645	gb|EAL91990.1 UV excision repair protein (RadW), putative [Aspergillus fumigatus Af293] ref|XP_754028.1| UV excision repair protein RadW [Aspergillus fumigatus Af293]	328	An08g09000	strong similarity to ubiquitin like protein Dsk2 - Saccharomyces cerevisiae	31.65	1.9e-10	Anig13441	Anig13441	ubiquitin-like protein DskB, putative [Aspergillus fumigatus Af293]	31.65	1.5e-10
Anig01659		62
Anig01735	gb|EAA65327.1 hypothetical protein AN0008.2 [Aspergillus nidulans FGSC A4] ref|XP_657612.1| hypothetical protein AN0008_2 [Aspergillus nidulans FGSC A4] ref|XP_404145.1| hypothetical protein AN0008.2 [Aspergillus nidulans FGSC A4]	266	An06g00760	strong similarity to cytochrome P450 monooxygenase avnA - Aspergillus parasiticus	32.89	1.3e-35	Anig12328	Anig11554	gb|EAL89840.1 cytochrome P450 monooxygenase, putative [Aspergillus fumigatus Af293] ref|XP_751878.1| cytochrome P450 monooxygenase [Aspergillus fumigatus Af293]	32.79	1e-40
Anig01738	Contig3225(616..94)+Contig8698(17..650) chorismate synthase [Aspergillus fumigatus Af293]	344
Anig01739	Contig3225(1117..1452)+Contig9035(20..1135) lipoate-protein ligase A [Aspergillus fumigatus Af293]	433
Anig01745	gi|66847473|gb|EAL87803.1 hypothetical protein Afu1g00910 [Aspergillus fumigatus Af293]gi|70989984|ref|XP_749841.1| hypothetical protein Afu1g00910 [Aspergillus fumigatus Af293]	424	An12g06940	strong similarity to hypothetical protein encoded by An05g02110 - Aspergillus niger	47.32	1e-105	Anig09388	Anig09459	gb|EAL87803.1 hypothetical protein Afu1g00910 [Aspergillus fumigatus Af293] ref|XP_749841.1| hypothetical protein Afu1g00910 [Aspergillus fumigatus Af293]	95.58	0
Anig01747		62
Anig01785	gb|EAA49781.1 hypothetical protein MG09772.4 [Magnaporthe grisea 70-15] ref|XP_364927.1| hypothetical protein MG09772.4 [Magnaporthe grisea 70-15]	387	An14g02500	similarity to hypothetical protein YER080w - Saccharomyces cerevisiae	24.62	3.6e-11	Anig01206	Anig08201	gb|EAL88999.1 hypothetical protein Afu6g11540 [Aspergillus fumigatus Af293] ref|XP_751037.1| hypothetical protein Afu6g11540 [Aspergillus fumigatus Af293]	22.86	4e-10
Anig01851		129	An06g00150	similarity to hypothetical protein encoded by An11g04090 - Aspergillus niger	26.67	5.1e-08	Anig13180	Anig13180	gb|EAL86219.1 hypothetical protein Afu5g00830 [Aspergillus fumigatus Af293] ref|XP_748257.1| hypothetical protein Afu5g00830 [Aspergillus fumigatus Af293]	26.67	3.2e-08
Anig01863	gb|EAL88433.1 DSBA-like thioredoxin domain protein [Aspergillus fumigatus Af293] ref|XP_750471.1| hypothetical protein Afu1g07230 [Aspergillus fumigatus Af293]	215	An18g00810	similarity to frenolicin gene E product frnE from patent EP806480-A2 - Streptomyces sp.	38.18	1.5e-33	Anig12824	Anig12824	gb|EAA61740.1 hypothetical protein AN7369.2 [Aspergillus nidulans FGSC A4] ref|XP_680638.1| hypothetical protein AN7369_2 [Aspergillus nidulans FGSC A4] ref|XP_411506.1| hypothetical protein AN7369.2 [Aspergillus nidulans FGSC A4]	38.18	4.3e-33
Anig01895	gi|66848458|gb|EAL88787.1 hypothetical protein Afu6g09356 [Aspergillus fumigatus Af293]gi|70991953|ref|XP_750825.1| hypothetical protein Afu6g09356 [Aspergillus fumigatus Af293]	100						Anig06389	gi|66848458|gb|EAL88787.1 hypothetical protein Afu6g09356 [Aspergillus fumigatus Af293]gi|70991953|ref|XP_750825.1| hypothetical protein Afu6g09356 [Aspergillus fumigatus Af293]	49.02	5.3e-23
Anig01909	gb|EAL89632.1 hypothetical protein Afu4g11600 [Aspergillus fumigatus Af293] ref|XP_751670.1| hypothetical protein Afu4g11600 [Aspergillus fumigatus Af293]	206
Anig01918	gi|32418250|ref|XP_329603.1 predicted protein [Neurospora crassa]gi|28924348|gb|EAA33491.1| predicted protein [Neurospora crassa]	104	An11g10020	similarity to wound-responsive protein KED - Nicotiana tabacum	36.17	7.2e-14	Anig07621	Anig07621	gb|EAL92937.1 RNA binding protein [Aspergillus fumigatus Af293] ref|XP_754975.1| hypothetical protein Afu3g06310 [Aspergillus fumigatus Af293]	37.37	1.3e-13
Anig01923		50
Anig01957	gb|EAA62413.1 hypothetical protein AN5232.2 [Aspergillus nidulans FGSC A4] ref|XP_662836.1| hypothetical protein AN5232_2 [Aspergillus nidulans FGSC A4] ref|XP_409369.1| hypothetical protein AN5232.2 [Aspergillus nidulans FGSC A4]	199
Anig01988		124
Anig02007	gb|EAL90124.1 acid sphingomyelinase [Aspergillus fumigatus Af293] ref|XP_752162.1| acid sphingomyelinase [Aspergillus fumigatus Af293]	277	An11g00670	strong similarity to acidic sphingomyelin phosphodiesterase ASM - Mus musculus	36.92	1.6e-44	Anig10526	Anig10526	gb|EAA48212.1 hypothetical protein MG10275.4 [Magnaporthe grisea 70-15] ref|XP_366055.1| hypothetical protein MG10275.4 [Magnaporthe grisea 70-15]	39.04	1.3e-46
Anig02042	gi|66845043|gb|EAL85379.1 hypothetical protein Afu8g06160 [Aspergillus fumigatus Af293]gi|70983782|ref|XP_747417.1| hypothetical protein Afu8g06160 [Aspergillus fumigatus Af293]	107	An01g12320	strong similarity to possible transcription factor CAF32142.1 - Aspergillus fumigatus	29.82	9.4e-06	Anig04752	Anig03684	gi|66846412|gb|EAL86744.1 hypothetical protein Afu7g08330 [Aspergillus fumigatus Af293]gi|70986582|ref|XP_748782.1| hypothetical protein Afu7g08330 [Aspergillus fumigatus Af293]	34.55	7.3e-09
Anig02058		50
Anig02098	gb|EAA56991.1 hypothetical protein MG07346.4 [Magnaporthe grisea 70-15] ref|XP_367421.1| hypothetical protein MG07346.4 [Magnaporthe grisea 70-15]	135	An04g06270	similarity to hypothetical methyltransferase AAO27746.2 - Fusarium sporotrichioides	43.94	2.4e-22	Anig11716	Anig11716	gb|EAL92058.1 conserved hypothetical protein [Aspergillus fumigatus Af293] ref|XP_754096.1| hypothetical protein Afu3g15280 [Aspergillus fumigatus Af293]	43.94	1.9e-22
Anig02102	gb|EAL92409.1 conserved hypothetical protein [Aspergillus fumigatus Af293] ref|XP_754447.1| hypothetical protein Afu3g11740 [Aspergillus fumigatus Af293]	330
Anig02103		124	An15g01370	weak similarity to hypothetical protein CAD70933.1 - Neurospora crassa	52.11	1.9e-14	Anig08185	Anig08185	gb|EAA58132.1 hypothetical protein AN6603.2 [Aspergillus nidulans FGSC A4] ref|XP_664207.1| hypothetical protein AN6603_2 [Aspergillus nidulans FGSC A4] ref|XP_410740.1| hypothetical protein AN6603.2 [Aspergillus nidulans FGSC A4]	43.66	1.8e-10
Anig02181	gb|EAA59270.1 hypothetical protein AN3961.2 [Aspergillus nidulans FGSC A4] ref|XP_661565.1| hypothetical protein AN3961_2 [Aspergillus nidulans FGSC A4] ref|XP_408098.1| hypothetical protein AN3961.2 [Aspergillus nidulans FGSC A4]	402						Anig02182		100	4e-77
Anig02182		157						Anig02181	gb|EAA59270.1 hypothetical protein AN3961.2 [Aspergillus nidulans FGSC A4] ref|XP_661565.1| hypothetical protein AN3961_2 [Aspergillus nidulans FGSC A4] ref|XP_408098.1| hypothetical protein AN3961.2 [Aspergillus nidulans FGSC A4]	100	9.7e-78
Anig02187	gb|EAA65258.1 hypothetical protein AN0080.2 [Aspergillus nidulans FGSC A4] ref|XP_657684.1| hypothetical protein AN0080_2 [Aspergillus nidulans FGSC A4] ref|XP_404217.1| hypothetical protein AN0080.2 [Aspergillus nidulans FGSC A4]	253
Anig02226		63
Anig02253	gb|EAA70887.1 hypothetical protein FG03407.1 [Gibberella zeae PH-1] ref|XP_383583.1| hypothetical protein FG03407.1 [Gibberella zeae PH-1]	163	An04g04320	strong similarity to hypothetical protein encoded by An04g03250 - Aspergillus niger	32.09	3.7e-11	Anig03608	Anig03608	gb|EAA60411.1 hypothetical protein AN4609.2 [Aspergillus nidulans FGSC A4] ref|XP_662213.1| hypothetical protein AN4609_2 [Aspergillus nidulans FGSC A4] ref|XP_408746.1| hypothetical protein AN4609.2 [Aspergillus nidulans FGSC A4]	32.09	2.9e-11
Anig02265	gb|EAL85113.1 Hybrid polyketide synthase/nonribosomal peptide synthase, putative [Aspergillus fumigatus Af293] ref|XP_747151.1| hybrid polyketide synthase/nonribosomal peptide synthase [Aspergillus fumigatus Af293]	186	An08g03790	strong similarity to lovastatin nonaketide synthase lovB - Aspergillus terreus	34.16	2.8e-24	Anig01279 Anig02177 Anig08999	Anig08999	gb|AAR92208.1 polyketide synthase [Gibberella moniliformis]	34.16	2.2e-24
Anig02407	gb|EAA59909.1 hypothetical protein AN3701.2 [Aspergillus nidulans FGSC A4] ref|XP_661305.1| hypothetical protein AN3701_2 [Aspergillus nidulans FGSC A4] ref|XP_407838.1| hypothetical protein AN3701.2 [Aspergillus nidulans FGSC A4]	224	An03g02490	strong similarity to proliferation associated protein garL SEQ ID NO:257 from patent WO200044906-A2 - Escherichia coli	40.66	6.1e-30	Anig06616	Anig12233	gb|EAA78386.1 conserved hypothetical protein [Gibberella zeae PH-1] ref|XP_391694.1| conserved hypothetical protein [Gibberella zeae PH-1]	38.86	8.2e-30
Anig02421	gb|EAL88432.1 6-phosphofructo-2-kinase 1 [Aspergillus fumigatus Af293] ref|XP_750470.1| 6-phosphofructo-2-kinase 1 [Aspergillus fumigatus Af293]	569	An07g02100	strong similarity to fructose-2,6-bisphosphate 2-phosphatase Fbp26 - Saccharomyces cerevisiae	36.99	1.1e-57		Anig02302	hypothetical protein AN6720.2 [Aspergillus nidulans FGSC A4]	35.66	1.4e-41
Anig02530		44
Anig02558	gb|EAL85113.1 Hybrid polyketide synthase/nonribosomal peptide synthase, putative [Aspergillus fumigatus Af293] ref|XP_747151.1| hybrid polyketide synthase/nonribosomal peptide synthase [Aspergillus fumigatus Af293]	226	An11g06460	strong similarity to lovastatin nonaketide synthase lovB - Aspergillus terreus	42.26	1.5e-44		Anig12725	gb|AAR90239.1 polyketide synthase [Botryotinia fuckeliana]	42.26	2.6e-44
Anig02588	gb|EAL85113.1 Hybrid polyketide synthase/nonribosomal peptide synthase, putative [Aspergillus fumigatus Af293] ref|XP_747151.1| hybrid polyketide synthase/nonribosomal peptide synthase [Aspergillus fumigatus Af293]	927	An08g03790	strong similarity to lovastatin nonaketide synthase lovB - Aspergillus terreus	37.19	2e-158	Anig01279 Anig02177 Anig08999	Anig08999	gb|AAR92208.1 polyketide synthase [Gibberella moniliformis]	37.24	1e-167
Anig02634		105
Anig02658	gb|EAA66615.1 hypothetical protein AN0516.2 [Aspergillus nidulans FGSC A4] ref|XP_658120.1| hypothetical protein AN0516_2 [Aspergillus nidulans FGSC A4] ref|XP_404653.1| hypothetical protein AN0516.2 [Aspergillus nidulans FGSC A4]	483	An11g05970	weak similarity to muramidase-2 - Enterococcus hirae	35.75	3.6e-27	Anig13509	Anig01239	gi|66845574|gb|EAL85908.1 LysM domain protein, putative [Aspergillus fumigatus Af293]gi|70984880|ref|XP_747946.1| hypothetical protein Afu5g03980 [Aspergillus fumigatus Af293]	46.02	4.4e-25
Anig02692	gb|EAA61555.1 predicted protein [Aspergillus nidulans FGSC A4] ref|XP_681036.1| hypothetical protein AN7767_2 [Aspergillus nidulans FGSC A4] ref|XP_411904.1| predicted protein [Aspergillus nidulans FGSC A4]	262
Anig02708	emb|CAB91447.2 related to hsp70 protein [Neurospora crassa] ref|XP_327938.1| related to hsp70 protein [MIPS] [Neurospora crassa] gb|EAA27712.1| related to hsp70 protein [MIPS] [Neurospora crassa]	364	An11g08220	similarity to heat shock protein 70 Hsp70 from patent WO200034465-A2 - Neisseria meningitidis	28.57	1.7e-31	Anig10928	Anig03635	gb|EAL90851.1 Hsp70 family protein [Aspergillus fumigatus Af293] ref|XP_752889.1| Hsp70 family protein [Aspergillus fumigatus Af293]	24.53	1e-23
Anig02709	Contig4403(2042..2609)+Contig3811(2..593) GDSL lipase/acylhydrolase family protein [Aspergillus fumigatus Af293]	337						Anig07936	gb|EAL87162.1 GDSL lipase/acylhydrolase family protein [Aspergillus fumigatus Af293] ref|XP_749200.1| hypothetical protein Afu2g00630 [Aspergillus fumigatus Af293]	44.97	1.2e-81
Anig02711	Contig4406(542..199)+Contig6898(208..1197) hypothetical protein AN6412.2 [Aspergillus nidulans FGSC A4]	400	An07g01940	similarity to hypothetical amine transporter SPCC18.02 - Schizosaccharomyces pombe [putative frameshift]	33.03	7.2e-63	Anig13068	Anig13068	gb|EAL85152.1 MFS transporter, putative [Aspergillus fumigatus Af293] ref|XP_747190.1| MFS transporter [Aspergillus fumigatus Af293]	33.25	2.8e-62
Anig02712	gb|EAL87153.1 hypothetical protein Afu2g00560 [Aspergillus fumigatus Af293] ref|XP_749191.1| hypothetical protein Afu2g00560 [Aspergillus fumigatus Af293]	281
Anig02719		53
Anig02720	gb|EAA54321.1 hypothetical protein MG02306.4 [Magnaporthe grisea 70-15] ref|XP_365604.1| hypothetical protein MG02306.4 [Magnaporthe grisea 70-15]	255
Anig02741	gb|EAL84492.1 C6 transcription factor, putative [Aspergillus fumigatus Af293] ref|XP_746530.1| C6 transcription factor [Aspergillus fumigatus Af293]	552	An12g02090	strong similarity to nitrogen assimilation regulatory protein nit-4 - Neurospora crassa	44.51	6e-117	Anig10446	Anig10446	gb|EAL84492.1 C6 transcription factor, putative [Aspergillus fumigatus Af293] ref|XP_746530.1| C6 transcription factor [Aspergillus fumigatus Af293]	44.29	8e-130
Anig02813		66
Anig02854	gi|16944445|emb|CAB91400.2 related to negative acting factor [Neurospora crassa]	174	An08g01460	similarity to hypothetical transcriptions regulator CAB91400.2 - Neurospora crassa	30.9	4.6e-18	Anig12174	Anig00441	gb|EAA74586.1 hypothetical protein FG06382.1 [Gibberella zeae PH-1] ref|XP_386558.1| hypothetical protein FG06382.1 [Gibberella zeae PH-1]	30.9	6.2e-18
Anig02855	gb|EAA65326.1 hypothetical protein AN0007.2 [Aspergillus nidulans FGSC A4] ref|XP_657611.1| hypothetical protein AN0007_2 [Aspergillus nidulans FGSC A4] ref|XP_404144.1| hypothetical protein AN0007.2 [Aspergillus nidulans FGSC A4]	301	An01g14020	similarity to sterigmatocystin synthesis transcription regulator aflR - Aspergillus nidulans	24.44	1.6e-16	Anig06664	Anig04502	gb|EAA65326.1 hypothetical protein AN0007.2 [Aspergillus nidulans FGSC A4] ref|XP_657611.1| hypothetical protein AN0007_2 [Aspergillus nidulans FGSC A4] ref|XP_404144.1| hypothetical protein AN0007.2 [Aspergillus nidulans FGSC A4]	77.68	3e-101
Anig02856		59
Anig02891		104
Anig02892	gb|EAL91989.1 mannosyltransferase (Smp3), putative [Aspergillus fumigatus Af293] ref|XP_754027.1| mannosyltransferase Smp3 [Aspergillus fumigatus Af293]	568
Anig02903	gb|EAL89632.1 hypothetical protein Afu4g11600 [Aspergillus fumigatus Af293] ref|XP_751670.1| hypothetical protein Afu4g11600 [Aspergillus fumigatus Af293]	530	An07g09020	weak similarity to polypeptide SEQ ID NO:3357 from patent WO2003052076-A2 - Cryptococcus neoformans	31.34	3e-06	Anig02063	Anig02063	hypothetical protein Afu6g07410 [Aspergillus fumigatus Af293]	31.34	2.3e-06
Anig02968	emb|CAG28797.1 polyketide synthase/peptide synthetase [Magnaporthe grisea]	387	An04g04340	strong similarity to nonaketide synthase lovB - Aspergillus terreus	34.45	8.8e-50	Anig06426	Anig08999	gb|AAR92208.1 polyketide synthase [Gibberella moniliformis]	31.73	2.8e-48
Anig03079		160
Anig03095	gi|42549619|gb|EAA72462.1 hypothetical protein FG03496.1 [Gibberella zeae PH-1]gi|46115308|ref|XP_383672.1| hypothetical protein FG03496.1 [Gibberella zeae PH-1]	178	An11g09010	weak similarity to choline kinase R2 CK-R2 - Rattus norvegicus	28.26	3.2e-14	Anig02165	Anig11426		34.97	1.4e-17
Anig03104	Contig4848(991..65)+Contig3875(24..857) conserved hypothetical protein [Aspergillus fumigatus Af293]	587
Anig03138	gb|EAL86218.1 integral membrane protein [Aspergillus fumigatus Af293] ref|XP_748256.1| integral membrane protein [Aspergillus fumigatus Af293]	260	An03g01000	similarity to integral membrane protein PTH11 - Magnaporthe grisea	45.83	3.8e-61	Anig10732	Anig10732	gb|EAL86218.1 integral membrane protein [Aspergillus fumigatus Af293] ref|XP_748256.1| integral membrane protein [Aspergillus fumigatus Af293]	46.74	9.1e-63
Anig03151	gb|EAA78353.1 hypothetical protein FG06568.1 [Gibberella zeae PH-1] ref|XP_386744.1| hypothetical protein FG06568.1 [Gibberella zeae PH-1]	312
Anig03165		222	An04g04320	strong similarity to hypothetical protein encoded by An04g03250 - Aspergillus niger	27.64	1.1e-07	Anig03608	Anig03608	gb|EAA60411.1 hypothetical protein AN4609.2 [Aspergillus nidulans FGSC A4] ref|XP_662213.1| hypothetical protein AN4609_2 [Aspergillus nidulans FGSC A4] ref|XP_408746.1| hypothetical protein AN4609.2 [Aspergillus nidulans FGSC A4]	34.69	3.3e-07
Anig03287	dbj|BAA92150.1 ACC deaminase [Penicillium citrinum]	214	An09g05780	strong similarity to ACC deaminase - Penicillium citrinum [truncated ORF]	36.1	4.8e-29	Anig04864	Anig04864	gb|EAL85963.1 1-aminocyclopropane-1-carboxylate deaminase [Aspergillus fumigatus Af293] ref|XP_748001.1| 1-aminocyclopropane-1-carboxylate deaminase [Aspergillus fumigatus Af293]	35.8	1.1e-28
Anig03295		50
Anig03296		120
Anig03326	emb|CAG83574.1 unnamed protein product [Yarrowia lipolytica CLIB99] ref|XP_499654.1| hypothetical protein [Yarrowia lipolytica]	100	An03g01520	strong similarity to 12-oxophytodienoate reductase opr - Lycopersicon esculentum	34.38	3.5e-08	Anig07565	Anig13380	gb|EAL91186.1 CPRD8 protein [Aspergillus fumigatus Af293] ref|XP_753224.1| hypothetical protein Afu5g14330 [Aspergillus fumigatus Af293]	27.37	1.6e-06
Anig03327	gi|40745191|gb|EAA64347.1 hypothetical protein AN9015.2 [Aspergillus nidulans FGSC A4]gi|67904056|ref|XP_682284.1| hypothetical protein AN9015_2 [Aspergillus nidulans FGSC A4]gi|49133254|ref|XP_413152.1| hypothetical protein AN9015.	491
Anig03369	gb|AAT28740.1 FUSS [Gibberella fujikuroi]	278	An02g08290	strong similarity to lovastatin nonaketide synthase lovB - Aspergillus terreus	35.16	5.4e-37	Anig04648	Anig08999	gb|AAR92208.1 polyketide synthase [Gibberella moniliformis]	35.62	2.7e-44
Anig03401	gi|66846437|gb|EAL86769.1 hypothetical protein Afu7g07040 [Aspergillus fumigatus Af293]gi|70986633|ref|XP_748807.1| hypothetical protein Afu7g07040 [Aspergillus fumigatus Af293]	149
Anig03445	gb|EAA56612.1 hypothetical protein MG06583.4 [Magnaporthe grisea 70-15] ref|XP_370068.1| hypothetical protein MG06583.4 [Magnaporthe grisea 70-15]	214
Anig03446		41
Anig03480	Contig5218(2078..2774)+Contig9989(19981..19766) HapE [Aspergillus niger]	231	An02g01240	strong similarity to alpha chain of transcription regulator NC2 - Homo sapiens	30.77	9.9e-07	Anig03360	Anig03442	gb|EAL91544.1 CBF/NF-Y family transcription factor, putative [Aspergillus fumigatus Af293] ref|XP_753582.1| CBF/NF-Y family transcription factor [Aspergillus fumigatus Af293]	33.78	1.7e-06
Anig03524	emb|CAC18256.2 conserved hypothetical protein [Neurospora crassa] ref|XP_323117.1| hypothetical protein [Neurospora crassa] gb|EAA31969.1| hypothetical protein [Neurospora crassa]	301
Anig03546		201
Anig03683	gi|66847419|gb|EAL87749.1 metalloreductase, putative [Aspergillus fumigatus Af293]gi|70989876|ref|XP_749787.1| metalloreductase [Aspergillus fumigatus Af293]	52						Anig11873	gb|EAL91125.1 cell surface metalloreductase (FreA), putative [Aspergillus fumigatus Af293] ref|XP_753163.1| cell surface metalloreductase FreA [Aspergillus fumigatus Af293]	52	1.3e-08
Anig03684	gi|66846412|gb|EAL86744.1 hypothetical protein Afu7g08330 [Aspergillus fumigatus Af293]gi|70986582|ref|XP_748782.1| hypothetical protein Afu7g08330 [Aspergillus fumigatus Af293]	192						Anig02042	gi|66845043|gb|EAL85379.1 hypothetical protein Afu8g06160 [Aspergillus fumigatus Af293]gi|70983782|ref|XP_747417.1| hypothetical protein Afu8g06160 [Aspergillus fumigatus Af293]	34.55	2.3e-08
Anig03698	gb|EAL89697.1 N-acetyltransferase superfamily [Aspergillus fumigatus Af293] ref|XP_751735.1| N-acetyltransferase superfamily [Aspergillus fumigatus Af293]	189	An16g01190	strong similarity to arylamine N-acetyltransferase NAT1 - Homo sapiens	35.45	5.7e-20	Anig07458	Anig07458	gb|EAA68132.1 hypothetical protein FG00080.1 [Gibberella zeae PH-1] ref|XP_380256.1| hypothetical protein FG00080.1 [Gibberella zeae PH-1]	37.57	3.9e-24
Anig03768		60
Anig03817	gb|EAA47004.1 hypothetical protein MG10815.4 [Magnaporthe grisea 70-15] ref|XP_360503.1| hypothetical protein MG10815.4 [Magnaporthe grisea 70-15]	279	An16g00450	similarity to 2-pyrone-4,6-dicarboxylic acid hydrolase LigI - Sphingomonas paucimobilis	29.9	4.1e-32	Anig05137	Anig05137	gb|EAA74901.1 hypothetical protein FG11078.1 [Gibberella zeae PH-1] ref|XP_391254.1| hypothetical protein FG11078.1 [Gibberella zeae PH-1]	29.45	1.3e-30
Anig03855		106
Anig03856	Contig5558(2139..2963)+Contig2569(50..1279)+Contig4312(2521..392) Domain found in Dishevelled, Egl-10, and Pleckstrin domain protein [Aspergillus fumigatus Af293]	1395
Anig03929	ref|XP_324292.1 hypothetical protein [Neurospora crassa] gb|EAA30147.1| hypothetical protein [Neurospora crassa]	402	An11g00010	similarity to antiviral GTPase Mx1 - Oncorhynchus mykiss	35.94	2.8e-62	Anig10197	Anig13240	gb|EAA62487.1 hypothetical protein AN5327.2 [Aspergillus nidulans FGSC A4] ref|XP_662931.1| hypothetical protein AN5327_2 [Aspergillus nidulans FGSC A4] ref|XP_409464.1| hypothetical protein AN5327.2 [Aspergillus nidulans FGSC A4]	37.16	1.1e-63
Anig03930	gb|EAA68268.1 hypothetical protein FG01742.1 [Gibberella zeae PH-1] ref|XP_381918.1| hypothetical protein FG01742.1 [Gibberella zeae PH-1]	310	An02g00310	strong similarity to aflatoxin B1 aldehyde reductase AFAR - Rattus norvegicus	32	5.2e-31	Anig12836	Anig12836	gb|EAA66476.1 hypothetical protein AN0377.2 [Aspergillus nidulans FGSC A4] ref|XP_657981.1| hypothetical protein AN0377_2 [Aspergillus nidulans FGSC A4] ref|XP_404514.1| hypothetical protein AN0377.2 [Aspergillus nidulans FGSC A4]	32	4e-31
Anig03937	gb|EAL87630.1 C6 transcription factor, putative [Aspergillus fumigatus Af293] ref|XP_749668.1| C6 transcription factor [Aspergillus fumigatus Af293]	557	An16g04000	similarity to acetate regulatory DNA binding protein facB - Aspergillus nidulans	35.25	6.9e-94	Anig03419 Anig05616	Anig11750	gb|EAL90913.1 C6 transcription factor, putative [Aspergillus fumigatus Af293] ref|XP_752951.1| C6 transcription factor [Aspergillus fumigatus Af293]	38.63	6.3e-87
Anig03958		126
Anig04011		54
Anig04016	gb|EAL86614.1 MFS monocarboxylate transporter, putative [Aspergillus fumigatus Af293] ref|XP_748652.1| MFS monocarboxylate transporter [Aspergillus fumigatus Af293]	393	An11g07630	strong similarity to monocarboxylate transporter MCT3 - Rattus norvegicus	42.45	1.9e-84	Anig12093	Anig12093	gb|EAL88228.1 related to monocarboxylate transporter [Aspergillus fumigatus Af293] ref|XP_750266.1| hypothetical protein Afu1g05170 [Aspergillus fumigatus Af293]	41.37	8.1e-83
Anig04108		175
Anig04162	ref|YP_233205.1 Flavoprotein monooxygenase [Pseudomonas syringae pv. syringae B728a] gb|AAY35167.1| Flavoprotein monooxygenase [Pseudomonas syringae pv. syringae B728a]	329	An15g02070	similarity to salicylate hydroxylase nahG - Pseudomonas putida	37.54	5.6e-47	Anig10480	Anig10480	gb|EAA64986.1 hypothetical protein AN1821.2 [Aspergillus nidulans FGSC A4] ref|XP_659425.1| hypothetical protein AN1821_2 [Aspergillus nidulans FGSC A4] ref|XP_405958.1| hypothetical protein AN1821.2 [Aspergillus nidulans FGSC A4]	37.54	4.4e-47
Anig04186		67
Anig04238	gb|EAL90097.1 outer mitochondrial membrane protein porin [Aspergillus fumigatus Af293] ref|XP_752135.1| outer mitochondrial membrane protein porin [Aspergillus fumigatus Af293]	166
Anig04239	gb|EAL90096.1 DnaJ domain protein [Aspergillus fumigatus Af293] ref|XP_752134.1| hypothetical protein Afu4g06920 [Aspergillus fumigatus Af293]	274	An17g00770	strong similarity to hypothetical DnaJ-like heat shock protein 17E5.120 - Neurospora crassa	27.72	1.3e-11	Anig01181	Anig01181	DnaJ domain protein Psi, putative [Aspergillus fumigatus Af293]	27.72	1e-11
Anig04246	gb|EAL91100.1 oxidoreductase, putative [Aspergillus fumigatus Af293] ref|XP_753138.1| oxidoreductase [Aspergillus fumigatus Af293]	226	An03g01180	strong similarity to ORF 5 protein from patent WO200037629-A2 - Aspergillus terreus	29.05	3.5e-17	Anig13771	Anig10683	gb|EAA59553.1 hypothetical protein AN7899.2 [Aspergillus nidulans FGSC A4] ref|XP_681168.1| hypothetical protein AN7899_2 [Aspergillus nidulans FGSC A4] ref|XP_412036.1| hypothetical protein AN7899.2 [Aspergillus nidulans FGSC A4]	29	4.2e-18
Anig04247	gi|66850772|gb|EAL91099.1 C6 transcription factor, putative [Aspergillus fumigatus Af293]gi|70996764|ref|XP_753137.1| C6 transcription factor [Aspergillus fumigatus Af293]	95						Anig11089	gb|EAL91099.1 C6 transcription factor, putative [Aspergillus fumigatus Af293] ref|XP_753137.1| C6 transcription factor [Aspergillus fumigatus Af293]	100	2.5e-33
Anig04307	gb|EAL87630.1 C6 transcription factor, putative [Aspergillus fumigatus Af293] ref|XP_749668.1| C6 transcription factor [Aspergillus fumigatus Af293]	139	An16g04000	similarity to acetate regulatory DNA binding protein facB - Aspergillus nidulans	38.74	2.5e-14	Anig03419 Anig05616	Anig03771	gb|EAL84713.1 C6 transcription factor, putative [Aspergillus fumigatus Af293] ref|XP_746751.1| C6 transcription factor [Aspergillus fumigatus Af293]	33.98	1.1e-12
Anig04404		108
Anig04406		68
Anig04418		404	An12g02670	strong similarity to polyketide synthase FUM5 - Gibberella fujikuroi	26.32	1.4e-26	Anig12417	Anig12416	gb|AAD43562.1 Fum1p; polyketide synthase [Gibberella moniliformis]	29	3.5e-20
Anig04502	gb|EAA65326.1 hypothetical protein AN0007.2 [Aspergillus nidulans FGSC A4] ref|XP_657611.1| hypothetical protein AN0007_2 [Aspergillus nidulans FGSC A4] ref|XP_404144.1| hypothetical protein AN0007.2 [Aspergillus nidulans FGSC A4]	233	An12g02620	similarity to hypothetical negative acting factor related protein B3E4.130 - Neurospora crassa	25.12	3.6e-12	Anig03014	Anig02855	gb|EAA65326.1 hypothetical protein AN0007.2 [Aspergillus nidulans FGSC A4] ref|XP_657611.1| hypothetical protein AN0007_2 [Aspergillus nidulans FGSC A4] ref|XP_404144.1| hypothetical protein AN0007.2 [Aspergillus nidulans FGSC A4]	77.68	2e-101
Anig04538	gb|EAL84633.1 WD repeat protein [Aspergillus fumigatus Af293] ref|XP_746671.1| hypothetical protein Afu7g02610 [Aspergillus fumigatus Af293]	269						Anig11701	gb|EAA61891.1 hypothetical protein AN9058.2 [Aspergillus nidulans FGSC A4] ref|XP_682327.1| hypothetical protein AN9058_2 [Aspergillus nidulans FGSC A4] ref|XP_413195.1| hypothetical protein AN9058.2 [Aspergillus nidulans FGSC A4]	94.42	2e-146
Anig04549		71
Anig04550		182
Anig04551	Contig6155(1730..2559)+Contig1442(1221..430) cytochrome P450 monooxygenase [Botryotinia fuckeliana]	483	An09g03210	strong similarity to isobutene-forming enzyme and benzoate 4-hydroxylase P450rm - Rhodotorula minuta	27.64	1.6e-43	Anig06308	Anig10459	gb|EAL86627.1 cytochrome P450 monooxygenase, putative [Aspergillus fumigatus Af293] ref|XP_748665.1| cytochrome P450 monooxygenase [Aspergillus fumigatus Af293]	30.42	9.8e-49
Anig04882		63
Anig04883	gb|EAA73531.1 hypothetical protein FG04205.1 [Gibberella zeae PH-1] ref|XP_384381.1| hypothetical protein FG04205.1 [Gibberella zeae PH-1]	312	An16g08050	similarity to hypothetical protein CAD21260.1 - Neurospora crassa	26.3	2.1e-19	Anig07304	Anig08133	gi|40742784|gb|EAA61974.1 hypothetical protein AN9141.2 [Aspergillus nidulans FGSC A4]gi|67904308|ref|XP_682410.1| hypothetical protein AN9141_2 [Aspergillus nidulans FGSC A4]gi|49135274|ref|XP_413278.1| hypothetical protein AN9141.2 [Aspergillus nidulans FGSC A4]	29	2.2e-13
Anig04948	gb|EAL91658.1 RNA-directed RNA polymerase, putative [Aspergillus fumigatus Af293] ref|XP_753696.1| RNA-directed RNA polymerase [Aspergillus fumigatus Af293]	500	An11g09540	strong similarity to RNA-directed RNA polymerase RdRP - Lycopersicon esculentum	26.8	2.9e-11	Anig11724	Anig11724	gb|EAL92889.1 RNA-directed RNA polymerase (Sad-1), putative [Aspergillus fumigatus Af293] ref|XP_754927.1| RNA-directed RNA polymerase Sad-1 [Aspergillus fumigatus Af293]	40.85	1.8e-08
Anig04959		58
Anig04961	gb|EAL90121.1 allergen Asp F7 [Aspergillus fumigatus Af293] ref|XP_752159.1| allergen Asp F7 [Aspergillus fumigatus Af293]	279	An03g04190	similarity to cellulase #2 from patent US2003036176-A1 - Xanthomonas campestris	27.14	1.3e-14	Anig06123	Anig06123	gb|EAL91795.1 cellulase CelA, putative [Aspergillus fumigatus Af293] ref|XP_753833.1| cellulase CelA [Aspergillus fumigatus Af293]	32.93	8.6e-14
Anig04962	gb|EAL90124.1 acid sphingomyelinase [Aspergillus fumigatus Af293] ref|XP_752162.1| acid sphingomyelinase [Aspergillus fumigatus Af293]	188	An11g00670	strong similarity to acidic sphingomyelin phosphodiesterase ASM - Mus musculus	38.25	6.9e-26	Anig10526	Anig10526	gb|EAA48212.1 hypothetical protein MG10275.4 [Magnaporthe grisea 70-15] ref|XP_366055.1| hypothetical protein MG10275.4 [Magnaporthe grisea 70-15]	38.25	5.4e-26
Anig05000		61
Anig05001		108
Anig05059	gb|EAA52984.1 hypothetical protein MG06112.4 [Magnaporthe grisea 70-15] ref|XP_369352.1| hypothetical protein MG06112.4 [Magnaporthe grisea 70-15]	79	An04g03100	strong similarity to cocaine esterase cocE - Rhodococcus sp.	40.79	7.7e-08	Anig10695	Anig01193	gb|EAA72558.1 hypothetical protein FG04641.1 [Gibberella zeae PH-1] ref|XP_384817.1| hypothetical protein FG04641.1 [Gibberella zeae PH-1]	44.44	1.4e-07
Anig05128		185
Anig05133		85
Anig05283		123
Anig05284		172
Anig05287		75
Anig05311	gb|EAL91038.1 acetyltransferase, GNAT family, putative [Aspergillus fumigatus Af293] ref|XP_753076.1| acetyltransferase [Aspergillus fumigatus Af293]	139
Anig05316	gi|40741269|gb|EAA60459.1 hypothetical protein AN4657.2 [Aspergillus nidulans FGSC A4]gi|67536974|ref|XP_662261.1| hypothetical protein AN4657_2 [Aspergillus nidulans FGSC A4]gi|49094666|ref|XP_408794.1| hypothetical protein AN4657.2	344	An07g04250	strong similarity to hypothetical protein encoded by An05g02120 - Aspergillus niger	57.14	5e-112	Anig13485	Anig13485	gi|66847474|gb|EAL87804.1 hypothetical protein Afu1g00920 [Aspergillus fumigatus Af293]gi|70989986|ref|XP_749842.1| hypothetical protein Afu1g00920 [Aspergillus fumigatus Af293]	62.36	3e-117
Anig05318		70
Anig05406		58
Anig05407	gi|66846435|gb|EAL86767.1 hypothetical protein Afu7g07060 [Aspergillus fumigatus Af293]gi|70986629|ref|XP_748805.1| hypothetical protein Afu7g07060 [Aspergillus fumigatus Af293]	222	An08g12070	similarity to hypothetical polymorphic immunodominant molecule PIM - Theileria parva	33.95	1.3e-19
Anig05440	gb|EAL85206.1 GPI anchored protein, putative [Aspergillus fumigatus Af293] ref|XP_747244.1| GPI anchored protein [Aspergillus fumigatus Af293]	102	An18g04070	differential expressed Balu-42 from patent US2003215950-A1 - Aspergillus niger	44.79	2.8e-13	Anig00587
Anig05472	Contig6828(202..29)+Contig3601(2120..1433) sterol desaturase family protein, putative [Aspergillus fumigatus Af293]	268	An03g06410	strong similarity to methyl sterol oxidase Erg25 - Saccharomyces cerevisiae	46.88	3.4e-81	Anig02737	Anig02737	gb|EAL84924.1 c-4 methyl sterol oxidase [Aspergillus fumigatus Af293] ref|XP_746962.1| c-4 methyl sterol oxidase [Aspergillus fumigatus Af293]	46.69	1e-80
Anig05473	gb|EAA53006.1 hypothetical protein MG06134.4 [Magnaporthe grisea 70-15] ref|XP_369330.1| hypothetical protein MG06134.4 [Magnaporthe grisea 70-15]	595
Anig05510	gb|EAL92003.1 hypothetical protein Afu5g05910 [Aspergillus fumigatus Af293] ref|XP_754041.1| hypothetical protein Afu5g05910 [Aspergillus fumigatus Af293]	243
Anig05533		99
Anig05626		67
Anig05661	gb|EAL87008.1 conserved hypothetical protein [Aspergillus fumigatus Af293] ref|XP_749046.1| hypothetical protein Afu7g04640 [Aspergillus fumigatus Af293]	540	An07g09630	strong similarity to phosphorus acquisition transcriptional activator NUC-1 negative regulator PREG - Neurospora crassa	26.54	1.1e-14	Anig04804	Anig04804	gb|EAL88416.1 nuc-1 negative regulatory protein preg [Aspergillus fumigatus Af293] ref|XP_750454.1| nuc-1 negative regulatory protein preg [Aspergillus fumigatus Af293]	27.91	4e-14
Anig05662		68
Anig05814	emb|CAH00610.1 unnamed protein product [Kluyveromyces lactis NRRL Y-1140] ref|XP_453514.1| unnamed protein product [Kluyveromyces lactis]	82	An12g10650	weak similarity to hypothetical protein DR0722 - Deinococcus radiodurans	38.46	7.1e-06	Anig07110
Anig05816	gi|40747805|gb|EAA66961.1 hypothetical protein AN8338.2 [Aspergillus nidulans FGSC A4]gi|67902702|ref|XP_681607.1| hypothetical protein AN8338_2 [Aspergillus nidulans FGSC A4]gi|49122379|ref|XP_412475.1| hypothetical protein AN8338.	163	An04g02950	strong similarity to cytochrome P450 monooxygenase TRI11 - Fusarium sporotrichioides	46.48	8.2e-35	Anig11554	Anig11554	gb|EAL89840.1 cytochrome P450 monooxygenase, putative [Aspergillus fumigatus Af293] ref|XP_751878.1| cytochrome P450 monooxygenase [Aspergillus fumigatus Af293]	45.77	1.4e-34
Anig05827		62
Anig05852	gb|EAL86829.1 BNR/Asp-box repeat domain protein [Aspergillus fumigatus Af293] ref|XP_748867.1| hypothetical protein Afu7g06430 [Aspergillus fumigatus Af293]	376
Anig05853		424
Anig05878		48	An16g02390	similarity to hypothetical protein encoded by An08g08410 - Aspergillus niger	70.59	1.5e-11	Anig07104	Anig05170	gb|EAL85397.1 hypothetical protein Afu8g06340 [Aspergillus fumigatus Af293] ref|XP_747435.1| hypothetical protein Afu8g06340 [Aspergillus fumigatus Af293]	63.64	4.7e-08
Anig05893	gb|EAL85485.1 integral membrane protein, putative [Aspergillus fumigatus Af293] ref|XP_747523.1| integral membrane protein [Aspergillus fumigatus Af293]	147
Anig06006	gb|EAA69465.1 hypothetical protein FG02741.1 [Gibberella zeae PH-1] ref|XP_382917.1| hypothetical protein FG02741.1 [Gibberella zeae PH-1]	127	An07g05750	strong similarity to monocarboxylate transporter 1 mct1 - Cricetulus griseus	32.05	5.5e-07	Anig10690	Anig10690	gb|EAL93572.1 monocarboxylate transporter-like protein [Aspergillus fumigatus Af293] ref|XP_755610.1| monocarboxylate transporter-like protein [Aspergillus fumigatus Af293]	32.05	4.4e-07
Anig06013	gb|EAA59088.1 hypothetical protein AN3823.2 [Aspergillus nidulans FGSC A4] ref|XP_661427.1| hypothetical protein AN3823_2 [Aspergillus nidulans FGSC A4] ref|XP_407960.1| hypothetical protein AN3823.2 [Aspergillus nidulans FGSC A4]	88
Anig06073		132
Anig06344	gb|EAA48953.1 hypothetical protein MG00611.4 [Magnaporthe grisea 70-15] ref|XP_368633.1| hypothetical protein MG00611.4 [Magnaporthe grisea 70-15]	322	An03g01460	strong similarity to gibberellin 7-oxidase - Cucurbita maxima	40.55	4e-58		Anig03922	hypothetical protein AN9175.2 [Aspergillus nidulans FGSC A4]	40.49	4.1e-58
Anig06372		267						Anig06373	gi|66847471|gb|EAL87801.1 hypothetical protein Afu1g00890 [Aspergillus fumigatus Af293]gi|70989980|ref|XP_749839.1| hypothetical protein Afu1g00890 [Aspergillus fumigatus Af293]	100	3e-107
Anig06373	gi|66847471|gb|EAL87801.1 hypothetical protein Afu1g00890 [Aspergillus fumigatus Af293]gi|70989980|ref|XP_749839.1| hypothetical protein Afu1g00890 [Aspergillus fumigatus Af293]	189						Anig06372		100	2e-107
Anig06389	gi|66848458|gb|EAL88787.1 hypothetical protein Afu6g09356 [Aspergillus fumigatus Af293]gi|70991953|ref|XP_750825.1| hypothetical protein Afu6g09356 [Aspergillus fumigatus Af293]	100	An04g07890	weak similarity to larvicidal toxin 42K protein - Bacillus sphaericus	30.21	4.6e-08		Anig01895	gi|66848458|gb|EAL88787.1 hypothetical protein Afu6g09356 [Aspergillus fumigatus Af293]gi|70991953|ref|XP_750825.1| hypothetical protein Afu6g09356 [Aspergillus fumigatus Af293]	49.02	5.3e-23
Anig06390		54
Anig06461	dbj|BAC87447.1 unnamed protein product [Homo sapiens]	60
Anig06469	gi|40747461|gb|EAA66617.1 predicted protein [Aspergillus nidulans FGSC A4]gi|67516473|ref|XP_658122.1| hypothetical protein AN0518_2 [Aspergillus nidulans FGSC A4]gi|49085000|ref|XP_404655.1| predicted protein [Aspergillus nidulans	276
Anig06473		267	An10g00880	similarity to monocarboxylate transporter 2 hMCT2 - Homo sapiens	44.04	1.8e-18	Anig12080	Anig12079	(9589..7232)	50.33	3.8e-35
Anig06474		187
Anig06475	gb|EAA72522.1 hypothetical protein FG03556.1 [Gibberella zeae PH-1] ref|XP_383732.1| hypothetical protein FG03556.1 [Gibberella zeae PH-1]	216	An08g04870	similarity to beta transducin-like protein het-e1 - Podospora anserina	55.45	2.4e-68	Anig13047	Anig13047	gb|EAA72522.1 hypothetical protein FG03556.1 [Gibberella zeae PH-1] ref|XP_383732.1| hypothetical protein FG03556.1 [Gibberella zeae PH-1]	56.83	9.7e-57
Anig06495	ref|YP_204361.1 quinone oxidoreductase [Vibrio fischeri ES114] gb|AAW85473.1| quinone oxidoreductase [Vibrio fischeri ES114]	248	An18g04540	strong similarity to quinone oxidoreductase QOR - Escherichia coli	24.46	3.6e-13	Anig00410	Anig12887	gb|EAL86694.1 mitochondrial enoyl reductase, putative [Aspergillus fumigatus Af293] ref|XP_748732.1| mitochondrial enoyl reductase [Aspergillus fumigatus Af293]	28.77	4.4e-11
Anig06549	pdb|1RMS Ribonuclease Ms (E.C.3.1.4.23) Complexed With 3'-Guanylic Acid pdb|1RDS| Ribonuclease Ms (E.C.3.1.27.3) Complex With 2'-Deoxy-2'-Fluoroguanylyl-(3'-5')-Cytidine (A 2'-Fluoro Analogue Of Guanylyl-3',5'-Cytidine)	104	An12g10950	similarity to guanine nucleotide-specific ribonuclease Po1 - Pleurotus ostreatus	30.61	4.3e-06	Anig03093	Anig00333	pdb|1RMS Ribonuclease Ms (E.C.3.1.4.23) Complexed With 3'-Guanylic Acid pdb|1RDS| Ribonuclease Ms (E.C.3.1.27.3) Complex With 2'-Deoxy-2'-Fluoroguanylyl-(3'-5')-Cytidine (A 2'-Fluoro Analogue Of Guanylyl-3',5'-Cytidine)	74.76	4.9e-45
Anig06620		76
Anig06642	gi|66848847|gb|EAL89176.1 hypothetical protein Afu6g13380 [Aspergillus fumigatus Af293]gi|70992731|ref|XP_751214.1| hypothetical protein Afu6g13380 [Aspergillus fumigatus Af293]	296	An08g09040	similarity to hypothetical protein YNR069c - Saccharomyces cerevisiae	24.62	1.7e-23	Anig13437	Anig13437	gb|EAL89176.1 hypothetical protein Afu6g13380 [Aspergillus fumigatus Af293] ref|XP_751214.1| hypothetical protein Afu6g13380 [Aspergillus fumigatus Af293]	24.62	1.3e-23
Anig06691		66
Anig06836	gb|EAL87610.1 NF-X1 finger and helicase domain protein, putative [Aspergillus fumigatus Af293] ref|XP_749648.1| hypothetical protein Afu2g05180 [Aspergillus fumigatus Af293]	171	An14g02130	similarity to transcription repressor protein AtPC-2 - Arabidopsis thaliana	44.64	6.6e-22	Anig03917 Anig07126	Anig07126	gb|EAL87610.1 NF-X1 finger and helicase domain protein, putative [Aspergillus fumigatus Af293] ref|XP_749648.1| hypothetical protein Afu2g05180 [Aspergillus fumigatus Af293]	44.64	5.2e-22
Anig06837	gi|38107736|gb|EAA53867.1 hypothetical protein MG09830.4 [Magnaporthe grisea 70-15]gi|39964268|ref|XP_364985.1| hypothetical protein MG09830.4 [Magnaporthe grisea 70-15]	73	An07g02150	similarity to hypothetical AAA family ATPase Cj0377 - Campylobacter jejuni	35.71	1.1e-09	Anig04028	Anig04028	gb|EAA58536.1 hypothetical protein AN6718.2 [Aspergillus nidulans FGSC A4] ref|XP_664322.1| hypothetical protein AN6718_2 [Aspergillus nidulans FGSC A4] ref|XP_410855.1| hypothetical protein AN6718.2 [Aspergillus nidulans FGSC A4]	35.71	8.6e-10
Anig06839	gb|EAL84941.1 dihydrodipicolinate synthetase family protein [Aspergillus fumigatus Af293] ref|XP_746979.1| dihydrodipicolinate synthetase family protein [Aspergillus fumigatus Af293]	295	An16g07700	similarity to dapA - Corynebacterium glutamicum	32.88	9.2e-22	Anig11970	Anig01457	dihydrodipicolinate synthetase family protein [Aspergillus fumigatus Af293]	55.59	4.9e-87
Anig06921	gi|66844027|gb|EAL84367.1 hypothetical protein Afu4g00510 [Aspergillus fumigatus Af293]gi|70981752|ref|XP_746405.1| hypothetical protein Afu4g00510 [Aspergillus fumigatus Af293]	174
Anig06924		94
Anig06925		104
Anig06989		56
Anig06990		54
Anig07001	gb|EAL87736.1 hypothetical protein Afu1g00220 [Aspergillus fumigatus Af293] ref|XP_749774.1| hypothetical protein Afu1g00220 [Aspergillus fumigatus Af293]	167
Anig07102	gb|EAL87801.1 hypothetical protein Afu1g00890 [Aspergillus fumigatus Af293] ref|XP_749839.1| hypothetical protein Afu1g00890 [Aspergillus fumigatus Af293]	335	An12g06610	weak similarity to mitogen-activated protein kinase MKC1 - Candida albicans	23.51	2.1e-17
Anig07103	gi|66847472|gb|EAL87802.1 hypothetical protein Afu1g00900 [Aspergillus fumigatus Af293]gi|70989982|ref|XP_749840.1| hypothetical protein Afu1g00900 [Aspergillus fumigatus Af293]	215
Anig07206		53
Anig07207	gb|EAA61577.1 hypothetical protein AN7789.2 [Aspergillus nidulans FGSC A4] ref|XP_681058.1| hypothetical protein AN7789_2 [Aspergillus nidulans FGSC A4] ref|XP_411926.1| hypothetical protein AN7789.2 [Aspergillus nidulans FGSC A4]	557	An16g07710	similarity to cocaine esterase cocE - Rhodococcus sp.	39.79	4e-108	Anig01193	Anig10695	gb|EAA72558.1 hypothetical protein FG04641.1 [Gibberella zeae PH-1] ref|XP_384817.1| hypothetical protein FG04641.1 [Gibberella zeae PH-1]	37.23	2.8e-95
Anig07208	gi|42550665|gb|EAA73508.1 hypothetical protein FG04182.1 [Gibberella zeae PH-1]gi|46116680|ref|XP_384358.1| hypothetical protein FG04182.1 [Gibberella zeae PH-1]	152	An04g09620	strong similarity to carnitine transporter Agp2 - Saccharomyces cerevisiae	29.87	5.5e-19	Anig08666	Anig01043	hypothetical protein AN4328.2 [Aspergillus nidulans FGSC A4]	30.32	1.4e-17
Anig07224	gb|EAA62090.1 hypothetical protein AN7510.2 [Aspergillus nidulans FGSC A4] ref|XP_680779.1| hypothetical protein AN7510_2 [Aspergillus nidulans FGSC A4] ref|XP_411647.1| hypothetical protein AN7510.2 [Aspergillus nidulans FGSC A4]	550	An14g02010	strong similarity to vacuolar H(+)/Ca(2+) exchanger Vcx1 - Saccharomyces cerevisiae	48.24	9e-102	Anig09824	Anig08490	gb|EAA66570.1 hypothetical protein AN0471.2 [Aspergillus nidulans FGSC A4] ref|XP_658075.1| hypothetical protein AN0471_2 [Aspergillus nidulans FGSC A4] ref|XP_404608.1| hypothetical protein AN0471.2 [Aspergillus nidulans FGSC A4]	46.88	7.3e-96
Anig07225		52
Anig07235		84
Anig07241	Contig7888(866..55)+Contig9819(3..1734) hypothetical protein AN1578.2 [Aspergillus nidulans FGSC A4]	848
Anig07382		74
Anig07397	gb|EAA66946.1 hypothetical protein AN8323.2 [Aspergillus nidulans FGSC A4] ref|XP_681592.1| hypothetical protein AN8323_2 [Aspergillus nidulans FGSC A4] ref|XP_412460.1| hypothetical protein AN8323.2 [Aspergillus nidulans FGSC A4]	184	An06g00710	similarity to beta-lactamase from patent FR2792651-A1 - Pyrococcus abyssi	43.45	1.8e-31	Anig05793	Anig13654	gb|EAA66946.1 hypothetical protein AN8323.2 [Aspergillus nidulans FGSC A4] ref|XP_681592.1| hypothetical protein AN8323_2 [Aspergillus nidulans FGSC A4] ref|XP_412460.1| hypothetical protein AN8323.2 [Aspergillus nidulans FGSC A4]	45.88	8e-43
Anig07400	gb|EAA59147.1 hypothetical protein AN3882.2 [Aspergillus nidulans FGSC A4] ref|XP_661486.1| hypothetical protein AN3882_2 [Aspergillus nidulans FGSC A4] ref|XP_408019.1| hypothetical protein AN3882.2 [Aspergillus nidulans FGSC A4]	313	An11g05400	weak similarity to metacaspase casA - Aspergillus nidulans	40.13	3.2e-60		Anig09050	gb|EAA59147.1 hypothetical protein AN3882.2 [Aspergillus nidulans FGSC A4] ref|XP_661486.1| hypothetical protein AN3882_2 [Aspergillus nidulans FGSC A4] ref|XP_408019.1| hypothetical protein AN3882.2 [Aspergillus nidulans FGSC A4]	39.87	6.7e-58
Anig07423	gb|EAL84294.1 mitochondrial chaperone ATPase (Bcs1), putative [Aspergillus fumigatus Af293] ref|XP_746332.1| mitochondrial chaperone ATPase Bcs1 [Aspergillus fumigatus Af293]	368	An15g03540	strong similarity to protein precursor Bcs1 - Saccharomyces cerevisiae	34.61	2.7e-53	Anig00457	Anig00457	gb|EAL93770.1 BCS1-like ATPase, putative [Aspergillus fumigatus Af293] ref|XP_755808.1| BCS1-like ATPase [Aspergillus fumigatus Af293]	34.32	4.7e-37
Anig07443	gb|EAA64684.1 hypothetical protein AN2579.2 [Aspergillus nidulans FGSC A4] ref|XP_660183.1| hypothetical protein AN2579_2 [Aspergillus nidulans FGSC A4] ref|XP_406716.1| hypothetical protein AN2579.2 [Aspergillus nidulans FGSC A4]	176	An05g01350	hypothetical protein	38.66	5.9e-21	Anig02570	Anig02570	gb|EAA64684.1 hypothetical protein AN2579.2 [Aspergillus nidulans FGSC A4] ref|XP_660183.1| hypothetical protein AN2579_2 [Aspergillus nidulans FGSC A4] ref|XP_406716.1| hypothetical protein AN2579.2 [Aspergillus nidulans FGSC A4]	37.82	3.9e-20
Anig07457	Contig7990(4337..4453)+Contig4127(1..1521) hypothetical protein AN0750.2 [Aspergillus nidulans FGSC A4]	524	An16g06710	similarity to ankyrin 1 - Mus musculus	34.38	7.5e-42	Anig07911	Anig07911	gb|EAA65392.1 hypothetical protein AN0750.2 [Aspergillus nidulans FGSC A4] ref|XP_658354.1| hypothetical protein AN0750_2 [Aspergillus nidulans FGSC A4] ref|XP_404887.1| hypothetical protein AN0750.2 [Aspergillus nidulans FGSC A4]	36.51	2.4e-80
Anig07493		56
Anig07541	Contig8035(3852..4605)+Contig7982(5013..4387) major facilitator superfamily protein superfamily [Aspergillus fumigatus Af293]	384	An02g07580	strong similarity to cycloheximide resistance protein CYHR - Candida maltosa	36.32	1.1e-73	Anig02950	Anig05848	gb|EAL92407.1 MFS transporter, putative [Aspergillus fumigatus Af293] ref|XP_754445.1| MFS transporter [Aspergillus fumigatus Af293]	42.31	3.9e-34
Anig07616	gb|AAQ04262.1 unknown [Bacillus thuringiensis] sp|P21733|YCR2_BACTK Hypothetical 29.1 kDa protein in cryB1 5'region (ORF2) gb|AAA83515.1| unknown protein	127
Anig07618	gb|EAL84922.1 hypothetical protein Afu8g02460 [Aspergillus fumigatus Af293] ref|XP_746960.1| hypothetical protein Afu8g02460 [Aspergillus fumigatus Af293]	419	An16g00780	strong similarity to tetracyclin resistance protein tetA - Agrobacterium tumefaciens	30	2.2e-46	Anig10636	Anig10636	gb|EAL84922.1 hypothetical protein Afu8g02460 [Aspergillus fumigatus Af293] ref|XP_746960.1| hypothetical protein Afu8g02460 [Aspergillus fumigatus Af293]	31.94	3e-51
Anig07630		95
Anig07766	gb|EAL85425.1 hypothetical protein Afu8g06620 [Aspergillus fumigatus Af293] ref|XP_747463.1| hypothetical protein Afu8g06620 [Aspergillus fumigatus Af293]	223						Anig04868	gb|EAL85425.1 hypothetical protein Afu8g06620 [Aspergillus fumigatus Af293] ref|XP_747463.1| hypothetical protein Afu8g06620 [Aspergillus fumigatus Af293]	45.68	2.4e-42
Anig07830	gb|EAL87176.1 salicylate hydroxylase [Aspergillus fumigatus Af293] ref|XP_749214.1| salicylate hydroxylase [Aspergillus fumigatus Af293]	447	An14g03640	strong similarity to salicylate hydroxylase salA - Acinetobacter sp.	41.85	1.6e-85	Anig05391	Anig05391	gb|EAL89287.1 monooxygenase, putative [Aspergillus fumigatus Af293] ref|XP_751325.1| monooxygenase [Aspergillus fumigatus Af293]	41.85	1.2e-85
Anig07850	ref|XP_332049.1 hypothetical protein [Neurospora crassa] gb|EAA29700.1| hypothetical protein [Neurospora crassa]	540	An07g05490	strong similarity to stage V sporulation protein spoVK - Bacillus subtilis	29.47	1.4e-67	Anig11902	Anig11902	gb|EAA73793.1 hypothetical protein FG10767.1 [Gibberella zeae PH-1] ref|XP_390943.1| hypothetical protein FG10767.1 [Gibberella zeae PH-1]	29.13	1.4e-67
Anig07889	gb|EAL89251.1 C6 transcription factor, putative [Aspergillus fumigatus Af293] ref|XP_751289.1| C6 transcription factor [Aspergillus fumigatus Af293]	237	An03g06080	similarity to transcription activator Upc2 - Saccharomyces cerevisiae	46.41	9.9e-58	Anig02448	Anig02448	gb|EAL89251.1 C6 transcription factor, putative [Aspergillus fumigatus Af293] ref|XP_751289.1| C6 transcription factor [Aspergillus fumigatus Af293]	47.68	1.6e-58
Anig07890	gb|EAL88429.1 conserved hypothetical protein [Aspergillus fumigatus Af293] ref|XP_750467.1| hypothetical protein Afu1g07195 [Aspergillus fumigatus Af293]	214	An07g09780	hypothetical protein	33.04	1.3e-29	Anig02439	Anig02439	gi|66848099|gb|EAL88429.1 conserved hypothetical protein [Aspergillus fumigatus Af293]gi|70991236|ref|XP_750467.1| hypothetical protein Afu1g07195 [Aspergillus fumigatus Af293]	32.49	5.4e-28
Anig07912		352
Anig07917	gb|EAA62832.1 hypothetical protein AN5739.2 [Aspergillus nidulans FGSC A4] ref|XP_663343.1| hypothetical protein AN5739_2 [Aspergillus nidulans FGSC A4] ref|XP_409876.1| hypothetical protein AN5739.2 [Aspergillus nidulans FGSC A4]	787
Anig07918	gb|EAL88547.1 related to methionyl-tRNA formyltransferase precursor, mitochondrial [Aspergillus fumigatus Af293] ref|XP_750585.1| hypothetical protein Afu6g06920 [Aspergillus fumigatus Af293]	92
Anig07925	gb|EAL87240.1 transposase [Aspergillus fumigatus Af293] gb|EAL84391.1| transposase [Aspergillus fumigatus Af293] ref|XP_749278.1| transposase [Aspergillus fumigatus Af293] ref|XP_746429.1| transposase [Aspergillus fumigatus Af293]	519	An07g09460	transposase Tan1 - Aspergillus niger	38.91	2.8e-97	Anig00318 Anig01410	Anig11561	gb|EAL89355.1 transposase [Aspergillus fumigatus Af293] ref|XP_751393.1| transposase [Aspergillus fumigatus Af293]	93.97	0
Anig07988		198
Anig07996		64
Anig08120	gb|AAH75450.1 HRG protein [Xenopus tropicalis] gb|AAH89754.1| Unknown (protein for IMAGE:7025331) [Xenopus tropicalis]	47
Anig08147	gb|EAL84940.1 C6 transcription factor, putative [Aspergillus fumigatus Af293] ref|XP_746978.1| C6 transcription factor [Aspergillus fumigatus Af293]	723	An12g10110	similarity to transcription factor Arg81 - Saccharomyces cerevisiae	24.83	3.5e-40	Anig08839	Anig08839	gb|EAA78472.1 hypothetical protein FG11262.1 [Gibberella zeae PH-1] ref|XP_391438.1| hypothetical protein FG11262.1 [Gibberella zeae PH-1]	27.79	1.2e-56
Anig08159	gi|42553055|gb|EAA75898.1 hypothetical protein FG05823.1 [Gibberella zeae PH-1]gi|46122891|ref|XP_385999.1| hypothetical protein FG05823.1 [Gibberella zeae PH-1]	73	An12g05600	similarity to heterokaryon incompatibility protein het-6 - Neurospora crassa	36.36	8.6e-07	Anig03525	Anig03525	gb|EAA72919.1 hypothetical protein FG03179.1 [Gibberella zeae PH-1] ref|XP_383355.1| hypothetical protein FG03179.1 [Gibberella zeae PH-1]	38.03	2e-06
Anig08175	emb|CAB58730.1 SPAC513.07 [Schizosaccharomyces pombe] ref|NP_593981.1| hypothetical protein SPAC513.07 [Schizosaccharomyces pombe 972h-] pir||T38902 probable cinnamoyl-coa reductase - fission yeast (Schizosaccharomyces pombe)	184	An01g01640	strong similarity to cinnamyl-alcohol dehydrogenase CAD1 - Eucalyptus gunnii	42.02	1.3e-34	Anig12928	Anig12928	gb|EAA57726.1 hypothetical protein AN5977.2 [Aspergillus nidulans FGSC A4] ref|XP_663581.1| hypothetical protein AN5977_2 [Aspergillus nidulans FGSC A4] ref|XP_410114.1| hypothetical protein AN5977.2 [Aspergillus nidulans FGSC A4]	42.55	6.1e-35
Anig08276	gi|66846327|gb|EAL86660.1 hypothetical protein Afu3g03780 [Aspergillus fumigatus Af293]gi|70986408|ref|XP_748698.1| hypothetical protein Afu3g03780 [Aspergillus fumigatus Af293]	399	An04g09900	strong similarity to hypothetical protein encoded by An07g06270 - Aspergillus niger	37.56	6.5e-72	Anig07782	Anig05678	gi|66846327|gb|EAL86660.1 hypothetical protein Afu3g03780 [Aspergillus fumigatus Af293]gi|70986408|ref|XP_748698.1| hypothetical protein Afu3g03780 [Aspergillus fumigatus Af293]	48.03	1.5e-95
Anig08335		91
Anig08336		145
Anig08370	gb|AAW42005.1 sugar transporter, putative [Cryptococcus neoformans var. neoformans JEC21] gb|EAL22787.1| hypothetical protein CNBB0080 [Cryptococcus neoformans var. neoformans B-3501A] ref|XP_569312.1| sugar transporter, putative [C	365	An08g08520	strong similarity to hexose transporter Hxt17 - Saccharomyces cerevisiae	28.05	5.3e-25	Anig03870	Anig13098	gb|AAW42005.1 sugar transporter, putative [Cryptococcus neoformans var. neoformans JEC21] gb|EAL22787.1| hypothetical protein CNBB0080 [Cryptococcus neoformans var. neoformans B-3501A] ref|XP_569312.1| sugar transporter, putative [Cryptococcus neoformans var. neoformans JEC21]	44.08	8.8e-68
Anig08423		63
Anig08424	gb|EAA61656.1 hypothetical protein AN7010.2 [Aspergillus nidulans FGSC A4] ref|XP_664614.1| hypothetical protein AN7010_2 [Aspergillus nidulans FGSC A4] ref|XP_411147.1| hypothetical protein AN7010.2 [Aspergillus nidulans FGSC A4]	271	An11g07380	similarity to phenazine biosynthesis oxidoreductase phzF - Pseudomonas fluorescens	39.6	5.1e-40	Anig11027	Anig11027	gb|EAL84585.1 phenazine biosynthesis protein, PhzF family [Aspergillus fumigatus Af293] ref|XP_746623.1| phenazine biosynthesis protein PhzF family [Aspergillus fumigatus Af293]	39.26	3e-40
Anig08446	gb|EAA66438.1 hypothetical protein AN9371.2 [Aspergillus nidulans FGSC A4] ref|XP_682640.1| hypothetical protein AN9371_2 [Aspergillus nidulans FGSC A4] ref|XP_413508.1| hypothetical protein AN9371.2 [Aspergillus nidulans FGSC A4]	1136
Anig08485		184	An13g03050	weak similarity to hypothetical protein encoded by An04g04070 - Aspergillus niger	30.83	1.3e-13	Anig03155	Anig08355	gb|EAA74662.1 hypothetical protein FG05532.1 [Gibberella zeae PH-1] ref|XP_385708.1| hypothetical protein FG05532.1 [Gibberella zeae PH-1]	24.32	9.9e-09
Anig08486	gi|66844013|gb|EAL84353.1 conserved hypothetical protein [Aspergillus fumigatus Af293]gi|70981724|ref|XP_746391.1| hypothetical protein Afu4g00650 [Aspergillus fumigatus Af293]	360	An12g01680	weak similarity to oxidoreductase OXRD-8 from patent DE29916782-U1 - Homo sapiens	27.84	1.8e-25	Anig04341	Anig01539	gi|66844013|gb|EAL84353.1 conserved hypothetical protein [Aspergillus fumigatus Af293]gi|70981724|ref|XP_746391.1| hypothetical protein Afu4g00650 [Aspergillus fumigatus Af293]	48.72	2.4e-38
Anig08487	gb|EAA78204.1 hypothetical protein FG09154.1 [Gibberella zeae PH-1] ref|XP_389330.1| hypothetical protein FG09154.1 [Gibberella zeae PH-1]	261	An12g07760	strong similarity to lysophospholipase extended NHLP from patent WO9849319-A1 - Homo sapiens	22.89	2.9e-08	Anig11574	Anig01538	gb|EAA78204.1 hypothetical protein FG09154.1 [Gibberella zeae PH-1] ref|XP_389330.1| hypothetical protein FG09154.1 [Gibberella zeae PH-1]	74.71	4e-115
Anig09018	gb|EAL88404.1 conserved hypothetical protein [Aspergillus fumigatus Af293] ref|XP_750442.1| hypothetical protein Afu1g06930 [Aspergillus fumigatus Af293]	909
Anig09019		105
Anig09042	gb|EAL85491.1 C6 transcription factor, putative [Aspergillus fumigatus Af293] ref|XP_747529.1| C6 transcription factor [Aspergillus fumigatus Af293]	421	An18g03930	similarity to cutinase transcription factor 1 CTF1-alpha - Fusarium solani	26.23	9.2e-40	Anig13732	Anig04561	gb|EAL86149.1 C6 transcription factor, putative [Aspergillus fumigatus Af293] ref|XP_748187.1| C6 transcription factor [Aspergillus fumigatus Af293]	32.22	1.2e-50
Anig09051	gb|EAA69018.1 predicted protein [Gibberella zeae PH-1] ref|XP_381897.1| predicted protein [Gibberella zeae PH-1]	98
Anig09061		158
Anig09101		58
Anig09117	gb|EAA62276.1 hypothetical protein AN5571.2 [Aspergillus nidulans FGSC A4] ref|XP_663175.1| hypothetical protein AN5571_2 [Aspergillus nidulans FGSC A4] ref|XP_409708.1| hypothetical protein AN5571.2 [Aspergillus nidulans FGSC A4]	127	An04g04750	strong similarity to oxoglutarate dehydrogenase (lipoamide) Kgd1 - Saccharomyces cerevisiae	44.85	9.7e-28	Anig04849 Anig07156	Anig04849	2-oxoglutarate dehydrogenase complex alpha subunit, putative [Aspergillus fumigatus Af293]	44.85	7.6e-28
Anig09118	gb|EAK93182.1 hypothetical protein CaO19.13545 [Candida albicans SC5314] gb|EAK93144.1| hypothetical protein CaO19.6126 [Candida albicans SC5314] ref|XP_712333.1| dihydrolipoamide S-succinyltransferas [Candida albicans SC5314] ref|X	428	An11g11280	strong similarity to dihydrolipoamide succinyltransferase kgd2 - Aspergillus fumigatus	58.6	1e-121	Anig13851	Anig13851	gb|AAD47296.1 dihydrolipoamide succinyltransferase [Aspergillus fumigatus]	58.6	1e-121
Anig09191	gb|EAL86286.1 membrane transporter [Aspergillus fumigatus Af293] ref|XP_748324.1| membrane transporter [Aspergillus fumigatus Af293]	312	An06g02020	strong similarity to fluconazole resistance protein FLU1 - Candida albicans	27.39	1.3e-29	Anig06040	Anig06040	gb|EAA64325.1 hypothetical protein AN8993.2 [Aspergillus nidulans FGSC A4] ref|XP_682262.1| hypothetical protein AN8993_2 [Aspergillus nidulans FGSC A4] ref|XP_413130.1| hypothetical protein AN8993.2 [Aspergillus nidulans FGSC A4]	26.86	5e-29
Anig09192		84
Anig09193		53
Anig09194		64
Anig09247	dbj|BAA78625.1 Pol (reverse transcriptase-RNase H-integrase) [Tricholoma matsutake]	74
Anig09248		315	An02g00170	similarity to hydantoin hydrolase hyuA - Pseudomonas sp.	65.71	9.1e-07	Anig11385	Anig11385	gb|EAA59606.1 hypothetical protein AN7952.2 [Aspergillus nidulans FGSC A4] ref|XP_681221.1| hypothetical protein AN7952_2 [Aspergillus nidulans FGSC A4] ref|XP_412089.1| hypothetical protein AN7952.2 [Aspergillus nidulans FGSC A4]	65.71	4.2e-07
Anig09271		43
Anig09389	gb|EAL87784.1 hypothetical protein Afu1g00700 [Aspergillus fumigatus Af293] ref|XP_749822.1| hypothetical protein Afu1g00700 [Aspergillus fumigatus Af293]	623
Anig09391	gb|EAL91054.1 C6 transcription factor, putative [Aspergillus fumigatus Af293] ref|XP_753092.1| C6 transcription factor [Aspergillus fumigatus Af293]	440	An02g12830	similarity to cutinase transcription factor alpha CTF1a - Fusarium solani	36.9	1.1e-64	Anig06222	Anig09537	gb|EAL91054.1 C6 transcription factor, putative [Aspergillus fumigatus Af293] ref|XP_753092.1| C6 transcription factor [Aspergillus fumigatus Af293]	34.5	3.2e-67
Anig09457		186
Anig09459	gb|EAL87803.1 hypothetical protein Afu1g00910 [Aspergillus fumigatus Af293] ref|XP_749841.1| hypothetical protein Afu1g00910 [Aspergillus fumigatus Af293]	430	An12g06940	strong similarity to hypothetical protein encoded by An05g02110 - Aspergillus niger	48.84	2e-110	Anig09388	Anig01745	gi|66847473|gb|EAL87803.1 hypothetical protein Afu1g00910 [Aspergillus fumigatus Af293]gi|70989984|ref|XP_749841.1| hypothetical protein Afu1g00910 [Aspergillus fumigatus Af293]	95.58	0
Anig09479		131
Anig09523		109
Anig09532	gb|EAA75384.1 hypothetical protein FG11174.1 [Gibberella zeae PH-1] ref|XP_391350.1| hypothetical protein FG11174.1 [Gibberella zeae PH-1]	287	An08g08490	similarity to calcium-independent phospholipase A2 - Homo sapiens	30.66	2.8e-28	Anig04700	Anig04700	gb|EAA62562.1 hypothetical protein AN5402.2 [Aspergillus nidulans FGSC A4] ref|XP_663006.1| hypothetical protein AN5402_2 [Aspergillus nidulans FGSC A4] ref|XP_409539.1| hypothetical protein AN5402.2 [Aspergillus nidulans FGSC A4]	31.83	9.3e-35
Anig09611		135
Anig09612		67
Anig09613	gb|EAA66308.1 predicted protein [Aspergillus nidulans FGSC A4] ref|XP_682510.1| hypothetical protein AN9241_2 [Aspergillus nidulans FGSC A4] ref|XP_413378.1| predicted protein [Aspergillus nidulans FGSC A4]	392	An12g06690	similarity to calcium-independent phospholipase A2 - Homo sapiens	23.72	6.9e-18		Anig10389	gb|EAL85394.1 Patatin-like serine hydrolase, putative [Aspergillus fumigatus Af293] ref|XP_747432.1| patatin-like serine hydrolase [Aspergillus fumigatus Af293]	62.5	2.9e-16
Anig09614	gb|EAL86284.1 DUF221 membrane protein, putative [Aspergillus fumigatus Af293] ref|XP_748322.1| hypothetical protein Afu5g00180 [Aspergillus fumigatus Af293]	367	An12g04730	similarity to hypothetical membrane protein YMR266w - Saccharomyces cerevisiae	34.41	1.5e-51	Anig02617 Anig03803	Anig06981	DUF221 domain protein, putative [Aspergillus fumigatus Af293]	29.82	2.9e-42
Anig09634		55
Anig09662		97
Anig09663		61
Anig09664	gb|EAA75189.1 hypothetical protein FG05618.1 [Gibberella zeae PH-1] ref|XP_385794.1| hypothetical protein FG05618.1 [Gibberella zeae PH-1]	190	An12g08620	strong similarity to MFS drug transporter Bcmfs1 - Botryotinia fuckeliana	44.71	5.3e-42		Anig09041	gb|AAF64435.2 DHA14-like major facilitator [Botryotinia fuckeliana]	41.76	7.3e-39
Anig09718		145
Anig09719	gb|AAZ14281.1 proteophosphoglycan 5 [Leishmania major]	189
Anig09739	gb|EAL90097.1 outer mitochondrial membrane protein porin [Aspergillus fumigatus Af293] ref|XP_752135.1| outer mitochondrial membrane protein porin [Aspergillus fumigatus Af293]	159
Anig09765		52
Anig09766	emb|CAC87723.1 aminopeptidase C [Aspergillus niger]	645	An04g02850	similarity to X-Pro dipeptidyl-peptidase IV - Xanthomonas maltophilia	40.55	3e-135	Anig05153	Anig05153	emb|CAC87723.1 aminopeptidase C [Aspergillus niger]	40.04	8.5e-99
Anig09776		100						Anig09777	gi|40747179|gb|EAA66335.1 hypothetical protein AN9268.2 [Aspergillus nidulans FGSC A4]gi|67904562|ref|XP_682537.1| hypothetical protein AN9268_2 [Aspergillus nidulans FGSC A4]gi|49137156|ref|XP_413405.1| hypothetical protein AN9268.2 [Aspergillus nidulans FGSC A4]	100	4.4e-17
Anig09777	gi|40747179|gb|EAA66335.1 hypothetical protein AN9268.2 [Aspergillus nidulans FGSC A4]gi|67904562|ref|XP_682537.1| hypothetical protein AN9268_2 [Aspergillus nidulans FGSC A4]gi|49137156|ref|XP_413405.1| hypothetical protein AN9268.	374	An18g01370	hypothetical protein	44.26	9.8e-06		Anig09776	(1486..7366)	100	3.6e-16
Anig09792	gb|EAA64033.1 hypothetical protein AN1747.2 [Aspergillus nidulans FGSC A4] ref|XP_659351.1| hypothetical protein AN1747_2 [Aspergillus nidulans FGSC A4] ref|XP_405884.1| hypothetical protein AN1747.2 [Aspergillus nidulans FGSC A4]	91	An08g03040	strong similarity to hypothetical protein CAA21103.1 - Schizosaccharomyces pombe	41.41	1.7e-10	Anig04999	Anig04999	gb|EAL90407.1 thioesterase family protein [Aspergillus fumigatus Af293] ref|XP_752445.1| thioesterase family protein [Aspergillus fumigatus Af293]	41.41	1.4e-10
Anig09793	gb|EAL87769.1 hypothetical protein Afu1g00550 [Aspergillus fumigatus Af293] ref|XP_749807.1| hypothetical protein Afu1g00550 [Aspergillus fumigatus Af293]	425	An12g06940	strong similarity to hypothetical protein encoded by An05g02110 - Aspergillus niger	42.26	3.5e-87	Anig09388	Anig13889	gb|EAL87803.1 hypothetical protein Afu1g00910 [Aspergillus fumigatus Af293] ref|XP_749841.1| hypothetical protein Afu1g00910 [Aspergillus fumigatus Af293]	65.57	3e-163
Anig09801	gb|EAL91658.1 RNA-directed RNA polymerase, putative [Aspergillus fumigatus Af293] ref|XP_753696.1| RNA-directed RNA polymerase [Aspergillus fumigatus Af293]	572
Anig09875	gb|EAA62443.1 hypothetical protein AN5283.2 [Aspergillus nidulans FGSC A4] ref|XP_662887.1| hypothetical protein AN5283_2 [Aspergillus nidulans FGSC A4] ref|XP_409420.1| hypothetical protein AN5283.2 [Aspergillus nidulans FGSC A4]	172	An08g07270	strong similarity to T-2 toxin biosynthesis protein TRI7 - Fusarium sporotrichioides	33.71	2.4e-19	Anig13383	Anig13383	gb|EAL89236.1 trichothecene toxin biosynthesis protein (Tri7), putative [Aspergillus fumigatus Af293] ref|XP_751274.1| trichothecene toxin biosynthesis protein Tri7 [Aspergillus fumigatus Af293]	39.47	6.7e-17
Anig09877	gb|EAA61189.1 hypothetical protein AN7060.2 [Aspergillus nidulans FGSC A4] ref|XP_664664.1| hypothetical protein AN7060_2 [Aspergillus nidulans FGSC A4] ref|XP_411197.1| hypothetical protein AN7060.2 [Aspergillus nidulans FGSC A4]	656	An12g01670	strong similarity to tyrosinase melO - Aspergillus oryzae	23.28	1.4e-11	Anig12716
Anig09906	gb|EAA62828.1 hypothetical protein AN5735.2 [Aspergillus nidulans FGSC A4] ref|XP_663339.1| hypothetical protein AN5735_2 [Aspergillus nidulans FGSC A4] ref|XP_409872.1| hypothetical protein AN5735.2 [Aspergillus nidulans FGSC A4]	837
Anig09907	gb|EAA62829.1 hypothetical protein AN5736.2 [Aspergillus nidulans FGSC A4] ref|XP_663340.1| hypothetical protein AN5736_2 [Aspergillus nidulans FGSC A4] ref|XP_409873.1| hypothetical protein AN5736.2 [Aspergillus nidulans FGSC A4]	302
Anig09908	gi|40743833|gb|EAA63019.1 hypothetical protein AN2721.2 [Aspergillus nidulans FGSC A4]gi|67524527|ref|XP_660325.1| hypothetical protein AN2721_2 [Aspergillus nidulans FGSC A4]gi|49090794|ref|XP_406858.1| hypothetical protein AN2721.	180	An08g08480	strong similarity to NADPH-dependent carbonyl reductase S1 - Candida magnoliae	31.52	3.8e-15	Anig05385	Anig05385	gb|EAL89221.1 oxidoreductase, short chain dehydrogenase/reductase family [Aspergillus fumigatus Af293] ref|XP_751259.1| oxidoreductase short chain dehydrogenase/reductase family [Aspergillus fumigatus Af293]	31.52	3e-15
Anig09909	gb|EAA62831.1 hypothetical protein AN5738.2 [Aspergillus nidulans FGSC A4] ref|XP_663342.1| hypothetical protein AN5738_2 [Aspergillus nidulans FGSC A4] ref|XP_409875.1| hypothetical protein AN5738.2 [Aspergillus nidulans FGSC A4]	288
Anig09935		472
Anig10012		152
Anig10013		109
Anig10024	dbj|BAB65028.1 303aa long hypothetical esterase [Sulfolobus tokodaii str. 7] ref|NP_375919.1| hypothetical esterase [Sulfolobus tokodaii str. 7]	58	An11g08610	strong similarity to esterase VC16-16MC from patent WO9730160-A1 - Archaeoglobus fulgidus	45.28	1.6e-08		Anig12298	gb|EAL85929.1 lipase [Aspergillus fumigatus Af293] ref|XP_747967.1| lipase [Aspergillus fumigatus Af293]	41.82	1.6e-08
Anig10025	ref|ZP_00209910.1 COG0657: Esterase/lipase [Magnetospirillum magnetotacticum MS-1]	57
Anig10026	ref|XP_327773.1 hypothetical protein [Neurospora crassa] gb|EAA35798.1| hypothetical protein [Neurospora crassa]	795	An17g00520	strong similarity to beta-glucosidase precursor BGLUC - Kluyveromyces marxianus	33.75	3e-116	Anig09184	Anig13099	gb|EAA74278.1 hypothetical protein FG04913.1 [Gibberella zeae PH-1] ref|XP_385089.1| hypothetical protein FG04913.1 [Gibberella zeae PH-1]	54.52	0
Anig10027	ref|XP_323890.1 hypothetical protein [Neurospora crassa] gb|EAA26741.1| hypothetical protein [Neurospora crassa]	448	An15g03940	strong similarity to monosaccharide transporter AmMst-1 - Amanita muscaria	31.36	5e-60	Anig03081	Anig03081	MFS monosaccharide transporter, putative [Aspergillus fumigatus Af293]	31.58	4.3e-59
Anig10125	gb|EAA60313.1 hypothetical protein AN4396.2 [Aspergillus nidulans FGSC A4] ref|XP_662000.1| hypothetical protein AN4396_2 [Aspergillus nidulans FGSC A4] ref|XP_408533.1| hypothetical protein AN4396.2 [Aspergillus nidulans FGSC A4]	95	An11g03830	similarity to hypothetical protein yciI - Escherichia coli	56.38	7.4e-27	Anig00509	Anig00509	gb|EAA60313.1 hypothetical protein AN4396.2 [Aspergillus nidulans FGSC A4] ref|XP_662000.1| hypothetical protein AN4396_2 [Aspergillus nidulans FGSC A4] ref|XP_408533.1| hypothetical protein AN4396.2 [Aspergillus nidulans FGSC A4]	55.32	1.1e-25
Anig10128	Contig9108(6654..7180)+Contig1445(757..88) related to monocarboxylate transporter, putative [Aspergillus fumigatus Af293]	360	An02g04590	similarity to hypothetical monocarboxylate permease Esbp6 - Saccharomyces cerevisiae	36.84	2.7e-74	Anig07294	Anig07294	ref|XP_322384.1 hypothetical protein [Neurospora crassa] gb|EAA28533.1| hypothetical protein [Neurospora crassa]	37.89	4.9e-79
Anig10157		52
Anig10205	gb|EAL86846.1 alcohol dehydrogenase, zinc-containing [Aspergillus fumigatus Af293] ref|XP_748884.1| alcohol dehydrogenase zinc-containing [Aspergillus fumigatus Af293]	338	An03g00140	strong similarity to hypothetical cytochrome P450 oxidoreductase - Streptomyces lividans	33.23	5.7e-34	Anig12933	Anig12933	gb|EAA66587.1 hypothetical protein AN0488.2 [Aspergillus nidulans FGSC A4] ref|XP_658092.1| hypothetical protein AN0488_2 [Aspergillus nidulans FGSC A4] ref|XP_404625.1| hypothetical protein AN0488.2 [Aspergillus nidulans FGSC A4]	32.33	4.8e-33
Anig10252	gi|38108280|gb|EAA54329.1 hypothetical protein MG02314.4 [Magnaporthe grisea 70-15]gi|39968443|ref|XP_365612.1| hypothetical protein MG02314.4 [Magnaporthe grisea 70-15]	341	An08g01470	hypothetical protein	48.97	1.6e-55	Anig12176	Anig12175	gi|38108280|gb|EAA54329.1 hypothetical protein MG02314.4 [Magnaporthe grisea 70-15]gi|39968443|ref|XP_365612.1| hypothetical protein MG02314.4 [Magnaporthe grisea 70-15]	48.33	5e-54
Anig10284	gb|EAA65739.1 hypothetical protein AN0333.2 [Aspergillus nidulans FGSC A4] ref|XP_657937.1| hypothetical protein AN0333_2 [Aspergillus nidulans FGSC A4] ref|XP_404470.1| hypothetical protein AN0333.2 [Aspergillus nidulans FGSC A4]	673	An03g04730	weak similarity to zinc-finger protein krox-20 - Mus musculus	33.96	1.9e-93	Anig08513	Anig08513	gb|EAA66402.1 hypothetical protein AN9335.2 [Aspergillus nidulans FGSC A4] ref|XP_682604.1| hypothetical protein AN9335_2 [Aspergillus nidulans FGSC A4] ref|XP_413472.1| hypothetical protein AN9335.2 [Aspergillus nidulans FGSC A4]	37.61	1.5e-74
Anig10285		53
Anig10311		98
Anig10363	gb|EAA59030.1 hypothetical protein AN8292.2 [Aspergillus nidulans FGSC A4] ref|XP_681561.1| hypothetical protein AN8292_2 [Aspergillus nidulans FGSC A4] ref|XP_412429.1| hypothetical protein AN8292.2 [Aspergillus nidulans FGSC A4]	398
Anig10364		76
Anig10365	gb|EAL86710.1 snoRNA binding protein, putative [Aspergillus fumigatus Af293] ref|XP_748748.1| snoRNA binding protein [Aspergillus fumigatus Af293]	844	An14g04980	strong similarity to splicing protein Prp19 - Saccharomyces cerevisiae	24.68	9.7e-13	Anig03895	Anig03895	gb|EAL91265.1 cell cycle control protein (Cwf8), putative [Aspergillus fumigatus Af293] ref|XP_753303.1| cell cycle control protein Cwf8 [Aspergillus fumigatus Af293]	24.68	9.7e-13
Anig10387	ref|XP_327259.1 hypothetical protein [Neurospora crassa] gb|EAA33377.1| hypothetical protein [Neurospora crassa]	161	An02g13500	strong similarity to hypothetical protein Mx - Anas platyrhynchos	31.48	4.5e-14		Anig13240	gb|EAA62487.1 hypothetical protein AN5327.2 [Aspergillus nidulans FGSC A4] ref|XP_662931.1| hypothetical protein AN5327_2 [Aspergillus nidulans FGSC A4] ref|XP_409464.1| hypothetical protein AN5327.2 [Aspergillus nidulans FGSC A4]	31.76	6.6e-16
Anig10388	gi|66845517|gb|EAL85852.1 hypothetical protein Afu6g01870 [Aspergillus fumigatus Af293]gi|70984767|ref|XP_747890.1| hypothetical protein Afu6g01870 [Aspergillus fumigatus Af293]	77	An12g09260	strong similarity to hypothetical protein CAF06101.1 - Neurospora crassa	48.72	1.9e-14	Anig08324	Anig08324	gb|EAA60695.1 hypothetical protein AN8661.2 [Aspergillus nidulans FGSC A4] ref|XP_681930.1| hypothetical protein AN8661_2 [Aspergillus nidulans FGSC A4] ref|XP_412798.1| hypothetical protein AN8661.2 [Aspergillus nidulans FGSC A4]	48.72	1.6e-14
Anig10464		100
Anig10515	Contig9239(6383..7115)+Contig7867(6772..6479) alcohol dehydrogenase homolog Bli-4 [Neurospora crassa]	316	An09g01150	strong similarity to mitochondrial apoptogenic protein WOX1 - Mus musculus	30.77	4.8e-32	Anig11821	Anig11821	gb|EAL91188.1 short chain dehydrogenase/reductase family protein [Aspergillus fumigatus Af293] ref|XP_753226.1| hypothetical protein Afu5g14310 [Aspergillus fumigatus Af293]	29.02	4.3e-28
Anig10623	gb|EAA76968.1 hypothetical protein FG06921.1 [Gibberella zeae PH-1] ref|XP_387097.1| hypothetical protein FG06921.1 [Gibberella zeae PH-1]	49
Anig10624	dbj|BAD83610.1 sulfur metabolite repression control protein C [Aspergillus oryzae] dbj|BAD83607.1| sulfur metabolite repression control protein [Aspergillus oryzae]	157
Anig10626	gb|EAL85507.1 purine nucleoside phosphorylase I, inosine and guanosine-specific [Aspergillus fumigatus Af293] ref|XP_747545.1| purine nucleoside phosphorylase I inosine and guanosine-specific [Aspergillus fumigatus Af293]	302
Anig10627	gb|EAA57829.1 hypothetical protein AN6489.2 [Aspergillus nidulans FGSC A4] ref|XP_664093.1| hypothetical protein AN6489_2 [Aspergillus nidulans FGSC A4] ref|XP_410626.1| hypothetical protein AN6489.2 [Aspergillus nidulans FGSC A4]	195
Anig10628	gb|EAL85505.1 tryptophanyl-tRNA synthetase [Aspergillus fumigatus Af293] ref|XP_747543.1| tryptophanyl-tRNA synthetase [Aspergillus fumigatus Af293]	375
Anig10629	dbj|BAC00848.1 aspartic protease [Aspergillus oryzae]	480	An13g02130	strong similarity to aspartic proteinase Yps3 - Saccharomyces cerevisiae	43.68	5e-100	Anig05012	Anig05012	dbj|BAC00849.1 secreted aspartic protease [Aspergillus oryzae]	34.73	3.4e-49
Anig10630		57
Anig10972		72
Anig11088		53
Anig11089	gb|EAL91099.1 C6 transcription factor, putative [Aspergillus fumigatus Af293] ref|XP_753137.1| C6 transcription factor [Aspergillus fumigatus Af293]	423	An07g00050	similarity to hypothetical transcription factor ACEII - Hypocrea jecorina	28.48	4.6e-07	Anig02874	Anig04247	gi|66850772|gb|EAL91099.1 C6 transcription factor, putative [Aspergillus fumigatus Af293]gi|70996764|ref|XP_753137.1| C6 transcription factor [Aspergillus fumigatus Af293]	100	2.4e-32
Anig11112		70
Anig11115	gb|EAL86703.1 DUF676 domain protein [Aspergillus fumigatus Af293] ref|XP_748741.1| hypothetical protein Afu3g04240 [Aspergillus fumigatus Af293]	759	An02g08060	similarity to hypothetical protein YGL144c - Saccharomyces cerevisiae	26.79	3.1e-10	Anig00286	Anig00286	gb|EAL92351.1 DUF676 domain protein [Aspergillus fumigatus Af293] ref|XP_754389.1| hypothetical protein Afu3g12320 [Aspergillus fumigatus Af293]	29.7	5.2e-10
Anig11116	gb|EAA65160.1 hypothetical protein AN1404.2 [Aspergillus nidulans FGSC A4] ref|XP_659008.1| hypothetical protein AN1404_2 [Aspergillus nidulans FGSC A4] ref|XP_405541.1| hypothetical protein AN1404.2 [Aspergillus nidulans FGSC A4]	387
Anig11117	gb|EAL86709.1 hypothetical protein Afu3g04300 [Aspergillus fumigatus Af293] ref|XP_748747.1| hypothetical protein Afu3g04300 [Aspergillus fumigatus Af293]	1264
Anig11148		292
Anig11165		69
Anig11166	gb|EAA50628.1 hypothetical protein MG04387.4 [Magnaporthe grisea 70-15] ref|XP_361942.1| hypothetical protein MG04387.4 [Magnaporthe grisea 70-15]	398	An02g11480	strong similarity to nitrogen regulatory protein tamA - Aspergillus nidulans	33.17	1e-53	Anig01621	Anig01621	gb|AAK58691.1 nitrogen regulatory protein OTam [Aspergillus oryzae]	38.03	3.9e-32
Anig11167	gb|AAQ58819.1 conserved hypothetical protein [Chromobacterium violaceum ATCC 12472] ref|NP_900814.1| hypothetical protein CV1144 [Chromobacterium violaceum ATCC 12472]	155
Anig11168	gb|EAA74520.1 hypothetical protein FG10913.1 [Gibberella zeae PH-1] ref|XP_391089.1| hypothetical protein FG10913.1 [Gibberella zeae PH-1]	323	An02g00190	similarity to enantiomer-selective amidase amdA - Rhodococcus sp.	40.88	1.6e-25	Anig08620	Anig08620	gb|EAL89277.1 amidase family protein [Aspergillus fumigatus Af293] ref|XP_751315.1| amidase family protein [Aspergillus fumigatus Af293]	40.88	1.2e-25
Anig11177	gb|EAL89252.1 conserved hypothetical protein, putative [Aspergillus fumigatus Af293] ref|XP_751290.1| hypothetical protein Afu6g14160 [Aspergillus fumigatus Af293]	298	An06g01070	similarity to hypothetical protein CG4770 - Drosophila melanogaster	39	2.4e-57	Anig09104	Anig10822	gb|EAL89252.1 conserved hypothetical protein, putative [Aspergillus fumigatus Af293] ref|XP_751290.1| hypothetical protein Afu6g14160 [Aspergillus fumigatus Af293]	38.24	8e-53
Anig11212	gb|EAA56855.1 hypothetical protein MG07210.4 [Magnaporthe grisea 70-15] ref|XP_367285.1| hypothetical protein MG07210.4 [Magnaporthe grisea 70-15]	301	An09g01340	similarity to leukotriene B(4) omega-hydroxylase cytochrome P450 4F2 CYP4F2 - Homo sapiens	29.83	2e-19	Anig12530	Anig11213		100	1.1e-49
Anig11213		97						Anig11212	gb|EAA56855.1 hypothetical protein MG07210.4 [Magnaporthe grisea 70-15] ref|XP_367285.1| hypothetical protein MG07210.4 [Magnaporthe grisea 70-15]	100	1.7e-50
Anig11214	ref|XP_327565.1 predicted protein [Neurospora crassa] gb|EAA32897.1| predicted protein [Neurospora crassa]	104
Anig11228	ref|YP_119289.1 putative oxidoreductase [Nocardia farcinica IFM 10152] dbj|BAD57925.1| putative oxidoreductase [Nocardia farcinica IFM 10152]	232	An12g05210	strong similarity to monoamine oxidase MAO - Oncorhynchus mykiss	24.68	2.9e-14	Anig10151	Anig10151	gb|EAA63259.1 hypothetical protein AN3291.2 [Aspergillus nidulans FGSC A4] ref|XP_660895.1| hypothetical protein AN3291_2 [Aspergillus nidulans FGSC A4] ref|XP_407428.1| hypothetical protein AN3291.2 [Aspergillus nidulans FGSC A4]	24.68	2.3e-14
Anig11293		102
Anig11294	gb|EAA63843.1 hypothetical protein AN2270.2 [Aspergillus nidulans FGSC A4] ref|XP_659874.1| hypothetical protein AN2270_2 [Aspergillus nidulans FGSC A4] pir||S61908 DNA-binding protein amdA - Emericella nidulans ref|XP_406407.1| hyp	550	An01g14770	strong similarity to zinc-finger transcription factor amdA - Aspergillus nidulans	41.62	2e-120	Anig11647	Anig11647	gb|EAA63843.1 hypothetical protein AN2270.2 [Aspergillus nidulans FGSC A4] ref|XP_659874.1| hypothetical protein AN2270_2 [Aspergillus nidulans FGSC A4] pir||S61908 DNA-binding protein amdA - Emericella nidulans ref|XP_406407.1| hypothetical protein AN2270.2 [Aspergillus nidulans FGSC A4] gb|AAA97487.1| regulatory protein	42.75	2e-117
Anig11425		42
Anig11426		409	An07g04970	similarity to hypothetical protein encoded by An15g02610 - Aspergillus niger	27.91	3.6e-17		Anig03095	gi|42549619|gb|EAA72462.1 hypothetical protein FG03496.1 [Gibberella zeae PH-1]gi|46115308|ref|XP_383672.1| hypothetical protein FG03496.1 [Gibberella zeae PH-1]	34.97	4.8e-17
Anig11428	emb|CAJ17107.1 hypothetical protein [Trypanosoma brucei]	132
Anig11429		121
Anig11558	ref|NP_966522.1 ankyrin repeat domain protein [Wolbachia endosymbiont of Drosophila melanogaster] gb|AAS14456.1| ankyrin repeat domain protein [Wolbachia endosymbiont of Drosophila melanogaster]	213	An12g05680	similarity to erythrocyte splice form 1 of ankyrin ANK1 - Homo sapiens	39.13	2.6e-27	Anig12864	Anig05491	emb|CAD97900.2 hypothetical protein [Homo sapiens]	40.63	2.1e-27
Anig11561	gb|EAL89355.1 transposase [Aspergillus fumigatus Af293] ref|XP_751393.1| transposase [Aspergillus fumigatus Af293]	525	An07g09460	transposase Tan1 - Aspergillus niger	38.55	2.9e-94	Anig00318 Anig01410	Anig07925	gb|EAL87240.1 transposase [Aspergillus fumigatus Af293] gb|EAL84391.1| transposase [Aspergillus fumigatus Af293] ref|XP_749278.1| transposase [Aspergillus fumigatus Af293] ref|XP_746429.1| transposase [Aspergillus fumigatus Af293]	93.97	0
Anig11564	Contig9552(859..78)+Contig5905(89..259) hypothetical protein FG10462.1 [Gibberella zeae PH-1]	286	An02g09090	strong similarity to mutarotase enzyme from patent JP07039380-A - Sus scrofa	25.23	2.5e-16	Anig02445	Anig02445	gb|EAL92260.1 aldose 1-epimerase precursor, putative [Aspergillus fumigatus Af293] ref|XP_754298.1| aldose 1-epimerase precursor [Aspergillus fumigatus Af293]	25.23	1.9e-16
Anig11565	gb|EAL91101.1 cytochrome P450, putative [Aspergillus fumigatus Af293] ref|XP_753139.1| cytochrome P450 [Aspergillus fumigatus Af293]	539	An11g02990	strong similarity to astaxanthin synthetase from patent EP1035206 - Phaffia rhodozyma	39.27	2.9e-97	Anig08442	Anig08442	gb|EAL87523.1 cytochrome P450 monooxygenase, putative [Aspergillus fumigatus Af293] ref|XP_749561.1| cytochrome P450 monooxygenase [Aspergillus fumigatus Af293]	40.12	7e-101
Anig11566	gb|EAL91102.1 enoyl reductase, putative [Aspergillus fumigatus Af293] ref|XP_753140.1| enoyl reductase [Aspergillus fumigatus Af293]	357	An08g03740	strong similarity to enoyl reductase of the lovastatin biosynthesis lovC - Aspergillus terreus	40.9	9.3e-67	Anig02259	Anig02259	gb|AAD34554.1 enoyl reductase [Aspergillus terreus]	48.63	5e-60
Anig11685		130
Anig11686	gi|40740982|gb|EAA60172.1 hypothetical protein AN5077.2 [Aspergillus nidulans FGSC A4]gi|67537814|ref|XP_662681.1| hypothetical protein AN5077_2 [Aspergillus nidulans FGSC A4]gi|49095506|ref|XP_409214.1| hypothetical protein AN5077.	165
Anig11687		171
Anig11688	ref|XP_654672.1 cell division control protein 7, putative [Entamoeba histolytica HM-1:IMSS] gb|EAL49284.1| cell division control protein 7, putative [Entamoeba histolytica HM-1:IMSS]	169	An18g01800	similarity to cdc25C associated protein kinase c-tak1 - Homo sapiens	36.75	2.5e-18	Anig04839	Anig04839	gb|AAK39929.1 SNF-related kinase [Guillardia theta] ref|NP_113373.1| SNF-related kinase [Guillardia theta] pir||B90100 SNF-related kinase [imported] - Guillardia theta nucleomorph	36.75	2e-18
Anig11689		87
Anig11692	gb|EAA71131.1 hypothetical protein FG08120.1 [Gibberella zeae PH-1] ref|XP_388296.1| hypothetical protein FG08120.1 [Gibberella zeae PH-1]	221	An15g05260	similarity to heterokaryon incompatibility protein het-6 - Neurospora crassa	34.09	4.5e-25	Anig08115	Anig11365	gb|EAA68605.1 hypothetical protein FG10596.1 [Gibberella zeae PH-1] ref|XP_390772.1| hypothetical protein FG10596.1 [Gibberella zeae PH-1]	33.02	4.7e-22
Anig11699	gb|EAA61891.1 hypothetical protein AN9058.2 [Aspergillus nidulans FGSC A4] ref|XP_682327.1| hypothetical protein AN9058_2 [Aspergillus nidulans FGSC A4] ref|XP_413195.1| hypothetical protein AN9058.2 [Aspergillus nidulans FGSC A4]	551
Anig11700	gb|EAL84632.1 RNA polymerases N / 8 kDa subunit superfamily [Aspergillus fumigatus Af293] ref|XP_746670.1| RNA polymerases N/8 kDa subunit [Aspergillus fumigatus Af293]	61
Anig11701	gb|EAA61891.1 hypothetical protein AN9058.2 [Aspergillus nidulans FGSC A4] ref|XP_682327.1| hypothetical protein AN9058_2 [Aspergillus nidulans FGSC A4] ref|XP_413195.1| hypothetical protein AN9058.2 [Aspergillus nidulans FGSC A4]	913						Anig04538	gb|EAL84633.1 WD repeat protein [Aspergillus fumigatus Af293] ref|XP_746671.1| hypothetical protein Afu7g02610 [Aspergillus fumigatus Af293]	94.42	1e-145
Anig11842		195
Anig11843	gb|EAA58895.1 predicted protein [Aspergillus nidulans FGSC A4] ref|XP_681119.1| hypothetical protein AN7850_2 [Aspergillus nidulans FGSC A4] ref|XP_411987.1| predicted protein [Aspergillus nidulans FGSC A4]	89
Anig11844	gb|EAA53464.1 hypothetical protein MG07741.4 [Magnaporthe grisea 70-15] ref|XP_367837.1| hypothetical protein MG07741.4 [Magnaporthe grisea 70-15]	316	An12g02850	strong similarity to sulphydryl oxidase Sox from patent EP565172-A1 - Aspergillus niger	37.65	7.2e-52	Anig02118	Anig02118	gb|EAL88825.1 pyridine nucleotide-disulphide oxidoreductase, putative [Aspergillus fumigatus Af293] ref|XP_750863.1| pyridine nucleotide-disulphide oxidoreductase [Aspergillus fumigatus Af293] gb|AAW03299.1| GliT [Aspergillus fumigatus]	37.69	1.2e-51
Anig11852		56
Anig11871	gb|EAL91122.1 hypothetical protein Afu5g14970 [Aspergillus fumigatus Af293] ref|XP_753160.1| hypothetical protein Afu5g14970 [Aspergillus fumigatus Af293]	108
Anig11937	gb|EAA58570.1 hypothetical protein AN6752.2 [Aspergillus nidulans FGSC A4] ref|XP_664356.1| hypothetical protein AN6752_2 [Aspergillus nidulans FGSC A4] ref|XP_410889.1| hypothetical protein AN6752.2 [Aspergillus nidulans FGSC A4]	688	An11g04940	similarity to acyl-CoA oxydase tylP - Streptomyces fradiae	28.17	2.3e-09		Anig13576	dbj|BAD16690.1 isovaleryl-coenzyme A dehydrogenase [Aspergillus oryzae]	24.46	6.3e-07
Anig12026	gb|EAL88430.1 mitochondrial cytochrome b2, putative [Aspergillus fumigatus Af293] ref|XP_750468.1| mitochondrial cytochrome b2 [Aspergillus fumigatus Af293]	468	An04g08560	strong similarity to cytochrome b2 cyb2 - Kluyveromyces lactis	43.74	3e-104	Anig10741	Anig10741	gb|EAL90086.1 mitochondrial cytochrome b2-like, putative [Aspergillus fumigatus Af293] ref|XP_752124.1| mitochondrial cytochrome b2-like [Aspergillus fumigatus Af293]	43.74	2e-104
Anig12027	gb|EAL88431.1 conserved hypothetical protein [Aspergillus fumigatus Af293] ref|XP_750469.1| hypothetical protein Afu1g07210 [Aspergillus fumigatus Af293]	133
Anig12047	gb|EAL87777.1 SNF2 family helicase/ATPase, putative [Aspergillus fumigatus Af293] ref|XP_749815.1| SNF2 family helicase/ATPase [Aspergillus fumigatus Af293]	688	An08g10070	strong similarity to DNA repair protein Rad16 - Saccharomyces cerevisiae [truncated ORF]	42.72	4e-145		Anig13652	gb|EAL89167.1 SNF2 family helicase/ATPase, putative [Aspergillus fumigatus Af293] ref|XP_751205.1| SNF2 family helicase/ATPase [Aspergillus fumigatus Af293]	39.21	2e-124
Anig12048	gb|EAL86768.1 hypothetical protein Afu7g07050 [Aspergillus fumigatus Af293] ref|XP_748806.1| hypothetical protein Afu7g07050 [Aspergillus fumigatus Af293]	184	An08g11640	hypothetical protein	22.78	4e-07
Anig12049	gb|EAL87784.1 hypothetical protein Afu1g00700 [Aspergillus fumigatus Af293] ref|XP_749822.1| hypothetical protein Afu1g00700 [Aspergillus fumigatus Af293]	361
Anig12050	gb|AAM04393.1 hypothetical protein (multi-domain) [Methanosarcina acetivorans str. C2A] ref|NP_615913.1| hypothetical protein MA0960 [Methanosarcina acetivorans C2A]	153
Anig12142	gb|EAA72219.1 hypothetical protein FG04605.1 [Gibberella zeae PH-1] ref|XP_384781.1| hypothetical protein FG04605.1 [Gibberella zeae PH-1]	249	An13g00560	similarity to developmental protein C-factor csgA - Myxococcus xanthus	25.55	9.5e-14	Anig04263	Anig11606	gb|EAA64770.1 hypothetical protein AN1650.2 [Aspergillus nidulans FGSC A4] ref|XP_659254.1| hypothetical protein AN1650_2 [Aspergillus nidulans FGSC A4] ref|XP_405787.1| hypothetical protein AN1650.2 [Aspergillus nidulans FGSC A4]	31.72	4.3e-14
Anig12198	gb|EAA72843.1 hypothetical protein FG03103.1 [Gibberella zeae PH-1] ref|XP_383279.1| hypothetical protein FG03103.1 [Gibberella zeae PH-1]	256	An11g03170	similarity to hypothetical phosphoglycerate mutase SPAC5H10.03 - Schizosaccharomyces pombe	42.97	1.1e-54	Anig05332	Anig05332	gb|EAL87539.1 conserved hypothetical protein [Aspergillus fumigatus Af293] ref|XP_749577.1| hypothetical protein Afu2g04460 [Aspergillus fumigatus Af293]	41.13	1.1e-49
Anig12200	gi|38111433|gb|EAA57013.1 predicted protein [Magnaporthe grisea 70-15]gi|39972105|ref|XP_367443.1| predicted protein [Magnaporthe grisea 70-15]	361	An04g04690	strong similarity to transcription factor involved in acriflavine resistance acr-2 - Neurospora crassa	23.94	1.6e-21	Anig01694	Anig01651	conserved hypothetical protein [Aspergillus fumigatus Af293]	23.56	1e-15
Anig12241		94
Anig12250	gi|40743476|gb|EAA62666.1 predicted protein [Aspergillus nidulans FGSC A4]gi|67538672|ref|XP_663110.1| hypothetical protein AN5506_2 [Aspergillus nidulans FGSC A4]gi|49096366|ref|XP_409643.1| predicted protein [Aspergillus nidulans	55
Anig12251	gb|EAA58565.1 hypothetical protein AN6747.2 [Aspergillus nidulans FGSC A4] ref|XP_664351.1| hypothetical protein AN6747_2 [Aspergillus nidulans FGSC A4] ref|XP_410884.1| hypothetical protein AN6747.2 [Aspergillus nidulans FGSC A4]	204	An07g01380	strong similarity to hypothetical transcriptional activator CMR1 - Colletotrichum lagenarium	34.31	1.4e-27	Anig13073	Anig13073	gb|EAA58565.1 hypothetical protein AN6747.2 [Aspergillus nidulans FGSC A4] ref|XP_664351.1| hypothetical protein AN6747_2 [Aspergillus nidulans FGSC A4] ref|XP_410884.1| hypothetical protein AN6747.2 [Aspergillus nidulans FGSC A4]	33.33	3e-28
Anig12253	gb|EAA64764.1 predicted protein [Aspergillus nidulans FGSC A4] ref|XP_659248.1| hypothetical protein AN1644_2 [Aspergillus nidulans FGSC A4] ref|XP_405781.1| predicted protein [Aspergillus nidulans FGSC A4]	295	An15g05550	weak similarity to neuronal apoptosis inhibitory protein Naip1 - Mus musculus	25.69	8.9e-17	Anig13638	Anig13638	gb|EAL93845.1 hypothetical protein Afu2g15480 [Aspergillus fumigatus Af293] ref|XP_755883.1| hypothetical protein Afu2g15480 [Aspergillus fumigatus Af293]	25.69	6.9e-17
Anig12275	gb|EAA57696.1 predicted protein [Aspergillus nidulans FGSC A4] ref|XP_664545.1| hypothetical protein AN6941_2 [Aspergillus nidulans FGSC A4] ref|XP_411078.1| predicted protein [Aspergillus nidulans FGSC A4]	422	An08g08860	weak similarity to period protein per - Drosophila sucinea	34.33	2.2e-65	Anig04211	Anig04211	gb|EAA57696.1 predicted protein [Aspergillus nidulans FGSC A4] ref|XP_664545.1| hypothetical protein AN6941_2 [Aspergillus nidulans FGSC A4] ref|XP_411078.1| predicted protein [Aspergillus nidulans FGSC A4]	50	9.1e-72
Anig12293	gb|EAL85053.1 C6 transcription factor, putative [Aspergillus fumigatus Af293] ref|XP_747091.1| C6 transcription factor [Aspergillus fumigatus Af293]	669	An01g03040	similarity to acetate regulatory DNA binding protein facB - Aspergillus nidulans	26.3	1.3e-41	Anig00399	Anig00399	fungal specific transcription factor, putative [Aspergillus fumigatus Af293]	26.53	4.6e-39
Anig12294	gb|EAA76167.1 hypothetical protein FG09644.1 [Gibberella zeae PH-1] ref|XP_389820.1| hypothetical protein FG09644.1 [Gibberella zeae PH-1]	257	An14g01000	strong similarity to hypothetical protein CAB52731.1 - Schizosaccharomyces pombe	38.43	1.1e-44	Anig06518	Anig06518	gb|EAA61313.1 hypothetical protein AN7108.2 [Aspergillus nidulans FGSC A4] ref|XP_664712.1| hypothetical protein AN7108_2 [Aspergillus nidulans FGSC A4] ref|XP_411245.1| hypothetical protein AN7108.2 [Aspergillus nidulans FGSC A4]	36.95	4.3e-33
Anig12295	emb|CAB99378.1 related to trichodiene oxygenase cytochrome P450 [Neurospora crassa] ref|XP_330833.1| related to trichodiene oxygenase cytochrome P450 [MIPS] [Neurospora crassa] gb|EAA34341.1| related to trichodiene oxygenase cytoc	175	An12g01150	strong similarity to cytochrome P450 trichodiene oxygenase TRI4 - Fusarium sporotrichioides	38.79	1.2e-26	Anig06675	Anig06675	gb|EAA62520.1 hypothetical protein AN5360.2 [Aspergillus nidulans FGSC A4] ref|XP_662964.1| hypothetical protein AN5360_2 [Aspergillus nidulans FGSC A4] ref|XP_409497.1| hypothetical protein AN5360.2 [Aspergillus nidulans FGSC A4]	38.79	9.5e-27
Anig12468	gb|AAF87925.1 unknown [Myxococcus xanthus]	225
Anig12470	gb|EAA72952.1 hypothetical protein FG07991.1 [Gibberella zeae PH-1] ref|XP_388167.1| hypothetical protein FG07991.1 [Gibberella zeae PH-1]	252	An16g00740	strong similarity to actVA-ORF4-like protein from patent WO9911793-A1 - Homo sapiens	33.53	3.4e-19	Anig02389	Anig02389	conserved hypothetical protein [Aspergillus fumigatus Af293]	34.12	1.2e-19
Anig12472	gb|EAL86531.1 serine protein kinase (Sky1), putative [Aspergillus fumigatus Af293] ref|XP_748569.1| serine protein kinase Sky1 [Aspergillus fumigatus Af293]	437	An07g04020	strong similarity to protein kinase Sky1 - Saccharomyces cerevisiae	31.53	1.4e-43	Anig09866	Anig00708	protein kinase (Dsk1), putative [Aspergillus fumigatus Af293]	33.06	1.4e-43
Anig12676	gi|42555132|gb|EAA77975.1 hypothetical protein FG07781.1 [Gibberella zeae PH-1]gi|46126807|ref|XP_387957.1| hypothetical protein FG07781.1 [Gibberella zeae PH-1]	424	An09g02880	strong similarity to hypothetical protein SPAC922.05c - Schizosaccharomyces pombe	40.28	3.5e-87	Anig04505	Anig04505	gb|EAL92086.1 DUF895 domain membrane protein [Aspergillus fumigatus Af293] ref|XP_754124.1| hypothetical protein Afu3g15000 [Aspergillus fumigatus Af293]	40.93	5.8e-82
Anig12678	gb|EAA63854.1 hypothetical protein AN2197.2 [Aspergillus nidulans FGSC A4] ref|XP_659801.1| hypothetical protein AN2197_2 [Aspergillus nidulans FGSC A4] ref|XP_406334.1| hypothetical protein AN2197.2 [Aspergillus nidulans FGSC A4]	413	An16g02770	strong similarity to protein fragment SEQ ID NO:50033 from patent EP1033405-A2 - Arabidopsis thaliana	41.46	1.7e-75	Anig10333	Anig10333	gb|EAA63614.1 hypothetical protein AN3043.2 [Aspergillus nidulans FGSC A4] ref|XP_660647.1| hypothetical protein AN3043_2 [Aspergillus nidulans FGSC A4] ref|XP_407180.1| hypothetical protein AN3043.2 [Aspergillus nidulans FGSC A4]	41.46	1.3e-75
Anig12772	gb|EAA58315.1 hypothetical protein AN5806.2 [Aspergillus nidulans FGSC A4] ref|XP_663410.1| hypothetical protein AN5806_2 [Aspergillus nidulans FGSC A4] ref|XP_409943.1| hypothetical protein AN5806.2 [Aspergillus nidulans FGSC A4]	81
Anig12784		70
Anig12892	gb|EAL85863.1 splicing factor 3b, subunit 2, 145kD [Aspergillus fumigatus Af293] ref|XP_747901.1| splicing factor 3b subunit 2 145kD [Aspergillus fumigatus Af293]	484
Anig12893	gb|EAL85862.1 conserved hypothetical protein [Aspergillus fumigatus Af293] ref|XP_747900.1| hypothetical protein Afu5g04430 [Aspergillus fumigatus Af293]	113
Anig12894	gb|EAA66846.1 hypothetical protein AN9415.2 [Aspergillus nidulans FGSC A4] ref|XP_413552.1| hypothetical protein AN9415.2 [Aspergillus nidulans FGSC A4]	1029	An07g07340	strong similarity to luminal ER-protein retention receptor ERD2 - Kluyveromyces marxianus	39.69	9.1e-29	Anig12970	Anig12970	gb|EAL87395.1 protein-ER retention receptor, putative [Aspergillus fumigatus Af293] ref|XP_749433.1| protein-ER retention receptor [Aspergillus fumigatus Af293]	39.69	7e-29
Anig12935	gb|EAA74378.1 hypothetical protein FG05039.1 [Gibberella zeae PH-1] ref|XP_385215.1| hypothetical protein FG05039.1 [Gibberella zeae PH-1]	236	An06g00490	similarity to integral membrane protein PTH11 - Magnaporthe grisea	30.45	1.4e-24	Anig12991	Anig13600	gb|EAL84799.1 integral membrane protein, putative [Aspergillus fumigatus Af293] ref|XP_746837.1| integral membrane protein [Aspergillus fumigatus Af293]	30.18	1.2e-21
Anig13098	gb|AAW42005.1 sugar transporter, putative [Cryptococcus neoformans var. neoformans JEC21] gb|EAL22787.1| hypothetical protein CNBB0080 [Cryptococcus neoformans var. neoformans B-3501A] ref|XP_569312.1| sugar transporter, putative [Cr	298	An08g08000	strong similarity to maltose transport protein Mal31 - Saccharomyces cerevisiae	30.85	1.3e-34		Anig08370	gb|AAW42005.1 sugar transporter, putative [Cryptococcus neoformans var. neoformans JEC21] gb|EAL22787.1| hypothetical protein CNBB0080 [Cryptococcus neoformans var. neoformans B-3501A] ref|XP_569312.1| sugar transporter, putative [Cryptococcus neoformans var. neoformans JEC21]	44.08	6.7e-68
Anig13099	gb|EAA74278.1 hypothetical protein FG04913.1 [Gibberella zeae PH-1] ref|XP_385089.1| hypothetical protein FG04913.1 [Gibberella zeae PH-1]	839	An06g02040	strong similarity to beta-glucosidase cbg1 - Agrobacterium tumefaciens	38.18	2e-140	Anig06612	Anig10026	ref|XP_327773.1 hypothetical protein [Neurospora crassa] gb|EAA35798.1| hypothetical protein [Neurospora crassa]	54.52	0
Anig13100	dbj|BAB84517.1 alcohol dehydrogenase II [Monascus anka]	373	An11g04150	strong similarity to alcohol dehydrogenase 2 Adh2 - Saccharomyces cerevisiae	28.42	1.6e-37	Anig10734	Anig12413	gb|AAX53105.1 alcohol dehydrogenase [Aspergillus niger]	26.04	2.6e-30
Anig13101	gb|EAL84492.1 C6 transcription factor, putative [Aspergillus fumigatus Af293] ref|XP_746530.1| C6 transcription factor [Aspergillus fumigatus Af293]	585	An12g02090	strong similarity to nitrogen assimilation regulatory protein nit-4 - Neurospora crassa	39.11	2.8e-93	Anig10446	Anig10446	gb|EAL84492.1 C6 transcription factor, putative [Aspergillus fumigatus Af293] ref|XP_746530.1| C6 transcription factor [Aspergillus fumigatus Af293]	39.02	2e-108
Anig13127	gb|EAL92665.1 oxidoreductase, short chain dehydrogenase/reductase family [Aspergillus fumigatus Af293] ref|XP_754703.1| oxidoreductase short chain dehydrogenase/reductase family [Aspergillus fumigatus Af293]	249	An07g03950	strong similarity to beta-ketoacyl-ACP reductase Clkr27 - Cuphea lanceolata	35.27	2.2e-31	Anig07967	Anig02385	ref|NP_694105.1 glucose 1-dehydrogenase [Oceanobacillus iheyensis HTE831] dbj|BAC15139.1| glucose 1-dehydrogenase [Oceanobacillus iheyensis HTE831]	37.3	6.2e-29
Anig13196	gb|EAL86704.1 qutg protein [Aspergillus fumigatus Af293] ref|XP_748742.1| hypothetical protein Afu3g04250 [Aspergillus fumigatus Af293]	289	An03g03700	strong similarity to inositol monophosphatase qutG - Aspergillus nidulans	33.44	1e-46	Anig01810
Anig13310	ref|ZP_00216228.1 COG5485: Predicted ester cyclase [Burkholderia cepacia R18194]	144
Anig13312		142
Anig13377		86
Anig13452		60
Anig13453	gb|AAW43391.1 sugar transporter, putative [Cryptococcus neoformans var. neoformans JEC21] gb|EAL20936.1| hypothetical protein CNBE0030 [Cryptococcus neoformans var. neoformans B-3501A] ref|XP_570698.1| sugar transporter, putative [C	461	An04g08030	strong similarity to hexose transporter Hxt2 - Saccharomyces cerevisiae	42.89	4e-106	Anig01709	Anig01709	MFS sugar transporter, putative [Aspergillus fumigatus Af293]	43.35	2e-106
Anig13456	gb|EAA64072.1 hypothetical protein AN8938.2 [Aspergillus nidulans FGSC A4] ref|XP_682207.1| hypothetical protein AN8938_2 [Aspergillus nidulans FGSC A4] ref|XP_413075.1| hypothetical protein AN8938.2 [Aspergillus nidulans FGSC A4]	502	An09g01200	weak similarity to transcription activator of lysine pathway Lys14 - Saccharomyces cerevisiae	36.28	2.2e-75	Anig09666	Anig09666	gb|EAA55466.1 hypothetical protein MG09273.4 [Magnaporthe grisea 70-15] ref|XP_364428.1| hypothetical protein MG09273.4 [Magnaporthe grisea 70-15]	39.05	3.9e-80
Anig13458		51
Anig13507		152
Anig13508	gb|EAL88829.1 class V chitinase, putative [Aspergillus fumigatus Af293] ref|XP_750867.1| class V chitinase [Aspergillus fumigatus Af293]	497	An15g00840	strong similarity to chitinase - Chelonus sp.	40.53	1.1e-71	Anig04269	Anig04269	gb|EAA50775.1 hypothetical protein MG04534.4 [Magnaporthe grisea 70-15] ref|XP_362089.1| hypothetical protein MG04534.4 [Magnaporthe grisea 70-15]	40.53	6.6e-72
Anig13523	gi|66844609|gb|EAL84946.1 hypothetical protein Afu8g02220 [Aspergillus fumigatus Af293]gi|70982913|ref|XP_746984.1| hypothetical protein Afu8g02220 [Aspergillus fumigatus Af293]	120	An09g01510	hypothetical protein	42.37	4.3e-24	Anig06349	Anig06349	gi|66844609|gb|EAL84946.1 hypothetical protein Afu8g02220 [Aspergillus fumigatus Af293]gi|70982913|ref|XP_746984.1| hypothetical protein Afu8g02220 [Aspergillus fumigatus Af293]	40.68	1.7e-23
Anig13585	gb|EAA58854.1 predicted protein [Aspergillus nidulans FGSC A4] ref|XP_661133.1| hypothetical protein AN3529_2 [Aspergillus nidulans FGSC A4] ref|XP_407666.1| predicted protein [Aspergillus nidulans FGSC A4]	207	An11g03070	weak similarity to chitinase chiA - Aspergillus nidulans	32.28	9.6e-11	Anig01139	Anig09564	gi|66848726|gb|EAL89055.1 hypothetical protein Afu6g12140 [Aspergillus fumigatus Af293]gi|70992489|ref|XP_751093.1| hypothetical protein Afu6g12140 [Aspergillus fumigatus Af293]	53.03	2.2e-15
Anig13586	gb|EAA59755.1 hypothetical protein AN3547.2 [Aspergillus nidulans FGSC A4] ref|XP_661151.1| hypothetical protein AN3547_2 [Aspergillus nidulans FGSC A4] ref|XP_407684.1| hypothetical protein AN3547.2 [Aspergillus nidulans FGSC A4]	1169	An08g09500	similarity to kinesin light chain - Loligo pealei	34.75	4e-134	Anig04515	Anig04515	gb|EAA59755.1 hypothetical protein AN3547.2 [Aspergillus nidulans FGSC A4] ref|XP_661151.1| hypothetical protein AN3547_2 [Aspergillus nidulans FGSC A4] ref|XP_407684.1| hypothetical protein AN3547.2 [Aspergillus nidulans FGSC A4]	36.83	1e-126
Anig13805	gb|EAA58310.1 hypothetical protein AN5801.2 [Aspergillus nidulans FGSC A4] ref|XP_663405.1| hypothetical protein AN5801_2 [Aspergillus nidulans FGSC A4] ref|XP_409938.1| hypothetical protein AN5801.2 [Aspergillus nidulans FGSC A4]	308	An04g08800	strong similarity to mitochondrial carrier Leu5 - Saccharomyces cerevisiae	25.84	2.6e-22	Anig06089	Anig06089	mitochondrial carrier protein (Leu5), putative [Aspergillus fumigatus Af293]	25.95	1.3e-21
Anig13806	gb|EAL93035.1 hypothetical protein Afu2g07370 [Aspergillus fumigatus Af293] ref|XP_755073.1| hypothetical protein Afu2g07370 [Aspergillus fumigatus Af293]	209
Anig13807	gb|EAA58308.1 hypothetical protein AN5799.2 [Aspergillus nidulans FGSC A4] ref|XP_663403.1| hypothetical protein AN5799_2 [Aspergillus nidulans FGSC A4] ref|XP_409936.1| hypothetical protein AN5799.2 [Aspergillus nidulans FGSC A4]	473
Anig13808	gb|EAA58307.1 hypothetical protein AN5798.2 [Aspergillus nidulans FGSC A4] ref|XP_663402.1| hypothetical protein AN5798_2 [Aspergillus nidulans FGSC A4] ref|XP_409935.1| hypothetical protein AN5798.2 [Aspergillus nidulans FGSC A4]	485
Anig13809	gb|EAL93041.1 DDHD domain protein [Aspergillus fumigatus Af293] ref|XP_755079.1| hypothetical protein Afu2g07430 [Aspergillus fumigatus Af293]	885	An15g05710	strong similarity to hypothetical phosphatidic acid-preferring phospholipase A1 B14D6.220 - Neurospora crassa	30.72	3.1e-30	Anig05415	Anig05415	gb|EAL93851.1 DDHD domain protein [Aspergillus fumigatus Af293] ref|XP_755889.1| hypothetical protein Afu2g15540 [Aspergillus fumigatus Af293]	36.14	1.5e-16
Anig13810	gb|EAL93040.1 fimbrin [Aspergillus fumigatus Af293] ref|XP_755078.1| fimbrin [Aspergillus fumigatus Af293]	638	An03g04570	similarity to actin cross-linking protein alpha-actinin - Dictyostelium discoideum	24.31	6.8e-08	Anig08571	Anig08571	gb|EAL91768.1 alpha-actinin, sarcomeric (f-actin cross linking protein) [Aspergillus fumigatus Af293] ref|XP_753806.1| alpha-actininsarcomeric f-actin cross linking protein [Aspergillus fumigatus Af293]	24.31	5.2e-08
Anig13811	gb|EAL93039.1 pre-mRNA splicing factor (Srp1), putative [Aspergillus fumigatus Af293] ref|XP_755077.1| pre-mRNA splicing factor Srp1 [Aspergillus fumigatus Af293]	206	An16g04660	strong similarity to hypothetical protein CAB46758.1 - Schizosaccharomyces pombe	43.51	2.9e-15		Anig07052	gb|EAA61928.1 hypothetical protein AN9095.2 [Aspergillus nidulans FGSC A4] ref|XP_682364.1| hypothetical protein AN9095_2 [Aspergillus nidulans FGSC A4] ref|XP_413232.1| hypothetical protein AN9095.2 [Aspergillus nidulans FGSC A4]	29.68	1.1e-14
Anig13812	gb|EAA58314.1 hypothetical protein AN5805.2 [Aspergillus nidulans FGSC A4] ref|XP_663409.1| hypothetical protein AN5805_2 [Aspergillus nidulans FGSC A4] ref|XP_409942.1| hypothetical protein AN5805.2 [Aspergillus nidulans FGSC A4	1192	An14g00490	strong similarity to hypothetical protein SPBC31F10.02 - Schizosaccharomyces pombe	33.76	1.1e-14	Anig02173	Anig02173	ref|XP_325377.1 hypothetical protein [Neurospora crassa] gb|EAA31248.1| hypothetical protein [Neurospora crassa]	38.46	2.2e-13
Anig13820	Contig10018(962..64)+Contig8314(660..1278) hypothetical protein AN6925.2 [Aspergillus nidulans FGSC A4]	486	An13g02680	strong similarity to transmembrane transporter liz1p - Schizosaccharomyces pombe	27.54	7.5e-49	Anig00862	Anig05849	gb|AAW41011.1 conserved hypothetical protein [Cryptococcus neoformans var. neoformans JEC21] ref|XP_566830.1| conserved hypothetical protein [Cryptococcus neoformans var. neoformans JEC21]	26.68	8.7e-45
Anig13824	gb|EAL86364.1 cholestenol delta-isomerase, putative [Aspergillus fumigatus Af293] ref|XP_748402.1| cholestenol delta-isomerase [Aspergillus fumigatus Af293]	220	An01g13260	strong similarity to emopamil-binding protein - Cavia porcellus	46.82	6.5e-61	Anig07821	Anig07821	gb|EAL90841.1 EBP domain protein, putative [Aspergillus fumigatus Af293] ref|XP_752879.1| hypothetical protein Afu1g15100 [Aspergillus fumigatus Af293]	49.21	2.2e-56
Anig13825	emb|CAA04820.1 phenylacetyl-CoA ligase [Penicillium chrysogenum]	582	An16g04830	strong similarity to phenylacetyl-CoA ligase pclA from patent WO9702349-A1 - Penicillium chrysogenum	39.67	1.7e-87	Anig13573	Anig13573	gb|EAA57739.1 hypothetical protein AN5990.2 [Aspergillus nidulans FGSC A4] ref|XP_663594.1| hypothetical protein AN5990_2 [Aspergillus nidulans FGSC A4] ref|XP_410127.1| hypothetical protein AN5990.2 [Aspergillus nidulans FGSC A4]	39.67	2.3e-87
Anig13826	gb|EAL91857.1 ribosomal large subunit assembly protein (Sqt1), putative [Aspergillus fumigatus Af293] ref|XP_753895.1| ribosomal large subunit assembly protein Sqt1 [Aspergillus fumigatus Af293]	518						Anig08771	gb|EAA67090.1 hypothetical protein AN8468.2 [Aspergillus nidulans FGSC A4] ref|XP_681737.1| hypothetical protein AN8468_2 [Aspergillus nidulans FGSC A4] ref|XP_412605.1| hypothetical protein AN8468.2 [Aspergillus nidulans FGSC A4]	23.53	5.4e-08
Anig13827	gb|EAA61815.1 hypothetical protein AN7629.2 [Aspergillus nidulans FGSC A4] ref|XP_680898.1| hypothetical protein AN7629_2 [Aspergillus nidulans FGSC A4] ref|XP_411766.1| hypothetical protein AN7629.2 [Aspergillus nidulans FGSC A4	83
Anig13828	gb|EAL91859.1 CCR4-NOT core complex subunit Caf1, putative [Aspergillus fumigatus Af293] ref|XP_753897.1| CCR4-NOT core complex subunit Caf1 [Aspergillus fumigatus Af293]	488
Anig13834	gb|EAL86746.1 hypothetical protein Afu7g08310 [Aspergillus fumigatus Af293] ref|XP_748784.1| hypothetical protein Afu7g08310 [Aspergillus fumigatus Af293]	346	An12g06880	hypothetical protein	24.58	3.3e-13		Anig11874	conserved hypothetical protein [Aspergillus fumigatus Af293]	29.17	1.4e-19
Anig13835		137
Anig13836	gb|EAL87782.1 hypothetical protein Afu1g00680 [Aspergillus fumigatus Af293] ref|XP_749820.1| hypothetical protein Afu1g00680 [Aspergillus fumigatus Af293]	142						Anig09613	gb|EAA66308.1 predicted protein [Aspergillus nidulans FGSC A4] ref|XP_682510.1| hypothetical protein AN9241_2 [Aspergillus nidulans FGSC A4] ref|XP_413378.1| predicted protein [Aspergillus nidulans FGSC A4]	35.71	7e-10
Anig13837		65
Anig13844	gb|EAA61892.1 hypothetical protein AN9059.2 [Aspergillus nidulans FGSC A4] ref|XP_682328.1| hypothetical protein AN9059_2 [Aspergillus nidulans FGSC A4] ref|XP_413196.1| hypothetical protein AN9059.2 [Aspergillus nidulans FGSC A4]	455
Anig13845	gb|EAA61893.1 hypothetical protein AN9060.2 [Aspergillus nidulans FGSC A4] ref|XP_682329.1| hypothetical protein AN9060_2 [Aspergillus nidulans FGSC A4] ref|XP_413197.1| hypothetical protein AN9060.2 [Aspergillus nidulans FGSC A4]	487	An01g04280	strong similarity to dnaJ protein homolog Ydj1 - Saccharomyces cerevisiae	40.48	6.5e-08	Anig11480	Anig08717	gb|EAL90876.1 DnaJ domain protein [Aspergillus fumigatus Af293] ref|XP_752914.1| hypothetical protein Afu1g15460 [Aspergillus fumigatus Af293]	44.44	1.5e-07
Anig13846	gb|EAA61894.1 hypothetical protein AN9061.2 [Aspergillus nidulans FGSC A4] ref|XP_682330.1| hypothetical protein AN9061_2 [Aspergillus nidulans FGSC A4] ref|XP_413198.1| hypothetical protein AN9061.2 [Aspergillus nidulans FGSC A4]	517
Anig13859	gb|EAL87106.1 AP-3 complex subunit delta, putative [Aspergillus fumigatus Af293] ref|XP_749144.1| AP-3 complex subunit delta [Aspergillus fumigatus Af293]	948	An14g00540	strong similarity to alpha-adaptin C - Mus musculus	24.14	2.4e-28	Anig04750	Anig09526	gb|EAA59306.1 hypothetical protein AN4207.2 [Aspergillus nidulans FGSC A4] ref|XP_661811.1| hypothetical protein AN4207_2 [Aspergillus nidulans FGSC A4] ref|XP_408344.1| hypothetical protein AN4207.2 [Aspergillus nidulans FGSC A4]	24.39	3.9e-26
Anig13860	gb|EAL87105.1 conserved hypothetical protein [Aspergillus fumigatus Af293] ref|XP_749143.1| hypothetical protein Afu7g03650 [Aspergillus fumigatus Af293]	311
Anig13871	gb|EAL90203.1 IDI2 [Aspergillus fumigatus Af293] ref|XP_752241.1| hypothetical protein Afu4g05830 [Aspergillus fumigatus Af293]	374	An18g04650	strong similarity to guanine nucleotide exchange factor eIF-2B 34 kDa alpha subunit Gcn3 - Saccharomyces cerevisiae	24.31	5.9e-11	Anig10477	Anig10477	gb|EAA66040.1 hypothetical protein AN0167.2 [Aspergillus nidulans FGSC A4] ref|XP_657771.1| hypothetical protein AN0167_2 [Aspergillus nidulans FGSC A4] ref|XP_404304.1| hypothetical protein AN0167.2 [Aspergillus nidulans FGSC A4]	24.31	4.5e-11
Anig13872	gb|EAL88484.1 U6 snRNA-associated Sm-like protein LSm6, putative [Aspergillus fumigatus Af293] ref|XP_750522.1| U6 snRNA-associated Sm-like protein LSm6 [Aspergillus fumigatus Af293]	77	An15g05680	strong similarity to Sm-type small nuclear ribonucleoprotein F - Homo sapiens	40.63	2e-08		Anig04020	hypothetical protein AN7606.2 [Aspergillus nidulans FGSC A4]	40	1.6e-06
Anig13873	gb|EAA62889.1 hypothetical protein AN5796.2 [Aspergillus nidulans FGSC A4] ref|XP_663400.1| hypothetical protein AN5796_2 [Aspergillus nidulans FGSC A4] ref|XP_409933.1| hypothetical protein AN5796.2 [Aspergillus nidulans FGSC A4]	399
Anig13884	gb|AAW46842.1 allantoin permease, putative [Cryptococcus neoformans var. neoformans JEC21] gb|AAW46841.1| allantoin permease, putative [Cryptococcus neoformans var. neoformans JEC21] ref|XP_568358.1| allantoin permease, putative [Cr	475	An12g08950	strong similarity to allantoin transport protein Dal4 - Saccharomyces cerevisiae	34.6	6.4e-85	Anig01344	Anig13702	gb|EAA67038.1 hypothetical protein AN8416.2 [Aspergillus nidulans FGSC A4] ref|XP_681685.1| hypothetical protein AN8416_2 [Aspergillus nidulans FGSC A4] ref|XP_412553.1| hypothetical protein AN8416.2 [Aspergillus nidulans FGSC A4]	31.87	3.7e-77
Anig13885	gi|40740636|gb|EAA59826.1 hypothetical protein AN3618.2 [Aspergillus nidulans FGSC A4]gi|67526321|ref|XP_661222.1| hypothetical protein AN3618_2 [Aspergillus nidulans FGSC A4]gi|49092588|ref|XP_407755.1| hypothetical protein AN3618	263	An02g01140	weak similarity to acetate regulatory DNA binding protein facB - Aspergillus niger	37.23	1.7e-40	Anig11035	Anig02590	gb|EAA59826.1 hypothetical protein AN3618.2 [Aspergillus nidulans FGSC A4] ref|XP_661222.1| hypothetical protein AN3618_2 [Aspergillus nidulans FGSC A4] ref|XP_407755.1| hypothetical protein AN3618.2 [Aspergillus nidulans FGSC A4]	42.72	2.9e-16
Anig13886	emb|CAA19299.1 SPCC1494.01 [Schizosaccharomyces pombe] ref|NP_588526.2| hypothetical protein SPCC965.15 [Schizosaccharomyces pombe 972h-] pir||T41002 hypothetical protein SPCC1494.01 - fission yeast (Schizosaccharomyces pombe)	149	An18g02050	strong similarity to hypothetical protein 15E6.100 - Neurospora crassa	34.66	5.6e-21		Anig11545	gb|EAL91367.1 oxidoreductase, 2OG-Fe(II) oxygenase family [Aspergillus fumigatus Af293] ref|XP_753405.1| oxidoreductase 2OG-FeII oxygenase family [Aspergillus fumigatus Af293]	34.84	1.4e-19
Anig13888	gb|AAV98469.1 g6383 [Cryptococcus neoformans var. grubii]	367	An02g00540	similarity to hypothetical transcription regulator protein CAA91958.1 - Schizosaccharomyces pombe	30.3	4.7e-37	Anig05899	Anig05899	gb|AAV98459.1 g6383 [Cryptococcus neoformans var. grubii]	26.47	5.6e-14
Anig13889	gb|EAL87803.1 hypothetical protein Afu1g00910 [Aspergillus fumigatus Af293] ref|XP_749841.1| hypothetical protein Afu1g00910 [Aspergillus fumigatus Af293]	424	An12g06940	strong similarity to hypothetical protein encoded by An05g02110 - Aspergillus niger	42.3	9.5e-85	Anig09388	Anig09793	gb|EAL87769.1 hypothetical protein Afu1g00550 [Aspergillus fumigatus Af293] ref|XP_749807.1| hypothetical protein Afu1g00550 [Aspergillus fumigatus Af293]	65.57	3e-163
Anig13892	gb|EAN78125.1 cysteine-rich, acidic integral membrane protein precursor [Trypanosoma brucei]	70
Anig13893	gi|66845945|gb|EAL86279.1 hypothetical protein Afu5g00230 [Aspergillus fumigatus Af293]gi|70985622|ref|XP_748317.1| hypothetical protein Afu5g00230 [Aspergillus fumigatus Af293]	205
Anig13894	gb|EAL86280.1 hypothetical protein Afu5g00220 [Aspergillus fumigatus Af293] ref|XP_748318.1| hypothetical protein Afu5g00220 [Aspergillus fumigatus Af293]	139
Anig13895	gb|EAL86281.1 hypothetical protein Afu5g00210 [Aspergillus fumigatus Af293] ref|XP_748319.1| hypothetical protein Afu5g00210 [Aspergillus fumigatus Af293]	51
Anig13961		59
Anig08535	ref|NP_943711.1 NADH dehydrogenase subunit 2 [Penicillium marneffei] gb|AAQ54912.1| NADH dehydrogenase subunit 2 [Penicillium marneffei]	446						Anig08549	ref|NP_943711.1 NADH dehydrogenase subunit 2 [Penicillium marneffei] gb|AAQ54912.1| NADH dehydrogenase subunit 2 [Penicillium marneffei]	100	1.3e-84
Anig08536	gb|AAS66787.1 NADH dehydrogenase subunit 5 [Aspergillus niger] sp|Q6QU67|NU5M_ASPNG NADH-ubiquinone oxidoreductase chain 5	656						Anig08535	ref|NP_943711.1 NADH dehydrogenase subunit 2 [Penicillium marneffei] gb|AAQ54912.1| NADH dehydrogenase subunit 2 [Penicillium marneffei]	21.67	8.1e-12
Anig08537	gb|AAV66910.1 NADH dehydrogenase subunit 4L [Aspergillus tubingensis] gb|AAV28559.1| NADH dehydrogenase subunit 4L [Aspergillus niger] sp|Q5YF91|NU4LM_ASPNG NADH-ubiquinone oxidoreductase chain 4L (NADH dehydrogenase subunit 4L) sp|	84
Anig08538	emb|CAA33481.1 unnamed protein product [Emericella nidulans] pir||S05629 cytochrome-c oxidase (EC 1.9.3.1) chain II - Emericella nidulans mitochondrion	245
Anig08539	sp|P15956|NU3M_EMENI NADH-ubiquinone oxidoreductase chain 3 (NADH dehydrogenase subunit 3) emb|CAA33480.1| unnamed protein product [Emericella nidulans]	135
Anig08542	gb|AAO52795.1 hypothetical protein [Bacillus megaterium] ref|NP_799506.1| hypothetical protein [Bacillus megaterium]	46
Anig08543	pir||QXASRI 21S rRNA intron protein - Emericella nidulans mitochondrion emb|CAA30032.1| unnamed protein product [Emericella nidulans] gb|AAA99208.1| unknown protein sp|P02382|RMS5_EMENI Mitochondrial ribosomal protein S5	400
Anig08544	gb|AAS66783.1 NADH dehydrogenase subunit 4 [Aspergillus tubingensis]	488						Anig08536	gb|AAS66787.1 NADH dehydrogenase subunit 5 [Aspergillus niger] sp|Q6QU67|NU5M_ASPNG NADH-ubiquinone oxidoreductase chain 5	20.32	7.5e-12
Anig08545	gb|AAS66781.1 unidentified reading frame 1 [Aspergillus tubingensis]	303
Anig08546	gb|AAS66780.1 NADH dehydrogenase subunit 1 [Aspergillus tubingensis]	349
Anig08547	dbj|BAA09690.1 apocytochrome b [Aspergillus niger] sp|Q33798|CYB_ASPNG Cytochrome b	385
Anig08548	emb|CAG14953.1 putative endonuclease [Aspergillus niger]	84
Anig08549	ref|NP_943711.1 NADH dehydrogenase subunit 2 [Penicillium marneffei] gb|AAQ54912.1| NADH dehydrogenase subunit 2 [Penicillium marneffei]	278						Anig08535		100	7.1e-85
