# Supplementary material for: Metabolic peculiarities of Aspergillus niger disclosed by comparative metabolic genomics
Source: Genome Biol. 2007 Sep 4;8(9):R182. doi: 10.1186/gb-2007-8-9-r182 (PMC2375020; doi:10.1186/gb-2007-8-9-r182)
Supplement: Additional data file 5 — A clickable version of Figure 2 where nodes (metabolites) are linked to the KEGG Ligand database for detailed information. [file gb-2007-8-9-r182-S5.zip]

Archive with 3 entries (2 files):
- Additional data file 5/
- Additional data file 5/A.niger.metgraph.jpg
- Additional data file 5/A.niger.MetNet.Metabolites.html
