# Supplementary material for: Metabolic peculiarities of Aspergillus niger disclosed by comparative metabolic genomics
Source: Genome Biol. 2007 Sep 4;8(9):R182. doi: 10.1186/gb-2007-8-9-r182 (PMC2375020; doi:10.1186/gb-2007-8-9-r182)
Supplement: Additional data file 6 — A clickable version of Additional data file 4 where nodes (reactions) are linked to the KEGG Ligand database for detailed information. [file gb-2007-8-9-r182-S6.zip]

Archive with 3 entries (2 files):
- Additional data file 6/
- Additional data file 6/A.niger.MetNet.Reaction.html
- Additional data file 6/A_niger_MetNet_Reaction.jpg
