# Supplementary material for: Metabolic peculiarities of Aspergillus niger disclosed by comparative metabolic genomics
Source: Genome Biol. 2007 Sep 4;8(9):R182. doi: 10.1186/gb-2007-8-9-r182 (PMC2375020; doi:10.1186/gb-2007-8-9-r182)
Supplement: Additional data file 7 — All the reactions used for reconstruction of the A. niger metabolic network. The corresponding EC numbers and genes are also shown. [file gb-2007-8-9-r182-S7.zip]

Archive with 1 entries (1 files):
- Additional data file 7.xls
