# Supplementary material for: Metabolic peculiarities of Aspergillus niger disclosed by comparative metabolic genomics
Source: Genome Biol. 2007 Sep 4;8(9):R182. doi: 10.1186/gb-2007-8-9-r182 (PMC2375020; doi:10.1186/gb-2007-8-9-r182)
Supplement: Additional data file 7 — All the reactions used for reconstruction of the A. niger metabolic network. The corresponding EC numbers and genes are also shown. [file gb-2007-8-9-r182-S7.zip › Additional data file 7.xls]

## Sheet: Aniger
Reaction Index	Enzyme name	Def	Equation	Reversibility(1:irrev, 0: rev)	Connection pair									Pathway	EC from A.niger CBS 513.88	CDSs from A.niger CBS 513.88	EC from A.niger ATCC 9029	CDSs from A.niger ATCC 9029	KO
R00001	Polyphosphate polyphosphohydrolase	Polyphosphate + H2O = Oligophosphate	C00890 + C00001 = C02174	1	890	2174									3.6.1.10	An08g03610	3.6.1.10	Anig09033
R00004	Pyrophosphate phosphohydrolase	Pyrophosphate + H2O = 2 Orthophosphate	C00013 + C00001 = 2 C00009	1	13	9								PATH: rn00190 Oxidative phosphorylation	3.6.1.1	An02g12010	3.6.1.1	Anig13973	KO: K01507 inorganic pyrophosphatase
R00005	Urea-1-carboxylate amidohydrolase	Urea-1-carboxylate + H2O = 2 CO2 + 2 NH3	C01010 + C00001 = 2 C00011 + 2 C00014	1	1010	11	1010	14						PATH: rn00220 Urea cycle and metabolism of amino groups PATH: rn00791 Atrazine degradation PATH: rn00910 Nitrogen metabolism	3.5.1.54	An01g13810	3.5.1.54	Anig07516 Anig06164	KO: K01457 allophanate hydrolase
R00006	2-Acetolactate pyruvate-lyase (carboxylating)	2 Pyruvate = 2-Acetolactate + CO2	2 C00022 = C00900 + C00011	1	22	900								PATH: rn00770 Pantothenate and CoA biosynthesis	2.2.1.6	An04g01610 An16g04170	2.2.1.6	Anig06110 Anig08981	KO: K01651 acetolactate synthase
R00009	Hydorogen-peroxide:hydrogen-peroxide oxidoreductase	2 H2O2 = Oxygen + 2 H2O	2 C00027 = C00007 + 2 C00001	0	27	7									1.11.1.6	An01g01550 An01g01820 An01g01830 An02g02750 An03g05660 An14g07200 An08g08720 An08g08920 An09g03130 An12g10720 An14g00690	1.11.1.6	Anig11523 Anig02975 Anig06572 Anig07863 Anig13274 Anig12484 Anig00757 Anig13927 Anig10992 Anig02506 Anig01971 Anig03701 Anig08927 Anig09580
R00010	alpha,alpha-Trehalose glucohydrolase	alpha,alpha-Trehalose + H2O = 2 D-Glucose	C01083 + C00001 = 2 C00031	1	1083	31								PATH: rn00500 Starch and sucrose metabolism	3.2.1.28	An01g01540 An01g09290	3.2.1.28	Anig11522 Anig00322	KO: K01194 alpha,alpha-trehalase
R00014	2-(alpha-Hydroxyethyl)thiamine diphosphate pyruvate-lyase (carboxylating)	Thiamin diphosphate + Pyruvate = 2-(alpha-Hydroxyethyl)thiamine diphosphate + CO2	C00068 + C00022 = C05125 + C00011	1	22	5125								PATH: rn00010 Glycolysis / Gluconeogenesis PATH: rn00290 Valine, leucine and isoleucine biosynthesis PATH: rn00650 Butanoate metabolism	1.2.4.1 2.2.1.6	An01g00100 An04g01610 An07g09530 An08g12150 An11g07550 An11g04550 An13g03150 An16g04170	1.2.4.1 2.2.1.6	Anig12889 Anig06110 Anig13295 Anig10108 Anig12685 Anig02944 Anig08981	KO: K00160 pyruvate dehydrogenase KO: K01568 pyruvate decarboxylase KO: K01651 acetolactate synthase
R00017	Ferrocytochrome-c:hydrogen-peroxide oxidoreductase	H2O2 + 2 Ferrocytochrome c = 2 Ferricytochrome c + 2 H2O	C00027 + 2 C00126 = 2 C00125 + 2 C00001	0	126	125									1.11.1.5	An04g04060 An08g08720	1.11.1.5	Anig08354 Anig12484
R00019	Reduced ferredoxin:H+ oxidoreductase	2 Reduced ferredoxin + 2 H+ = Hydrogen + 2 Oxidized ferredoxin	2 C00138 + 2 C00080 = C00282 + 2 C00139	1	80	282								PATH: rn00630 Glyoxylate and dicarboxylate metabolism PATH: rn00680 Methane metabolism	1.12.7.2	An01g07240 An04g09630 An16g04950	1.12.7.2	Anig04316 Anig08667 Anig01378	KO: K00532 ferredoxin hydrogenase
R00022		Chitobiose + H2O = 2 N-Acetyl-D-glucosamine	C01674 + C00001 = 2 C00140	1	1674	140								PATH: rn00530 Aminosugars metabolism	3.2.1.52	An01g01920 An02g07590 An03g02960 An09g02240 An06g02460 An09g02100 An16g09090	3.2.1.52	Anig02529 Anig05847 Anig12559 Anig09895 Anig12433 Anig12936 Anig09727 Anig00307 Anig04364	KO: K01207 beta-N-acetylhexosaminidase
R00024	D-Ribulose 1,5-bisphosphate carboxy-lyase (dimerizing)	D-Ribulose 1,5-bisphosphate + CO2 + H2O = 2 3-Phospho-D-glycerate	C01182 + C00011 + C00001 = 2 C00197	1	1182	197								PATH: rn00710 Carbon fixation	4.1.1.39	An01g10730 An07g04550	4.1.1.39	Anig05469 Anig08429	KO: K01600 ribulose-bisphosphate carboxylase
R00025	2-Nitropropane:oxygen 2-oxidoreductase	Oxygen + 2 2-Nitropropane = 2 Acetone + 2 Nitrite	C00007 + 2 C02116 = 2 C00207 + 2 C00088	1	2116	207								PATH: rn00910 Nitrogen metabolism	1.13.11.32	An05g01450 An05g01810 An07g03290	1.13.11.32	Anig13624 Anig05292 Anig07415	KO: K00459 2-nitropropane dioxygenase
R00026	beta-D-Glucoside glucohydrolase	Cellobiose + H2O = 2 beta-D-Glucose	C00185 + C00001 = 2 C00031	1	185	31								PATH: rn00500 Starch and sucrose metabolism	3.2.1.21	An01g09960 An03g03740 An03g05330 An04g03170 An06g02040 An07g02730 An07g07630 An07g09760 An08g08240 An11g00200 An11g06080 An11g06090 An14g01770 An15g01890 An15g04800 An17g00300 An17g00520 An18g03570	3.2.1.21	Anig13142 Anig10097 Anig09184 Anig05575 Anig06612 Anig07705 Anig13690 Anig04382 Anig08428 Anig01498 Anig04373 Anig00515 Anig08441 Anig04080 Anig08452 Anig10168 Anig00381 Anig10026 Anig13099 Anig02701	KO: K01188 beta-glucosidase KO: K05349 beta-glucosidase KO: K05350 beta-glucosidase
R00028	alpha-D-Glucoside glucohydrolase	Maltose + H2O = 2 alpha-D-Glucose	C00208 + C00001 = 2 C00031	1	208	31								PATH: rn00500 Starch and sucrose metabolism	3.2.1.20	An01g04880 An01g10930 An02g13240 An04g06920 An07g00350 An09g03300 An09g05880 An13g03710 An18g05620	3.2.1.20	Anig12949 Anig07646 Anig06997 Anig07485 Anig12611 Anig09149 Anig06198 Anig05993 Anig13940	KO: K01187 alpha-glucosidase
R00031	1,2-Benzenediol:oxygen oxidoreductase	Oxygen + 2 L-Tyrosine = 2 3,4-Dihydroxy-L-phenylalanine	C00007 + 2 C00082 = 2 C00355	1	82	355								PATH: rn00350 Tyrosine metabolism	1.10.3.1	An09g02980	1.10.3.1	Anig01233 Anig09877	KO: K00422 polyphenol oxidase
R00034	Cyclobutadipyrimidine (in DNA) pyrimidine-lyase	Cyclobutadipyrimidine = 2 Pyrimidine 5'-deoxynucleotide	C03103 = 2 C08249	0	3103	8249									4.1.99.3	An04g08590 An16g01450	4.1.99.3	Anig03056 Anig13263
R00035	L-Ascorbate:oxygen oxidoreductase	Oxygen + 2 Ascorbate = 2 Dehydroascorbate + 2 H2O	C00007 + 2 C00072 = 2 C00425 + 2 C00001	1	72	425									1.10.3.3	An01g00860 An18g02690 An01g11120 An04g10400	1.10.3.3	Anig03100 Anig08262 Anig08821
R00036	5-Aminolevulinate hydro-lyase(adding 5-aminolevulinate and cyclizing)	2 5-Aminolevulinate = Porphobilinogen + 2 H2O	2 C00430 = C00931 + 2 C00001	1	430	931								PATH: rn00860 Porphyrin and chlorophyll metabolism	4.2.1.24	An08g00010	4.2.1.24	Anig13057	KO: K01698 porphobilinogen synthase
R00042	4-Hydroxyphenylpyruvate:oxygen oxidoreductase (decarboxylating)	2 3-(4-Hydroxyphenyl)pyruvate + Oxygen = 2 4-Hydroxyphenylacetate + 2 CO2	2 C01179 + C00007 = 2 C00642 + 2 C00011	1	1179	642								PATH: rn00350 Tyrosine metabolism	1.2.3.-	An10g00190	1.2.3.-	Anig13819
R00043	1,2-Bis(4-hydroxy-3-methoxyphenyl)ethylene:oxygen oxidoreductase (alpha-beta-bond-cleaving)	1,2-Bis(4-hydroxy-3-methoxyphenyl)ethylene + Oxygen = 2 4-Hydroxy-3-methoxy-benzaldehyde	C04547 + C00007 = 2 C00755	1	4547	755									1.13.11.43	An09g01370 An11g00180 An12g00880 An18g01050	1.13.11.43	Anig06769 Anig09035 Anig11979
R00045	1,2-Benzenediol:oxygen oxidoreductase	Oxygen + 2 3,4-Dihydroxy-L-phenylalanine = 2 Dopaquinone + 2 H2O	C00007 + 2 C00355 = 2 C00822 + 2 C00001	1	355	822								PATH: rn00350 Tyrosine metabolism	1.10.3.1	An09g02980	1.10.3.1	Anig01233 Anig09877	KO: K00422 polyphenol oxidase
R00047	6-Hydroxynicotinate, hydrogen-donor:oxygen oxidoreductase (5-hydroxylating)	Oxygen + 2 6-Hydroxynicotinate = 2 2,5-Dihydroxypyridine + 2 CO2	C00007 + 2 C01020 = 2 C01059 + 2 C00011	1	1020	1059								PATH: rn00760 Nicotinate and nicotinamide metabolism	1.14.99.-	An01g14970 An04g02710 An14g06980	1.14.99.-	Anig11642 Anig09882 Anig11099	KO: K00516 fatty acid desaturase
R00052	Chloride:hydrogen-peroxide oxidoreductase	H2O2 + 2 Alkane + 2 Cl- = 2 RCl + 2 H2O	C00027 + 2 C01371 + 2 C00698 = 2 C01334 + 2 C00001	0	1371	1334									1.11.1.10	An02g10480 An06g00720 An09g00820 An10g01000 An16g00630	1.11.1.10	Anig01011 Anig09639 Anig10887 Anig06811 Anig12656
R00053	Tannin acylhydrolase	Digallate + H2O = 2 Gallate	C01572 + C00001 = 2 C01424	1	1572	1424									3.1.1.20	An01g02740 An01g11560 An01g14800 An02g00350 An03g05300 An04g04430 An06g00860 An08g08140 An08g09800 An09g00890 An10g00910 An10g00950 An11g01220 An11g03590 An12g10390 An13g03810 An17g00830	3.1.1.20	Anig08778 Anig11062 Anig12840 Anig08691 Anig13157 Anig03065 Anig03096 Anig11238 Anig05713 Anig13920 Anig05963 Anig05639 Anig00593 Anig01696 Anig03112 Anig04483 Anig04996 Anig05060 Anig05325 Anig07256 Anig11147 Anig03570 Anig08293
R00056	Dinucleotide nucleotidohydrolase	Dinucleotide + H2O = 2 Mononucleotide	C01910 + C00001 = 2 C02171	1	1910	2171									3.6.1.9	An15g03530	3.6.1.9	Anig01968
R00057	Thiol:oxygen oxidoreductase	Oxygen + 4 R'C(R)SH = 2 R'C(R)S-S(R)CR' + 2 H2O	C00007 + 4 C01525 = 2 C02318 + 2 C00001	1	1525	2318									1.8.3.2	An09g05940 An16g02470	1.8.3.2	Anig00821 Anig03978
R00058	1,2-Benzenediol:oxygen oxidoreductase	Oxygen + 2 Catechol = 2 1,2-Benzoquinone + 2 H2O	C00007 + 2 C00090 = 2 C02351 + 2 C00001	1	90	2351									1.10.3.1	An09g02980	1.10.3.1	Anig01233 Anig09877
R00059	N-(6-Aminohexanoyl)-6-aminohexanoate amidohydrolase	N-(6-Aminohexanoyl)-6-aminohexanoate + H2O = 2 6-Aminohexanoate	C01255 + C00001 = 2 C02378	1	1255	2378									3.5.1.46	An07g00110	3.5.1.46	Anig02325
R00066	6,7-Dimethyl-8-(1-D-ribityl)lumazine:6,7-dimethyl-8-(1-D-ribityl) lumazine 2,3-butanediyltransferase	2 6,7-Dimethyl-8-(1-D-ribityl)lumazine = Riboflavin + 4-(1-D-Ribitylamino)-5-amino-2,6-dihydroxypyrimidine	2 C04332 = C00255 + C04732	1	4332	4732	4332	255						PATH: rn00740 Riboflavin metabolism	2.5.1.9	An18g05130 An18g06810	2.5.1.9	Anig10613	KO: K00792 riboflavin synthase
R00068	L-Ascorbate:oxygen oxidoreductase	Oxygen + 2 Ascorbate = 2 L-Dehydroascorbate + 2 H2O	C00007 + 2 C00072 = 2 C05422 + 2 C00001	1	72	5422								PATH: rn00053 Ascorbate and aldarate metabolism	1.10.3.3	An01g00860 An18g02690 An01g11120 An04g10400	1.10.3.3	Anig03100 Anig08262 Anig08821	KO: K00423 L-ascorbate oxidase
R00069		Oxygen + 2 4-Imidazolone-5-propanoate = 2 Hydantoin-5-propionate	C00007 + 2 C03680 = 2 C05565	1	3680	5565								PATH: rn00340 Histidine metabolism	1.14.13.-	An01g08500 An01g09760 An01g11280 An03g02320 An03g03330 An03g05310 An03g06390 An04g02970 An04g04680 An04g09550 An05g02570 An07g01870 An07g05610 An08g06720 An08g09760 An09g00590 An09g01070 An09g01440 An11g01750 An11g08030 An11g10200 An12g04370 An12g06490 An12g07380 An12g07390 An12g10250 An14g01258 An14g01260 An14g01660 An14g03430 An16g04210 An16g06500 An18g01350	1.14.13.-	Anig05399 Anig06978 Anig08766 Anig07281 Anig02479 Anig09182 Anig10101 Anig01442 Anig02330 Anig01116 Anig04020 Anig11963 Anig02494 Anig07749 Anig09399 Anig11474 Anig11227 Anig03687 Anig01513 Anig09746 Anig09586 Anig12669 Anig08325 Anig01115 Anig12133 Anig02687 Anig07761 Anig12545 Anig05858 Anig12916 Anig00783 Anig06463	KO: K00492
R00073	Prostaglandin H2:oxygen oxidoreductase	2 Prostaglandin H2 + Oxygen = 2 Prostaglandin G2	2 C00427 + C00007 = 2 C05956	1	427	5956								PATH: rn00590 Prostaglandin and leukotriene metabolism	1.14.99.1	An02g07930 An04g05880	1.14.99.1	Anig09414 Anig03748	KO: K00509 prostaglandin-endoperoxide synthase
R00078	Fe(II):oxygen oxidoreductase	Oxygen + 4 Iron + 4 H+ = 4 Iron + 2 H2O	C00007 + 4 C00023 + 4 C00080 = 4 C00023 + 2 C00001	1	7	1	80	1						PATH: rn00860 Porphyrin and chlorophyll metabolism	1.16.3.1	An14g05370	1.16.3.1	Anig13172	KO: K00522 ferroxidase
R00081	Ferrocytochrome-c:oxygen oxidoreductase	Oxygen + 4 Ferrocytochrome c = 4 Ferricytochrome c + 2 H2O	C00007 + 4 C00126 = 4 C00125 + 2 C00001	1	126	125								PATH: rn00190 Oxidative phosphorylation	1.9.3.1	An02g01720 An02g09930 An04g01560 An07g07390 An08g01550 An09g03990 An11g10200 An14g04170	1.9.3.1	Anig06712 Anig03312 Anig08813 Anig10705 Anig08914 Anig00313 Anig09746 Anig01690 Anig00094 Anig08538 Anig08541	KO: K00403 cytochrome c oxidase KO: K00404 cb-type cytochrome c oxidase subunit I KO: K00405 cb-type cytochrome c oxidase subunit II KO: K00406 cb-type cytochrome c oxidase subunit III KO: K00407 cb-type cytochrome c oxidase subunit IV KO: K02256 cytochrome c oxidase subunit I KO: K02261 cytochrome c oxidase subunit II KO: K02262 cytochrome c oxidase subunit III KO: K02263 cytochrome c oxidase su…
R00083	Benzenediol:oxygen oxidoreductase	Oxygen + 4 Benzenediol = 4 Benzosemiquinone + 2 H2O	C00007 + 4 C01785 = 4 C02389 + 2 C00001	1	1785	2389									1.10.3.2	An01g00860 An18g02690 An01g08960 An01g13660 An03g03750 An01g14010 An05g02540 An04g10400 An05g02340 An08g08450 An11g03580 An12g05810 An15g05520 An16g02020	1.10.3.2	Anig03100 Anig08262 Anig06619 Anig12053 Anig10098 Anig07704 Anig05941 Anig13918 Anig08814 Anig13635 Anig08009 Anig02676 Anig09998
R00084	Porphobilinogen ammonia-lyase (polymerizing)	4 Porphobilinogen + H2O = Hydroxymethylbilane + 4 NH3	4 C00931 + C00001 = C01024 + 4 C00014	1	931	1024								PATH: rn00860 Porphyrin and chlorophyll metabolism	2.5.1.61	An01g08640 An14g04640 An18g02970	2.5.1.61	Anig08605 Anig03383 Anig06442	KO: K01749 hydroxymethylbilane synthase
R00085	ATP diphosphohydrolase	ATP + 2 H2O = AMP + 2 Orthophosphate	C00002 + 2 C00001 = C00020 + 2 C00009	1	2	20									3.6.1.5	An14g02370	3.6.1.5	Anig06144
R00086	ATP phosphohydrolase (protein-secreting)	ATP + H2O = ADP + Orthophosphate	C00002 + C00001 = C00008 + C00009	1	2	8								PATH: rn00190 Oxidative phosphorylation PATH: rn00230 Purine metabolism	3.6.1.15 3.6.4.2 3.6.3.14 3.6.3.6 3.6.3.10 3.6.1.3 3.6.4.1 3.6.3.8 3.6.4.6 3.6.3.1 3.6.3.9 3.6.1.5	An01g02750 An01g03770 An01g03900 An01g04630 An01g04930 An01g05670 An01g06190 An01g06920 An11g07780 An01g08110 An01g08720 An01g09180 An08g02200 An01g10000 An01g10880 An01g12380 An01g12620 An01g13350 An02g01200 An02g01630 An02g02020 An02g03300 An02g04220 An02g04320 An02g04520 An02g06350 An02g07380 An02g08020 An02g08390 An02g08450 An02g09250 An02g10110 An02g10440 An02g12510 An03g02540 An03g04880 An0…	3.6.1.15 3.6.4.2 3.6.3.14 3.6.3.6 3.6.3.10 3.6.1.3 3.6.4.1 3.6.3.8 3.6.4.6 3.6.3.1 3.6.3.9 3.6.1.5	Anig11081 Anig06960 Anig07226 Anig05062 Anig12943 Anig12816 Anig07568 Anig11516 Anig06648 Anig00982 Anig13660 Anig01114 Anig02323 Anig13139 Anig13228 Anig05140 Anig03359 Anig03825 Anig04251 Anig07054 Anig05237 Anig06016 Anig09169 Anig12442 Anig11875 Anig00610 Anig08805 Anig06793 Anig11466 Anig04927 Anig13417 Anig13964 Anig07949 Anig03139 Anig05429 Anig13792 Anig01822 Anig08979 Anig05844 Anig03322…	KO: K01509 adenosinetriphosphatase KO: K01510 apyrase KO: K01516 nucleoside-triphosphatase KO: K01535 H+-transporting ATPase KO: K01541 H+/K+-exchanging ATPase KO: K01549 ATP synthase KO: K01553 myosin ATPase KO: K02107 H+-transporting ATPase KO: K02108 F-type H+-transporting ATPase a chain KO: K02109 F-type H+-transporting ATPase b chain KO: K02110 F-type H+-transporting ATPase c chain KO: K0211…
R00089	ATP pyrophosphate-lyase (cyclizing)	ATP = 3',5'-Cyclic AMP + Pyrophosphate	C00002 = C00575 + C00013	1	2	575								PATH: rn00230 Purine metabolism	4.6.1.1	An01g08240 An04g01660 An11g01520	4.6.1.1	Anig09141 Anig08554 Anig04974 Anig04880	KO: K01768 adenylate cyclase
R00092	NADH:Fe2+ oxidoreductase	NAD+ + 2 Iron = NADH + H+ + 2 Iron	C00003 + 2 C00023 = C00004 + C00080 + 2 C00023	0	3	4	3	80							1.16.1.7	An01g12390 An02g06550 An03g05160 An11g00220 An11g07070 An11g10510 An12g07720 An13g02180 An14g00950 An16g01150	1.16.1.7	Anig12333 Anig11145 Anig11392 Anig02582 Anig10465 Anig06832 Anig10484 Anig08074 Anig08329 Anig06409
R00094	NADPH:oxidized-glutathione oxidoreductase	NAD+ + 2 Glutathione = Oxidized glutathione + NADH	C00003 + 2 C00051 = C00127 + C00004	0	51	127								PATH: rn00251 Glutamate metabolism	1.8.1.7	An03g03660	1.8.1.7	Anig09328	KO: K00383 glutathione reductase (NADPH)
R00095	NADH:monodehydroascorbate oxidoreductase	NAD+ + 2 Ascorbate = NADH + 2 Monodehydroascorbate	C00003 + 2 C00072 = C00004 + 2 C01041	0	72	4								PATH: rn00053 Ascorbate and aldarate metabolism	1.6.5.4	An12g00600	1.6.5.4	Anig09762
R00100	NADH:ferricytochrome-b5 oxidoreductase	NADH + 2 Ferricytochrome b5 = NAD+ + 2 Ferrocytochrome b5	C00004 + 2 C00996 = C00003 + 2 C00999	1	996	999								PATH: rn00530 Aminosugars metabolism	1.6.2.2	An01g00250 An08g09460 An01g03570 An01g06660 An01g09750 An02g04860 An15g00340 An15g06810	1.6.2.2	Anig06783 Anig07017 Anig06830 Anig01450 Anig02539 Anig11859 Anig09420 Anig06245	KO: K00326 cytochrome-b5 reductase
R00103	NAD+ phosphohydrolase	NAD+ + H2O = AMP + Nicotinamide D-ribonucleotide	C00003 + C00001 = C00020 + C00455	1	3	455	3	20						PATH: rn00760 Nicotinate and nicotinamide metabolism	3.6.1.22 3.6.1.9	An09g05670 An15g03530	3.6.1.22 3.6.1.9	Anig03319 Anig01968	KO: K01513 nucleotide pyrophosphatase KO: K03426 NAD diphosphatase
R00104	ATP:NAD+ 2'-phosphotransferase	ATP + NAD+ = ADP + NADP+	C00002 + C00003 = C00008 + C00006	1	3	6								PATH: rn00760 Nicotinate and nicotinamide metabolism	2.7.1.23	An03g05090 An14g06430 An17g02020	2.7.1.23	Anig05611 Anig13083 Anig03188	KO: K00858 NAD+ kinase
R00105	ATP:NADH 2'-phosphotransferase	ATP + NADH = ADP + NADPH	C00002 + C00004 = C00008 + C00005	1	4	5									2.7.1.86	An17g02020	2.7.1.86	Anig03188
R00106	NADPH:ferricytochrome oxidoreductase	NADPH + 2 Ferricytochrome = NADP+ + 2 Ferrocytochrome	C00005 + 2 C00923 = C00006 + 2 C00924	0	923	924									1.6.2.4	An01g11720 An04g06960 An05g00510 An06g02530 An08g07840 An16g02820 An17g00720 An17g00730	1.6.2.4	Anig04794 Anig02997 Anig04761 Anig08709 Anig04714 Anig13475 Anig08047 Anig00015 Anig08710
R00111	N-(omega)-Hydroxyarginine,NADPH:oxygen oxidoreductase (nitric-oxide-forming)	NADPH + 2 N-(omega)-Hydroxyarginine + Oxygen + H+ = NADP+ + 2 Nitric oxide + 2 L-Citrulline	C00005 + 2 C05933 + C00007 + C00080 = C00006 + 2 C00533 + 2 C00327	1	5933	327	5933	533						PATH: rn00330 Arginine and proline metabolism	1.14.13.39	An15g07930	1.14.13.39	Anig13584	KO: K00491 nitric-oxide synthase
R00112	NADPH:NAD+ oxidoreductase (B-specific)	NADPH + NAD+ = NADP+ + NADH	C00005 + C00003 = C00006 + C00004	0	3	4	5	6						PATH: rn00760 Nicotinate and nicotinamide metabolism	1.6.1.2 1.6.1.1	An02g09810	1.6.1.2 1.6.1.1	Anig13448	KO: K00322 NAD(P) transhydrogenase KO: K00323 NAD(P) transhydrogenase
R00114	L-Glutamate:NADP+ oxidoreductase (transaminating)	L-Glutamine + 2-Oxoglutarate + NADPH + H+ = 2 L-Glutamate + NADP+	C00064 + C00026 + C00005 + C00080 = 2 C00025 + C00006	1	26	25	64	25						PATH: rn00251 Glutamate metabolism PATH: rn00910 Nitrogen metabolism	1.4.1.13	An07g09920	1.4.1.13	Anig11229	KO: K00264 glutamate synthase (NADPH)
R00115	NADPH:oxidized-glutathione oxidoreductase	NADP+ + 2 Glutathione = Oxidized glutathione + NADPH + H+	C00006 + 2 C00051 = C00127 + C00005 + C00080	0	51	127								PATH: rn00251 Glutamate metabolism PATH: rn00480 Glutathione metabolism	1.8.1.7	An03g03660	1.8.1.7	Anig09328	KO: K00383 glutathione reductase (NADPH)
R00118		NADP+ + H2O = Orthophosphate + NAD+	C00006 + C00001 = C00009 + C00003	1	6	3								PATH: rn00760 Nicotinate and nicotinamide metabolism	3.1.3.-	An01g03700 An01g03720 An02g01180 An02g07230 An02g11970 An03g02670 An03g05930 An04g03870 An06g00850 An08g01510 An08g02530 An08g11030 An11g05330 An12g01910 An14g05510 An18g03040	3.1.3.-	Anig06591 Anig02990 Anig06587 Anig11672 Anig05887 Anig13561 Anig02394 Anig03518 Anig13155 Anig08917 Anig03038 Anig06204 Anig06130 Anig13467 Anig00175 Anig00334	KO: K01112
R00122	ATP pyrophosphohydrolase	ADP + H2O = AMP + Orthophosphate	C00008 + C00001 = C00020 + C00009	1	8	20								PATH: rn00230 Purine metabolism	3.6.1.5	An14g02370	3.6.1.5	Anig06144	KO: K01510 apyrase
R00124	ATP:nucleoside-diphosphate phosphatransferase	ATP + ADP = ADP + ATP	C00002 + C00008 = C00008 + C00002	0	2	8	8	2						PATH: rn00230 Purine metabolism	2.7.4.6	An09g05870	2.7.4.6	Anig05085	KO: K00940 nucleoside-diphosphate kinase
R00125	P1,P4-Bis(5'-nucleosyl)-tetraphosphate nucleotidebisphosphohydrolase	P1,P4-Bis(5'-adenosyl) tetraphosphate + H2O = 2 ADP	C01260 + C00001 = 2 C00008	1	1260	8								PATH: rn00230 Purine metabolism	3.6.1.41	An03g03010	3.6.1.41	Anig12565	KO: K01525 bis(5'-nucleosyl)-tetraphosphatase (symmetrical)
R00126	ADP:ATP adenylyltransferase	ADP + ATP = Orthophosphate + P1,P4-Bis(5'-adenosyl) tetraphosphate	C00008 + C00002 = C00009 + C01260	1	2	1260	8	1260						PATH: rn00230 Purine metabolism	2.7.7.53	An16g07800 An18g03580	2.7.7.53	Anig11627 Anig10169	KO: K00988 ATP adenylyltransferase
R00127	ATP:AMP phosphotransferase	ATP + AMP = 2 ADP	C00002 + C00020 = 2 C00008	1	2	8	20	8						PATH: rn00230 Purine metabolism	2.7.4.3	An01g04710 An07g10100	2.7.4.3	Anig07815 Anig13217	KO: K00939 adenylate kinase
R00130	ATP:dephospho-CoA 3'-phosphotransferase	ATP + Dephospho-CoA = ADP + CoA	C00002 + C00882 = C00008 + C00010	1	882	10								PATH: rn00770 Pantothenate and CoA biosynthesis	2.7.1.24	An02g11230 An16g01890	2.7.1.24	Anig07636 Anig07504	KO: K00859 dephospho-CoA kinase
R00131	Urea amidohydrolase	Urea + H2O = CO2 + 2 NH3	C00086 + C00001 = C00011 + 2 C00014	1	86	11	86	14						PATH: rn00220 Urea cycle and metabolism of amino groups PATH: rn00230 Purine metabolism PATH: rn00791 Atrazine degradation PATH: rn00910 Nitrogen metabolism	3.5.1.5	An01g03550 An15g00940	3.5.1.5	Anig09307 Anig07390	KO: K01427 urease
R00132	Carbonic acid hydro-lyase	Carbonic acid = CO2 + H2O	C01353 = C00011 + C00001	0	11	1353								PATH: rn00910 Nitrogen metabolism	4.2.1.1	An03g03730 An09g03060 An13g02530 An18g01580	4.2.1.1	Anig03377 Anig07976 Anig02378 Anig05308 Anig11701	KO: K01672 carbonic anhydrase
R00135		Peptide + H2O = L-Proline + Peptide	C00012 + C00001 = C00148 + C00012	1	12	12	12	148						PATH: rn00330 Arginine and proline metabolism	3.4.11.5	An01g08590 An11g04730 An16g06070	3.4.11.5	Anig12910 Anig11071 Anig00752	KO: K01259 proline iminopeptidase
R00137	ATP:nicotinamide-nucleotide adenylyltransferase	ATP + Nicotinamide D-ribonucleotide = Pyrophosphate + NAD+	C00002 + C00455 = C00013 + C00003	1	455	3								PATH: rn00760 Nicotinate and nicotinamide metabolism	2.7.7.1	An11g06610	2.7.7.1	Anig10213	KO: K00969 nicotinate-nucleotide adenylyltransferase
R00145		alpha-Amino acid + H2O + NAD+ = 2-Oxo acid + NH3 + NADH + H+	C05167 + C00001 + C00003 = C00161 + C00014 + C00004 + C00080	0	5167	161								PATH: rn00910 Nitrogen metabolism	1.4.1.2 1.4.1.4	An02g14590 An04g00990	1.4.1.2 1.4.1.4	Anig01587 Anig03678 Anig01224
R00146		alpha-Amino acid + H2O + NADP+ = 2-Oxo acid + NH3 + NADPH + H+	C05167 + C00001 + C00006 = C00161 + C00014 + C00005 + C00080	0	5167	161								PATH: rn00910 Nitrogen metabolism	1.4.1.2 1.4.1.4	An02g14590 An04g00990	1.4.1.2 1.4.1.4	Anig01587 Anig03678 Anig01224
R00148		NH3 + Oxygen = Hydroxylamine + H2O	C00014 + C00007 = C00192 + C00001	1	14	192								PATH: rn00910 Nitrogen metabolism	1.13.12.-	An05g00220	1.13.12.-	Anig09560	KO: K00468
R00155	UDP diphosphohydrolase	UDP + H2O = UMP + Orthophosphate	C00015 + C00001 = C00105 + C00009	1	15	105								PATH: rn00240 Pyrimidine metabolism	3.6.1.5	An14g02370	3.6.1.5	Anig06144	KO: K01510 apyrase KO: K01511 nucleoside-diphosphatase
R00156	ATP:nucleoside-diphosphate phosphatransferase	ATP + UDP = ADP + UTP	C00002 + C00015 = C00008 + C00075	0	15	75								PATH: rn00240 Pyrimidine metabolism	2.7.4.6	An09g05870	2.7.4.6	Anig05085	KO: K00940 nucleoside-diphosphate kinase
R00159	UTP diphosphohydrolase	UTP + H2O = UDP + Orthophosphate	C00075 + C00001 = C00015 + C00009	1	75	15								PATH: rn00240 Pyrimidine metabolism	3.6.1.5	An14g02370	3.6.1.5	Anig06144	KO: K01510 apyrase
R00160	FAD nucleotidohydrolase	FAD + H2O = AMP + FMN	C00016 + C00001 = C00020 + C00061	1	16	61								PATH: rn00740 Riboflavin metabolism	3.6.1.9	An15g03530	3.6.1.9	Anig01968	KO: K01513 nucleotide pyrophosphatase
R00161	ATP:FMN adenylyltransferase	ATP + FMN = Pyrophosphate + FAD	C00002 + C00061 = C00013 + C00016	1	61	16								PATH: rn00740 Riboflavin metabolism	2.7.7.2	An08g07810	2.7.7.2	Anig04691	KO: K00953 FMN adenylyltransferase
R00162	ATP:protein phosphotransferase	ATP + Protein = ADP + Phosphoprotein	C00002 + C00017 = C00008 + C00562	1	17	562									2.7.1.37	An01g02790 An01g05450 An01g06550 An01g07180 An01g08450 An01g09520 An01g09870 An01g11080 An01g11200 An15g00860 An01g11750 An01g12000 An01g12360 An01g12910 An01g14430 An11g08130 An01g15160 An02g01290 An02g01950 An02g02250 An02g03740 An02g04270 An02g04830 An02g05530 An02g05860 An02g06830 An02g08630 An02g09060 An02g10120 An02g10200 An02g10670 An02g10710 An02g11590 An02g12640 An03g03310 An03g04090 An0…	2.7.1.37	Anig11079 Anig11019 Anig06009 Anig10439 Anig04170 Anig11607 Anig06465 Anig06790 Anig11421 Anig07044 Anig04233 Anig07644 Anig11127 Anig11240 Anig09781 Anig02646 Anig05099 Anig09017 Anig10456 Anig04071 Anig11856 Anig08602 Anig04584 Anig03366 Anig00566 Anig03913 Anig02865 Anig02864 Anig10253 Anig10782 Anig12011 Anig08565 Anig08874 Anig02300 Anig00865 Anig08427 Anig03497 Anig10720 Anig03578 Anig03579…
R00163	ATP:protein O-phosphotransferase (calmodulin-dependent)	ATP + Protein = ADP + O-Phosphoprotein	C00002 + C00017 = C00008 + C02449	1	17	2449									2.7.1.123	An02g05490 An15g00140 An16g03050 An17g01865	2.7.1.123	Anig01834 Anig00723 Anig03309 Anig00817
R00164	Phosphoprotein phosphohydrolase	Phosphoprotein + H2O = Protein + Orthophosphate	C00562 + C00001 = C00017 + C00009	1	562	17									3.1.3.16	An01g04050 An01g04120 An01g05160 An01g11810 An01g12010 An01g14150 An01g14160 An02g00580 An02g05260 An02g07230 An03g02600 An04g01410 An07g03620 An07g07110 An07g08600 An08g00830 An08g01640 An08g05960 An08g05970 An08g08690 An11g00420 An12g02970 An12g02980 An14g04770 An16g07130 An17g00890 An18g02350 An18g03290 An18g03320 An18g04600 An18g05890 An18g06400	3.1.3.16	Anig03795 Anig04139 Anig00555 Anig09173 Anig06750 Anig12747 Anig05195 Anig11672 Anig03318 Anig01303 Anig04339 Anig08712 Anig10840 Anig10418 Anig06376 Anig11453 Anig12487 Anig08921 Anig08008 Anig07846 Anig10353 Anig09920 Anig05870 Anig00769 Anig11760 Anig06154 Anig07497 Anig08509 Anig10945 Anig13667
R00173		Pyridoxal phosphate + H2O = Pyridoxal + Orthophosphate	C00018 + C00001 = C00250 + C00009	1	18	250								PATH: rn00750 Vitamin B6 metabolism	3.1.3.-	An01g03700 An01g03720 An02g01180 An02g07230 An02g11970 An03g02670 An03g05930 An04g03870 An06g00850 An08g01510 An08g02530 An08g11030 An11g05330 An12g01910 An14g05510 An18g03040	3.1.3.-	Anig06591 Anig02990 Anig06587 Anig11672 Anig05887 Anig13561 Anig02394 Anig03518 Anig13155 Anig08917 Anig03038 Anig06204 Anig06130 Anig13467 Anig00175 Anig00334	KO: K01112
R00174	ATP:pyridoxal 5'-phosphotransferase	ATP + Pyridoxal = ADP + Pyridoxal phosphate	C00002 + C00250 = C00008 + C00018	1	250	18								PATH: rn00750 Vitamin B6 metabolism	2.7.1.35	An01g05050	2.7.1.35	Anig04757	KO: K00868 pyridoxine kinase
R00177	ATP:L-methione S-adenosyltransferase	ATP + L-Methionine + H2O = Orthophosphate + Pyrophosphate + S-Adenosyl-L-methionine	C00002 + C00073 + C00001 = C00009 + C00013 + C00019	1	73	19								PATH: rn00271 Methionine metabolism	2.5.1.6	An02g10660 An08g02700	2.5.1.6	Anig12010 Anig06459	KO: K00789 S-adenosylmethionine synthetase
R00178	S-Adenosyl-L-methionine carboxy-lyase	S-Adenosyl-L-methionine = S-Adenosylmethioninamine + CO2	C00019 = C01137 + C00011	1	19	1137								PATH: rn00330 Arginine and proline metabolism	4.1.1.50	An09g06050	4.1.1.50	Anig01429	KO: K01611 S-adenosylmethionine decarboxylase
R00179	S-Adenosyl-L-methionine methylthioadenosine-lyase	S-Adenosyl-L-methionine = 1-Aminocyclopropane-1-carboxylate + 5'-Methylthioadenosine	C00019 = C01234 + C00170	1	19	1234	19	170						PATH: rn00640 Propanoate metabolism	4.4.1.14	An02g04430 An02g11030 An06g01840 An09g01170 An12g06040 An12g10270	4.4.1.14	Anig01330 Anig07903 Anig04089 Anig11823 Anig13234 Anig04848 Anig06940 Anig13309	KO: K01762 1-aminocyclopropane-1-carboxylate synthase
R00181	AMP aminohydrolase	AMP + H2O = IMP + NH3	C00020 + C00001 = C00130 + C00014	1	20	130								PATH: rn00230 Purine metabolism PATH: rn00910 Nitrogen metabolism	3.5.4.6	An03g06970	3.5.4.6	Anig13707	KO: K01490 AMP deaminase
R00183	Adenosine 5'-monophosphate phosphohydrolase	AMP + H2O = Adenosine + Orthophosphate	C00020 + C00001 = C00212 + C00009	1	20	212								PATH: rn00230 Purine metabolism	3.1.3.5	An08g08080	3.1.3.5	Anig09516	KO: K01081 5'-nucleotidase
R00185	ATP:adenosine 5'-phosphotransferase	ATP + Adenosine = ADP + AMP	C00002 + C00212 = C00008 + C00020	1	212	20								PATH: rn00230 Purine metabolism	2.7.1.20	An17g01330	2.7.1.20	Anig00753	KO: K00856 adenosine kinase KO: K00893 deoxycitidine kinase
R00188	Adenosine 3',5'-bisphosphate 3'(2')-phosphohydrolase	Adenosine 3',5'-bisphosphate + H2O = AMP + Orthophosphate	C00054 + C00001 = C00020 + C00009	1	54	20									3.1.3.7	An11g06820 An14g00630	3.1.3.7	Anig13518 Anig13059
R00190	AMP:pyrophosphate phosphoribosyltransferase	AMP + Pyrophosphate = Adenine + 5-Phospho-alpha-D-ribose 1-diphosphate	C00020 + C00013 = C00147 + C00119	1	13	119	20	147	13	147				PATH: rn00230 Purine metabolism	2.4.2.7	An12g00320	2.4.2.7	Anig01875	KO: K00759 adenine phosphoribosyltransferase KO: K00760 hypoxanthine phosphoribosyltransferase
R00191	Adenosine 3',5'-phosphate 5'-nucleotidohydrolase	3',5'-Cyclic AMP + H2O = AMP	C00575 + C00001 = C00020	1	575	20								PATH: rn00230 Purine metabolism	3.1.4.17	An01g04450 An01g13010	3.1.4.17	Anig05192 Anig09546	KO: K01120 3',5'-cyclic-nucleotide phosphodiesterase
R00192	S-Adenosyl-L-homocysteine hydrolase	S-Adenosyl-L-homocysteine + H2O = Adenosine + L-Homocysteine	C00021 + C00001 = C00212 + C00155	0	21	212	21	155						PATH: rn00271 Methionine metabolism	3.3.1.1	An08g01960	3.3.1.1	Anig01655	KO: K01251 adenosylhomocysteinase
R00194	S-Adenosyl-L-homocysteine homocysteinylribohydrolase	S-Adenosyl-L-homocysteine + H2O = S-Ribosyl-L-homocysteine + Adenine	C00021 + C00001 = C03539 + C00147	0	21	3539	21	147						PATH: rn00271 Methionine metabolism	3.2.2.9	An06g02210	3.2.2.9	Anig10454 Anig10374	KO: K01243 S-adenosylhomocysteine nucleosidase
R00196	(S)-Lactate:ferricytochrome-c 2-oxidoreductase	(S)-Lactate + 2 Ferricytochrome c = Pyruvate + 2 Ferrocytochrome c	C00186 + 2 C00125 = C00022 + 2 C00126	1	186	22								PATH: rn00620 Pyruvate metabolism	1.1.2.3	An01g01880 An01g08020 An01g14530 An04g02840 An04g08560 An11g03500 An05g00300 An07g01860 An12g06530 An12g08270 An14g02250	1.1.2.3	Anig09002 Anig07192 Anig10654 Anig05154 Anig10741 Anig13909 Anig11279 Anig10062 Anig08789 Anig02349 Anig04021 Anig12026	KO: K00101 L-lactate dehydrogenase (cytochrome)
R00197	(R)-Lactate:ferricytochrome-c 2-oxidoreductase	(R)-Lactate + 2 Ferricytochrome c = Pyruvate + 2 Ferrocytochrome c	C00256 + 2 C00125 = C00022 + 2 C00126	1	256	22								PATH: rn00620 Pyruvate metabolism	1.1.2.4	An02g10670 An02g10710 An11g09520 An12g00020 An12g06290	1.1.2.4	Anig12011 Anig08565 Anig11199 Anig13111 Anig12905 Anig01395	KO: K00102 D-lactate dehydrogenase (cytochrome)
R00199	ATP:pyruvate,water phosphotransferase	ATP + Pyruvate + H2O = AMP + Phosphoenolpyruvate + Orthophosphate	C00002 + C00022 + C00001 = C00020 + C00074 + C00009	1	22	74								PATH: rn00620 Pyruvate metabolism PATH: rn00720 Reductive carboxylate cycle (CO2 fixation)	2.7.9.2	An04g08210	2.7.9.2	Anig11053 Anig11052	KO: K01007 pyruvate,water dikinase
R00200	ATP:pyruvate O2-phosphotransferase	ADP + Phosphoenolpyruvate = ATP + Pyruvate	C00008 + C00074 = C00002 + C00022	1	74	22								PATH: rn00010 Glycolysis / Gluconeogenesis PATH: rn00230 Purine metabolism PATH: rn00620 Pyruvate metabolism PATH: rn00710 Carbon fixation	2.7.1.40	An07g08990	2.7.1.40	Anig00736	KO: K00873 pyruvate kinase
R00209	Pyruvate:NAD+ 2-oxidoreductase (CoA-acetylating)	Pyruvate + CoA + NAD+ = Acetyl-CoA + CO2 + NADH	C00022 + C00010 + C00003 = C00024 + C00011 + C00004	1	22	24								PATH: rn00620 Pyruvate metabolism	1.2.4.1 2.3.1.12 1.8.1.4	An01g00100 An07g02180 An07g06840 An07g09530 An08g12150 An11g07550 An09g02710 An11g04550 An13g03150	1.2.4.1 2.3.1.12 1.8.1.4	Anig12889 Anig08036 Anig01251 Anig13295 Anig10108 Anig12334 Anig12685 Anig02944 Anig00811	KO: K00160 pyruvate dehydrogenase KO: K00382 dihydrolipoamide dehydrogenase KO: K00627 pyruvate dehydrogenase E2 component (dihydrolipoamide acetyltransferase)
R00210	Pyruvate:NADP+ 2-oxidoreductase (CoA-acetylating)	Pyruvate + CoA + NADP+ = Acetyl-CoA + CO2 + NADPH	C00022 + C00010 + C00006 = C00024 + C00011 + C00005	1	22	24								PATH: rn00010 Glycolysis / Gluconeogenesis PATH: rn00620 Pyruvate metabolism	1.2.4.1 2.3.1.12 1.8.1.4	An01g00100 An07g02180 An07g06840 An07g09530 An08g12150 An11g07550 An09g02710 An11g04550 An13g03150	1.2.4.1 2.3.1.12 1.8.1.4	Anig12889 Anig08036 Anig01251 Anig13295 Anig10108 Anig12334 Anig12685 Anig02944 Anig00811	KO: K00160 pyruvate dehydrogenase KO: K00382 dihydrolipoamide dehydrogenase KO: K00627 pyruvate dehydrogenase E2 component (dihydrolipoamide acetyltransferase)
R00214	(S)-Malate:NADP+ oxidoreductase(oxaloacetate-decarboxylating)	(S)-Malate + NAD+ = Pyruvate + CO2 + NADH	C00149 + C00003 = C00022 + C00011 + C00004	0	149	22								PATH: rn00620 Pyruvate metabolism PATH: rn00710 Carbon fixation	1.1.1.40 1.1.1.38	An05g00930 An12g00160	1.1.1.40 1.1.1.38	Anig05904 Anig04010 Anig09453	KO: K00027 malate dehydrogenase (oxaloacetate-decarboxylating) KO: K00028 malate dehydrogenase (decarboxylating) KO: K00029 malate dehydrogenase (oxaloacetate-decarboxylating)(NADP+) KO: K01570 oxaloacetate decarboxylase
R00216	(S)-Malate:NADP+ oxidoreductase(oxaloacetate-decarboxylating)	(S)-Malate + NADP+ = Pyruvate + CO2 + NADPH	C00149 + C00006 = C00022 + C00011 + C00005	0	149	22								PATH: rn00620 Pyruvate metabolism PATH: rn00710 Carbon fixation	1.1.1.40 1.1.1.38	An05g00930 An12g00160	1.1.1.40 1.1.1.38	Anig05904 Anig04010 Anig09453	KO: K00027 malate dehydrogenase (oxaloacetate-decarboxylating) KO: K00028 malate dehydrogenase (decarboxylating) KO: K00029 malate dehydrogenase (oxaloacetate-decarboxylating)(NADP+) KO: K01570 oxaloacetate decarboxylase
R00219		2-Hydroxyethylenedicarboxylate = Pyruvate + CO2	C03981 = C00022 + C00011	1	3981	22								PATH: rn00620 Pyruvate metabolism	4.1.1.-	An01g00710 An01g05820 An02g12790 An03g01690 An03g06320 An03g06570 An03g06580 An03g06590 An05g02590 An08g01020 An15g00500 An16g02880 An08g09280 An09g00010 An09g00030 An10g00120 An11g04720 An12g09330 An18g01060 An18g06670	4.1.1.-	Anig02099 Anig03008 Anig03015 Anig03649 Anig06427 Anig05147 Anig12024 Anig12023 Anig10922 Anig12454 Anig13471 Anig07328 Anig05964 Anig10860 Anig02575 Anig11981 Anig06883	KO: K01618
R00220	L-serine ammonia-lyase	L-Serine = Pyruvate + NH3	C00065 = C00022 + C00014	1	65	22								PATH: rn00260 Glycine, serine and threonine metabolism	4.3.1.17 4.3.1.19	An04g02220 An04g02580 An09g03960	4.3.1.17 4.3.1.19	Anig05802 Anig12919 Anig09749	KO: K01752 L-serine dehydratase KO: K01754 threonine dehydratase
R00224	Pyruvate carboxy-lyase	Pyruvate = Acetaldehyde + CO2	C00022 = C00084 + C00011	1	22	84									4.1.1.1	An01g01590 An02g06820 An09g01030 An13g03320	4.1.1.1	Anig11191 Anig03863 Anig10851 Anig10255
R00226	(S)-2-Acetolactate pyruvate-lyase (carboxylating)	2 Pyruvate = (S)-2-Acetolactate + CO2	2 C00022 = C06010 + C00011	1	22	6010								PATH: rn00660 C5-Branched dibasic acid metabolism	2.2.1.6	An04g01610 An16g04170	2.2.1.6	Anig06110 Anig08981	KO: K01651 acetolactate synthase
R00227	Acetyl-CoA hydrolase	Acetyl-CoA + H2O = CoA + Acetate	C00024 + C00001 = C00010 + C00033	1	24	33								PATH: rn00620 Pyruvate metabolism	3.1.2.1	An16g07110	3.1.2.1	Anig05353	KO: K01067 acetyl-CoA hydrolase
R00234	Acetyl-CoA:peptide Nalpha-acetyltransferase	Acetyl-CoA + Peptide = CoA + Nalpha-Acetylpeptide	C00024 + C00012 = C00010 + C03011	1	12	3011	24	3011							2.3.1.88	An01g07200 An04g00220 An08g01190	2.3.1.88	Anig10441 Anig06085 Anig11753
R00235	Acetate:CoA ligase (AMP-forming)	ATP + Acetate + CoA = AMP + Pyrophosphate + Acetyl-CoA	C00002 + C00033 + C00010 = C00020 + C00013 + C00024	1	33	24								PATH: rn00010 Glycolysis / Gluconeogenesis PATH: rn00720 Reductive carboxylate cycle (CO2 fixation)	6.2.1.1	An04g05620	6.2.1.1	Anig05506	KO: K01895 acetyl-CoA synthetase
R00236	Acetyl adenylate:CoA ligase (AMP-forming)	Acetyl adenylate + CoA = AMP + Acetyl-CoA	C05993 + C00010 = C00020 + C00024	1	5993	24								PATH: rn00620 Pyruvate metabolism	6.2.1.1	An04g05620	6.2.1.1	Anig05506	KO: K01895 acetyl-CoA synthetase
R00238	Acetyl-CoA:acetyl-CoA C-acetyltransferase	2 Acetyl-CoA = CoA + Acetoacetyl-CoA	2 C00024 = C00010 + C00332	0	24	332								PATH: rn00071 Fatty acid metabolism PATH: rn00072 Synthesis and degradation of ketone bodies PATH: rn00280 Valine, leucine and isoleucine degradation PATH: rn00310 Lysine degradation PATH: rn00380 Tryptophan metabolism PATH: rn00620 Pyruvate metabolism PATH: rn00632 Benzoate degradation via CoA ligation PATH: rn00640 Propanoate metabolism PATH: rn00650 Butanoate metabolism	2.3.1.16 2.3.1.9	An02g03320 An04g00740 An04g05720 An08g05400 An13g00590 An13g01920 An13g01940 An16g09190	2.3.1.16 2.3.1.9	Anig06614 Anig00336 Anig09734 Anig06651 Anig01940 Anig11267	KO: K00626 acetyl-CoA C-acetyltransferase KO: K00632 acetyl-CoA acyltransferase KO: K07508 acetyl-CoA acyltransferase 2 KO: K07509 acetyl-CoA acyltransferase KO: K07513 acetyl-CoA acyltransferase 1
R00239	ATP:L-glutamate 5-phosphotransferase	ATP + L-Glutamate = ADP + L-Glutamyl 5-phosphate	C00002 + C00025 = C00008 + C03287	1	25	3287								PATH: rn00220 Urea cycle and metabolism of amino groups	2.7.2.11	An05g00120	2.7.2.11	Anig08063	KO: K00931 glutamate 5-kinase
R00243	L-Glutamate:NAD+ oxidoreductase (deaminating)	L-Glutamate + NAD+ + H2O = 2-Oxoglutarate + NH3 + NADH + H+	C00025 + C00003 + C00001 = C00026 + C00014 + C00004 + C00080	0	25	26								PATH: rn00220 Urea cycle and metabolism of amino groups PATH: rn00251 Glutamate metabolism PATH: rn00330 Arginine and proline metabolism PATH: rn00471 D-Glutamine and D-glutamate metabolism PATH: rn00910 Nitrogen metabolism	1.4.1.2 1.4.1.4	An02g14590 An04g00990	1.4.1.2 1.4.1.4	Anig01587 Anig03678 Anig01224	KO: K00260 glutamate dehydrogenase KO: K00261 glutamate dehydrogenase (NAD(P)+) KO: K00262 glutamate dehydrogenase (NADP+)
R00245	L-Glutamate 5-semialdehyde:NAD+ oxidoreductase	L-Glutamate 5-semialdehyde + NAD+ + H2O = L-Glutamate + NADH + H+	C01165 + C00003 + C00001 = C00025 + C00004 + C00080	0	25	1165								PATH: rn00330 Arginine and proline metabolism	1.5.1.12	An02g02290 An07g05000 An11g06140 An11g10290	1.5.1.12	Anig04213 Anig01624 Anig11445 Anig11077	KO: K00294 1-pyrroline-5-carboxylate dehydrogenase
R00248	L-Glutamate:NADP+ oxidoreductase (deaminating)	L-Glutamate + NADP+ + H2O = 2-Oxoglutarate + NH3 + NADPH + H+	C00025 + C00006 + C00001 = C00026 + C00014 + C00005 + C00080	0	25	26								PATH: rn00220 Urea cycle and metabolism of amino groups PATH: rn00251 Glutamate metabolism PATH: rn00330 Arginine and proline metabolism PATH: rn00471 D-Glutamine and D-glutamate metabolism PATH: rn00910 Nitrogen metabolism	1.4.1.4	An04g00990	1.4.1.4	Anig03678	KO: K00261 glutamate dehydrogenase (NAD(P)+) KO: K00262 glutamate dehydrogenase (NADP+)
R00251	5-Oxoproline amidohydrolase (ATP-hydrolysing)	ATP + 5-Oxoproline + 2 H2O = ADP + Orthophosphate + L-Glutamate	C00002 + C01879 + 2 C00001 = C00008 + C00009 + C00025	1	1879	25								PATH: rn00480 Glutathione metabolism	3.5.2.9	An01g07120 An03g00010 An06g00650 An06g00660 An08g01320 An12g05460 An13g02080	3.5.2.9	Anig09697 Anig07013 Anig00705 Anig11360 Anig13545 Anig08068 Anig11359	KO: K01469 5-oxoprolinase (ATP-hydrolysing)
R00253	L-Glutamate:ammonia ligase (ADP-forming)	ATP + L-Glutamate + NH3 = ADP + Orthophosphate + L-Glutamine	C00002 + C00025 + C00014 = C00008 + C00009 + C00064	1	25	64								PATH: rn00251 Glutamate metabolism PATH: rn00910 Nitrogen metabolism	6.3.1.2	An01g08800 An14g01460 An14g03390 An15g01850	6.3.1.2	Anig04554 Anig05467 Anig10801 Anig01012	KO: K01915 glutamine synthetase
R00256	L-Glutamine amidohydrolase	L-Glutamine + H2O = L-Glutamate + NH3	C00064 + C00001 = C00025 + C00014	1	64	25								PATH: rn00251 Glutamate metabolism PATH: rn00471 D-Glutamine and D-glutamate metabolism PATH: rn00910 Nitrogen metabolism	3.5.1.2	An01g06310 An02g06720 An02g13750 An11g07960 An11g07970	3.5.1.2	Anig03923 Anig02496 Anig09508 Anig09687	KO: K01425 glutaminase KO: K05597 glutamin-(asparagin-)ase
R00257	Deamido-NAD+:L-glutamine amido-ligase (AMP-forming)	ATP + Deamino-NAD+ + L-Glutamine + H2O = AMP + Pyrophosphate + NAD+ + L-Glutamate	C00002 + C00857 + C00064 + C00001 = C00020 + C00013 + C00003 + C00025	1	857	3								PATH: rn00251 Glutamate metabolism PATH: rn00760 Nicotinate and nicotinamide metabolism	6.3.5.1	An09g05660	6.3.5.1	Anig03320	KO: K01950 NAD+ synthase (glutamine-hydrolysing)
R00258	L-Alanine:2-oxoglutarate aminotransferase	L-Alanine + 2-Oxoglutarate = Pyruvate + L-Glutamate	C00041 + C00026 = C00022 + C00025	0	26	25	41	22						PATH: rn00251 Glutamate metabolism PATH: rn00252 Alanine and aspartate metabolism PATH: rn00710 Carbon fixation	2.6.1.2	An11g02620	2.6.1.2	Anig10912	KO: K00814 alanine transaminase
R00259	Acetyl-CoA:L-glutamate N-acetyltransferase	Acetyl-CoA + L-Glutamate = CoA + N-Acetyl-L-glutamate	C00024 + C00025 = C00010 + C00624	1	25	624	24	624						PATH: rn00220 Urea cycle and metabolism of amino groups	2.3.1.1	An03g02930 An03g04330 An12g04960	2.3.1.1	Anig02356 Anig10115 Anig01426 Anig01427	KO: K00618 amino-acid N-acetyltransferase
R00261	L-Glutamate 1-carboxy-lyase	L-Glutamate = 4-Aminobutanoate + CO2	C00025 = C00334 + C00011	1	25	334								PATH: rn00251 Glutamate metabolism PATH: rn00650 Butanoate metabolism	4.1.1.15	An02g06860 An14g03620 An08g08840 An15g04770	4.1.1.15	Anig01905 Anig07438 Anig12163	KO: K01580 glutamate decarboxylase KO: K01583 arginine decarboxylase KO: K02626 arginine decarboxylase
R00267	Isocitrate:NADP+ oxidoreductase (decarboxylating)	Isocitrate + NADP+ = 2-Oxoglutarate + CO2 + NADPH + H+	C00311 + C00006 = C00026 + C00011 + C00005 + C00080	1	311	26								PATH: rn00480 Glutathione metabolism PATH: rn00720 Reductive carboxylate cycle (CO2 fixation)	1.1.1.42	An02g12430 An08g05580	1.1.1.42	Anig04114 Anig11862	KO: K00031 isocitrate dehydrogenase
R00268	Oxalosuccinate:NADP+ oxidoreductase (decarboxylating)	Oxalosuccinate = 2-Oxoglutarate + CO2	C05379 = C00026 + C00011	1	5379	26								PATH: rn00020 Citrate cycle (TCA cycle)	1.1.1.42	An02g12430 An08g05580	1.1.1.42	Anig04114 Anig11862	KO: K00031 isocitrate dehydrogenase
R00274	Glutathione:hydrogen-peroxide oxidoreductase	H2O2 + 2 Glutathione = Oxidized glutathione + 2 H2O	C00027 + 2 C00051 = C00127 + 2 C00001	1	51	127								PATH: rn00480 Glutathione metabolism	1.11.1.9	An02g08110	1.11.1.9	Anig00934	KO: K00432 glutathione peroxidase
R00275	Superoxide:superoxide oxidoreductase	2 O2.- + 2 H+ = H2O2 + Oxygen	2 C00704 + 2 C00080 = C00027 + C00007	0	704	7	704	27							1.15.1.1	An01g12530 An02g09160 An04g04870 An07g03770 An07g09250 An08g03290 An08g03890	1.15.1.1	Anig05699 Anig01348 Anig06138 Anig08259 Anig09121 Anig01334 Anig03851
R00277	Pyridoxamine-5'-phosphate:oxygen oxidoreductase (deaminating)	Pyridoxamine phosphate + H2O + Oxygen = Pyridoxal phosphate + NH3 + H2O2	C00647 + C00001 + C00007 = C00018 + C00014 + C00027	1	647	18								PATH: rn00750 Vitamin B6 metabolism PATH: rn00910 Nitrogen metabolism	1.4.3.5	An14g04040 An14g04050	1.4.3.5	Anig07586 Anig07587	KO: K00275 pyridoxamine 5'-phosphate oxidase
R00278	Pyridoxine 5-phosphate:oxygen oxidoreductase (deaminating)	Pyridoxine phosphate + Oxygen = H2O2 + Pyridoxal phosphate	C00627 + C00007 = C00027 + C00018	1	627	18								PATH: rn00750 Vitamin B6 metabolism	1.4.3.5	An14g04040 An14g04050	1.4.3.5	Anig07586 Anig07587	KO: K00275 pyridoxamine 5'-phosphate oxidase
R00281	NADH:(quinone-acceptor) oxidoreductase	Acceptor + NADH = Reduced acceptor + NAD+	C00028 + C00004 = C00030 + C00003	1	4	3								PATH: rn00190 Oxidative phosphorylation	1.6.99.3	An01g09550 An01g12490 An02g05880 An02g09730 An02g11200 An03g00360 An04g00110 An04g00120 An05g00950 An15g04420 An12g04330 An06g00130 An06g01390 An07g04180 An08g04240 An08g04910 An08g10680 An08g10690 An09g06850 An11g09350 An11g09390 An11g11290 An12g07520 An14g00060 An15g00690 An16g02130 An16g08740 An18g01680 An18g05670	1.6.99.3	Anig11605 Anig03476 Anig01213 Anig12393 Anig06484 Anig08223 Anig05902 Anig12708 Anig07987 Anig09806 Anig13491 Anig02696 Anig13051 Anig00092 Anig10955 Anig11192 Anig07582 Anig13850 Anig10936 Anig11894 Anig05929 Anig02268 Anig05796 Anig10117	KO: K00356 NADH dehydrogenase KO: K03885 NADH dehydrogenase KO: K03934 NADH dehydrogenase (ubiquinone) Fe-S protein 1 KO: K03934 NADH dehydrogenase (ubiquinone) Fe-S protein 1 KO: K03935 NADH dehydrogenase (ubiquinone) Fe-S protein 2 KO: K03935 NADH dehydrogenase (ubiquinone) Fe-S protein 2 KO: K03936 NADH dehydrogenase (ubiquinone) Fe-S protein 3 KO: K03936 NADH dehydrogenase (ubiquinone) Fe-S p…
R00282	NADPH:(quinone-acceptor) oxidoreductase	Acceptor + NADPH = Reduced acceptor + NADP+	C00028 + C00005 = C00030 + C00006	0	5	6									1.6.99.1	An07g08760 An08g09330 An11g08510	1.6.99.1	Anig12029 Anig06786 Anig04491 Anig03254 Anig07565
R00286	UDPglucose:NAD+ oxidoreductase	UDPglucose + H2O + 2 NAD+ = UDPglucuronate + 2 NADH + H+	C00029 + C00001 + 2 C00003 = C00167 + 2 C00004 + C00080	0	29	167								PATH: rn00040 Pentose and glucuronate interconversions PATH: rn00500 Starch and sucrose metabolism PATH: rn00520 Nucleotide sugars metabolism	1.1.1.22	An01g09820 An03g03480 An08g09980	1.1.1.22	Anig09264 Anig02914 Anig13498	KO: K00012 UDPglucose 6-dehydrogenase
R00287	UDPglucose pyrophosphohydrolase	UDPglucose + H2O = UMP + D-Glucose 1-phosphate	C00029 + C00001 = C00105 + C00103	1	29	103								PATH: rn00240 Pyrimidine metabolism PATH: rn00500 Starch and sucrose metabolism	3.6.1.9	An15g03530	3.6.1.9	Anig01968	KO: K01513 nucleotide pyrophosphatase KO: K04765 ATP diphosphatase
R00289	UTP:alpha-D-glucose-1-phosphate uridylyltransferase	UTP + D-Glucose 1-phosphate = Pyrophosphate + UDPglucose	C00075 + C00103 = C00013 + C00029	1	103	29								PATH: rn00040 Pentose and glucuronate interconversions PATH: rn00052 Galactose metabolism PATH: rn00500 Starch and sucrose metabolism PATH: rn00520 Nucleotide sugars metabolism	2.7.7.9	An12g00820	2.7.7.9	Anig06480	KO: K00963 UTP--glucose-1-phosphate uridylyltransferase
R00291	UDPglucose 4-epimerase	UDPglucose = UDP-D-galactose	C00029 = C00052	0	29	52								PATH: rn00052 Galactose metabolism PATH: rn00520 Nucleotide sugars metabolism	5.1.3.2	An01g11440 An01g12220 An02g08750 An02g11320 An03g01190 An03g02160 An12g04260 An12g10410 An14g03820	5.1.3.2	Anig08754 Anig01345 Anig08797 Anig01981 Anig13770 Anig02401 Anig01586 Anig10225 Anig00913	KO: K01784 UDP-glucose 4-epimerase
R00292	UDPglucose:glycogen 4-alpha-D-glucosyltransferase	UDPglucose + Amylose = UDP + Amylose	C00029 + C00718 = C00015 + C00718	1	29	718	718	718						PATH: rn00500 Starch and sucrose metabolism	2.4.1.11	An02g10310	2.4.1.11	Anig01768	KO: K00693 glycogen(starch) synthase
R00294	Nitrous-oxide:(acceptor) oxidoreductase (NO-forming)	Reduced acceptor + 2 Nitric oxide = Nitrous oxide + Acceptor + H2O	C00030 + 2 C00533 = C00887 + C00028 + C00001	0	533	887									1.7.99.7	An07g08930	1.7.99.7	Anig10538
R00299	ATP:D-glucose 6-phosphotransferase	ATP + D-Glucose = ADP + D-Glucose 6-phosphate	C00002 + C00031 = C00008 + C00092	1	31	92									2.7.1.1 2.7.1.2	An02g14380 An06g00380 An12g08610 An13g00510 An15g05940 An16g01620	2.7.1.1 2.7.1.2	Anig10488 Anig07157 Anig06094 Anig03416 Anig05337 Anig12979 Anig00906
R00305	D-Glucose:(pyrroloquinone-quinone) 1-oxidoreductase	D-Glucose + Acceptor = D-Glucono-1,5-lactone + Reduced acceptor	C00031 + C00028 = C00198 + C00030	0	31	198								PATH: rn00030 Pentose phosphate pathway	1.1.99.10	An18g01120	1.1.99.10	Anig12489	KO: K00115 glucose dehydrogenase (acceptor)
R00308	1,3-beta-D-Glucan glucanohydrolase	1,3-beta-D-Glucan + H2O = D-Glucose + 1,3-beta-D-Glucan	C00965 + C00001 = C00031 + C00965	1	965	31	965	965						PATH: rn00500 Starch and sucrose metabolism	3.2.1.39	An01g03090	3.2.1.39	Anig08488	KO: K01199 glucan endo-1,3-beta-D-glucosidase
R00310	Protoporphyrin ferro-lyase	Protoporphyrin + Iron = Heme + 2 H+	C02191 + C00023 = C00032 + 2 C00080	1	32	2191								PATH: rn00860 Porphyrin and chlorophyll metabolism	4.99.1.1	An15g02690	4.99.1.1	Anig05610	KO: K01772 ferrochelatase
R00315	ATP:acetate phosphotransferase	ATP + Acetate = ADP + Acetyl phosphate	C00002 + C00033 = C00008 + C00227	0	33	227								PATH: rn00430 Taurine and hypotaurine metabolism PATH: rn00620 Pyruvate metabolism	2.7.2.1	An02g06420	2.7.2.1	Anig11907	KO: K00925 acetate kinase
R00316	Acetate:CoA ligase (AMP-forming)	ATP + Acetate = Pyrophosphate + Acetyl adenylate	C00002 + C00033 = C00013 + C05993	1	33	5993								PATH: rn00620 Pyruvate metabolism	6.2.1.1	An04g05620	6.2.1.1	Anig05506	KO: K01895 acetyl-CoA synthetase
R00317	Acetyl phosphate phosphohydrolase	Acetyl phosphate + H2O = Acetate + Orthophosphate	C00227 + C00001 = C00033 + C00009	1	227	33								PATH: rn00620 Pyruvate metabolism	3.6.1.7	An07g04390 An11g04790	3.6.1.7	Anig09463 Anig10276 Anig05219	KO: K01512 acylphosphatase
R00319	(S)-Lactate:oxygen 2-oxidoreductase(decarboxylating)	(S)-Lactate + Oxygen = Acetate + CO2 + H2O	C00186 + C00007 = C00033 + C00011 + C00001	1	186	33								PATH: rn00620 Pyruvate metabolism	1.13.12.4	An04g01450	1.13.12.4	Anig12019	KO: K00467 lactate 2-monooxygenase
R00321	Acetamide amidohydrolase	Acetamide + H2O = Acetate + NH3	C06244 + C00001 = C00033 + C00014	1	6244	33								PATH: rn00910 Nitrogen metabolism	3.5.1.4	An01g12500 An01g13000 An01g14270 An01g14280 An02g00190 An02g00340 An11g08900 An03g00410 An03g05880 An08g09020 An07g00100 An07g03960 An09g01020 An09g04990 An11g02980 An12g01020 An12g10150 An14g00670 An14g00750 An15g00290 An16g07500	3.5.1.4	Anig02952 Anig08617 Anig13764 Anig08620 Anig12839 Anig05558 Anig04987 Anig12475 Anig13439 Anig08297 Anig07907 Anig10852 Anig06741 Anig01403 Anig09691 Anig02257 Anig03712 Anig13063 Anig05431 Anig11838 Anig10045 Anig12539
R00328	GDP phosphohydrolase	GDP + H2O = GMP + Orthophosphate	C00035 + C00001 = C00144 + C00009	1	35	144								PATH: rn00230 Purine metabolism	3.6.1.42 3.6.1.5	An08g04450 An14g02370	3.6.1.42 3.6.1.5	Anig06174 Anig06144	KO: K01510 apyrase KO: K01511 nucleoside-diphosphatase
R00330	ATP:nucleoside-diphosphate phosphatransferase	ATP + GDP = ADP + GTP	C00002 + C00035 = C00008 + C00044	0	35	44								PATH: rn00230 Purine metabolism	2.7.4.6	An09g05870	2.7.4.6	Anig05085	KO: K00940 nucleoside-diphosphate kinase
R00331	ATP:nucleoside-diphosphate phosphatransferase	ATP + GDP = ADP + Nucleoside triphosphate	C00002 + C00035 = C00008 + C00201	0	2	8	35	201							2.7.4.6	An09g05870	2.7.4.6	Anig05085
R00332	ATP:(d)GMP phosphotransferase	ATP + GMP = ADP + GDP	C00002 + C00144 = C00008 + C00035	1	144	35								PATH: rn00230 Purine metabolism	2.7.4.8	An01g07070 An08g00290 An08g00300	2.7.4.8	Anig00612 Anig05387	KO: K00942 guanylate kinase
R00335	GTP phosphohydrolase (vesicle-releasing)	GTP + H2O = GDP + Orthophosphate	C00044 + C00001 = C00035 + C00009	1	44	35								PATH: rn00230 Purine metabolism	3.6.5.1 3.6.5.3 3.6.5.4 3.6.5.2 3.6.1.5	An01g01380 An01g03070 An01g03260 An01g04300 An01g05190 An01g06250 An01g06270 An01g08000 An01g09120 An01g12060 An01g13700 An02g01260 An02g05700 An02g07130 An02g08950 An02g10400 An02g10450 An02g11570 An02g11580 An02g13500 An02g14610 An03g06950 An04g00900 An04g01650 An04g01670 An04g02550 An04g03250 An04g03850 An08g12200 An11g07530 An09g00640 An13g03550 An04g05950 An04g06190 An04g07970 An05g00140 An0…	3.6.5.1 3.6.5.3 3.6.5.4 3.6.5.2 3.6.1.5	Anig03490 Anig08316 Anig09950 Anig11479 Anig00998 Anig05766 Anig05231 Anig06398 Anig03226 Anig08808 Anig13138 Anig02571 Anig11068 Anig12500 Anig03230 Anig09858 Anig12271 Anig13416 Anig08071 Anig08070 Anig02984 Anig07733 Anig13709 Anig12201 Anig08555 Anig07871 Anig12921 Anig05355 Anig03595 Anig08042 Anig08771 Anig12961 Anig07637 Anig11337 Anig03703 Anig13240 Anig08700 Anig04977 Anig05894 Anig09313…	KO: K01510 apyrase
R00338	Oxaloacetate acetylhydrolase	Oxaloacetate + H2O = Oxalate + Acetate	C00036 + C00001 = C00209 + C00033	1	36	33	36	209							3.7.1.1	An10g00820	3.7.1.1	Anig07480
R00341	ATP:oxaloacetate carboxy-lyase (transphosphorylating)	ATP + Oxaloacetate = ADP + Phosphoenolpyruvate + CO2	C00002 + C00036 = C00008 + C00074 + C00011	1	36	74								PATH: rn00020 Citrate cycle (TCA cycle) PATH: rn00620 Pyruvate metabolism PATH: rn00710 Carbon fixation	4.1.1.49	An11g02550	4.1.1.49	Anig01945	KO: K01610 phosphoenolpyruvate carboxykinase (ATP)
R00342	(S)-Malate:NADP+ oxidoreductase	(S)-Malate + NAD+ = Oxaloacetate + NADH + H+	C00149 + C00003 = C00036 + C00004 + C00080	0	149	36								PATH: rn00020 Citrate cycle (TCA cycle) PATH: rn00620 Pyruvate metabolism PATH: rn00630 Glyoxylate and dicarboxylate metabolism PATH: rn00710 Carbon fixation PATH: rn00720 Reductive carboxylate cycle (CO2 fixation)	1.1.1.37	An05g00990 An07g02160 An11g07190 An15g00070 An16g00120	1.1.1.37	Anig13617 Anig00343 Anig11246 Anig13626	KO: K00024 malate dehydrogenase
R00344	Pyruvate:carbon-dioxide ligase (ADP-forming)	ATP + Pyruvate + HCO3- = ADP + Orthophosphate + Oxaloacetate	C00002 + C00022 + C00288 = C00008 + C00009 + C00036	0	22	36								PATH: rn00020 Citrate cycle (TCA cycle) PATH: rn00252 Alanine and aspartate metabolism PATH: rn00620 Pyruvate metabolism	6.4.1.1	An04g02090 An15g02820	6.4.1.1	Anig00743 Anig04494	KO: K01958 pyruvate carboxylase
R00351	Citrate oxaloacetate-lyase ((pro-3S)-CH2COO- -> acetyl-CoA)	Citrate + CoA = Acetyl-CoA + H2O + Oxaloacetate	C00158 + C00010 = C00024 + C00001 + C00036	0	158	24	158	36						PATH: rn00020 Citrate cycle (TCA cycle) PATH: rn00630 Glyoxylate and dicarboxylate metabolism	2.3.3.1	An01g09940 An08g10920 An09g03570 An09g06680	2.3.3.1	Anig10631 Anig08443 Anig12406 Anig07591	KO: K01647 citrate synthase
R00352	ATP:citrate oxaloacetate-lyase ((pro-3S)-CH2COO- ->acetyl-CoA) (ATP-dephosphorylating)	ADP + Orthophosphate + Acetyl-CoA + Oxaloacetate = ATP + Citrate + CoA	C00008 + C00009 + C00024 + C00036 = C00002 + C00158 + C00010	0	24	158	36	158						PATH: rn00020 Citrate cycle (TCA cycle)	2.3.3.8	An11g00510 An11g00530	2.3.3.8	Anig09231 Anig01824	KO: K01648 ATP citrate (pro-S)-lyase
R00355	L-Aspartate:2-oxoglutarate aminotransferase	L-Aspartate + 2-Oxoglutarate = Oxaloacetate + L-Glutamate	C00049 + C00026 = C00036 + C00025	0	26	25	49	36						PATH: rn00251 Glutamate metabolism PATH: rn00252 Alanine and aspartate metabolism PATH: rn00710 Carbon fixation	2.6.1.1	An02g10160 An03g00050 An03g01120 An07g05040 An04g05130 An04g05490 An04g06380 An07g09180 An09g02390 An11g02620 An12g07870 An16g05570	2.6.1.1	Anig06477 Anig03883 Anig13777 Anig01729 Anig07714 Anig06991 Anig06429 Anig10912 Anig01096 Anig05082 Anig10879	KO: K00811 aspartate aminotransferase
R00356		5-(2'-Carboxyethyl)-4,6-dihydroxypicolinate + 2 Oxygen = Oxaloacetate + 2-Oxoglutarate + NH3	C05655 + 2 C00007 = C00036 + C00026 + C00014	1	5655	36	5655	26						PATH: rn00380 Tryptophan metabolism	1.13.11.-	An03g00350 An03g06330 An05g02580 An11g05810 An12g05150 An12g07430 An12g10740 An15g00990 An16g01340	1.13.11.-	Anig00576 Anig06428 Anig08334 Anig08585 Anig12136 Anig11005 Anig04671 Anig03814	KO: K00465
R00357	L-Aspartic acid:oxygen oxidoreductase (deaminating)	L-Aspartate + H2O + Oxygen = Oxaloacetate + NH3 + H2O2	C00049 + C00001 + C00007 = C00036 + C00014 + C00027	1	49	36								PATH: rn00252 Alanine and aspartate metabolism	1.4.3.2	An08g10800	1.4.3.2	Anig03614 Anig00624	KO: K00278 L-aspartate oxidase KO: K03334 L-amino-acid oxidase
R00359	D-Aspartate:oxygen oxidoreductase (deaminating)	D-Aspartate + H2O + Oxygen = Oxaloacetate + NH3 + H2O2	C00402 + C00001 + C00007 = C00036 + C00014 + C00027	1	402	36								PATH: rn00252 Alanine and aspartate metabolism PATH: rn00910 Nitrogen metabolism	1.4.3.1	An01g02430 An14g03310	1.4.3.1	Anig11379 Anig04048	KO: K00272 D-aspartate oxidase
R00362	Citrate oxaloacetate-lyase ((pro-3S)-CH2COO- -->acetate)	Citrate = Acetate + Oxaloacetate	C00158 = C00033 + C00036	0	158	33	158	36						PATH: rn00020 Citrate cycle (TCA cycle) PATH: rn00720 Reductive carboxylate cycle (CO2 fixation)	4.1.3.6	An01g08610			KO: K01642 citrate lyase
R00366	Aminoacetic acid:oxygen oxidoreductase (deaminating)	Glycine + H2O + Oxygen = Glyoxylate + NH3 + H2O2	C00037 + C00001 + C00007 = C00048 + C00014 + C00027	1	37	48								PATH: rn00260 Glycine, serine and threonine metabolism PATH: rn00910 Nitrogen metabolism	1.4.3.3	An01g02430 An06g02340 An14g03310 An14g05380	1.4.3.3	Anig11379 Anig07948 Anig04048 Anig13171	KO: K00273 D-amino-acid oxidase
R00370	Acetyl-CoA:glycine C-acetyltransferase	Acetyl-CoA + Glycine = CoA + 2-Amino-3-oxobutanoate	C00024 + C00037 = C00010 + C03214	1	24	3214	37	3214							2.3.1.29	An17g01480	2.3.1.29	Anig07033
R00371	Succinyl-CoA:glycine C-succinyl-transferase(decarboxylating)	Acetyl-CoA + Glycine = CoA + L-2-Amino-3-oxobutanoic acid	C00024 + C00037 = C00010 + C03508	1	37	3508	24	3508						PATH: rn00260 Glycine, serine and threonine metabolism	2.3.1.29 2.3.1.37	An17g01480	2.3.1.29 2.3.1.37	Anig07033	KO: K00639 glycine C-acetyltransferase KO: K00643 5-aminolevulinate synthase
R00375	Deoxyadenosine 5'-triphosphate:DNA deoxynucleotidyltransferase (DNA-directed)	dATP + DNA = Pyrophosphate + DNA	C00131 + C00039 = C00013 + C00039	1	39	39	131	39						PATH: rn00230 Purine metabolism	2.7.7.7	An01g04520 An02g02510 An02g11980 An02g14830 An04g02270 An04g02280 An04g05500 An04g05540 An07g04130 An08g02440 An08g02510 An11g00720 An11g01950 An11g09550 An12g01930 An12g04490 An13g00650 An14g04070 An14g06200 An14g06560 An15g00270 An15g07150 An16g01580 An16g03060	2.7.7.7	Anig04444 Anig02184 Anig05888 Anig08389 Anig08597 Anig07713 Anig08103 Anig02548 Anig02478 Anig02002 Anig12059 Anig06107 Anig11723 Anig13465 Anig09610 Anig11742 Anig03442 Anig05444 Anig00465 Anig11836 Anig13565 Anig02492 Anig06547 Anig00208 Anig03989 Anig08731	KO: K02319 DNA polymerase I KO: K02335 DNA polymerase I KO: K04330 DNA polymerase III complex {K02337+K03763+K02342+K02345+K02343+K02341+K02340+K02339 +K02344+K02338} KO: K04474 DNA polymerase alpha / primase complex {K02320+K02321+K02685+K02684} KO: K04475 DNA polymerase delta complex {K02327+K02328+K03504+K03505} KO: K04476 DNA polymerase epsilon complex {K02324+K02325+K02326+K03506} KO: K04481…
R00376	Deoxyguanosine 5'-triphosphate:DNA deoxynucleotidyltransferase (DNA-directed)	dGTP + DNA = Pyrophosphate + DNA	C00286 + C00039 = C00013 + C00039	1	39	39	286	39						PATH: rn00230 Purine metabolism	2.7.7.7	An01g04520 An02g02510 An02g11980 An02g14830 An04g02270 An04g02280 An04g05500 An04g05540 An07g04130 An08g02440 An08g02510 An11g00720 An11g01950 An11g09550 An12g01930 An12g04490 An13g00650 An14g04070 An14g06200 An14g06560 An15g00270 An15g07150 An16g01580 An16g03060	2.7.7.7	Anig04444 Anig02184 Anig05888 Anig08389 Anig08597 Anig07713 Anig08103 Anig02548 Anig02478 Anig02002 Anig12059 Anig06107 Anig11723 Anig13465 Anig09610 Anig11742 Anig03442 Anig05444 Anig00465 Anig11836 Anig13565 Anig02492 Anig06547 Anig00208 Anig03989 Anig08731	KO: K02319 DNA polymerase I KO: K02335 DNA polymerase I KO: K04330 DNA polymerase III complex {K02337+K03763+K02342+K02345+K02343+K02341+K02340+K02339 +K02344+K02338} KO: K04474 DNA polymerase alpha / primase complex {K02320+K02321+K02685+K02684} KO: K04475 DNA polymerase delta complex {K02327+K02328+K03504+K03505} KO: K04476 DNA polymerase epsilon complex {K02324+K02325+K02326+K03506} KO: K04481…
R00377	Deoxycytidine triphosphate:DNA deoxynucleotidyltransferase (DNA-directed)	dCTP + DNA = Pyrophosphate + DNA	C00458 + C00039 = C00013 + C00039	1	39	39	458	39						PATH: rn00240 Pyrimidine metabolism	2.7.7.7	An01g04520 An02g02510 An02g11980 An02g14830 An04g02270 An04g02280 An04g05500 An04g05540 An07g04130 An08g02440 An08g02510 An11g00720 An11g01950 An11g09550 An12g01930 An12g04490 An13g00650 An14g04070 An14g06200 An14g06560 An15g00270 An15g07150 An16g01580 An16g03060	2.7.7.7	Anig04444 Anig02184 Anig05888 Anig08389 Anig08597 Anig07713 Anig08103 Anig02548 Anig02478 Anig02002 Anig12059 Anig06107 Anig11723 Anig13465 Anig09610 Anig11742 Anig03442 Anig05444 Anig00465 Anig11836 Anig13565 Anig02492 Anig06547 Anig00208 Anig03989 Anig08731	KO: K02319 DNA polymerase I KO: K02335 DNA polymerase I KO: K04330 DNA polymerase III complex {K02337+K03763+K02342+K02345+K02343+K02341+K02340+K02339 +K02344+K02338} KO: K04474 DNA polymerase alpha / primase complex {K02320+K02321+K02685+K02684} KO: K04475 DNA polymerase delta complex {K02327+K02328+K03504+K03505} KO: K04476 DNA polymerase epsilon complex {K02324+K02325+K02326+K03506} KO: K04481…
R00378	Thymidine triphosphate:DNA deoxynucleotidyltransferase (DNA-directed)	dTTP + DNA = Pyrophosphate + DNA	C00459 + C00039 = C00013 + C00039	1	39	39	459	39						PATH: rn00240 Pyrimidine metabolism	2.7.7.7	An01g04520 An02g02510 An02g11980 An02g14830 An04g02270 An04g02280 An04g05500 An04g05540 An07g04130 An08g02440 An08g02510 An11g00720 An11g01950 An11g09550 An12g01930 An12g04490 An13g00650 An14g04070 An14g06200 An14g06560 An15g00270 An15g07150 An16g01580 An16g03060	2.7.7.7	Anig04444 Anig02184 Anig05888 Anig08389 Anig08597 Anig07713 Anig08103 Anig02548 Anig02478 Anig02002 Anig12059 Anig06107 Anig11723 Anig13465 Anig09610 Anig11742 Anig03442 Anig05444 Anig00465 Anig11836 Anig13565 Anig02492 Anig06547 Anig00208 Anig03989 Anig08731	KO: K02319 DNA polymerase I KO: K02335 DNA polymerase I KO: K04330 DNA polymerase III complex {K02337+K03763+K02342+K02345+K02343+K02341+K02340+K02339 +K02344+K02338} KO: K04474 DNA polymerase alpha / primase complex {K02320+K02321+K02685+K02684} KO: K04475 DNA polymerase delta complex {K02327+K02328+K03504+K03505} KO: K04476 DNA polymerase epsilon complex {K02324+K02325+K02326+K03506} KO: K04481…
R00379	Deoxynucleoside triphosphate:DNA deoxynucleotidyltransferase (DNA-directed)	Deoxynucleoside triphosphate + DNA = Pyrophosphate + DNA	C00677 + C00039 = C00013 + C00039	1	39	39	677	39							2.7.7.49 2.7.7.7	An01g00480 An01g04520 An02g02510 An02g09120 An04g05900 An04g06790 An06g00090 An02g10010 An02g11980 An02g14830 An04g02270 An04g02280 An04g05500 An04g05540 An05g01980 An05g02090 An06g02630 An07g00900 An07g04130 An08g02440 An08g02510 An08g06260 An08g10220 An08g11520 An09g00770 An09g00980 An10g00740 An11g00720 An11g01950 An11g06380 An11g07250 An11g08670 An11g09550 An12g01930 An12g04490 An12g06430 An1…	2.7.7.49 2.7.7.7	Anig07873 Anig04444 Anig02184 Anig13665 Anig00829 Anig05888 Anig08389 Anig08597 Anig07713 Anig08103 Anig01469 Anig02548 Anig02478 Anig02002 Anig11690 Anig05039 Anig01281 Anig00512 Anig12059 Anig06107 Anig11723 Anig13465 Anig09610 Anig13832 Anig11742 Anig03442 Anig05444 Anig00465 Anig11836 Anig13565 Anig02492 Anig06547 Anig00208 Anig13890 Anig00749 Anig03989 Anig05022 Anig05319 Anig05324 Anig08731…
R00380	S-Adenosyl-L-methionine:DNA (cytosine-5-)-methyltransferase	S-Adenosyl-L-methionine + DNA = S-Adenosyl-L-homocysteine + DNA 5-methylcytosine	C00019 + C00039 = C00021 + C02967	1	39	2967									2.1.1.37	An15g01770	2.1.1.37	Anig12496
R00381	(Deoxyribonucleotide)n:(Deoxyribonucleotide)m ligase (AMP-forming)	ATP + DNA(n) + DNA(m) = AMP + Pyrophosphate + DNA(n+m)	C00002 + C00039(n) + C00039(m) = C00020 + C00013 + C00039(n+m)	1	39	39									6.5.1.1	An02g06880 An02g06890 An02g10370 An03g02640 An12g04690	6.5.1.1	Anig06066 Anig12268 Anig13557 Anig12519 Anig00292
R00383	Acyl-CoA hydrolase	Acyl-CoA + H2O = CoA + Carboxylate	C00040 + C00001 = C00010 + C00060	1	40	60									3.1.2.20	An01g13490	3.1.2.20	Anig11945
R00385	Acyl-CoA:NADP+ 2-oxidoreductase	Acyl-CoA + NADP+ = 2,3-Dehydroacyl-CoA + NADPH	C00040 + C00006 = C00605 + C00005	0	40	605									1.3.1.8	An14g03240	1.3.1.8	Anig10075
R00388	Acyl-CoA:oxygen 2-oxidoreductase	Acyl-CoA + Oxygen = trans-2,3-Dehydroacyl-CoA + H2O2	C00040 + C00007 = C00658 + C00027	0	40	658									1.3.3.6	An05g01410 An11g04940	1.3.3.6	Anig13621 Anig01127 Anig01126 Anig11937
R00389	Acid:CoA ligase (AMP-forming)	ATP + Acid + CoA = AMP + Pyrophosphate + Acyl-CoA	C00002 + C00174 + C00010 = C00020 + C00013 + C00040	1	174	40									6.2.1.2	An02g09910	6.2.1.2	Anig04612
R00390	Long-chain carboxylate:CoA ligase (AMP-forming)	ATP + Long-chain carboxylate + CoA = AMP + Pyrophosphate + Acyl-CoA	C00002 + C00347 + C00010 = C00020 + C00013 + C00040	1	347	40									6.2.1.3	An02g00210 An04g01370 An06g01320 An07g00040 An07g05210 An08g06100 An09g01820 An09g06740 An11g07310 An14g05630 An16g04830 An16g05150 An18g03800	6.2.1.3	Anig02281 Anig01927 Anig12046 Anig02626 Anig11411 Anig01440 Anig02046 Anig05410 Anig13371 Anig00152 Anig00151 Anig13320 Anig13573 Anig09396 Anig00214 Anig00449
R00391	Acyl-CoA:acetyl-CoA C-acyltransferase	Acyl-CoA + Acetyl-CoA = CoA + 3-Oxoacyl-CoA	C00040 + C00024 = C00010 + C00264	1	24	264	40	264							2.3.1.16	An02g03320 An04g00740 An04g05720 An08g05400 An13g00590	2.3.1.16	Anig06614 Anig00336 Anig09734 Anig06651
R00392	Acyl-CoA:(acceptor) 2,3-oxidoreductase	Acyl-CoA + Acceptor = 2,3-Dehydroacyl-CoA + Reduced acceptor	C00040 + C00028 = C00605 + C00030	0	40	605									1.3.99.3 1.3.99.13	An01g05030 An04g03290 An07g00260 An11g00400 An13g03940 An14g03240 An17g01150	1.3.99.3 1.3.99.13	Anig13035 Anig01490 Anig05419 Anig13703 Anig10075 Anig04200
R00393	Acyl-CoA:acetate CoA-transferase	Acyl-CoA + Acetate = Fatty acid anion + Acetyl-CoA	C00040 + C00033 = C02403 + C00024	0	33	24	40	2403									2.8.3.8	Anig06061
R00399		L-Alanine + Acetyl-CoA = 2-Amino-4-oxopentanoic acid + CoA	C00041 + C00024 = C03341 + C00010	1	41	3341	24	3341						PATH: rn00472 D-Arginine and D-ornithine metabolism	2.3.1.-	An01g01130 An01g01160 An01g02030 An03g06380 An01g04410 An01g06930 An01g06950 An01g08160 An01g10570 An01g11140 An01g12040 An01g13130 An02g03510 An02g05000 An02g08570 An02g09430 An11g05570 An03g01820 An09g01860 An03g05140 An11g04280 An12g02730 An15g07920 An04g04340 An11g09720 An04g05840 An04g05930 An04g09530 An04g09830 An05g00200 An05g02370 An07g01030 An07g09770 An12g05630 An08g00020 An08g00030 An0…	2.3.1.-	Anig05301 Anig13346 Anig05046 Anig13306 Anig09342 Anig09669 Anig03463 Anig01177 Anig04940 Anig13136 Anig04432 Anig06087 Anig01779 Anig01370 Anig04244 Anig08562 Anig13934 Anig07227 Anig10154 Anig07899 Anig05179 Anig10210 Anig05449 Anig10492 Anig06426 Anig04017 Anig03373 Anig05420 Anig04142 Anig09089 Anig01967 Anig11581 Anig03203 Anig06476 Anig03844 Anig07199 Anig13056 Anig05523 Anig11753 Anig08999…
R00401	L-Alanine racemase	L-Alanine = D-Alanine	C00041 = C00133	0	41	133								PATH: rn00252 Alanine and aspartate metabolism PATH: rn00473 D-Alanine metabolism	5.1.1.1	An02g13090 An03g02300 An14g00550 An15g03260	5.1.1.1	Anig12575 Anig06321 Anig00976 Anig07708	KO: K01775 alanine racemase
R00405	Succinate:CoA ligase (ADP-forming)	ATP + Succinate + CoA = ADP + Orthophosphate + Succinyl-CoA	C00002 + C00042 + C00010 = C00008 + C00009 + C00091	0	42	91								PATH: rn00020 Citrate cycle (TCA cycle) PATH: rn00640 Propanoate metabolism PATH: rn00720 Reductive carboxylate cycle (CO2 fixation)	6.2.1.5	An08g02970 An14g00310 An17g01670	6.2.1.5	Anig05569 Anig12757 Anig02322	KO: K01901 succinyl-CoA synthetase
R00408	Succinate:(acceptor) oxidoreductase	Succinate + FAD = FADH2 + Fumarate	C00042 + C00016 = C01352 + C00122	0	42	122								PATH: rn00650 Butanoate metabolism PATH: rn00720 Reductive carboxylate cycle (CO2 fixation)	1.3.99.1	An01g02000 An06g00990 An01g13930 An02g05410 An08g04730 An14g04400 An16g07150	1.3.99.1	Anig10996 Anig07007 Anig04146 Anig02763 Anig04344 Anig06339 Anig12730 Anig05846	KO: K00238 succinate dehydrogenase KO: K00239 succinate dehydrogenase flavoprotein subunit KO: K00240 succinate dehydrogenase iron-sulfur protein KO: K00241 succinate dehydrogenase cytochrome b-556 subunit KO: K00242 succinate dehydrogenase hydrophobic membrane anchor protein KO: K00244 fumarate reductase flavoprotein subunit KO: K00245 fumarate reductase iron-sulfur protein KO: K00246 fumarate r…
R00409	(2S,3R)-3-Hydroxybutane-1,2,3-tricarboxylate pyruvate-lyase	(2S,3R)-3-Hydroxybutane-1,2,3-tricarboxylate = Pyruvate + Succinate	C04593 = C00022 + C00042	0	4593	22	4593	42						PATH: rn00640 Propanoate metabolism	4.1.3.30	An07g08390 An12g05180 An15g02980 An15g07720	4.1.3.30	Anig08321 Anig10020 Anig13756 Anig07963	KO: K03417 methylisocitrate lyase
R00410	Succinyl-CoA:3-oxo-acid CoA-transferase	Succinyl-CoA + Acetoacetate = Succinate + Acetoacetyl-CoA	C00091 + C00164 = C00042 + C00332	0	91	42	164	332						PATH: rn00072 Synthesis and degradation of ketone bodies PATH: rn00280 Valine, leucine and isoleucine degradation PATH: rn00650 Butanoate metabolism	2.8.3.5	An01g00200 An01g03000 An06g01370	2.8.3.5	Anig09551 Anig00243 Anig05856	KO: K01027 3-oxoacid CoA-transferase
R00411		N2-Succinyl-L-glutamate + H2O = L-Glutamate + Succinate	C05931 + C00001 = C00025 + C00042	1	5931	42	5931	25						PATH: rn00330 Arginine and proline metabolism	3.5.1.-	An01g06310 An01g07390 An01g07400 An01g07640 An01g11610 An01g14950 An02g14390 An03g04140 An04g07110 An12g04480 An07g07850 An07g08380 An09g06520 An11g05760 An11g06980 An11g08890 An12g10500 An14g00560 An14g06640 An15g01800 An15g02110 An15g05120 An18g04560	3.5.1.-	Anig03923 Anig03854 Anig10082 Anig08610 Anig11639 Anig10486 Anig02467 Anig03587 Anig02092 Anig07359 Anig08320 Anig05879 Anig07074 Anig08576 Anig04207 Anig05119 Anig01454 Anig07488 Anig06601 Anig10607 Anig04557 Anig05454 Anig02105 Anig05114	KO: K05526 succinylglutamate desuccinylase
R00412	Succinate:(acceptor) oxidoreductase	Succinate + Acceptor = Fumarate + Reduced acceptor	C00042 + C00028 = C00122 + C00030	0	42	122								PATH: rn00020 Citrate cycle (TCA cycle) PATH: rn00190 Oxidative phosphorylation PATH: rn00632 Benzoate degradation via CoA ligation	1.3.99.1	An01g02000 An06g00990 An01g13930 An02g05410 An08g04730 An14g04400 An16g07150	1.3.99.1	Anig10996 Anig07007 Anig04146 Anig02763 Anig04344 Anig06339 Anig12730 Anig05846	KO: K00238 succinate dehydrogenase KO: K00239 succinate dehydrogenase flavoprotein subunit KO: K00240 succinate dehydrogenase iron-sulfur protein KO: K00241 succinate dehydrogenase cytochrome b-556 subunit KO: K00242 succinate dehydrogenase hydrophobic membrane anchor protein KO: K00244 fumarate reductase flavoprotein subunit KO: K00245 fumarate reductase iron-sulfur protein KO: K00246 fumarate r…
R00415	UTP:N-acetyl-alpha-D-glucosamine-1-phosphate uridylyltransferase	UTP + N-Acetyl-D-glucosamine 1-phosphate = Pyrophosphate + UDP-N-acetyl-D-glucosamine	C00075 + C04256 = C00013 + C00043	1	4256	43								PATH: rn00530 Aminosugars metabolism	2.7.7.23	An12g00480	2.7.7.23	Anig08346	KO: K00972 UDP-N-acetylglucosamine pyrophosphorylase
R00416	UTP:N-acetyl-alpha-D-glucosamine-1-phosphate uridylyltransferase	UTP + N-Acetyl-alpha-D-glucosamine 1-phosphate = Pyrophosphate + UDP-N-acetyl-D-glucosamine	C00075 + C04501 = C00013 + C00043	1	4501	43									2.7.7.23	An12g00480	2.7.7.23	Anig08346
R00424	GTP 7,8-8,9-dihydrolase	GTP + 2 H2O = 2-Amino-4-hydroxy-6-(erythro-1,2,3-trihydroxypropyl)dihydropteridine triphosphate + Formate + H2O	C00044 + 2 C00001 = C04895 + C00058 + C00001	1	44	58	44	4895							3.5.4.16	An09g05310	3.5.4.16	Anig01491
R00425	GTP 7,8-8,9-dihydrolase (pyrophosphate-forming)	GTP + 3 H2O = Formate + 2,5-Diamino-6-hydroxy-4-(5'-phosphoribosylamino)-pyrimidine + Pyrophosphate	C00044 + 3 C00001 = C00058 + C01304 + C00013	1	44	1304	44	58						PATH: rn00740 Riboflavin metabolism	3.5.4.25	An08g06370 An08g10340 An10g00350 An12g09640	3.5.4.25	Anig06020 Anig01543 Anig09910 Anig01107	KO: K01497 GTP cyclohydrolase II
R00428	GTP 7,8-8,9-dihydrolase	GTP + H2O = Formamidopyrimidine nucleoside triphosphate	C00044 + C00001 = C05922	1	44	5922								PATH: rn00790 Folate biosynthesis	3.5.4.16	An09g05310	3.5.4.16	Anig01491	KO: K01495 GTP cyclohydrolase I
R00430	GTP:pyruvate O2-phosphotransferase	GDP + Phosphoenolpyruvate = GTP + Pyruvate	C00035 + C00074 = C00044 + C00022	1	22	74								PATH: rn00230 Purine metabolism	2.7.1.40	An07g08990	2.7.1.40	Anig00736	KO: K00873 pyruvate kinase
R00432	Succinate:CoA ligase (GDP-forming)	GTP + Succinate + CoA = GDP + Orthophosphate + Succinyl-CoA	C00044 + C00042 + C00010 = C00035 + C00009 + C00091	0	42	91								PATH: rn00020 Citrate cycle (TCA cycle) PATH: rn00640 Propanoate metabolism	6.2.1.4	An08g02970 An08g02980 An14g00310 An17g01670	6.2.1.4	Anig05569 Anig12757 Anig02322	KO: K01898 succinate--CoA ligase (GDP-forming)
R00434	GTP pyrophosphate-lyase (cyclizing)	GTP = 3',5'-Cyclic GMP + Pyrophosphate	C00044 = C00942 + C00013	1	44	942								PATH: rn00230 Purine metabolism	4.6.1.1	An01g08240 An04g01660 An11g01520	4.6.1.1	Anig09141 Anig08554 Anig04974 Anig04880	KO: K01768 adenylate cyclase KO: K01769 guanylate cyclase
R00435	ATP:polynucleotide adenylyltransferase	ATP + RNA = Pyrophosphate + RNA	C00002 + C00046 = C00013 + C00046	1	46	46								PATH: rn00230 Purine metabolism	2.7.7.6 2.7.7.19 2.7.7.48	An01g02200 An01g02210 An01g04380 An01g05740 An01g07250 An01g11950 An01g12710 An01g13560 An01g13570 An02g01800 An02g05460 An02g11470 An02g14820 An07g09910 An08g07050 An08g08440 An09g04100 An09g04110 An09g06640 An11g01770 An11g09370 An11g09380 An11g09540 An11g10670 An12g00590 An12g00720 An12g00780 An12g01640 An12g03900 An13g00280 An15g00700 An15g05780 An15g05790 An15g06550 An16g07430 An16g08710 An1…	2.7.7.6 2.7.7.19 2.7.7.48	Anig06970 Anig06969 Anig13304 Anig01868 Anig03943 Anig00747 Anig12480 Anig03848 Anig01026 Anig13350 Anig09789 Anig01615 Anig06101 Anig05940 Anig00869 Anig04532 Anig09502 Anig12739 Anig07584 Anig07583 Anig11724 Anig00383 Anig09763 Anig02039 Anig03338 Anig12722 Anig12721 Anig01532 Anig06117 Anig07061 Anig09256 Anig02161 Anig09241 Anig02561 Anig04659 Anig00145 Anig09455 Anig08681 Anig00232 Anig04948…	KO: K00985 RNA-directed RNA polymerase KO: K04329 DNA-directed RNA polymerase complex, bacteria-type {K03040+K03043+K03046+K03048+K03060} KO: K04470 DNA-directed RNA polymerase complex, archaea-type {K03042+K03041+K03044+K03045+K03053+K03055+K03058+K03047 +K03049+K03050+K03056+K03057+K03059+K03051+K03052+K03054 } KO: K04471 DNA-directed RNA polymerase II complex {K03006+K03010+K03011+K03012+K0301…
R00436	(Ribonucleotide)n:(Ribonucleotide)m ligase(AMP-forming)	ATP + RNA = AMP + Pyrophosphate + RNA(circular)	C00002 + C00046 = C00020 + C00013 + C02073	1	46	2073									6.5.1.3	An08g01480	6.5.1.3	Anig05277
R00437	Polyribonucleotide:orthophosphate nucleotidyltransferase	RNA + Orthophosphate = RNA + ADP	C00046 + C00009 = C00046 + C00008	0	46	46								PATH: rn00230 Purine metabolism	2.7.7.8	An07g08320	2.7.7.8	Anig12572	KO: K00962 polyribonucleotide nucleotidyltransferase
R00438	Polyribonucleotide:orthophosphate nucleotidyltransferase	RNA + Orthophosphate = RNA + UDP	C00046 + C00009 = C00046 + C00015	0	46	46								PATH: rn00240 Pyrimidine metabolism	2.7.7.8	An07g08320	2.7.7.8	Anig12572	KO: K00962 polyribonucleotide nucleotidyltransferase
R00439	Polyribonucleotide:orthophosphate nucleotidyltransferase	RNA + Orthophosphate = RNA + GDP	C00046 + C00009 = C00046 + C00035	0	46	46								PATH: rn00230 Purine metabolism	2.7.7.8	An07g08320	2.7.7.8	Anig12572	KO: K00962 polyribonucleotide nucleotidyltransferase
R00440	Polyribonucleotide:orthophosphate nucleotidyltransferase	RNA + Orthophosphate = RNA + CDP	C00046 + C00009 = C00046 + C00112	0	46	46	46	112						PATH: rn00240 Pyrimidine metabolism	2.7.7.8	An07g08320	2.7.7.8	Anig12572	KO: K00962 polyribonucleotide nucleotidyltransferase
R00441	Guanosine 5'-triphosphate:RNA nucleotidyltransferase (DNA-directed)	GTP + RNA = Pyrophosphate + RNA	C00044 + C00046 = C00013 + C00046	1	46	46								PATH: rn00230 Purine metabolism	2.7.7.6	An01g02200 An01g02210 An01g04380 An01g05740 An01g07250 An01g11950 An01g12710 An02g01800 An02g05460 An02g11470 An02g14820 An07g09910 An08g07050 An09g04100 An09g04110 An09g06640 An11g01770 An11g09370 An11g09380 An11g10670 An12g00590 An12g00720 An12g00780 An12g01640 An12g03900 An13g00280 An15g00700 An15g05780 An15g05790 An15g06550 An16g07430 An16g08710 An17g00430 An17g01470 An18g04850	2.7.7.6	Anig06970 Anig06969 Anig13304 Anig01868 Anig03943 Anig00747 Anig12480 Anig01026 Anig13350 Anig09789 Anig01615 Anig06101 Anig00869 Anig04532 Anig09502 Anig12739 Anig07584 Anig07583 Anig00383 Anig09763 Anig02039 Anig03338 Anig12722 Anig12721 Anig01532 Anig06117 Anig07061 Anig09256 Anig02161 Anig09241 Anig02561 Anig04659 Anig00145 Anig09455 Anig08681 Anig00232 Anig11700 Anig00488 Anig06100	KO: K04329 DNA-directed RNA polymerase complex, bacteria-type {K03040+K03043+K03046+K03048+K03060} KO: K04470 DNA-directed RNA polymerase complex, archaea-type {K03042+K03041+K03044+K03045+K03053+K03055+K03058+K03047 +K03049+K03050+K03056+K03057+K03059+K03051+K03052+K03054 } KO: K04471 DNA-directed RNA polymerase II complex {K03006+K03010+K03011+K03012+K03013+K03014+K03015+K03016 +K03017+K03007+K…
R00442	Uridine triphosphate:RNA nucleotidyltransferase (DNA-directed)	CTP + RNA = Pyrophosphate + RNA	C00063 + C00046 = C00013 + C00046	1	46	46	63	46						PATH: rn00240 Pyrimidine metabolism	2.7.7.6	An01g02200 An01g02210 An01g04380 An01g05740 An01g07250 An01g11950 An01g12710 An02g01800 An02g05460 An02g11470 An02g14820 An07g09910 An08g07050 An09g04100 An09g04110 An09g06640 An11g01770 An11g09370 An11g09380 An11g10670 An12g00590 An12g00720 An12g00780 An12g01640 An12g03900 An13g00280 An15g00700 An15g05780 An15g05790 An15g06550 An16g07430 An16g08710 An17g00430 An17g01470 An18g04850	2.7.7.6	Anig06970 Anig06969 Anig13304 Anig01868 Anig03943 Anig00747 Anig12480 Anig01026 Anig13350 Anig09789 Anig01615 Anig06101 Anig00869 Anig04532 Anig09502 Anig12739 Anig07584 Anig07583 Anig00383 Anig09763 Anig02039 Anig03338 Anig12722 Anig12721 Anig01532 Anig06117 Anig07061 Anig09256 Anig02161 Anig09241 Anig02561 Anig04659 Anig00145 Anig09455 Anig08681 Anig00232 Anig11700 Anig00488 Anig06100	KO: K04329 DNA-directed RNA polymerase complex, bacteria-type {K03040+K03043+K03046+K03048+K03060} KO: K04470 DNA-directed RNA polymerase complex, archaea-type {K03042+K03041+K03044+K03045+K03053+K03055+K03058+K03047 +K03049+K03050+K03056+K03057+K03059+K03051+K03052+K03054 } KO: K04471 DNA-directed RNA polymerase II complex {K03006+K03010+K03011+K03012+K03013+K03014+K03015+K03016 +K03017+K03007+K…
R00443	UTP:RNA uridylyltransferase	UTP + RNA = Pyrophosphate + RNA	C00075 + C00046 = C00013 + C00046	1	46	46	75	46						PATH: rn00240 Pyrimidine metabolism	2.7.7.6	An01g02200 An01g02210 An01g04380 An01g05740 An01g07250 An01g11950 An01g12710 An02g01800 An02g05460 An02g11470 An02g14820 An07g09910 An08g07050 An09g04100 An09g04110 An09g06640 An11g01770 An11g09370 An11g09380 An11g10670 An12g00590 An12g00720 An12g00780 An12g01640 An12g03900 An13g00280 An15g00700 An15g05780 An15g05790 An15g06550 An16g07430 An16g08710 An17g00430 An17g01470 An18g04850	2.7.7.6	Anig06970 Anig06969 Anig13304 Anig01868 Anig03943 Anig00747 Anig12480 Anig01026 Anig13350 Anig09789 Anig01615 Anig06101 Anig00869 Anig04532 Anig09502 Anig12739 Anig07584 Anig07583 Anig00383 Anig09763 Anig02039 Anig03338 Anig12722 Anig12721 Anig01532 Anig06117 Anig07061 Anig09256 Anig02161 Anig09241 Anig02561 Anig04659 Anig00145 Anig09455 Anig08681 Anig00232 Anig11700 Anig00488 Anig06100	KO: K04329 DNA-directed RNA polymerase complex, bacteria-type {K03040+K03043+K03046+K03048+K03060} KO: K04470 DNA-directed RNA polymerase complex, archaea-type {K03042+K03041+K03044+K03045+K03053+K03055+K03058+K03047 +K03049+K03050+K03056+K03057+K03059+K03051+K03052+K03054 } KO: K04471 DNA-directed RNA polymerase II complex {K03006+K03010+K03011+K03012+K03013+K03014+K03015+K03016 +K03017+K03007+K…
R00444	Nucleoside-triphosphate:RNA nucleotidyltransferase (RNA-directed)	Nucleoside triphosphate + RNA = Pyrophosphate + RNA	C00201 + C00046 = C00013 + C00046	1	46	46	201	46							2.7.7.6 2.7.7.48	An01g02200 An01g02210 An01g04380 An01g05740 An01g07250 An01g11950 An01g12710 An02g01800 An02g05460 An02g11470 An02g14820 An07g09910 An08g07050 An08g08440 An09g04100 An09g04110 An09g06640 An11g01770 An11g09370 An11g09380 An11g09540 An11g10670 An12g00590 An12g00720 An12g00780 An12g01640 An12g03900 An13g00280 An15g00700 An15g05780 An15g05790 An15g06550 An16g07430 An16g08710 An17g00430 An17g01470 An1…	2.7.7.6 2.7.7.48	Anig06970 Anig06969 Anig13304 Anig01868 Anig03943 Anig00747 Anig12480 Anig01026 Anig13350 Anig09789 Anig01615 Anig06101 Anig05940 Anig00869 Anig04532 Anig09502 Anig12739 Anig07584 Anig07583 Anig11724 Anig00383 Anig09763 Anig02039 Anig03338 Anig12722 Anig12721 Anig01532 Anig06117 Anig07061 Anig09256 Anig02161 Anig09241 Anig02561 Anig04659 Anig00145 Anig09455 Anig08681 Anig00232 Anig04948 Anig09801…
R00454		L-Lysine + Acetyl-CoA = N6-Acetyl-L-lysine + CoA	C00047 + C00024 = C02727 + C00010	1	47	2727								PATH: rn00310 Lysine degradation	2.3.1.-	An01g01130 An01g01160 An01g02030 An03g06380 An01g04410 An01g06930 An01g06950 An01g08160 An01g10570 An01g11140 An01g12040 An01g13130 An02g03510 An02g05000 An02g08570 An02g09430 An11g05570 An03g01820 An09g01860 An03g05140 An11g04280 An12g02730 An15g07920 An04g04340 An11g09720 An04g05840 An04g05930 An04g09530 An04g09830 An05g00200 An05g02370 An07g01030 An07g09770 An12g05630 An08g00020 An08g00030 An0…	2.3.1.-	Anig05301 Anig13346 Anig05046 Anig13306 Anig09342 Anig09669 Anig03463 Anig01177 Anig04940 Anig13136 Anig04432 Anig06087 Anig01779 Anig01370 Anig04244 Anig08562 Anig13934 Anig07227 Anig10154 Anig07899 Anig05179 Anig10210 Anig05449 Anig10492 Anig06426 Anig04017 Anig03373 Anig05420 Anig04142 Anig09089 Anig01967 Anig11581 Anig03203 Anig06476 Anig03844 Anig07199 Anig13056 Anig05523 Anig11753 Anig08999…	KO: K00680 KO: K03823 acetyltransferase KO: K03824 putative acetyltransferase KO: K03825 putative acetyltransferase KO: K03826 putative acetyltransferase KO: K03827 putative acetyltransferase KO: K03828 putative acetyltransferase KO: K03829 putative acetyltransferase KO: K03830 putative acetyltransferase
R00469	Ureidoglycolate amidohydrolase (decarboxylating)	(-)-Ureidoglycolate + H2O = Glyoxylate + 2 NH3 + CO2	C00603 + C00001 = C00048 + 2 C00014 + C00011	1	603	48								PATH: rn00230 Purine metabolism	3.5.3.19	An16g08100	3.5.3.19	Anig11977	KO: K01483 ureidoglycolate hydrolase
R00472	L-Malate glyoxylate-lyase (CoA-acetylating)	Acetyl-CoA + H2O + Glyoxylate = (S)-Malate + CoA	C00024 + C00001 + C00048 = C00149 + C00010	1	48	149	24	149						PATH: rn00620 Pyruvate metabolism PATH: rn00630 Glyoxylate and dicarboxylate metabolism	2.3.3.9	An15g01860	2.3.3.9	Anig04662	KO: K01638 malate synthase
R00475	(S)-2-Hydroxy-acid:oxygen 2-oxidoreductase	Glycolate + Oxygen = Glyoxylate + H2O2	C00160 + C00007 = C00048 + C00027	1	160	48								PATH: rn00630 Glyoxylate and dicarboxylate metabolism	1.1.3.15	An01g14530 An09g01380 An12g06290 An12g10140	1.1.3.15	Anig10654 Anig06770 Anig12905 Anig03713 Anig11935	KO: K00104 (S)-2-hydroxy-acid oxidase
R00479	Isocitrate glyoxylate-lyase	Isocitrate = Succinate + Glyoxylate	C00311 = C00042 + C00048	1	311	42	311	48						PATH: rn00630 Glyoxylate and dicarboxylate metabolism	4.1.3.1	An01g09270 An12g07630	4.1.3.1	Anig00268 Anig11488	KO: K01637 isocitrate lyase
R00480	ATP:L-aspartate 4-phosphotransferase	ATP + L-Aspartate = ADP + 4-Phospho-L-aspartate	C00002 + C00049 = C00008 + C03082	1	49	3082								PATH: rn00260 Glycine, serine and threonine metabolism PATH: rn00300 Lysine biosynthesis	2.7.2.4	An17g02280	2.7.2.4	Anig06585	KO: K00928 aspartate kinase
R00485	L-Asparagine amidohydrolase	L-Asparagine + H2O = L-Aspartate + NH3	C00152 + C00001 = C00049 + C00014	1	152	49								PATH: rn00252 Alanine and aspartate metabolism PATH: rn00460 Cyanoamino acid metabolism PATH: rn00910 Nitrogen metabolism	3.5.1.1	An01g14950 An01g14960 An09g04950 An18g03190	3.5.1.1	Anig11639 Anig11640 Anig00946 Anig04169	KO: K01424 L-asparaginase KO: K05597 glutamin-(asparagin-)ase
R00489	L-Aspartate 1-carboxy-lyase	L-Aspartate = beta-Alanine + CO2	C00049 = C00099 + C00011	1	49	99								PATH: rn00252 Alanine and aspartate metabolism PATH: rn00410 beta-Alanine metabolism	4.1.1.15	An02g06860 An14g03620 An08g08840 An15g04770	4.1.1.15	Anig01905 Anig07438 Anig12163	KO: K01579 aspartate 1-decarboxylase KO: K01580 glutamate decarboxylase
R00494		Glutathione + H2O = Cys-Gly + L-Glutamate	C00051 + C00001 = C01419 + C00025	1	51	25	51	1419						PATH: rn00480 Glutathione metabolism	2.3.2.2 3.4.11.4	An01g09390 An02g12670 An06g00190 An13g01300 An14g02470 An16g02250	2.3.2.2 3.4.11.4	Anig11635 Anig07764 Anig02586 Anig02722 Anig09401 Anig00493 Anig01484 Anig05813	KO: K00681 gamma-glutamyltranspeptidase KO: K01258 tripeptide aminopeptidase
R00497	gamma-L-Glutamyl-L-cysteine:glycine ligase (ADP-forming)	ATP + gamma-L-Glutamyl-L-cysteine + Glycine = ADP + Orthophosphate + Glutathione	C00002 + C00669 + C00037 = C00008 + C00009 + C00051	1	37	51	669	51						PATH: rn00251 Glutamate metabolism PATH: rn00480 Glutathione metabolism	6.3.2.3	An01g13620 An09g03030	6.3.2.3	Anig01382 Anig08206 Anig11800	KO: K01920 glutathione synthase
R00500		2 Glutathione = Oxidized glutathione	2 C00051 = C00127	0	51	127								PATH: rn00251 Glutamate metabolism	1.8.4.-	An16g07620	1.8.4.-	Anig04655
R00501		UDP-D-galactose + 2 NAD+ + H2O = UDP-D-galacturonate + 2 NADH + 2 H+	C00052 + 2 C00003 + C00001 = C00617 + 2 C00004 + 2 C00080	1	52	617								PATH: rn00520 Nucleotide sugars metabolism	1.1.1.-	An01g00450 An01g00960 An01g03740 An01g06830 An01g06970 An01g08380 An01g08740 An01g12520 An01g14370 An01g14780 An01g15180 An02g01090 An02g10040 An02g13490 An02g14970 An11g08950 An03g00030 An03g00890 An03g02110 An03g04560 An03g05050 An03g05150 An13g02770 An03g05870 An04g02670 An04g03530 An04g07260 An04g08020 An04g08100 An04g08120 An04g09480 An04g10070 An05g01560 An06g00600 An06g02360 An07g00540 An0…	1.1.1.-	Anig01715 Anig05926 Anig02988 Anig08707 Anig13972 Anig01567 Anig13664 Anig05698 Anig11646 Anig09779 Anig08129 Anig05356 Anig03449 Anig09487 Anig05955 Anig10532 Anig00036 Anig08570 Anig08161 Anig03567 Anig12477 Anig01462 Anig03647 Anig01708 Anig04402 Anig08461 Anig01198 Anig04822 Anig05819 Anig00199 Anig13357 Anig07740 Anig09021 Anig07967 Anig13579 Anig02111 Anig11313 Anig01552 Anig00361 Anig02546…	KO: K00100
R00502	UTP:alpha-D-hexose-1-phosphate uridylyltransferase	UTP + alpha-D-Galactose 1-phosphate = Pyrophosphate + UDP-D-galactose	C00075 + C00446 = C00013 + C00052	1	446	52								PATH: rn00052 Galactose metabolism PATH: rn00520 Nucleotide sugars metabolism	2.7.7.10	An02g03590	2.7.7.10	Anig11765	KO: K00964 galactose-1-phosphate uridylyltransferase
R00507	3'-Phosphoadenylylsulfate nucleotidohydrolase	3'-Phosphoadenylyl sulfate + H2O = Sulfate + Adenosine 3',5'-bisphosphate	C00053 + C00001 = C00059 + C00054	1	53	54	53	59						PATH: rn00230 Purine metabolism PATH: rn00920 Sulfur metabolism	3.6.1.9	An15g03530	3.6.1.9	Anig01968	KO: K01513 nucleotide pyrophosphatase
R00508	3'-Phospho-5'-adenylyl sulfate 3'(2')-phosphohydrolase	3'-Phosphoadenylyl sulfate + H2O = Adenylylsulfate + Orthophosphate	C00053 + C00001 = C00224 + C00009	1	53	224								PATH: rn00920 Sulfur metabolism	3.1.3.7	An11g06820 An14g00630	3.1.3.7	Anig13518 Anig13059	KO: K01082 3'(2'), 5'-bisphosphate nucleotidase
R00509	ATP:adenylylsulfate 3'-phosphotransferase	ATP + Adenylylsulfate = ADP + 3'-Phosphoadenylyl sulfate	C00002 + C00224 = C00008 + C00053	0	224	53								PATH: rn00230 Purine metabolism PATH: rn00920 Sulfur metabolism	2.7.1.25	An08g02990	2.7.1.25	Anig01291	KO: K00860 adenylylsulfate kinase
R00511	Cytidine-5'-monophosphate phosphohydrolase	CMP + H2O = Cytidine + Orthophosphate	C00055 + C00001 = C00475 + C00009	1	55	475								PATH: rn00240 Pyrimidine metabolism	3.1.3.5	An08g08080	3.1.3.5	Anig09516	KO: K01081 5'-nucleotidase
R00513	ATP:cytidine 5'-phosphotransferase	ATP + Cytidine = ADP + CMP	C00002 + C00475 = C00008 + C00055	1	475	55								PATH: rn00240 Pyrimidine metabolism	2.7.1.48	An04g05800 An11g09320 An14g02790	2.7.1.48	Anig00799 Anig05728 Anig02552 Anig00446	KO: K00876 uridine kinase
R00514	CDP diphosphohydrolase	CDP + H2O = CMP + Orthophosphate	C00112 + C00001 = C00055 + C00009	1	112	55								PATH: rn00240 Pyrimidine metabolism	3.6.1.5	An14g02370	3.6.1.5	Anig06144	KO: K01510 apyrase
R00516	UTP:cytidine 5'-phosphotransferase	UTP + Cytidine = UDP + CMP	C00075 + C00475 = C00015 + C00055	1	475	55								PATH: rn00240 Pyrimidine metabolism	2.7.1.48	An04g05800 An11g09320 An14g02790	2.7.1.48	Anig00799 Anig05728 Anig02552 Anig00446	KO: K00876 uridine kinase
R00517	GTP:cytidine 5'-phosphotransferase	GTP + Cytidine = GDP + CMP	C00044 + C00475 = C00035 + C00055	1	475	55								PATH: rn00240 Pyrimidine metabolism	2.7.1.48	An04g05800 An11g09320 An14g02790	2.7.1.48	Anig00799 Anig05728 Anig02552 Anig00446	KO: K00876 uridine kinase
R00519	Formate:NAD+ oxidoreductase	Formate + NAD+ = H+ + CO2 + NADH	C00058 + C00003 = C00080 + C00011 + C00004	1	58	11								PATH: rn00630 Glyoxylate and dicarboxylate metabolism PATH: rn00680 Methane metabolism	1.2.1.2	An15g00410	1.2.1.2	Anig08657	KO: K00122 formate dehydrogenase
R00522	Oxalate carboxy-lyase	Oxalate = Formate + CO2	C00209 = C00058 + C00011	1	209	58								PATH: rn00630 Glyoxylate and dicarboxylate metabolism	4.1.1.2	An03g01140 An15g03980	4.1.1.2	Anig13775 Anig07589	KO: K01569 oxalate decarboxylase
R00524	Formamide amidohydrolase	Formamide + H2O = Formate + NH3	C00488 + C00001 = C00058 + C00014	1	488	58								PATH: rn00630 Glyoxylate and dicarboxylate metabolism PATH: rn00910 Nitrogen metabolism	3.5.1.49	An07g05830	3.5.1.49	Anig07659	KO: K01455 formamidase
R00528	Sulfite:ferricytochrome-c oxidoreductase	Sulfite + H2O + 2 Ferricytochrome c = Sulfate + 2 Ferrocytochrome c	C00094 + C00001 + 2 C00125 = C00059 + 2 C00126	1	59	94								PATH: rn00920 Sulfur metabolism	1.8.2.1	An12g06030	1.8.2.1	Anig13233	KO: K05301 sulfite dehydrogenase
R00529	ATP:sulfate adenylyltransferase	ATP + Sulfate = Pyrophosphate + Adenylylsulfate	C00002 + C00059 = C00013 + C00224	1	59	224								PATH: rn00230 Purine metabolism PATH: rn00920 Sulfur metabolism	2.7.7.4	An11g04200 An11g09790	2.7.7.4	Anig11769 Anig13353	KO: K00955 sulfate adenylyltransferase
R00533	Sulfite:oxygen oxidoreductase	Sulfite + Oxygen + H2O = Sulfate + H2O2	C00094 + C00007 + C00001 = C00059 + C00027	1	94	59								PATH: rn00920 Sulfur metabolism	1.8.3.1	An08g08910 An12g06030	1.8.3.1	Anig02483 Anig13233	KO: K00387 sulfite oxidase
R00538	Aldehyde:NAD+ oxidoreductase	Aldehyde + NAD+ + H2O = Carboxylate + NADH	C00071 + C00003 + C00001 = C00060 + C00004	0	71	60									1.2.1.3	An01g00620 An14g02870 An01g09260 An01g15170 An04g03400 An08g07290 An08g08510 An08g10820 An09g00250 An10g00850 An15g05890 An17g00970 An18g04130	1.2.1.3	Anig13121 Anig06530 Anig03830 Anig13971 Anig08086 Anig13385 Anig02351 Anig05427 Anig12076 Anig02606 Anig01575 Anig00935 Anig06838 Anig08882 Anig01458
R00539	Acyl phosphate phosphohydrolase	Acyl phosphate + H2O = Carboxylate + Orthophosphate	C02133 + C00001 = C00060 + C00009	1	2133	60									3.6.1.7	An07g04390 An11g04790	3.6.1.7	Anig09463 Anig10276 Anig05219
R00540	Nitrile aminohydrolase	Nitrile + 2 H2O = Carboxylate + NH3	C00726 + 2 C00001 = C00060 + C00014	1	726	60								PATH: rn00460 Cyanoamino acid metabolism PATH: rn00910 Nitrogen metabolism	3.5.5.1 3.5.5.7	An01g07510 An01g12090 An01g14550 An18g01740 An06g01960 An08g08940 An08g10150 An10g00730 An12g01260 An16g00550 An16g06210	3.5.5.1 3.5.5.7	Anig07412 Anig10838 Anig06045 Anig12354 Anig11994 Anig12151 Anig12543 Anig11867 Anig07466 Anig11448 Anig09622 Anig08417	KO: K01501 nitrilase
R00548	Riboflavin-5-phosphate phosphohydrolase (acid optimum)	FMN + H2O = Riboflavin + Orthophosphate	C00061 + C00001 = C00255 + C00009	1	61	255								PATH: rn00740 Riboflavin metabolism	3.1.3.2	An01g10750 An03g05930 An04g02600 An08g09850 An08g11030 An09g00310 An09g01630 An12g01910 An12g10630 An13g01750 An14g01550 An14g02650 An15g07000 An16g01730 An16g09130 An18g01340 An18g04040 An18g04140 An18g04460	3.1.3.2	Anig08636 Anig02394 Anig07474 Anig09047 Anig06204 Anig12602 Anig11531 Anig13467 Anig05015 Anig00468 Anig07812 Anig12842 Anig05840 Anig06335 Anig06683 Anig06153 Anig03611 Anig04840 Anig03766	KO: K01078 acid phosphatase KO: K03787 acid phosphatase KO: K03788 acid phosphatase (class B)
R00549	ATP:riboflavin 5'-phosphotransferase	ATP + Riboflavin = ADP + FMN	C00002 + C00255 = C00008 + C00061	1	255	61								PATH: rn00740 Riboflavin metabolism	2.7.1.26	An02g14530 An11g06680 An12g02110	2.7.1.26	Anig09075 Anig10871 Anig10444	KO: K00861 riboflavin kinase
R00551	L-Arginine amidinohydrolase	L-Arginine + H2O = L-Ornithine + Urea	C00062 + C00001 = C00077 + C00086	1	62	86	62	77						PATH: rn00220 Urea cycle and metabolism of amino groups PATH: rn00330 Arginine and proline metabolism	3.5.3.1	An02g07250 An11g09830 An14g01190	3.5.3.1	Anig09081 Anig01371 Anig11342 Anig05223	KO: K01476 arginase
R00557	L-Arginine,NADPH:oxygen oxidoreductase (nitric-oxide-forming)	L-Arginine + Oxygen + NADPH = Nitric oxide + L-Citrulline + NADP+	C00062 + C00007 + C00005 = C00533 + C00327 + C00006	1	62	327	62	533						PATH: rn00330 Arginine and proline metabolism	1.14.13.39	An15g07930	1.14.13.39	Anig13584	KO: K00491 nitric-oxide synthase
R00558	L-Arginine,NADPH:oxygen oxidoreductase (nitric-oxide-forming)	L-Arginine + Oxygen + NADPH = N-(omega)-Hydroxyarginine + NADP+ + H2O	C00062 + C00007 + C00005 = C05933 + C00006 + C00001	1	62	5933								PATH: rn00330 Arginine and proline metabolism	1.14.13.39	An15g07930	1.14.13.39	Anig13584	KO: K00491 nitric-oxide synthase
R00563	D-Nopaline:NADP+ oxidoreductase (L-arginine-forming)	D-Nopaline + NADP+ + H2O = L-Arginine + 2-Oxoglutarate + NADPH	C01682 + C00006 + C00001 = C00062 + C00026 + C00005	0	1682	26	1682	62						PATH: rn00330 Arginine and proline metabolism	1.5.1.19	An03g00670	1.5.1.19	Anig12321	KO: K00296 D-nopaline dehydrogenase
R00564	N2-(D-1,3-Dicarboxypropyl)-L-arginine:NADP+ oxidoreductase (L-arginine-forming)	N2-(D-1,3-Dicarboxypropyl)-L-arginine + NADP+ + H2O = L-Arginine + 2-Oxoglutarate + NADPH	C04389 + C00006 + C00001 = C00062 + C00026 + C00005	0	4389	26	4389	62							1.5.1.19	An03g00670	1.5.1.19	Anig12321
R00568	CTP aminohydrolase	CTP + H2O = UTP + NH3	C00063 + C00001 = C00075 + C00014	1	63	75								PATH: rn00240 Pyrimidine metabolism	3.5.4.13	An09g05360	3.5.4.13	Anig13080	KO: K01494 dCTP deaminase
R00569	CTP diphosphohydrolase	CTP + H2O = CDP + Orthophosphate	C00063 + C00001 = C00112 + C00009	1	63	112								PATH: rn00240 Pyrimidine metabolism	3.6.1.5	An14g02370	3.6.1.5	Anig06144	KO: K01510 apyrase
R00570	ATP:nucleoside-diphosphate phosphatransferase	ATP + CDP = ADP + CTP	C00002 + C00112 = C00008 + C00063	0	112	63								PATH: rn00240 Pyrimidine metabolism	2.7.4.6	An09g05870	2.7.4.6	Anig05085	KO: K00940 nucleoside-diphosphate kinase
R00571	UTP:ammonia ligase(ADP-forming)	ATP + UTP + NH3 = ADP + Orthophosphate + CTP	C00002 + C00075 + C00014 = C00008 + C00009 + C00063	1	75	63								PATH: rn00240 Pyrimidine metabolism	6.3.4.2	An03g01310	6.3.4.2	Anig08679	KO: K01937 CTP synthase
R00572	CTP:pyruvate O2-phosphotransferase	CDP + Phosphoenolpyruvate = CTP + Pyruvate	C00112 + C00074 = C00063 + C00022	1	74	22	112	63							2.7.1.40	An07g08990	2.7.1.40	Anig00736
R00573	UTP:ammonia ligase(ADP-forming)	ATP + UTP + L-Glutamine + H2O = ADP + Orthophosphate + CTP + L-Glutamate	C00002 + C00075 + C00064 + C00001 = C00008 + C00009 + C00063 + C00025	1	75	63								PATH: rn00240 Pyrimidine metabolism	6.3.4.2	An03g01310	6.3.4.2	Anig08679	KO: K01937 CTP synthase
R00575	Carbon-dioxide:L-glutamine amido-ligase (ADP-forming, carbamate-phosphorylating)	2 ATP + L-Glutamine + HCO3- + H2O = 2 ADP + Orthophosphate + L-Glutamate + Carbamoyl phosphate	2 C00002 + C00064 + C00288 + C00001 = 2 C00008 + C00009 + C00025 + C00169	1	288	169	64	169						PATH: rn00240 Pyrimidine metabolism PATH: rn00251 Glutamate metabolism	6.3.5.5	An08g07420 An16g04960 An16g04970 An17g00820 An17g00840	6.3.5.5	Anig00924 Anig05166 Anig05638 Anig07153	KO: K01954 carbamoyl-phosphate synthase
R00578	L-aspartate:L-glutamine amido-ligase (AMP-forming)	ATP + L-Aspartate + L-Glutamine + H2O = AMP + Pyrophosphate + L-Asparagine + L-Glutamate	C00002 + C00049 + C00064 + C00001 = C00020 + C00013 + C00152 + C00025	1	49	152								PATH: rn00252 Alanine and aspartate metabolism PATH: rn00910 Nitrogen metabolism	6.3.5.4	An01g07910 An04g01340 An12g07660	6.3.5.4	Anig08003 Anig09740 Anig12065	KO: K01953 asparagine synthase (glutamine-hydrolysing)
R00580		L-Serine + ATP = (L-Seryl)adenylate + Pyrophosphate	C00065 + C00002 = C05820 + C00013	1	65	5820									2.7.7.-	An01g04720 An07g03270 An11g07290 An09g02220 An13g01160 An16g02550	2.7.7.-	Anig07814 Anig07418 Anig04857 Anig02307 Anig00750 Anig07776 Anig06899
R00582	L-O-Phosphoserine phosphohydrolase	O-Phospho-L-serine + H2O = L-Serine + Orthophosphate	C01005 + C00001 = C00065 + C00009	1	1005	65								PATH: rn00260 Glycine, serine and threonine metabolism	3.1.3.3	An11g09770	3.1.3.3	Anig07859	KO: K01079 phosphoserine phosphatase
R00590	L-Serine hydro-lyase (deaminating)	L-Serine = 2-Aminoacrylate + H2O	C00065 = C02218 + C00001	1	65	2218								PATH: rn00272 Cysteine metabolism	4.3.1.17	An04g02220	4.3.1.17	Anig05802	KO: K01752 L-serine dehydratase
R00594	S-Adenosyl-L-methionine:tRNA (uracil-5-)-methyltransferase	S-Adenosyl-L-methionine + tRNA = S-Adenosyl-L-homocysteine + tRNA containing thymine	C00019 + C00066 = C00021 + C03446	1	66	3446									2.1.1.35	An18g03220	2.1.1.35	Anig00155
R00595	S-Adenosyl-L-methionine:tRNA (cytosine-5-)-methyltransferase	S-Adenosyl-L-methionine + tRNA = S-Adenosyl-L-homocysteine + tRNA containing 5-methylcytosine	C00019 + C00066 = C00021 + C04155	1	66	4155									2.1.1.29	An01g12180	2.1.1.29	Anig00920
R00596	S-Adenosyl-L-methionine:tRNA (adenine-N1-)-methyltransferase	S-Adenosyl-L-methionine + tRNA = S-Adenosyl-L-homocysteine + tRNA containing N1-methyladenine	C00019 + C00066 = C00021 + C04156	1	66	4156									2.1.1.36	An01g08230	2.1.1.36	Anig09142
R00598	S-Adenosyl-L-methionine:tRNA (guanine-N2-)-methyltransferase	S-Adenosyl-L-methionine + tRNA = S-Adenosyl-L-homocysteine + tRNA containing N2-methylguanine	C00019 + C00066 = C00021 + C04158	1	66	4158									2.1.1.32	An01g00070	2.1.1.32	Anig03689
R00600	S-Adenosyl-L-methionine:tRNA (guanine-N7-)-methyltransferase	S-Adenosyl-L-methionine + tRNA = S-Adenosyl-L-homocysteine + tRNA containing N7-methylguanine	C00019 + C00066 = C00021 + C04160	1	66	4160									2.1.1.33	An01g07580	2.1.1.33	Anig05130
R00602	Hydorogen-peroxide:hydrogen-peroxide oxidoreductase	Methanol + H2O2 = Formaldehyde + 2 H2O	C00132 + C00027 = C00067 + 2 C00001	1	132	67								PATH: rn00680 Methane metabolism	1.11.1.6 1.11.1.7	An01g01550 An01g01820 An01g01830 An02g02750 An02g08110 An02g10480 An03g05660 An14g07200 An03g05960 An05g01880 An06g00720 An08g08720 An08g08920 An09g00710 An09g03130 An12g01320 An12g10720 An12g10790 An14g00690	1.11.1.6 1.11.1.7	Anig11523 Anig02975 Anig06572 Anig07863 Anig00934 Anig01011 Anig13274 Anig00558 Anig13397 Anig09639 Anig12484 Anig00757 Anig10942 Anig13927 Anig05201 Anig10992 Anig00670 Anig02506 Anig01971 Anig03701 Anig04405 Anig08927 Anig09580	KO: K00429 catalase KO: K00430 peroxidase KO: K03781 catalase KO: K03782 catalase/peroxidase
R00604	Formaldehyde:NAD+ oxidoreductase	Formaldehyde + NAD+ + H2O = Formate + NADH + H+	C00067 + C00003 + C00001 = C00058 + C00004 + C00080	0	67	58								PATH: rn00220 Urea cycle and metabolism of amino groups PATH: rn00680 Methane metabolism	1.2.1.46	An10g00230	1.2.1.46	Anig13817	KO: K00148 glutathione-independent formaldehyde dehydrogenase
R00608	Methanol:oxygen oxidereductase	Methanol + Oxygen = Formaldehyde + H2O2	C00132 + C00007 = C00067 + C00027	1	132	67								PATH: rn00680 Methane metabolism	1.1.3.13	An15g02200 An18g05480	1.1.3.13	Anig09700 Anig03628
R00610	Sarcosine:oxygen oxidoreductase (demethylating)	Sarcosine + H2O + Oxygen = Glycine + Formaldehyde + H2O2	C00213 + C00001 + C00007 = C00037 + C00067 + C00027	1	213	67	213	37						PATH: rn00260 Glycine, serine and threonine metabolism	1.5.3.1	An02g08980 An07g05900 An11g05340 An15g01960	1.5.3.1	Anig03798 Anig04675 Anig06131 Anig13342 Anig00052	KO: K00301 sarcosine oxidase
R00611	Sarcosine:(acceptor) oxidoreductase (demethylating)	Sarcosine + Acceptor + H2O = Glycine + Formaldehyde + Reduced acceptor	C00213 + C00028 + C00001 = C00037 + C00067 + C00030	1	213	67	213	37						PATH: rn00220 Urea cycle and metabolism of amino groups PATH: rn00260 Glycine, serine and threonine metabolism	1.5.99.1	An15g02590	1.5.99.1	Anig00153	KO: K00314 sarcosine dehydrogenase
R00614	Formaldehyde:formaldehyde oxidoreductase	2 Formaldehyde + H2O = Formate + Methanol	2 C00067 + C00001 = C00058 + C00132	0	67	58	67	132							1.2.99.4	An07g07160 An13g03970	1.2.99.4	Anig00348 Anig13705
R00615	Thiamin diphosphate phosphohydrolase	Thiamin diphosphate + H2O = Thiamin monophosphate + Orthophosphate	C00068 + C00001 = C01081 + C00009	1	68	1081								PATH: rn00730 Thiamine metabolism	3.6.1.15	An01g02750 An01g03900 An01g06190 An01g06920 An11g07780 An01g08720 An01g12380 An02g01630 An02g04220 An02g04320 An02g10110 An03g02540 An03g04880 An03g06730 An05g01110 An05g01660 An05g01700 An08g01950 An08g02330 An08g03300 An08g04500 An08g04860 An08g05150 An09g00060 An09g01700 An11g04000 An12g03730 An12g09350 An12g09770 An13g03060 An14g04830 An14g05120 An15g00220 An15g01130 An15g01160 An15g02930 An1…	3.6.1.15	Anig11081 Anig07226 Anig07568 Anig11516 Anig06648 Anig13660 Anig04251 Anig06016 Anig09169 Anig04927 Anig07949 Anig03139 Anig13792 Anig05824 Anig08687 Anig08515 Anig01188 Anig09137 Anig09138 Anig09110 Anig13723 Anig13044 Anig09584 Anig08125 Anig09808 Anig11152 Anig12593 Anig00418 Anig05676 Anig12682 Anig07223 Anig02622 Anig11661 Anig08751 Anig06564 Anig04560 Anig00457 Anig00744 Anig13505 Anig10390…	KO: K01516 nucleoside-triphosphatase
R00616	ATP:thiamin pyrophosphotransferase	ATP + Thiamin diphosphate = ADP + Thiamin triphosphate	C00002 + C00068 = C00008 + C03028	1	68	3028								PATH: rn00730 Thiamine metabolism	2.7.6.2	An01g02190 An07g02790	2.7.6.2	Anig06971 Anig05504 Anig08683	KO: K00949 thiamine pyrophosphokinase
R00619	ATP:thiamin pyrophosphotransferase	ATP + Thiamin = AMP + Thiamin diphosphate	C00002 + C00378 = C00020 + C00068	1	378	68								PATH: rn00730 Thiamine metabolism	2.7.6.2	An01g02190 An07g02790	2.7.6.2	Anig06971 Anig05504 Anig08683	KO: K00949 thiamine pyrophosphokinase
R00621	2-Oxoglutarate:Thiamin diphosphate 2-oxidoreductase(decarboxylating and acceptor-succinylating)	2-Oxoglutarate + Thiamin diphosphate = 3-Carboxy-1-hydroxypropyl-ThPP + CO2	C00026 + C00068 = C05381 + C00011	1	26	5381								PATH: rn00020 Citrate cycle (TCA cycle)	1.2.4.2	An04g04750 An06g00390	1.2.4.2	Anig04849 Anig07156	KO: K00164 2-oxoglutarate dehydrogenase E1 component
R00623	Primary_alcohol:NAD+ oxidoreductase	Primary alcohol + NAD+ = Aldehyde + NADH + H+	C00226 + C00003 = C00071 + C00004 + C00080	0	226	71								PATH: rn00071 Fatty acid metabolism	1.1.1.1	An01g12170 An01g14590 An01g14780 An01g15190 An02g02060 An02g02870 An03g01350 An03g05190 An04g02690 An07g07160 An13g03970 An07g09360 An08g09750 An09g00810 An09g03140 An09g03900 An09g06270 An10g00230 An10g00510 An10g00570 An15g04310 An11g03110 An11g04150 An11g04290 An11g07750 An11g08410 An12g04340 An12g09810 An12g09950 An13g00950 An13g01120 An13g03330 An17g01530 An14g01940 An14g02160 An14g07180 An1…	1.1.1.1	Anig10811 Anig04280 Anig11646 Anig07878 Anig03755 Anig13148 Anig01698 Anig05749 Anig00348 Anig13705 Anig06359 Anig08437 Anig10886 Anig13926 Anig13925 Anig08109 Anig02034 Anig13817 Anig02267 Anig03530 Anig10066 Anig10734 Anig07315 Anig03011 Anig10546 Anig07607 Anig11682 Anig08560 Anig12413 Anig04234 Anig10254 Anig01990 Anig12585 Anig03168 Anig13272 Anig02354 Anig13582 Anig07098 Anig12523 Anig08081…	KO: K00001 alcohol dehydrogenase
R00624	Secondary_alcohol:NAD+ oxidoreductase	Secondary alcohol + NAD+ = Ketone + NADH	C00432 + C00003 = C00709 + C00004	0	432	709									1.1.1.1	An01g12170 An01g14590 An01g14780 An01g15190 An02g02060 An02g02870 An03g01350 An03g05190 An04g02690 An07g07160 An13g03970 An07g09360 An08g09750 An09g00810 An09g03140 An09g03900 An09g06270 An10g00230 An10g00510 An10g00570 An15g04310 An11g03110 An11g04150 An11g04290 An11g07750 An11g08410 An12g04340 An12g09810 An12g09950 An13g00950 An13g01120 An13g03330 An17g01530 An14g01940 An14g02160 An14g07180 An1…	1.1.1.1	Anig10811 Anig04280 Anig11646 Anig07878 Anig03755 Anig13148 Anig01698 Anig05749 Anig00348 Anig13705 Anig06359 Anig08437 Anig10886 Anig13926 Anig13925 Anig08109 Anig02034 Anig13817 Anig02267 Anig03530 Anig10066 Anig10734 Anig07315 Anig03011 Anig10546 Anig07607 Anig11682 Anig08560 Anig12413 Anig04234 Anig10254 Anig01990 Anig12585 Anig03168 Anig13272 Anig02354 Anig13582 Anig07098 Anig12523 Anig08081…
R00625	Primary_alcohol:NADP+ oxidoreductase	Primary alcohol + NADP+ = Aldehyde + NADPH	C00226 + C00006 = C00071 + C00005	0	226	71									1.1.1.2	An01g14880 An03g06430 An05g02070 An10g00010 An11g03680 An12g00670 An12g09810 An12g10610 An14g03470 An16g02510 An18g01430	1.1.1.2	Anig04144 Anig06951 Anig11908 Anig07242 Anig13738 Anig11682 Anig07478 Anig01439 Anig11431 Anig03051 Anig04145 Anig00293
R00626	Orthophosphoric-monoester phosphohydrolase (alkaline optimum)	Orthophosphoric monoester + H2O = Alcohol + Orthophosphate	C01153 + C00001 = C00069 + C00009	1	1153	69									3.1.3.2 3.1.3.1	An01g10750 An03g05930 An04g02600 An07g07520 An08g09850 An08g11030 An09g00310 An09g01630 An09g06330 An12g01910 An12g10630 An13g01750 An14g01550 An14g02650 An15g07000 An16g01730 An16g09130 An18g01340 An18g04040 An18g04140 An18g04460	3.1.3.2 3.1.3.1	Anig08636 Anig02394 Anig07474 Anig07906 Anig09047 Anig06204 Anig12602 Anig11531 Anig06232 Anig13467 Anig05015 Anig00468 Anig07812 Anig12842 Anig05840 Anig06335 Anig06683 Anig06153 Anig03611 Anig04840 Anig03766
R00628	Acetic-ester acetylhydrolase	Acetic ester + H2O = Alcohol + Acetate	C01883 + C00001 = C00069 + C00033	1	1883	33	1883	69							3.1.1.6	An02g02540	3.1.1.6	Anig09415
R00630	Carboxylic-ester hydrolase	Carboxylic ester + H2O = Alcohol + Carboxylate	C02391 + C00001 = C00069 + C00060	1	2391	60	2391	69							3.1.1.1	An02g00100 An02g13440 An02g14290 An03g05860 An03g06560 An07g02440 An07g03100 An10g00780 An12g01000 An12g04350 An12g05010 An12g05590 An12g05840 An12g06520 An12g07760 An12g09780 An13g02160 An13g03800 An15g05270 An16g00030 An16g07710 An16g08870	3.1.1.1	Anig01536 Anig01792 Anig04421 Anig12478 Anig03010 Anig10826 Anig09354 Anig10759 Anig13280 Anig07606 Anig02721 Anig08676 Anig07482 Anig11574 Anig05675 Anig05282 Anig05995 Anig04862 Anig07722 Anig01193 Anig08156 Anig06527
R00631	Aldehyde:NAD+ oxidoreductase	Fatty acid + NADH = Aldehyde + NAD+ + H2O	C00162 + C00004 = C00071 + C00003 + C00001	1	162	71								PATH: rn00071 Fatty acid metabolism	1.2.1.3	An01g00620 An14g02870 An01g09260 An01g15170 An04g03400 An08g07290 An08g08510 An08g10820 An09g00250 An10g00850 An15g05890 An17g00970 An18g04130	1.2.1.3	Anig13121 Anig06530 Anig03830 Anig13971 Anig08086 Anig13385 Anig02351 Anig05427 Anig12076 Anig02606 Anig01575 Anig00935 Anig06838 Anig08882 Anig01458	KO: K00128 aldehyde dehydrogenase (NAD+)
R00632	Aldehyde:NAD+ oxidoreductase	Aldehyde + NAD+ + H2O = Acid + NADH	C00071 + C00003 + C00001 = C00174 + C00004	0	71	174									1.2.1.5	An01g09260 An04g03400 An07g01400 An08g08510	1.2.1.5	Anig03830 Anig08086 Anig13075 Anig02351
R00634	Aldehyde:NADP+ oxidoreductase	Aldehyde + NADP+ + H2O = Acid + NADPH	C00071 + C00006 + C00001 = C00174 + C00005	0	71	174									1.2.1.5	An01g09260 An04g03400 An07g01400 An08g08510	1.2.1.5	Anig03830 Anig08086 Anig13075 Anig02351
R00636	2-Oxo-acid carboxy-lyase	2-Oxo acid = Aldehyde + CO2	C00161 = C00071 + C00011	1	161	71									4.1.1.1	An01g01590 An02g06820 An09g01030 An13g03320	4.1.1.1	Anig11191 Anig03863 Anig10851 Anig10255
R00637	Primary alcohol:oxygen oxidereductase	Primary alcohol + Oxygen = Aldehyde + H2O2	C00226 + C00007 = C00071 + C00027	1	226	71									1.1.3.13	An15g02200 An18g05480	1.1.3.13	Anig09700 Anig03628
R00643	L-Galactono-1,4-lactone:oxygen 3-oxidoreductase	L-Galactono-1,4-lactone + Oxygen = Ascorbate + H2O2	C01115 + C00007 = C00072 + C00027	1	1115	72								PATH: rn00053 Ascorbate and aldarate metabolism	1.1.3.24	An03g03460	1.1.3.24	Anig11395	KO: K05276 L-galactonolactone oxidase
R00645		Ascorbate = Monodehydroascorbate + H+	C00072 = C01041 + C00080	0	72	1041								PATH: rn00053 Ascorbate and aldarate metabolism	1.14.-.-	An01g00680 An01g02810 An01g03250 An01g05900 An01g10030 An01g11880 An15g03990 An01g14990 An02g00150 An02g05080 An02g05170 An02g07930 An02g07980 An11g01150 An02g08860 An02g09420 An02g10940 An02g12600 An11g01550 An02g13980 An12g01150 An03g00580 An06g02700 An03g04730 An03g05460 An03g06460 An03g06480 An03g06500 An04g01320 An04g02950 An04g02970 An04g08360 An04g08440 An06g00760 An05g01120 An06g00630 An0…	1.14.-.-	Anig09951 Anig11299 Anig07475 Anig07531 Anig07588 Anig00695 Anig11383 Anig01641 Anig06701 Anig09414 Anig09966 Anig11286 Anig05859 Anig02097 Anig11060 Anig07396 Anig03747 Anig06675 Anig07953 Anig07117 Anig08513 Anig10284 Anig09889 Anig03158 Anig08569 Anig07067 Anig05298 Anig11554 Anig01442 Anig07919 Anig01969 Anig12328 Anig01858 Anig10212 Anig03627 Anig03054 Anig07791 Anig07119 Anig00387 Anig08299…	KO: K00517
R00648	L-Methionine:oxygen oxidoreductase (deaminating)	L-Methionine + H2O + Oxygen = 4-Methylthio-2-oxobutanoic acid + NH3 + H2O2	C00073 + C00001 + C00007 = C01180 + C00014 + C00027	1	73	1180								PATH: rn00271 Methionine metabolism	1.4.3.2	An08g10800	1.4.3.2	Anig03614 Anig00624	KO: K03334 L-amino-acid oxidase
R00650	S-Adenosyl-L-methionine:L-homocysteine S-methyltransferase	S-Adenosyl-L-methionine + L-Homocysteine = S-Adenosyl-L-homocysteine + L-Methionine	C00019 + C00155 = C00021 + C00073	1	155	73								PATH: rn00271 Methionine metabolism	2.1.1.10	An15g07110	2.1.1.10	Anig00174	KO: K00547 homocysteine S-methyltransferase
R00651	O-Acetyl-L-homoserine acetate-lyase (adding methanethiol)	O-Acetyl-L-homoserine + Methanethiol = L-Methionine + Acetate	C01077 + C00409 = C00073 + C00033	1	1077	73	409	73							2.5.1.49	An09g06710	2.5.1.49	Anig05418
R00658	2-Phospho-D-glucerate hydro-lyase	2-Phospho-D-glycerate = Phosphoenolpyruvate + H2O	C00631 = C00074 + C00001	0	74	631								PATH: rn00010 Glycolysis / Gluconeogenesis	4.2.1.11	An18g06250	4.2.1.11	Anig04181	KO: K01689 enolase
R00659	UTP:pyruvate O2-phosphotransferase	UDP + Phosphoenolpyruvate = UTP + Pyruvate	C00015 + C00074 = C00075 + C00022	1	74	22	15	75							2.7.1.40	An07g08990	2.7.1.40	Anig00736
R00667	L-Ornithine:2-oxo-acid aminotransferase	L-Ornithine + 2-Oxoglutarate = L-Glutamate 5-semialdehyde + L-Glutamate	C00077 + C00026 = C01165 + C00025	0	26	25	77	1165						PATH: rn00220 Urea cycle and metabolism of amino groups PATH: rn00330 Arginine and proline metabolism	2.6.1.13	An04g04130 An11g08870	2.6.1.13	Anig02894 Anig04275	KO: K00819 ornithine--oxo-acid transaminase
R00669	N2-Acetyl-L-ornithine amidohydrolase	N-Acetylornithine + H2O = Acetate + L-Ornithine	C00437 + C00001 = C00033 + C00077	1	437	77	437	33						PATH: rn00220 Urea cycle and metabolism of amino groups	3.5.1.16 3.5.1.14	An02g12680 An08g07280 An12g02360 An12g10510 An18g06210	3.5.1.16 3.5.1.14	Anig11636 Anig13384 Anig12264 Anig09261 Anig09541	KO: K01436 aminoacylase KO: K01438 acetylornithine deacetylase
R00670	L-Ornithine carboxy-lyase	L-Ornithine = Putrescine + CO2	C00077 = C00134 + C00011	1	77	134								PATH: rn00220 Urea cycle and metabolism of amino groups PATH: rn00330 Arginine and proline metabolism	4.1.1.17	An04g02420	4.1.1.17	Anig01819	KO: K01581 ornithine decarboxylase
R00671	L-Ornithine ammonia-lyase(cyclizing)	L-Ornithine = L-Proline + NH3	C00077 = C00148 + C00014	0	77	148								PATH: rn00330 Arginine and proline metabolism	4.3.1.12	An01g03310 An11g06170	4.3.1.12	Anig00974 Anig04485	KO: K01750 ornithine cyclodeaminase
R00672	L-Ornithine racemase	L-Ornithine = D-Ornithine	C00077 = C00515	0	77	515								PATH: rn00472 D-Arginine and D-ornithine metabolism	5.1.1.12	An11g00050 An12g07230	5.1.1.12	Anig03265 Anig09953 Anig01973 Anig07884
R00674	L-Serine hydro-lyase (adding indoleglycerol-phosphate)	L-Serine + Indole = L-Tryptophan + H2O	C00065 + C00463 = C00078 + C00001	1	65	78	463	78						PATH: rn00400 Phenylalanine, tyrosine and tryptophan biosynthesis	4.2.1.20	An02g02170 An16g02500 An12g03230 An18g04630	4.2.1.20	Anig06962 Anig11432 Anig12540 Anig06961	KO: K01694 tryptophan synthase
R00677	L-Tryptophan:oxygen oxidoreductase (deaminating)	L-Tryptophan + H2O + Oxygen = Indolepyruvate + NH3 + H2O2	C00078 + C00001 + C00007 = C00331 + C00014 + C00027	1	78	331								PATH: rn00380 Tryptophan metabolism PATH: rn00910 Nitrogen metabolism	1.4.3.2	An08g10800	1.4.3.2	Anig03614 Anig00624	KO: K03334 L-amino-acid oxidase
R00678	L-Tryptophan:oxygen 2,3-oxidoreductase (decyclizing)	L-Tryptophan + Oxygen = Formylkynurenine	C00078 + C00007 = C02406	1	78	2406								PATH: rn00380 Tryptophan metabolism	1.13.11.42 1.13.11.11	An04g07210 An09g04250 An12g00660	1.13.11.42 1.13.11.11	Anig04069 Anig01692 Anig13737	KO: K00453 tryptophan 2,3-dioxygenase
R00680	L-Tryptophan:oxygen 2,3-oxidoreductase (decyclizing)	L-Tryptophan + Oxygen = L-Formylkynurenine	C00078 + C00007 = C02700	1	78	2700									1.13.11.11	An04g07210	1.13.11.11	Anig04069
R00685	L-Tryptophan decarboxy-lyase	L-Tryptophan = Tryptamine + CO2	C00078 = C00398 + C00011	1	78	398								PATH: rn00380 Tryptophan metabolism PATH: rn00901 Indole and ipecac alkaloid biosynthesis	4.1.1.28	An01g02000 An06g00990 An01g11320 An11g04720	4.1.1.28	Anig10996 Anig07007 Anig01887 Anig02575	KO: K01593 aromatic-L-amino-acid decarboxylase
R00686	L-Phenylalanine racemase (ATP-hydrolysing)	ATP + L-Phenylalanine + H2O = AMP + Pyrophosphate + D-Phenylalanine	C00002 + C00079 + C00001 = C00020 + C00013 + C02265	1	79	2265								PATH: rn00360 Phenylalanine metabolism	5.1.1.11	An04g06260 An09g01690	5.1.1.11	Anig04939 Anig02225 Anig02230
R00689	L-Phenylalanine:oxygen oxidoreductase (deaminating)	L-Phenylalanine + H2O + Oxygen = Phenylpyruvate + NH3 + H2O2	C00079 + C00001 + C00007 = C00166 + C00014 + C00027	1	79	166								PATH: rn00360 Phenylalanine metabolism PATH: rn00400 Phenylalanine, tyrosine and tryptophan biosynthesis	1.4.3.2	An08g10800	1.4.3.2	Anig03614 Anig00624	KO: K03334 L-amino-acid oxidase
R00691	L-Arogenate hydro-lyase (decarboxylating)	L-Arogenate = L-Phenylalanine + H2O + CO2	C00826 = C00079 + C00001 + C00011	1	826	79								PATH: rn00400 Phenylalanine, tyrosine and tryptophan biosynthesis	4.2.1.51	An17g02200	4.2.1.51	Anig05448	KO: K01713 prephenate dehydratase KO: K04518 prephenate dehydratase KO: K05359 carboxycyclohexadienyl dehydratase
R00694	L-Phenylalanine:2-oxoglutarate aminotransferase	L-Phenylalanine + 2-Oxoglutarate = Phenylpyruvate + L-Glutamate	C00079 + C00026 = C00166 + C00025	0	26	25	79	166						PATH: rn00360 Phenylalanine metabolism PATH: rn00400 Phenylalanine, tyrosine and tryptophan biosynthesis	2.6.1.9 2.6.1.1 2.6.1.57	An01g11930 An02g10160 An03g00050 An03g01120 An07g05040 An04g05130 An04g05490 An04g06380 An07g09180 An09g02390 An09g05080 An11g02620 An12g07870 An16g05570	2.6.1.9 2.6.1.1 2.6.1.57	Anig09927 Anig06477 Anig03883 Anig13777 Anig01729 Anig07714 Anig06991 Anig06429 Anig11805 Anig10912 Anig01096 Anig05082 Anig10879	KO: K00811 aspartate aminotransferase KO: K00817 histidinol-phosphate aminotransferase KO: K00832 aromatic-amino-acid transaminase
R00697	L-Phenylalanine ammonia-lyase	L-Phenylalanine = trans-Cinnamate + NH3	C00079 = C00423 + C00014	1	79	423								PATH: rn00360 Phenylalanine metabolism PATH: rn00910 Nitrogen metabolism PATH: rn00960 Alkaloid biosynthesis II	4.3.1.5	An04g04370 An08g07740 An13g02640	4.3.1.5	Anig06597 Anig09366 Anig05613	KO: K01747 phenylalanine ammonia-lyase
R00698	Donor:hydrogen-peroxide oxidoreductase	L-Phenylalanine = 2-Phenylacetamide	C00079 = C02505	1	79	2505								PATH: rn00360 Phenylalanine metabolism	1.11.1.7	An02g08110 An02g10480 An03g05660 An14g07200 An03g05960 An05g01880 An06g00720 An09g00710 An12g01320 An12g10790	1.11.1.7	Anig00934 Anig01011 Anig13274 Anig00558 Anig13397 Anig09639 Anig10942 Anig05201 Anig00670 Anig04405	KO: K00430 peroxidase
R00699	L-Phenylalanine carboxy-lyase	L-Phenylalanine = Phenethylamine + CO2	C00079 = C05332 + C00011	1	79	5332								PATH: rn00360 Phenylalanine metabolism	4.1.1.28	An01g02000 An06g00990 An01g11320 An11g04720	4.1.1.28	Anig10996 Anig07007 Anig01887 Anig02575	KO: K01593 aromatic-L-amino-acid decarboxylase
R00702	Farnesyl-diphosphate:farnesyl-diphosphate farnesyltransferase	2 trans,trans-Farnesyl diphosphate = Pyrophosphate + Presqualene diphosphate + H+	2 C00448 = C00013 + C03428 + C00080	1	448	3428								PATH: rn00100 Biosynthesis of steroids	2.5.1.21	An02g11000 An12g01890	2.5.1.21	Anig08301	KO: K00801 farnesyl-diphosphate farnesyltransferase
R00703	(S)-Lactate:NAD+ oxidoreductase	(S)-Lactate + NAD+ = Pyruvate + NADH + H+	C00186 + C00003 = C00022 + C00004 + C00080	0	22	186								PATH: rn00010 Glycolysis / Gluconeogenesis PATH: rn00620 Pyruvate metabolism	1.1.1.27	An04g08220 An07g04950 An12g10140	1.1.1.27	Anig11054 Anig04414 Anig08529 Anig03713 Anig11935 Anig01178	KO: K00016 L-lactate dehydrogenase
R00704	(R)-Lactate:NAD+ oxidoreductase	(R)-Lactate + NAD+ = Pyruvate + NADH + H+	C00256 + C00003 = C00022 + C00004 + C00080	0	22	256								PATH: rn00620 Pyruvate metabolism	1.1.1.28	An01g09780	1.1.1.28	Anig07135	KO: K00017 D-lactate dehydrogenase KO: K03777 D-lactate dehydrogenase KO: K03778 D-lactate dehydrogenase
R00705	3-Oxopropanoate:NAD+ oxidoreductase (decarboxylating, CoA-acetylating)	3-Oxopropanoate + CoA + NAD+ = Acetyl-CoA + CO2 + NADH + H+	C00222 + C00010 + C00003 = C00024 + C00011 + C00004 + C00080	0	222	24								PATH: rn00031 Inositol metabolism PATH: rn00252 Alanine and aspartate metabolism PATH: rn00410 beta-Alanine metabolism PATH: rn00640 Propanoate metabolism	1.2.1.27	An01g08430 An12g09680	1.2.1.27	Anig05534 Anig12218	KO: K00136 malonate-semialdehyde dehydrogenase (acetylating) KO: K00140 methylmalonate-semialdehyde dehydrogenase
R00707	L-1-Pyrroline-5-carboxylate:NAD+ oxidoreductase	(S)-1-Pyrroline-5-carboxylate + NAD+ + 2 H2O = L-Glutamate + NADH + H+	C03912 + C00003 + 2 C00001 = C00025 + C00004 + C00080	0	3912	25								PATH: rn00251 Glutamate metabolism PATH: rn00330 Arginine and proline metabolism	1.5.1.12	An02g02290 An07g05000 An11g06140 An11g10290	1.5.1.12	Anig04213 Anig01624 Anig11445 Anig11077	KO: K00294 1-pyrroline-5-carboxylate dehydrogenase
R00708	L-1-Pyrroline-5-carboxylate:NAD+ oxidoreductase	(S)-1-Pyrroline-5-carboxylate + NADP+ + 2 H2O = L-Glutamate + NADPH + H+	C03912 + C00006 + 2 C00001 = C00025 + C00005 + C00080	0	3912	25								PATH: rn00251 Glutamate metabolism PATH: rn00330 Arginine and proline metabolism	1.5.1.12	An02g02290 An07g05000 An11g06140 An11g10290	1.5.1.12	Anig04213 Anig01624 Anig11445 Anig11077	KO: K00294 1-pyrroline-5-carboxylate dehydrogenase
R00709	Isocitrate:NAD+ oxidoreductase (decarboxylating)	Isocitrate + NAD+ = 2-Oxoglutarate + CO2 + NADH + H+	C00311 + C00003 = C00026 + C00011 + C00004 + C00080	1	311	26								PATH: rn00020 Citrate cycle (TCA cycle)	1.1.1.41	An08g05580 An18g06760	1.1.1.41	Anig11862 Anig13880	KO: K00030 isocitrate dehydrogenase (NAD+)
R00710	Acetaldehyde:NAD+ oxidoreductase	Acetaldehyde + NAD+ + H2O = Acetate + NADH + H+	C00084 + C00003 + C00001 = C00033 + C00004 + C00080	0	84	33								PATH: rn00010 Glycolysis / Gluconeogenesis PATH: rn00620 Pyruvate metabolism	1.2.1.3 1.2.1.5	An01g00620 An14g02870 An01g09260 An01g15170 An04g03400 An07g01400 An08g07290 An08g08510 An08g10820 An09g00250 An10g00850 An15g05890 An17g00970 An18g04130	1.2.1.3 1.2.1.5	Anig13121 Anig06530 Anig03830 Anig13971 Anig08086 Anig13075 Anig13385 Anig02351 Anig05427 Anig12076 Anig02606 Anig01575 Anig00935 Anig06838 Anig08882 Anig01458	KO: K00128 aldehyde dehydrogenase (NAD+)
R00711	Acetaldehyde:NADP+ oxidoreductase	Acetaldehyde + NADP+ + H2O = Acetate + NADPH + H+	C00084 + C00006 + C00001 = C00033 + C00005 + C00080	0	84	33								PATH: rn00010 Glycolysis / Gluconeogenesis PATH: rn00620 Pyruvate metabolism	1.2.1.3 1.2.1.5	An01g00620 An14g02870 An01g09260 An01g15170 An04g03400 An07g01400 An08g07290 An08g08510 An08g10820 An09g00250 An10g00850 An15g05890 An17g00970 An18g04130	1.2.1.3 1.2.1.5	Anig13121 Anig06530 Anig03830 Anig13971 Anig08086 Anig13075 Anig13385 Anig02351 Anig05427 Anig12076 Anig02606 Anig01575 Anig00935 Anig06838 Anig08882 Anig01458	KO: K00128 aldehyde dehydrogenase (NAD+) KO: K00129 aldehyde dehydrogenase (NAD(P)+)
R00713	Succinate-semialdehyde:NAD+ oxidoreductase	Succinate semialdehyde + NAD+ + H2O = Succinate + NADH + H+	C00232 + C00003 + C00001 = C00042 + C00004 + C00080	0	232	42								PATH: rn00251 Glutamate metabolism PATH: rn00350 Tyrosine metabolism PATH: rn00650 Butanoate metabolism	1.2.1.16 1.2.1.24	An01g00620 An14g02870 An04g02610 An09g02580 An13g01930 An14g01440 An15g01740	1.2.1.16 1.2.1.24	Anig13121 Anig06530 Anig01997 Anig02183 Anig01267 Anig12995 Anig12494	KO: K00135 succinate-semialdehyde dehydrogenase (NADP+) KO: K00139 succinate-semialdehyde dehydrogenase
R00714	Succinate-semialdehyde:NADP+ oxidoreductase	Succinate semialdehyde + NADP+ + H2O = Succinate + NADPH + H+	C00232 + C00006 + C00001 = C00042 + C00005 + C00080	0	232	42								PATH: rn00251 Glutamate metabolism PATH: rn00350 Tyrosine metabolism PATH: rn00650 Butanoate metabolism	1.2.1.16	An01g00620 An14g02870 An04g02610 An09g02580 An13g01930 An15g01740	1.2.1.16	Anig13121 Anig06530 Anig01997 Anig02183 Anig01267 Anig12494	KO: K00135 succinate-semialdehyde dehydrogenase (NADP+)
R00715	N6-(L-1,3-Dicarboxypropyl)-L-lysine:NAD+ oxidoreductase (L-lysine-forming)	N6-(L-1,3-Dicarboxypropyl)-L-lysine + NAD+ + H2O = L-Lysine + 2-Oxoglutarate + NADH + H+	C00449 + C00003 + C00001 = C00047 + C00026 + C00004 + C00080	0	449	47	449	26						PATH: rn00300 Lysine biosynthesis PATH: rn00310 Lysine degradation	1.5.1.7	An02g07500	1.5.1.7	Anig08518	KO: K00290 saccharopine dehydrogenase (NAD+, L-lysine forming)
R00716	N6-(L-1,3-Dicarboxypropyl)-L-lysine:NADP+ oxidoreductase (L-lysine-forming)	N6-(L-1,3-Dicarboxypropyl)-L-lysine + NADP+ + H2O = L-Lysine + 2-Oxoglutarate + NADPH + H+	C00449 + C00006 + C00001 = C00047 + C00026 + C00005 + C00080	0	449	47	449	26						PATH: rn00300 Lysine biosynthesis PATH: rn00310 Lysine degradation	1.5.1.8	An01g13590	1.5.1.8	Anig04511	KO: K00291 saccharopine dehydrogenase (NADP+, L-lysine forming)
R00717	Glycolate:NAD+ oxidoreductase	Glycolate + NAD+ = Glyoxylate + NADH + H+	C00160 + C00003 = C00048 + C00004 + C00080	0	160	48								PATH: rn00630 Glyoxylate and dicarboxylate metabolism	1.1.1.29 1.1.1.26	An08g06710 An11g07270	1.1.1.29 1.1.1.26	Anig07023 Anig04858	KO: K00015 glyoxylate reductase KO: K00018 glycerate dehydrogenase
R00719	ITP diphosphohydrolase	ITP + H2O = IDP + Orthophosphate	C00081 + C00001 = C00104 + C00009	1	81	104								PATH: rn00230 Purine metabolism	3.6.1.5	An14g02370	3.6.1.5	Anig06144	KO: K01510 apyrase
R00722	ATP:nucleoside-diphosphate phosphatransferase	ATP + IDP = ADP + ITP	C00002 + C00104 = C00008 + C00081	0	104	81								PATH: rn00230 Purine metabolism	2.7.4.6	An09g05870	2.7.4.6	Anig05085	KO: K00940 nucleoside-diphosphate kinase
R00724	ITP:pyruvate O2-phosphotransferase	IDP + Phosphoenolpyruvate = ITP + Pyruvate	C00104 + C00074 = C00081 + C00022	1	74	22	104	81							2.7.1.40	An07g08990	2.7.1.40	Anig00736
R00725	ITP:D-hexose 6-phosphotransferase	ITP + D-Glucose = IDP + D-Glucose 6-phosphate	C00081 + C00031 = C00104 + C00092	1	31	92									2.7.1.1	An02g14380 An06g00380 An12g08610 An13g00510 An15g05940 An16g01620	2.7.1.1	Anig10488 Anig07157 Anig06094 Anig03416 Anig05337 Anig12979
R00727	Succinate:CoA ligase (GDP-forming)	ITP + Succinate + CoA = IDP + Orthophosphate + Succinyl-CoA	C00081 + C00042 + C00010 = C00104 + C00009 + C00091	0	42	91								PATH: rn00020 Citrate cycle (TCA cycle)	6.2.1.4	An08g02970 An08g02980 An14g00310 An17g01670	6.2.1.4	Anig05569 Anig12757 Anig02322	KO: K01898 succinate--CoA ligase (GDP-forming)
R00729	L-Tyrosine:oxygen oxidoreductase (deaminating)	L-Tyrosine + H2O + Oxygen = 3-(4-Hydroxyphenyl)pyruvate + NH3 + H2O2	C00082 + C00001 + C00007 = C01179 + C00014 + C00027	1	82	1179								PATH: rn00350 Tyrosine metabolism PATH: rn00400 Phenylalanine, tyrosine and tryptophan biosynthesis PATH: rn00950 Alkaloid biosynthesis I	1.4.3.2	An08g10800	1.4.3.2	Anig03614 Anig00624	KO: K03334 L-amino-acid oxidase
R00731	L-Tyrosine:oxygen oxidoreductase	L-Tyrosine + Oxygen = 3,4-Dihydroxy-L-phenylalanine + H2O	C00082 + C00007 = C00355 + C00001	1	82	355								PATH: rn00350 Tyrosine metabolism	1.14.18.1	An01g09220 An09g02980 An09g05130 An12g01670 An15g07670 An19g00230	1.14.18.1	Anig01233 Anig11341 Anig12716 Anig09301 Anig06964	KO: K00505 tyrosinase
R00734	L-Tyrosine:2-oxoglutarate aminotransferase	L-Tyrosine + 2-Oxoglutarate = 3-(4-Hydroxyphenyl)pyruvate + L-Glutamate	C00082 + C00026 = C01179 + C00025	0	26	25	82	1179						PATH: rn00350 Tyrosine metabolism PATH: rn00400 Phenylalanine, tyrosine and tryptophan biosynthesis PATH: rn00401 Novobiocin biosynthesis PATH: rn00950 Alkaloid biosynthesis I	2.6.1.9 2.6.1.1 2.6.1.57	An01g11930 An02g10160 An03g00050 An03g01120 An07g05040 An04g05130 An04g05490 An04g06380 An07g09180 An09g02390 An09g05080 An11g02620 An12g07870 An16g05570	2.6.1.9 2.6.1.1 2.6.1.57	Anig09927 Anig06477 Anig03883 Anig13777 Anig01729 Anig07714 Anig06991 Anig06429 Anig11805 Anig10912 Anig01096 Anig05082 Anig10879	KO: K00811 aspartate aminotransferase KO: K00815 tyrosine aminotransferase KO: K00817 histidinol-phosphate aminotransferase KO: K00832 aromatic-amino-acid transaminase
R00736	L-Tyrosine carboxy-lyase	L-Tyrosine = Tyramine + CO2	C00082 = C00483 + C00011	1	82	483								PATH: rn00350 Tyrosine metabolism PATH: rn00950 Alkaloid biosynthesis I	4.1.1.28 4.1.1.25	An01g02000 An06g00990 An01g11320 An11g04720 An11g08250	4.1.1.28 4.1.1.25	Anig10996 Anig07007 Anig01887 Anig02575 Anig05075	KO: K01592 tyrosine decarboxylase KO: K01593 aromatic-L-amino-acid decarboxylase
R00737	L-Tyrosine ammonia-lyase	L-Tyrosine = 4-Coumarate + NH3	C00082 = C00811 + C00014	1	82	811								PATH: rn00350 Tyrosine metabolism	4.3.1.5	An04g04370 An08g07740 An13g02640	4.3.1.5	Anig06597 Anig09366 Anig05613	KO: K01747 phenylalanine ammonia-lyase
R00746	Ethanol:NADP+ oxidoreductase	Ethanol + NADP+ = Acetaldehyde + NADPH	C00469 + C00006 = C00084 + C00005	0	469	84								PATH: rn00010 Glycolysis / Gluconeogenesis	1.1.1.2	An01g14880 An03g06430 An05g02070 An10g00010 An11g03680 An12g00670 An12g09810 An12g10610 An14g03470 An16g02510 An18g01430	1.1.1.2	Anig04144 Anig06951 Anig11908 Anig07242 Anig13738 Anig11682 Anig07478 Anig01439 Anig11431 Anig03051 Anig04145 Anig00293	KO: K00002 alcohol dehydrogenase (NADP+)
R00750		Acetaldehyde + Pyruvate = 4-Hydroxy-2-oxopentanoate	C00084 + C00022 = C03589	0	22	3589	84	3589						PATH: rn00360 Phenylalanine metabolism PATH: rn00362 Benzoate degradation via hydroxylation PATH: rn00621 Biphenyl degradation PATH: rn00622 Toluene and xylene degradation PATH: rn00626 Nitrobenzene degradation PATH: rn00627 1,4-Dichlorobenzene degradation PATH: rn00628 Fluorene degradation PATH: rn00629 Carbazole degradation PATH: rn00642 Ethylbenzene degradation PATH: rn00643 Styrene degradation	4.1.2.- 4.1.3.-	An02g06430 An02g14890 An03g02490 An03g03130 An06g01820 An09g02440 An12g01610 An12g05070 An12g10850 An13g01680 An16g00420	4.1.2.- 4.1.3.-	Anig11906 Anig12780 Anig06616 Anig00369 Anig07661 Anig02407 Anig04125 Anig12233 Anig11230 Anig05655 Anig12526	KO: K01636 KO: K01666 4-hydroxy 2-oxovalerate aldolase
R00751	L-Threonine acetaldehyde-lyase	L-Threonine = Glycine + Acetaldehyde	C00188 = C00037 + C00084	0	188	84	188	37						PATH: rn00260 Glycine, serine and threonine metabolism	4.1.2.5	An02g13090 An03g01360 An03g02300 An07g00670 An07g00680 An14g01500 An15g03260	4.1.2.5	Anig12575 Anig01797 Anig06321 Anig05762 Anig12998 Anig07708	KO: K01620 threonine aldolase
R00754	Ethanol:NAD+ oxidoreductase	Ethanol + NAD+ = Acetaldehyde + NADH + H+	C00469 + C00003 = C00084 + C00004 + C00080	0	469	84								PATH: rn00010 Glycolysis / Gluconeogenesis	1.1.1.1	An01g12170 An01g14590 An01g14780 An01g15190 An02g02060 An02g02870 An03g01350 An03g05190 An04g02690 An07g07160 An13g03970 An07g09360 An08g09750 An09g00810 An09g03140 An09g03900 An09g06270 An10g00230 An10g00510 An10g00570 An15g04310 An11g03110 An11g04150 An11g04290 An11g07750 An11g08410 An12g04340 An12g09810 An12g09950 An13g00950 An13g01120 An13g03330 An17g01530 An14g01940 An14g02160 An14g07180 An1…	1.1.1.1	Anig10811 Anig04280 Anig11646 Anig07878 Anig03755 Anig13148 Anig01698 Anig05749 Anig00348 Anig13705 Anig06359 Anig08437 Anig10886 Anig13926 Anig13925 Anig08109 Anig02034 Anig13817 Anig02267 Anig03530 Anig10066 Anig10734 Anig07315 Anig03011 Anig10546 Anig07607 Anig11682 Anig08560 Anig12413 Anig04234 Anig10254 Anig01990 Anig12585 Anig03168 Anig13272 Anig02354 Anig13582 Anig07098 Anig12523 Anig08081…	KO: K00001 alcohol dehydrogenase
R00755		2-(alpha-Hydroxyethyl)thiamine diphosphate = Acetaldehyde + Thiamin diphosphate	C05125 = C00084 + C00068	1	5125	84								PATH: rn00010 Glycolysis / Gluconeogenesis	4.1.1.1	An01g01590 An02g06820 An09g01030 An13g03320	4.1.1.1	Anig11191 Anig03863 Anig10851 Anig10255	KO: K01568 pyruvate decarboxylase
R00756	ATP:D-fructose-6-phosphate 1-phosphotransferase	ATP + D-Fructose 6-phosphate = ADP + D-Fructose 1,6-bisphosphate	C00002 + C00085 = C00008 + C00354	1	85	354									2.7.1.11	An18g01670	2.7.1.11	Anig08924
R00757	ATP:D-fructose-6-phosphate 2-phosphotransferase	ATP + D-Fructose 6-phosphate = ADP + D-Fructose 2,6-bisphosphate	C00002 + C00085 = C00008 + C00665	1	85	665									2.7.1.105	An15g00200 An15g00210	2.7.1.105	Anig11660 Anig01136 Anig02421 Anig07502
R00758	D-Mannitol-1-phosphate:NAD+ 5-oxidoreductase	D-Mannitol 1-phosphate + NAD+ = D-Fructose 6-phosphate + NADH	C00644 + C00003 = C00085 + C00004	0	644	85									1.1.1.17	An02g05220 An02g05830 An16g04200	1.1.1.17	Anig04690 Anig03060 Anig12918
R00760	ATP:D-fructose 6-phosphotransferase	ATP + D-Fructose = ADP + D-Fructose 6-phosphate	C00002 + C00095 = C00008 + C00085	1	95	85									2.7.1.1	An02g14380 An06g00380 An12g08610 An13g00510 An15g05940 An16g01620	2.7.1.1	Anig10488 Anig07157 Anig06094 Anig03416 Anig05337 Anig12979
R00762	D-Fructose-1,6-bisphosphate 1-phosphohydrolase	D-Fructose 1,6-bisphosphate + H2O = D-Fructose 6-phosphate + Orthophosphate	C00354 + C00001 = C00085 + C00009	1	354	85								PATH: rn00710 Carbon fixation	3.1.3.11	An04g05300	3.1.3.11	Anig13533	KO: K01086 fructose-1,6-bisphosphatase KO: K02446 fructose-1,6-bisphosphatase II KO: K03841 fructose-1,6-bisphosphatase I KO: K04041 fructose-1,6-bisphosphatase III
R00763	D-Fructose-2,6-bisphosphate 2-phosphohydrolase	D-Fructose 2,6-bisphosphate + H2O = D-Fructose 6-phosphate + Orthophosphate	C00665 + C00001 = C00085 + C00009	1	665	85									3.1.3.46	An07g02100 An07g02110 An15g00200	3.1.3.46	Anig02302 Anig11660
R00765	D-Glucosamine-6-phosphate ketol-isomerase(deaminating)	D-Glucosamine 6-phosphate + H2O = D-Fructose 6-phosphate + NH3	C00352 + C00001 = C00085 + C00014	1	352	85								PATH: rn00530 Aminosugars metabolism	3.5.99.6	An16g09070	3.5.99.6	Anig09725	KO: K01504 glucosamine-6-phosphate isomerase KO: K02564 glucosamine-6-phosphate isomerase
R00767	CTP:D-fructose-6-phosphate 1-phosphotransferase	CTP + D-Fructose 6-phosphate = CDP + D-Fructose 1,6-bisphosphate	C00063 + C00085 = C00112 + C00354	1	85	354									2.7.1.11	An18g01670	2.7.1.11	Anig08924
R00768	L-Glutamine:D-fructose-6-phosphate aminotransferase (hexose isomerizing)	L-Glutamine + D-Fructose 6-phosphate = L-Glutamate + D-Glucosamine 6-phosphate	C00064 + C00085 = C00025 + C00352	1	85	352								PATH: rn00251 Glutamate metabolism PATH: rn00530 Aminosugars metabolism	2.6.1.16	An03g05940 An18g06820	2.6.1.16	Anig04460 Anig13876	KO: K00820 glucosamine--fructose-6-phosphate aminotransferase (isomerizing)
R00769	UTP:D-fructose-6-phosphate 1-phosphotransferase	UTP + D-Fructose 6-phosphate = UDP + D-Fructose 1,6-bisphosphate	C00075 + C00085 = C00015 + C00354	1	85	354									2.7.1.11	An18g01670	2.7.1.11	Anig08924
R00770	ITP:D-fructose-6-phosphate 1-phosphotransferase	ITP + D-Fructose 6-phosphate = IDP + D-Fructose 1,6-bisphosphate	C00081 + C00085 = C00104 + C00354	1	85	354									2.7.1.11	An18g01670	2.7.1.11	Anig08924
R00771	D-Glucose-6-phosphate ketol-isomerase	D-Glucose 6-phosphate = D-Fructose 6-phosphate	C00092 = C00085	0	92	85									5.3.1.9	An16g05420	5.3.1.9	Anig00508
R00772	D-Mannose-6-phosphate ketol-isomerase	D-Mannose 6-phosphate = D-Fructose 6-phosphate	C00275 = C00085	0	275	85									5.3.1.8	An04g03200 An08g06350	5.3.1.8	Anig01147 Anig13202
R00774	Urea:carbon-dioxide ligase (ADP-forming)	ATP + Urea + HCO3- = ADP + Orthophosphate + Urea-1-carboxylate	C00002 + C00086 + C00288 = C00008 + C00009 + C01010	1	288	1010	86	1010						PATH: rn00220 Urea cycle and metabolism of amino groups	6.3.4.6	An01g13810	6.3.4.6	Anig07516 Anig06164	KO: K01941 urea carboxylase
R00778	Urea hydro-lyase	Urea = Cyanamide + H2O	C00086 = C01566 + C00001	1	86	1566								PATH: rn00791 Atrazine degradation	4.2.1.69	An11g09230 An13g01590	4.2.1.69	Anig06941 Anig02787	KO: K06035 cyanamide hydratase
R00782	L-Cysteine L-homocysteine-lyase (deaminating)	-Cysteine + H2O = Hydrogen sulfide + Pyruvate + NH3	C00097 + C00001 = C00283 + C00022 + C00014	1	97	22	97	283						PATH: rn00272 Cysteine metabolism	4.4.1.1 4.4.1.8	An04g04720 An14g00240 An14g00930 An16g08720	4.4.1.1 4.4.1.8	Anig06435 Anig02555 Anig04660	KO: K01758 cystathionine gamma-lyase KO: K01760 cystathionine beta-lyase
R00787	ammonium-hydroxide:NADP+ oxidoreductase	Nitrite + 3 NADH + 3 H+ = NH4OH + 3 NAD+ + H2O	C00088 + 3 C00004 + 3 C00080 = C01358 + 3 C00003 + C00001	1	88	1358								PATH: rn00910 Nitrogen metabolism	1.7.1.4	An08g05640	1.7.1.4	Anig11865	KO: K00361 nitrite reductase (NAD(P)H)
R00789	ammonium-hydroxide:NAD(P)+ oxidoreductase	Nitrite + 3 NADPH + 3 H+ = NH4OH + 3 NADP+ + H2O	C00088 + 3 C00005 + 3 C00080 = C01358 + 3 C00006 + C00001	1	88	1358								PATH: rn00910 Nitrogen metabolism	1.7.1.4	An08g05640	1.7.1.4	Anig11865	KO: K00361 nitrite reductase (NAD(P)H)
R00794	NADH:nitrate oxidoreductase	Nitrate + NADH + H+ = Nitrite + NAD+ + H2O	C00244 + C00004 + C00080 = C00088 + C00003 + C00001	1	244	88								PATH: rn00910 Nitrogen metabolism	1.7.1.1	An07g08910 An07g08920 An08g05610 An11g04370	1.7.1.1	Anig09531 Anig10539 Anig11864 Anig04467	KO: K00360 nitrate reductase (NADH)
R00801	alpha-D-Glucoside glucohydrolase	Sucrose + H2O = D-Fructose + D-Glucose	C00089 + C00001 = C00095 + C00031	1	89	95	89	31						PATH: rn00052 Galactose metabolism	3.2.1.20	An01g04880 An01g10930 An02g13240 An04g06920 An07g00350 An09g03300 An09g05880 An13g03710 An18g05620	3.2.1.20	Anig12949 Anig07646 Anig06997 Anig07485 Anig12611 Anig09149 Anig06198 Anig05993 Anig13940	KO: K01187 alpha-glucosidase
R00802	alpha-D-Glucoside glucohydrolase	Sucrose + H2O = beta-D-Fructose + alpha-D-Glucose	C00089 + C00001 = C00095 + C00031	1	89	95	89	31						PATH: rn00500 Starch and sucrose metabolism	3.2.1.20 3.2.1.26	An01g04880 An01g10930 An02g13240 An04g06920 An06g02420 An07g00350 An08g11070 An09g03300 An09g05880 An11g03200 An12g08280 An13g03710 An15g00320 An18g05620	3.2.1.20 3.2.1.26	Anig12949 Anig07646 Anig06997 Anig07485 Anig10998 Anig12611 Anig13183 Anig09149 Anig06198 Anig11920 Anig08790 Anig05993 Anig09417 Anig03793 Anig13940	KO: K01187 alpha-glucosidase KO: K01193 beta-fructofuranosidase KO: K01203 sucrase-isomaltase
R00814	trans-1,2-Dihydrobenzene-1,2-diol:NADP+ oxidoreductase	trans-1,2-Dihydrobenzene-1,2-diol + NADP+ = Catechol + NADPH	C04221 + C00006 = C00090 + C00005	0	4221	90									1.3.1.20	An07g10090 An16g00200	1.3.1.20	Anig13216 Anig13643
R00815	Phenol,NADPH:oxogen oxidoreductase (2-hydroxylating)	Phenol + Oxygen + NADPH = Catechol + NADP+ + H2O	C00146 + C00007 + C00005 = C00090 + C00006 + C00001	1	146	90								PATH: rn00626 Nitrobenzene degradation	1.14.13.7	An01g11800 An03g01560 An03g02320 An03g03330 An04g04680 An08g06720 An08g07920 An12g07390 An12g10250 An15g07050	1.14.13.7	Anig09828 Anig07596 Anig07281 Anig02479 Anig02330 Anig02494 Anig02740 Anig12133 Anig02687 Anig12227	KO: K03380 phenol 2-monooxygenase
R00817	Catechol:oxygen 1,2-oxidoreductase(decyclizing)	Catechol + Oxygen = cis,cis-Muconate	C00090 + C00007 = C02480	1	90	2480								PATH: rn00362 Benzoate degradation via hydroxylation PATH: rn00629 Carbazole degradation	1.13.11.1	An01g10910 An02g08560 An06g00210 An07g07280 An13g02000	1.13.11.1	Anig13229 Anig02036 Anig10894 Anig04054 Anig07313	KO: K03381 catechol 1,2-dioxygenase
R00818	Salicylate,NADH:oxygen oxidoreductase (1-hydroxylating, decarboxylating)	Salicylate + Oxygen + NADH = Catechol + CO2 + NAD+ + H2O	C00805 + C00007 + C00004 = C00090 + C00011 + C00003 + C00001	1	805	90								PATH: rn00626 Nitrobenzene degradation PATH: rn00628 Fluorene degradation	1.14.13.1	An01g07130 An02g01050 An02g05080 An02g05170 An03g00530 An03g01540 An03g02130 An11g03800 An03g04750 An03g05310 An03g06690 An04g07370 An05g01200 An07g00550 An07g01440 An07g05650 An07g06800 An09g00590 An09g01840 An09g04390 An11g02480 An11g03060 An11g03150 An11g05130 An11g10310 An18g01330 An12g02000 An12g03180 An12g05970 An14g03640 An15g02070 An15g02180 An16g00390 An16g01280 An16g04210 An16g08140 An1…	1.14.13.1	Anig09698 Anig09592 Anig01641 Anig06701 Anig10176 Anig07595 Anig01600 Anig04614 Anig08871 Anig03068 Anig09182 Anig13797 Anig04034 Anig03143 Anig04487 Anig11596 Anig01080 Anig06657 Anig09399 Anig01228 Anig00881 Anig05754 Anig11748 Anig03799 Anig01208 Anig13588 Anig11075 Anig01217 Anig04902 Anig08342 Anig07886 Anig05391 Anig07830 Anig10480 Anig02707 Anig12522 Anig03899 Anig12916 Anig08644 Anig06307…	KO: K00480 salicylate hydroxylase
R00821	2,3-Dihydroxybenzoate carboxy-lyase	2,3-Dihydroxybenzoate = Catechol + CO2	C00196 = C00090 + C00011	1	196	90								PATH: rn00362 Benzoate degradation via hydroxylation PATH: rn00629 Carbazole degradation	4.1.1.46	An02g05560 An07g02050 An18g00870	4.1.1.46	Anig05631 Anig05772 Anig12819
R00827	S-Adenosyl-L-methionine:catechol O-methyltransferase	S-Adenosyl-L-methionine + Catechol = S-Adenosyl-L-homocysteine + Guaiacol	C00019 + C00090 = C00021 + C01502	1	90	1502									2.1.1.6	An04g04700 An15g02990 An11g08150 An17g00200 An15g05200 An18g00820	2.1.1.6	Anig13755 Anig11242 Anig09054 Anig12823
R00829	Succinyl-CoA:acetyl-CoA C-acyltransferase	Succinyl-CoA + Acetyl-CoA = CoA + 3-Oxoadipyl-CoA	C00091 + C00024 = C00010 + C02232	1	91	2232	24	2232						PATH: rn00362 Benzoate degradation via hydroxylation	2.3.1.16	An02g03320 An04g00740 An04g05720 An08g05400 An13g00590	2.3.1.16	Anig06614 Anig00336 Anig09734 Anig06651	KO: K00632 acetyl-CoA acyltransferase KO: K07508 acetyl-CoA acyltransferase 2 KO: K07509 acetyl-CoA acyltransferase KO: K07513 acetyl-CoA acyltransferase 1
R00830	Succinyl-CoA:glycine C-succinyl-transferase(decarboxylating)	Succinyl-CoA + Glycine = 5-Aminolevulinate + CoA + CO2	C00091 + C00037 = C00430 + C00010 + C00011	1	91	430	37	430							2.3.1.37	An17g01480	2.3.1.37	Anig07033
R00831	Succinyl-CoA:glycine C-succinyl-transferase(decarboxylating)	Succinyl-CoA + Glycine = 2-Amino-3-oxoadipate + CoA	C00091 + C00037 = C05520 + C00010	1	91	5520	37	5520						PATH: rn00260 Glycine, serine and threonine metabolism	2.3.1.37	An17g01480	2.3.1.37	Anig07033	KO: K00643 5-aminolevulinate synthase
R00835	D-Glucose-6-phosphate:NADP+ 1-oxoreductase	D-Glucose 6-phosphate + NADP+ = D-Glucono-1,5-lactone 6-phosphate + NADPH + H+	C00092 + C00006 = C01236 + C00005 + C00080	0	92	1236									1.1.1.49	An01g10290 An02g12140 An04g08990	1.1.1.49	Anig00706 Anig06396 Anig01590
R00836	UDPglucose:D-glucose-6-phosphate 1-alpha-D-glucosyltransferase	UDPglucose + D-Glucose 6-phosphate = UDP + alpha,alpha'-Trehalose 6-phosphate	C00029 + C00092 = C00015 + C00689	1	92	689	29	689							2.4.1.15	An07g08710 An07g08720 An08g10510 An11g10990 An13g00400 An14g02180	2.4.1.15	Anig03113 Anig02117 Anig04397 Anig07689 Anig13299 Anig11362 Anig00012
R00839	6-Phospho-beta-D-glucosyl-(1,4)-D-gluxose glucohydrolase	6-Phospho-beta-D-glucosyl-(1,4)-D-glucose + H2O = D-Glucose + D-Glucose 6-phosphate	C04534 + C00001 = C00031 + C00092	1	4534	31	4534	92							3.2.1.86	An04g03170 An11g02100	3.2.1.86	Anig05575 Anig07634
R00840	1L-myo-Inositol-1-phosphate lyase (isomerizing)	1L-myo-Inositol 1-phosphate = D-Glucose 6-phosphate	C01177 = C00092	0	1177	92								PATH: rn00521 Streptomycin biosynthesis PATH: rn00562 Inositol phosphate metabolism	5.5.1.4	An10g00530	5.5.1.4	Anig06975	KO: K01858 myo-inositol-1-phosphate synthase
R00841	Glycerol-3-phosphate phosphohydrolase	sn-Glycerol 3-phosphate + H2O = Glycerol + Orthophosphate	C00093 + C00001 = C00116 + C00009	1	93	116								PATH: rn00561 Glycerolipid metabolism	3.1.3.21	An06g00850	3.1.3.21	Anig13155	KO: K06116 glycerol 3-phosphatase 1 KO: K06117 glycerol 3-phosphatase 2
R00842	sn-Glycerol-3-phosphate:NAD+ 2-oxidoreductase	sn-Glycerol 3-phosphate + NAD+ = Glycerone phosphate + NADH + H+	C00093 + C00003 = C00111 + C00004 + C00080	0	93	111								PATH: rn00564 Glycerophospholipid metabolism	1.1.1.94 1.1.1.8	An01g06110 An15g07390	1.1.1.94 1.1.1.8	Anig08106 Anig00389	KO: K00006 glycerol-3-phosphate dehydrogenase (NAD+) KO: K00057 glycerol-3-phosphate dehydrogenase (NAD(P)+)
R00844	sn-Glycerol-3-phosphate:NADP+ 2-oxidoreductase	sn-Glycerol 3-phosphate + NADP+ = Glycerone phosphate + NADPH + H+	C00093 + C00006 = C00111 + C00005 + C00080	0	93	111								PATH: rn00564 Glycerophospholipid metabolism	1.1.1.94	An01g06110	1.1.1.94	Anig08106	KO: K00057 glycerol-3-phosphate dehydrogenase (NAD(P)+)
R00847	ATP:glycerol 3-phosphotransferase	ATP + Glycerol = ADP + sn-Glycerol 3-phosphate	C00002 + C00116 = C00008 + C00093	1	116	93								PATH: rn00561 Glycerolipid metabolism	2.7.1.30	An04g04890	2.7.1.30	Anig05745	KO: K00864 glycerol kinase
R00848	sn-Glycerol-3-phosphate:(acceptor) 2-oxidoreductase	sn-Glycerol 3-phosphate + FAD = Glycerone phosphate + FADH2	C00093 + C00016 = C00111 + C01352	0	93	111								PATH: rn00564 Glycerophospholipid metabolism	1.1.99.5	An08g00210	1.1.99.5	Anig11927	KO: K00110 glycerol-3-phosphate dehydrogenase
R00849	sn-Glycerol-3-phosphate:(acceptor) 2-oxidoreductase	sn-Glycerol 3-phosphate + Acceptor = Glycerone phosphate + Reduced acceptor	C00093 + C00028 = C00111 + C00030	0	93	111									1.1.99.5	An08g00210	1.1.99.5	Anig11927
R00851	acyl-CoA:sn-glycerol-3-phosphate 1-O-acyltransferase	sn-Glycerol 3-phosphate + Acyl-CoA = 1-Acyl-sn-glycerol 3-phosphate + CoA	C00093 + C00040 = C00681 + C00010	1	40	681	93	681						PATH: rn00561 Glycerolipid metabolism PATH: rn00564 Glycerophospholipid metabolism	2.3.1.15	An18g01960	2.3.1.15	Anig00353	KO: K00629 glycerol-3-phosphate O-acyltransferase KO: K00630 glycerol-3-phosphate O-acyltransferase KO: K00631 glycerol-3-phosphate O-acyltransferase
R00858	Hydrogen-sulfide:NADP+ oxidoreductase	Sulfite + 3 NADPH = Hydrogen sulfide + 3 NADP+ + 3 H2O	C00094 + 3 C00005 = C00283 + 3 C00006 + 3 C00001	1	94	283								PATH: rn00920 Sulfur metabolism	1.8.1.2	An08g07840 An11g06670 An15g05770	1.8.1.2	Anig04714 Anig01220 Anig09257	KO: K00379 sulfite reductase (NADPH)
R00866	ATP:D-fructose 1-phosphotransferase	ATP + D-Fructose = ADP + D-Fructose 1-phosphate	C00002 + C00095 = C00008 + C01094	1	95	1094								PATH: rn00051 Fructose and mannose metabolism	2.7.1.3	An01g06030 An01g10550	2.7.1.3	Anig06456	KO: K00846 ketohexokinase
R00867	ATP:D-fructose 6-phosphotransferase	ATP + D-Fructose = ADP + beta-D-Fructose 6-phosphate	C00002 + C00095 = C00008 + C00085	1	95	85								PATH: rn00051 Fructose and mannose metabolism	2.7.1.1	An02g14380 An06g00380 An12g08610 An13g00510 An15g05940 An16g01620	2.7.1.1	Anig10488 Anig07157 Anig06094 Anig03416 Anig05337 Anig12979	KO: K00844 hexokinase KO: K00847 fructokinase
R00868	D-Mannitol:NAD+ 2-oxidoreductase	Mannitol + NAD+ = D-Fructose + NADH	C00392 + C00003 = C00095 + C00004	0	392	95								PATH: rn00051 Fructose and mannose metabolism	1.1.1.11	An04g09410 An15g07330	1.1.1.11	Anig00184 Anig02408	KO: K00007 D-arabinitol 4-dehydrogenase KO: K00045 mannitol 2-dehydrogenase
R00870	D-Mannitol:NADP+ 2-oxidoreductase	Mannitol + NADP+ = D-Fructose + NADPH	C00392 + C00006 = C00095 + C00005	0	392	95								PATH: rn00051 Fructose and mannose metabolism	1.1.1.138	An06g00750	1.1.1.138	Anig11082
R00872	D-Fructose 2-phosphate phosphatase	D-Fructose 2-phosphate + H2O = D-Fructose + Orthophosphate	C03267 + C00001 = C00095 + C00009	1	3267	95								PATH: rn00051 Fructose and mannose metabolism	3.1.3.-	An01g03700 An01g03720 An02g01180 An02g07230 An02g11970 An03g02670 An03g05930 An04g03870 An06g00850 An08g01510 An08g02530 An08g11030 An11g05330 An12g01910 An14g05510 An18g03040	3.1.3.-	Anig06591 Anig02990 Anig06587 Anig11672 Anig05887 Anig13561 Anig02394 Anig03518 Anig13155 Anig08917 Anig03038 Anig06204 Anig06130 Anig13467 Anig00175 Anig00334	KO: K01112
R00875	D-Glucitol:NAD+ 2-oxidoreductase	D-Sorbitol + NAD+ = D-Fructose + NADH + H+	C00794 + C00003 = C00095 + C00004 + C00080	0	794	95								PATH: rn00051 Fructose and mannose metabolism	1.1.1.14	An01g03480 An01g10920 An03g05190 An07g01290 An09g03900 An12g00030 An14g03510 An16g01700 An16g01710	1.1.1.14	Anig07665 Anig13230 Anig01698 Anig10140 Anig08109 Anig13112 Anig13423 Anig07788 Anig07789	KO: K00008 L-iditol 2-dehydrogenase
R00876	ITP:D-hexose 6-phosphotransferase	ITP + D-Fructose = IDP + D-Fructose 6-phosphate	C00081 + C00095 = C00104 + C00085	1	95	85									2.7.1.1	An02g14380 An06g00380 An12g08610 An13g00510 An15g05940 An16g01620	2.7.1.1	Anig10488 Anig07157 Anig06094 Anig03416 Anig05337 Anig12979
R00885	GTP:alpha-D-mannose-1-phosphate guanylyltransferase	GTP + D-Mannose 1-phosphate = Pyrophosphate + GDPmannose	C00044 + C00636 = C00013 + C00096	1	636	96	44	96						PATH: rn00051 Fructose and mannose metabolism	2.7.7.13	An04g04990 An11g02380	2.7.7.13	Anig10500 Anig06327	KO: K00966 mannose-1-phosphate guanylyltransferase
R00887		GDPmannose + Mannan(n) = GDP + Mannan(n+1)	C00096 + C00464(n) = C00035 + C00464(n+1)	1	96	464	464	464						PATH: rn00051 Fructose and mannose metabolism	2.4.1.-	An01g04760 An01g09810 An02g02980 An02g03070 An02g07770 An02g07960 An02g09050 An02g09940 An02g12630 An03g01090 An03g02990 An03g05010 An03g05740 An04g01260 An04g02700 An04g04110 An04g04630 An18g00730 An04g05330 An04g05940 An04g06730 An04g08820 An04g09890 An05g01750 An11g07490 An05g02320 An06g01140 An07g03320 An07g06430 An08g07020 An08g09990 An09g03070 An12g01880 An12g02450 An12g07020 An14g03910 An1…	2.4.1.-	Anig03197 Anig04931 Anig08956 Anig05290 Anig08696 Anig01838 Anig06875 Anig08466 Anig04914 Anig02110 Anig13105 Anig12563 Anig12102 Anig10530 Anig11126 Anig09881 Anig01706 Anig12247 Anig10964 Anig07200 Anig11338 Anig03163 Anig00830 Anig03711 Anig04431 Anig08168 Anig10000 Anig09083 Anig11305 Anig07175 Anig02139 Anig13497 Anig06909 Anig08302 Anig05441 Anig06910 Anig05341 Anig07077 Anig03314 Anig07777…	KO: K00754
R00890	GDPmannose:mannan 1,4-beta-D-mannosyltransferase	GDPmannose + 1,4-beta-D-Mannan = GDP + 1,4-beta-D-Mannan	C00096 + C02492 = C00035 + C02492	1	96	2492	2492	2492						PATH: rn00051 Fructose and mannose metabolism	2.4.1.-	An01g04760 An01g09810 An02g02980 An02g03070 An02g07770 An02g07960 An02g09050 An02g09940 An02g12630 An03g01090 An03g02990 An03g05010 An03g05740 An04g01260 An04g02700 An04g04110 An04g04630 An18g00730 An04g05330 An04g05940 An04g06730 An04g08820 An04g09890 An05g01750 An11g07490 An05g02320 An06g01140 An07g03320 An07g06430 An08g07020 An08g09990 An09g03070 An12g01880 An12g02450 An12g07020 An14g03910 An1…	2.4.1.-	Anig03197 Anig04931 Anig08956 Anig05290 Anig08696 Anig01838 Anig06875 Anig08466 Anig04914 Anig02110 Anig13105 Anig12563 Anig12102 Anig10530 Anig11126 Anig09881 Anig01706 Anig12247 Anig10964 Anig07200 Anig11338 Anig03163 Anig00830 Anig03711 Anig04431 Anig08168 Anig10000 Anig09083 Anig11305 Anig07175 Anig02139 Anig13497 Anig06909 Anig08302 Anig05441 Anig06910 Anig05341 Anig07077 Anig03314 Anig07777…	KO: K00754
R00891	L-Serine hydro-lyase (adding homocysteine)	L-Serine + Sulfide = L-Cysteine + H2O	C00065 + C00297 = C00097 + C00001	1	65	97	297	97						PATH: rn00260 Glycine, serine and threonine metabolism	4.2.1.22	An02g12060 An05g00160	4.2.1.22	Anig06567 Anig08698	KO: K01697 cystathionine beta-synthase
R00893	L-Cysteine:oxygen oxidoreductase	L-Cysteine + Oxygen = 3-Sulfino-L-alanine	C00097 + C00007 = C00606	1	97	606								PATH: rn00272 Cysteine metabolism PATH: rn00430 Taurine and hypotaurine metabolism	1.13.11.20	An04g07230 An18g04410	1.13.11.20	Anig07798	KO: K00456 cysteine dioxygenase
R00894	L-Glutamate:L-cysteine gamma-ligase (ADP-forming)	ATP + L-Glutamate + L-Cysteine = ADP + Orthophosphate + gamma-L-Glutamyl-L-cysteine	C00002 + C00025 + C00097 = C00008 + C00009 + C00669	1	97	669	25	669						PATH: rn00251 Glutamate metabolism PATH: rn00480 Glutathione metabolism	6.3.2.2	An02g09720 An08g01270 An09g04080	6.3.2.2	Anig12394 Anig11350 Anig02170	KO: K01919 glutamate--cysteine ligase
R00896	L-Cysteine:2-oxoglutarate aminotransferase	Mercaptopyruvate + Glutamate = L-Cysteine + 2-Oxoglutarate	C00957 + C00302 = C00097 + C00026	1	302	26	957	97						PATH: rn00272 Cysteine metabolism	2.6.1.1	An02g10160 An03g00050 An03g01120 An07g05040 An04g05130 An04g05490 An04g06380 An07g09180 An09g02390 An11g02620 An12g07870 An16g05570	2.6.1.1	Anig06477 Anig03883 Anig13777 Anig01729 Anig07714 Anig06991 Anig06429 Anig10912 Anig01096 Anig05082 Anig10879	KO: K00811 aspartate aminotransferase
R00897	O3-Acetyl-L-serine acetate-lyase (adding hydrogen sulfide)	O-Acetyl-L-serine + Hydrogen sulfide = L-Cysteine + Acetate	C00979 + C00283 = C00097 + C00033	1	283	97	979	97	979	33				PATH: rn00272 Cysteine metabolism PATH: rn00920 Sulfur metabolism	2.5.1.47	An02g10750 An05g00160 An14g00960 An15g05170 An16g07520	2.5.1.47	Anig01479 Anig08698 Anig08075 Anig10349 Anig03955 Anig10663	KO: K01738 cysteine synthase
R00899	membrane alanyl aminopeptidase	Cys-Gly + H2O = L-Cysteine + Glycine	C01419 + C00001 = C00097 + C00037	1	1419	37	1419	97						PATH: rn00480 Glutathione metabolism	3.4.11.2	An09g06800	3.4.11.2	Anig10283	KO: K01256 membrane alanyl aminopeptidase
R00904	beta-Aminopropion aldehyde:NAD+ oxidoreductase	beta-Aminopropion aldehyde + NAD+ + H2O = beta-Alanine + NADH	C05665 + C00003 + C00001 = C00099 + C00004	1	5665	99								PATH: rn00410 beta-Alanine metabolism	1.2.1.3	An01g00620 An14g02870 An01g09260 An01g15170 An04g03400 An08g07290 An08g08510 An08g10820 An09g00250 An10g00850 An15g05890 An17g00970 An18g04130	1.2.1.3	Anig13121 Anig06530 Anig03830 Anig13971 Anig08086 Anig13385 Anig02351 Anig05427 Anig12076 Anig02606 Anig01575 Anig00935 Anig06838 Anig08882 Anig01458	KO: K00128 aldehyde dehydrogenase (NAD+)
R00905	N-Carbamoyl-beta-alanine amidohydrolase	3-Ureidopropionate + H2O = beta-Alanine + CO2 + NH3	C02642 + C00001 = C00099 + C00011 + C00014	1	2642	99								PATH: rn00240 Pyrimidine metabolism PATH: rn00410 beta-Alanine metabolism PATH: rn00770 Pantothenate and CoA biosynthesis PATH: rn00910 Nitrogen metabolism	3.5.1.6	An06g01880 An12g10500	3.5.1.6	Anig04760 Anig05119	KO: K01431 beta-ureidopropionase
R00908	3-Aminopropanoate:2-oxoglutarate aminotransferase	beta-Alanine + 2-Oxoglutarate = 3-Oxopropanoate + L-Glutamate	C00099 + C00026 = C00222 + C00025	0	26	25	99	222						PATH: rn00252 Alanine and aspartate metabolism PATH: rn00410 beta-Alanine metabolism PATH: rn00640 Propanoate metabolism	2.6.1.19	An09g02550 An16g02000 An09g03830 An17g00910	2.6.1.19	Anig11376 Anig04193 Anig01679 Anig06421	KO: K00823 4-aminobutyrate aminotransferase
R00919		Propanoyl-CoA + NADP+ = Propenoyl-CoA + NADPH	C00100 + C00006 = C00894 + C00005	0	100	894								PATH: rn00640 Propanoate metabolism	1.3.1.-	An01g11070 An02g08310 An03g04870 An04g04480 An04g09910 An06g02080 An07g03520 An08g01260 An08g03820 An08g08070 An08g09650 An09g01880 An09g05140 An12g10640 An11g00240 An11g04060 An11g04270 An11g05480 An11g05910 An11g06440 An12g02420 An12g02470 An12g02500 An12g05260 An12g06300 An12g10910 An14g01940 An16g00440 An16g01630 An16g07030	1.3.1.-	Anig02928 Anig08281 Anig11919 Anig13223 Anig07781 Anig06271 Anig06356 Anig11351 Anig07248 Anig09515 Anig00297 Anig01805 Anig13459 Anig01857 Anig03653 Anig10958 Anig09810 Anig08945 Anig09932 Anig07362 Anig09477 Anig09474 Anig02215 Anig12904 Anig12585 Anig12529 Anig12978	KO: K00224
R00922	2-Methyl-3-oxopropanoate:NAD+ oxidoreductase (CoA-propanoylating)	2-Methyl-3-oxopropanoate + CoA + NAD+ = Propanoyl-CoA + CO2 + NADH	C00349 + C00010 + C00003 = C00100 + C00011 + C00004	1	349	100									1.2.1.27	An01g08430 An12g09680	1.2.1.27	Anig05534 Anig12218
R00924	Propanoyl-CoA:(acceptor) 2,3-oxidoreductase	Propanoyl-CoA + FAD = FADH2 + Propenoyl-CoA	C00100 + C00016 = C01352 + C00894	0	100	894								PATH: rn00410 beta-Alanine metabolism	1.3.99.3	An01g05030 An04g03290 An07g00260 An11g00400 An13g03940 An14g03240 An17g01150	1.3.99.3	Anig13035 Anig01490 Anig05419 Anig13703 Anig10075 Anig04200	KO: K00249 acyl-CoA dehydrogenase
R00925	Propanoate:CoA ligase (AMP-forming)	ATP + Propanoate + CoA = AMP + Pyrophosphate + Propanoyl-CoA	C00002 + C00163 + C00010 = C00020 + C00013 + C00100	1	163	100									6.2.1.17	An05g00390	6.2.1.17	Anig08453
R00926	Propinol adenylate:CoA ligase (AMP-forming)	Propinol adenylate + CoA = AMP + Propanoyl-CoA	C05983 + C00010 = C00020 + C00100	1	5983	100								PATH: rn00640 Propanoate metabolism	6.2.1.1 6.2.1.17	An04g05620 An05g00390	6.2.1.1 6.2.1.17	Anig05506 Anig08453	KO: K01908 propionyl-CoA synthetase
R00927	Propanoyl-CoA:acetyl-CoA C-acyltransferase	CoA + 2-Methylacetoacetyl-CoA = Propanoyl-CoA + Acetyl-CoA	C00010 + C03344 = C00100 + C00024	1	3344	24	3344	100						PATH: rn00280 Valine, leucine and isoleucine degradation	2.3.1.16	An02g03320 An04g00740 An04g05720 An08g05400 An13g00590	2.3.1.16	Anig06614 Anig00336 Anig09734 Anig06651	KO: K00632 acetyl-CoA acyltransferase KO: K07508 acetyl-CoA acyltransferase 2 KO: K07509 acetyl-CoA acyltransferase KO: K07513 acetyl-CoA acyltransferase 1
R00935	(S)-Methylmalonate semialdehyde:NAD+ oxidoreductase (CoA-propanoylating)	(S)-Methylmalonate semialdehyde + CoA + NAD+ = Propanoyl-CoA + CO2 + NADH + H+	C06002 + C00010 + C00003 = C00100 + C00011 + C00004 + C00080	1	6002	100								PATH: rn00280 Valine, leucine and isoleucine degradation PATH: rn00640 Propanoate metabolism	1.2.1.27	An01g08430 An12g09680	1.2.1.27	Anig05534 Anig12218	KO: K00140 methylmalonate-semialdehyde dehydrogenase
R00936	5,6,7,8-Tetrahydrofolate:NAD+ oxidoreductase	Dihydrofolate + NADH + H+ = Tetrahydrofolate + NAD+	C00415 + C00004 + C00080 = C00101 + C00003	1	415	101								PATH: rn00670 One carbon pool by folate	1.5.1.3	An04g08490 An11g04260 An11g05950 An11g09680 An12g04590 An15g02140 An15g05220 An17g01100 An18g00880	1.5.1.3	Anig05590 Anig09811 Anig03772 Anig07299 Anig00082 Anig03770 Anig09055 Anig07394 Anig12818 Anig05589	KO: K00287 dihydrofolate reductase
R00937	5,6,7,8-Tetrahydrofolate:NAD+ oxidoreductase	Folate + NADH = Tetrahydrofolate + NAD+	C00504 + C00004 = C00101 + C00003	1	504	101								PATH: rn00790 Folate biosynthesis	1.5.1.3	An04g08490 An11g04260 An11g05950 An11g09680 An12g04590 An15g02140 An15g05220 An17g01100 An18g00880	1.5.1.3	Anig05590 Anig09811 Anig03772 Anig07299 Anig00082 Anig03770 Anig09055 Anig07394 Anig12818 Anig05589	KO: K00287 dihydrofolate reductase
R00939	5,6,7,8-Tetrahydrofolate:NADP+ oxidoreductase	Tetrahydrofolate + NADP+ = Dihydrofolate + NADPH + H+	C00101 + C00006 = C00415 + C00005 + C00080	0	101	415								PATH: rn00670 One carbon pool by folate PATH: rn00790 Folate biosynthesis	1.5.1.3	An04g08490 An11g04260 An11g05950 An11g09680 An12g04590 An15g02140 An15g05220 An17g01100 An18g00880	1.5.1.3	Anig05590 Anig09811 Anig03772 Anig07299 Anig00082 Anig03770 Anig09055 Anig07394 Anig12818 Anig05589	KO: K00287 dihydrofolate reductase
R00940	5,6,7,8-Tetrahydrofolate:NADP+ oxidoreductase	Folate + NADPH = Tetrahydrofolate + NADP+	C00504 + C00005 = C00101 + C00006	1	504	101								PATH: rn00790 Folate biosynthesis	1.5.1.3	An04g08490 An11g04260 An11g05950 An11g09680 An12g04590 An15g02140 An15g05220 An17g01100 An18g00880	1.5.1.3	Anig05590 Anig09811 Anig03772 Anig07299 Anig00082 Anig03770 Anig09055 Anig07394 Anig12818 Anig05589	KO: K00287 dihydrofolate reductase
R00942	Tetrahydrofolate:L-glutamate gamma-ligase (ADP-forming)	ATP + Tetrahydrofolate + L-Glutamate = ADP + Orthophosphate + Tetrahydrofolyl-[Glu](2)	C00002 + C00101 + C00025 = C00008 + C00009 + C09332	1	25	9332	101	9332						PATH: rn00790 Folate biosynthesis	6.3.2.17	An02g02950 An04g01120 An04g02490 An04g09750	6.3.2.17	Anig05526 Anig11483 Anig08968 Anig00335	KO: K01930 folylpolyglutamate synthase
R00943	Formate:tetrahydrofolate ligase (ADP-forming)	Tetrahydrofolate + Formate + ATP = ADP + Orthophosphate + 10-Formyltetrahydrofolate	C00101 + C00058 + C00002 = C00008 + C00009 + C00234	1	58	234	101	234						PATH: rn00630 Glyoxylate and dicarboxylate metabolism PATH: rn00670 One carbon pool by folate PATH: rn00790 Folate biosynthesis	3.5.4.9 6.3.4.3	An02g12420	3.5.4.9 6.3.4.3	Anig02460 Anig00239	KO: K01491 methenyltetrahydrofolate cyclohydrolase KO: K01938 formate--tetrahydrofolate ligase
R00944	10-Formyltetrahydrofolate amidohydrolase	10-Formyltetrahydrofolate + H2O = Formate + Tetrahydrofolate	C00234 + C00001 = C00058 + C00101	1	234	101	234	58						PATH: rn00630 Glyoxylate and dicarboxylate metabolism PATH: rn00670 One carbon pool by folate	3.5.1.10	An01g11650	3.5.1.10	Anig01042	KO: K01433 formyltetrahydrofolate deformylase
R00945	5,10-Methylenetetrahydrofolate:glycine hydroxymethyltransferase	5,10-Methylenetetrahydrofolate + Glycine + H2O = Tetrahydrofolate + L-Serine	C00143 + C00037 + C00001 = C00101 + C00065	0	37	65	143	101						PATH: rn00260 Glycine, serine and threonine metabolism PATH: rn00460 Cyanoamino acid metabolism PATH: rn00670 One carbon pool by folate PATH: rn00680 Methane metabolism	2.1.2.1	An05g00410 An05g00420 An16g02970	2.1.2.1	Anig01023 Anig13264	KO: K00600 glycine hydroxymethyltransferase
R00948	ATP:alpha-D-glucose-1-phosphate adenyltransferase	ATP + D-Glucose 1-phosphate = Pyrophosphate + ADPglucose	C00002 + C00103 = C00013 + C00498	1	103	498								PATH: rn00500 Starch and sucrose metabolism	2.7.7.27	An15g01330	2.7.7.27	Anig01227	KO: K00975 glucose-1-phosphate adenylyltransferase
R00955	UDPglucose:alpha-D-galactose-1-phosphate uridylyltransferase	UDPglucose + alpha-D-Galactose 1-phosphate = D-Glucose 1-phosphate + UDP-D-galactose	C00029 + C00446 = C00103 + C00052	0	29	103	446	52						PATH: rn00052 Galactose metabolism PATH: rn00520 Nucleotide sugars metabolism	2.7.7.12	An02g03590	2.7.7.12	Anig11765	KO: K00965 UDPglucose--hexose-1-phosphate uridylyltransferase
R00959	alpha-D-Glucose 1-phosphate 1,6-phosphomutase	D-Glucose 1-phosphate = alpha-D-Glucose 6-phosphate	C00103 = C00092	0	103	92								PATH: rn00010 Glycolysis / Gluconeogenesis PATH: rn00052 Galactose metabolism PATH: rn00500 Starch and sucrose metabolism PATH: rn00521 Streptomycin biosynthesis	5.4.2.2	An02g07650	5.4.2.2	Anig01867	KO: K01835 phosphoglucomutase
R00961	IDP diphosphohydrolase	IDP + H2O = IMP + Orthophosphate	C00104 + C00001 = C00130 + C00009	1	104	130								PATH: rn00230 Purine metabolism	3.6.1.5	An14g02370	3.6.1.5	Anig06144	KO: K01510 apyrase KO: K01511 nucleoside-diphosphatase
R00962	ITP:cytidine 5'-phosphotransferase	ITP + Cytidine = IDP + CMP	C00081 + C00475 = C00104 + C00055	1	475	55								PATH: rn00240 Pyrimidine metabolism	2.7.1.48	An04g05800 An11g09320 An14g02790	2.7.1.48	Anig00799 Anig05728 Anig02552 Anig00446	KO: K00876 uridine kinase
R00963	Uridine 5'-monophosphate phosphohydrolase	UMP + H2O = Uridine + Orthophosphate	C00105 + C00001 = C00299 + C00009	1	105	299								PATH: rn00240 Pyrimidine metabolism	3.1.3.5	An08g08080	3.1.3.5	Anig09516	KO: K01081 5'-nucleotidase
R00964	ATP:uridine 5'-phosphotransferase	ATP + Uridine = ADP + UMP	C00002 + C00299 = C00008 + C00105	1	299	105								PATH: rn00240 Pyrimidine metabolism	2.7.1.48	An04g05800 An11g09320 An14g02790	2.7.1.48	Anig00799 Anig05728 Anig02552 Anig00446	KO: K00876 uridine kinase
R00965	Orotidine-5'-phosphate carboxy-lyase	Orotidine 5'-phosphate = UMP + CO2	C01103 = C00105 + C00011	1	1103	11	1103	105						PATH: rn00240 Pyrimidine metabolism	4.1.1.23	An01g14210 An01g14220 An12g03570	4.1.1.23	Anig13761 Anig02653	KO: K01591 orotidine-5'-phosphate decarboxylase
R00966	UMP:pyrophosphate phosphoribosyltransferase	UMP + Pyrophosphate = Uracil + 5-Phospho-alpha-D-ribose 1-diphosphate	C00105 + C00013 = C00106 + C00119	1	105	106	105	119						PATH: rn00240 Pyrimidine metabolism	2.4.2.9	An12g09660 An12g09670 An15g06580 An17g02370	2.4.2.9	Anig12220 Anig12219 Anig03986 Anig13745	KO: K00761 uracil phosphoribosyltransferase
R00967	UTP:uridine 5'-phosphotransferase	UTP + Uridine = UDP + UMP	C00075 + C00299 = C00015 + C00105	1	299	105								PATH: rn00240 Pyrimidine metabolism	2.7.1.48	An04g05800 An11g09320 An14g02790	2.7.1.48	Anig00799 Anig05728 Anig02552 Anig00446	KO: K00876 uridine kinase
R00968	GTP:uridine 5'-phosphotransferase	GTP + Uridine = GDP + UMP	C00044 + C00299 = C00035 + C00105	1	299	105								PATH: rn00240 Pyrimidine metabolism	2.7.1.48	An04g05800 An11g09320 An14g02790	2.7.1.48	Anig00799 Anig05728 Anig02552 Anig00446	KO: K00876 uridine kinase
R00970	ITP:uridine 5'-phosphotransferase	ITP + Uridine = IDP + UMP	C00081 + C00299 = C00104 + C00105	1	299	105								PATH: rn00240 Pyrimidine metabolism	2.7.1.48	An04g05800 An11g09320 An14g02790	2.7.1.48	Anig00799 Anig05728 Anig02552 Anig00446	KO: K00876 uridine kinase
R00974	Cytosine aminohydrolase	Cytosine + H2O = Uracil + NH3	C00380 + C00001 = C00106 + C00014	1	380	106								PATH: rn00240 Pyrimidine metabolism PATH: rn00910 Nitrogen metabolism	3.5.4.1	An01g04260 An18g05100	3.5.4.1	Anig11481 Anig10616 Anig04803	KO: K01485 cytosine deaminase
R00985	Chorismate pyruvate-lyase (amino-accepting)	Chorismate + NH3 = Anthranilate + Pyruvate + H2O	C00251 + C00014 = C00108 + C00022 + C00001	1	251	22	251	108						PATH: rn00400 Phenylalanine, tyrosine and tryptophan biosynthesis	4.1.3.27	An03g03130 An06g01760 An08g01420 An08g06080 An12g07110	4.1.3.27	Anig00369 Anig03658 Anig07442 Anig09216 Anig05159	KO: K01656 anthranilate synthase
R00986	Chorismate pyruvate-lyase (amino-accepting)	Chorismate + L-Glutamine = Anthranilate + Pyruvate + L-Glutamate	C00251 + C00064 = C00108 + C00022 + C00025	1	251	22	251	108						PATH: rn00400 Phenylalanine, tyrosine and tryptophan biosynthesis	4.1.3.27	An03g03130 An06g01760 An08g01420 An08g06080 An12g07110	4.1.3.27	Anig00369 Anig03658 Anig07442 Anig09216 Anig05159	KO: K01656 anthranilate synthase
R00987	L-Kynurenine hydrolase	L-Kynurenine + H2O = Anthranilate + L-Alanine	C00328 + C00001 = C00108 + C00041	1	328	41	328	108						PATH: rn00380 Tryptophan metabolism	3.7.1.3	An04g07200 An16g04630	3.7.1.3	Anig04070 Anig02051	KO: K01556 kynureninase
R00996	L-threonine ammonia-lyase	L-Threonine = 2-Oxobutanoate + NH3	C00188 = C00109 + C00014	1	188	109								PATH: rn00260 Glycine, serine and threonine metabolism	4.3.1.19	An04g02580 An09g03960	4.3.1.19	Anig12919 Anig09749	KO: K01754 threonine dehydratase
R00997	1-Aminocyclopropane-1-carboxylate endolyase (deaminating)	1-Aminocyclopropane-1-carboxylate + H2O = 2-Oxobutanoate + NH3	C01234 + C00001 = C00109 + C00014	1	1234	109								PATH: rn00640 Propanoate metabolism	3.5.99.7	An09g05780 An10g00520	3.5.99.7	Anig04864 Anig03287	KO: K01505 1-aminocyclopropane-1-carboxylate deaminase
R00999	O-Succinyl-L-homoserine succinate-lyase (adding cysteine)	O-Succinyl-L-homoserine + H2O = 2-Oxobutanoate + Succinate + NH3	C01118 + C00001 = C00109 + C00042 + C00014	1	1118	42	1118	109						PATH: rn00271 Methionine metabolism	2.5.1.48	An01g10010 An04g04720 An11g11160 An12g01100 An12g01110	2.5.1.48	Anig09993 Anig09403 Anig08967 Anig07574	KO: K01739 cystathionine gamma-synthase
R01000	2-Hydroxybutyrate:NAD+ oxidoreductase	2-Hydroxybutanoic acid + NAD+ = 2-Oxobutanoate + NADH + H+	C05984 + C00003 = C00109 + C00004 + C00080	1	5984	109								PATH: rn00640 Propanoate metabolism	1.1.1.27	An04g08220 An07g04950 An12g10140	1.1.1.27	Anig11054 Anig04414 Anig08529 Anig03713 Anig11935 Anig01178	KO: K00016 L-lactate dehydrogenase
R01001	L-Cystathionine Lysteine-lyase (deaminating)	L-Cystathionine + H2O = L-Cysteine + NH3 + 2-Oxobutanoate	C02291 + C00001 = C00097 + C00014 + C00109	1	2291	109	2291	97						PATH: rn00260 Glycine, serine and threonine metabolism PATH: rn00271 Methionine metabolism PATH: rn00910 Nitrogen metabolism	4.4.1.1	An04g04720 An14g00240 An16g08720	4.4.1.1	Anig06435 Anig04660	KO: K01758 cystathionine gamma-lyase
R01004	Dolichyl-diphosphate phosphohydrolase	Dolichyl diphosphate + H2O = Dolichyl phosphate + Orthophosphate	C00621 + C00001 = C00110 + C00009	1	621	110								PATH: rn00510 N-Glycan biosynthesis	3.6.1.43	An15g01460	3.6.1.43	Anig05768	KO: K07252 dolichyldiphosphatase
R01005	UDPglucose:dolichyl-phosphate beta-D-glucosyltransferase	UDPglucose + Dolichyl phosphate = UDP + Dolichyl beta-D-glucosyl phosphate	C00029 + C00110 = C00015 + C01246	1	110	1246	29	1246						PATH: rn00510 N-Glycan biosynthesis	2.4.1.117	An03g04410	2.4.1.117	Anig08628	KO: K00729 dolichyl-phosphate beta-glucosyltransferase
R01007	UDP-N-acetyl-D-glucosamine:dolichyl-phosphate N-acetyl-D-glucosamine phosphotransferase	UDP-N-acetyl-D-glucosamine + Dolichyl phosphate = UMP + N-Acetyl-D-glucosaminyldiphosphodolichol	C00043 + C00110 = C00105 + C04500	1	110	4500	43	4500							2.7.8.15	An02g03240	2.7.8.15	Anig08177
R01009	GDPmannose:dolichyl-phosphate O-beta-D-mannosyltransferase	GDPmannose + Dolichyl phosphate = GDP + Dolichyl phosphate D-mannose	C00096 + C00110 = C00035 + C03862	1	110	3862	96	3862						PATH: rn00510 N-Glycan biosynthesis	2.4.1.83	An06g01100 An16g04330	2.4.1.83	Anig09107 Anig01661	KO: K00721 dolichol-phosphate mannosyltransferase
R01010	Glycerone phosphate phosphohydrolase (alkaline optimum)	Glycerone phosphate + H2O = Glycerone + Orthophosphate	C00111 + C00001 = C00184 + C00009	1	111	184									3.1.3.1	An07g07520 An09g06330 An18g04040	3.1.3.1	Anig07906 Anig06232 Anig03611
R01011	ATP:glycerone phosphotransferase	ATP + Glycerone = ADP + Glycerone phosphate	C00002 + C00184 = C00008 + C00111	1	184	111								PATH: rn00561 Glycerolipid metabolism	2.7.1.29	An14g06500	2.7.1.29	Anig05307	KO: K00863 dihydroxyacetone kinase
R01013	Acyl-CoA:glycerone-phosphate O-acyltransferase	Acyl-CoA + Glycerone phosphate = CoA + Acylglycerone phosphate	C00040 + C00111 = C00010 + C03372	1	111	3372	40	3372						PATH: rn00564 Glycerophospholipid metabolism	2.3.1.42	An18g01960	2.3.1.42	Anig00353	KO: K00649 glyceronephosphate O-acyltransferase
R01015	D-Glyceraldehyde-3-phosphate ketol-isomerase	(2R)-2-Hydroxy-3-(phosphonooxy)-propanal = Glycerone phosphate	C00118 = C00111	0	111	118								PATH: rn00010 Glycolysis / Gluconeogenesis PATH: rn00031 Inositol metabolism PATH: rn00051 Fructose and mannose metabolism PATH: rn00710 Carbon fixation	5.3.1.1	An02g02920 An14g04920	5.3.1.1	Anig08408 Anig09371	KO: K01803 triosephosphate isomerase (TIM)
R01018	CTP:dolichol O-phosphotransferase	CTP + Dolichol = CDP + Dolichyl phosphate	C00063 + C00381 = C00112 + C00110	1	381	110								PATH: rn00510 N-Glycan biosynthesis	2.7.1.108	An04g03960 An04g03970	2.7.1.108	Anig11884	KO: K00902 dolichol kinase
R01021	ATP:choline phosphotransferase	ATP + Choline = ADP + Choline phosphate	C00002 + C00114 = C00008 + C00588	0	114	588								PATH: rn00260 Glycine, serine and threonine metabolism PATH: rn00564 Glycerophospholipid metabolism	2.7.1.32	An01g11150 An08g03660 An08g03670 An11g06040	2.7.1.32	Anig00724 Anig09295 Anig01417 Anig00537	KO: K00866 choline kinase
R01025	Choline:(acceptor) 1-oxidoreductase	Choline + Acceptor = Betaine aldehyde + Reduced acceptor	C00114 + C00028 = C00576 + C00030	1	114	576								PATH: rn00260 Glycine, serine and threonine metabolism	1.1.99.1	An01g14740 An02g00400 An02g11560 An03g00130 An04g08890 An05g02380 An07g06310 An11g05580 An11g05600 An12g04530 An12g07280 An15g02200 An15g03100 An15g03820 An16g05660 An16g09050 An18g01120	1.1.99.1	Anig11281 Anig10319 Anig08072 Anig12934 Anig12056 Anig13256 Anig08503 Anig07398 Anig11693 Anig08525 Anig09700 Anig08728 Anig12488 Anig09834 Anig06033 Anig01519 Anig12489	KO: K00108 choline dehydrogenase
R01026	Acetylcholine aectylhydrolase	Acetylcholine + H2O = Choline + Acetate	C01996 + C00001 = C00114 + C00033	1	1996	33	1996	114						PATH: rn00564 Glycerophospholipid metabolism	3.1.1.7	An02g09690 An04g09710 An07g04470 An09g02270 An09g03760 An09g05120 An11g08070 An12g01000	3.1.1.7	Anig12396 Anig12446 Anig10679 Anig03642 Anig11340 Anig05957 Anig13280 Anig04110	KO: K01049 acetylcholinesterase
R01028	Choline sulfate sulfohydrolase	Choline sulfate + H2O = Choline + Sulfate	C00919 + C00001 = C00114 + C00059	1	919	59	919	114							3.1.6.6	An04g09440 An08g08950	3.1.6.6	Anig04013 Anig12150
R01029	Acylcholine acylhydrolase	Acylcholine + H2O = Choline + Carboxylate	C01777 + C00001 = C00114 + C00060	1	1777	60	1777	114							3.1.1.8	An02g13340 An06g00460 An07g04470 An08g08030 An15g05270	3.1.1.8	Anig04258 Anig12994 Anig12446 Anig06752 Anig04862 Anig00598 Anig05061
R01036	Glycerol:NAD+ oxidoreductase	Glycerol + NAD+ = D-Glyceraldehyde + NADH + H+	C00116 + C00003 = C00577 + C00004 + C00080	0	116	577								PATH: rn00561 Glycerolipid metabolism	1.1.1.1 1.1.1.2 1.1.1.21 1.1.1.72	An01g12170 An01g14590 An01g14780 An01g14880 An01g15190 An02g02060 An02g02870 An03g01350 An03g05190 An03g06430 An04g02690 An05g02070 An07g07160 An13g03970 An07g09360 An07g10290 An08g09750 An09g00810 An09g03140 An09g03900 An09g06270 An10g00010 An10g00230 An10g00510 An10g00570 An15g04310 An11g03110 An11g03680 An11g04150 An11g04290 An11g07750 An11g08410 An12g00670 An12g04340 An12g09810 An12g09950 An1…	1.1.1.1 1.1.1.2 1.1.1.21 1.1.1.72	Anig10811 Anig04280 Anig11646 Anig04144 Anig07878 Anig03755 Anig13148 Anig01698 Anig06951 Anig05749 Anig11908 Anig00348 Anig13705 Anig06359 Anig12147 Anig08437 Anig10886 Anig13926 Anig13925 Anig08109 Anig02034 Anig13817 Anig02267 Anig03530 Anig10066 Anig07242 Anig10734 Anig07315 Anig03011 Anig10546 Anig13738 Anig07607 Anig11682 Anig08560 Anig07478 Anig12413 Anig04234 Anig10254 Anig01990 Anig12585…	KO: K00001 alcohol dehydrogenase KO: K00011 aldehyde reductase
R01041	Glycerol:NADP+ oxidoreductase	Glycerol + NADP+ = D-Glyceraldehyde + NADPH + H+	C00116 + C00006 = C00577 + C00005 + C00080	1	116	577								PATH: rn00561 Glycerolipid metabolism	1.1.1.1 1.1.1.2 1.1.1.21 1.1.1.72	An01g12170 An01g14590 An01g14780 An01g14880 An01g15190 An02g02060 An02g02870 An03g01350 An03g05190 An03g06430 An04g02690 An05g02070 An07g07160 An13g03970 An07g09360 An07g10290 An08g09750 An09g00810 An09g03140 An09g03900 An09g06270 An10g00010 An10g00230 An10g00510 An10g00570 An15g04310 An11g03110 An11g03680 An11g04150 An11g04290 An11g07750 An11g08410 An12g00670 An12g04340 An12g09810 An12g09950 An1…	1.1.1.1 1.1.1.2 1.1.1.21 1.1.1.72	Anig10811 Anig04280 Anig11646 Anig04144 Anig07878 Anig03755 Anig13148 Anig01698 Anig06951 Anig05749 Anig11908 Anig00348 Anig13705 Anig06359 Anig12147 Anig08437 Anig10886 Anig13926 Anig13925 Anig08109 Anig02034 Anig13817 Anig02267 Anig03530 Anig10066 Anig07242 Anig10734 Anig07315 Anig03011 Anig10546 Anig13738 Anig07607 Anig11682 Anig08560 Anig07478 Anig12413 Anig04234 Anig10254 Anig01990 Anig12585…	KO: K00001 alcohol dehydrogenase KO: K00011 aldehyde reductase
R01049	ATP:D-ribose-5-phosphate pyrophosphotransferase	ATP + D-Ribose 5-phosphate = AMP + 5-Phospho-alpha-D-ribose 1-diphosphate	C00002 + C00117 = C00020 + C00119	1	117	119								PATH: rn00030 Pentose phosphate pathway PATH: rn00230 Purine metabolism	2.7.6.1	An02g09240 An04g05860 An07g02210	2.7.6.1	Anig07180 Anig08419 Anig04917	KO: K00948 ribose-phosphate pyrophosphokinase
R01051	ATP:D-ribose 5-phosphotransferase	ATP + D-Ribose = ADP + D-Ribose 5-phosphate	C00002 + C00121 = C00008 + C00117	1	121	117								PATH: rn00030 Pentose phosphate pathway	2.7.1.15	An15g07500	2.7.1.15	Anig00965	KO: K00852 ribokinase
R01054	ADPribose ribophosphohydrolase	ADPribose + H2O = AMP + D-Ribose 5-phosphate	C00301 + C00001 = C00020 + C00117	1	301	117								PATH: rn00230 Purine metabolism	3.6.1.13	An03g04510	3.6.1.13	Anig06780	KO: K01515 ADP-ribose pyrophosphatase
R01055	Uracil hydro-lyase (adding D-ribose 5-phosphate)	Uracil + D-Ribose 5-phosphate = Pseudouridine 5'-phosphate + H2O	C00106 + C00117 = C01168 + C00001	1	106	1168	117	1168						PATH: rn00240 Pyrimidine metabolism	4.2.1.70	An01g02100 An01g10270 An02g01980 An02g09220 An12g03720 An15g06730 An17g02170	4.2.1.70	Anig11655 Anig00945 Anig09643 Anig08318 Anig12404 Anig12591 Anig00060 Anig11000	KO: K01718 pseudouridylate synthase KO: K03177 tRNA pseudouridine synthase B KO: K06173 tRNA pseudouridine synthase A KO: K06175 tRNA pseudouridine synthase C KO: K06176 tRNA pseudouridine synthase D KO: K06177 ribosomal large subunit pseudouridine synthase A KO: K06178 ribosomal large subunit pseudouridine synthase B KO: K06179 ribosomal large subunit pseudouridine synthase C KO: K06180 ribosoma…
R01056	D-Ribose-5-phosphate ketol-isomerase	D-Ribose 5-phosphate = D-Ribulose 5-phosphate	C00117 = C00199	0	117	199								PATH: rn00030 Pentose phosphate pathway PATH: rn00710 Carbon fixation	5.3.1.6	An02g02930 An11g00470	5.3.1.6	Anig05529 Anig06825	KO: K01806 ribose 5-phosphate isomerase
R01057	D-Ribose 1,5-phosphomutase	D-Ribose 1-phosphate = D-Ribose 5-phosphate	C00620 = C00117	0	117	620								PATH: rn00030 Pentose phosphate pathway PATH: rn00230 Purine metabolism	5.4.2.2	An02g07650	5.4.2.2	Anig01867	KO: K01835 phosphoglucomutase KO: K01839 phosphopentomutase
R01061	D-Glyceraldehyde-3-phosphate:NAD+ oxidoreductase(phosphorylating)	(2R)-2-Hydroxy-3-(phosphonooxy)-propanal + Orthophosphate + NAD+ = 3-Phospho-D-glyceroyl phosphate + NADH + H+	C00118 + C00009 + C00003 = C00236 + C00004 + C00080	0	236	118								PATH: rn00010 Glycolysis / Gluconeogenesis PATH: rn00710 Carbon fixation	1.2.1.12	An16g01830	1.2.1.12	Anig06124 Anig00251	KO: K00134 glyceraldehyde 3-phosphate dehydrogenase KO: K05298 glyceraldehyde-3-phosphate dehydrogenase (NADP+) (phosphorylating)
R01063	D-Glyceraldehyde-3-phosphate:NADP+ oxidoreductase(phosphorylating)	(2R)-2-Hydroxy-3-(phosphonooxy)-propanal + Orthophosphate + NADP+ = 3-Phospho-D-glyceroyl phosphate + NADPH + H+	C00118 + C00009 + C00006 = C00236 + C00005 + C00080	0	236	118								PATH: rn00010 Glycolysis / Gluconeogenesis PATH: rn00710 Carbon fixation	1.2.1.12	An16g01830	1.2.1.12	Anig06124 Anig00251	KO: K00134 glyceraldehyde 3-phosphate dehydrogenase KO: K05298 glyceraldehyde-3-phosphate dehydrogenase (NADP+) (phosphorylating)
R01066	2-Deoxy-D-ribose-5-phosphate acetaldehyde-lyase	2-Deoxy-D-ribose 5-phosphate = (2R)-2-Hydroxy-3-(phosphonooxy)-propanal + Acetaldehyde	C00673 = C00118 + C00084	0	673	84	673	118						PATH: rn00030 Pentose phosphate pathway	4.1.2.4	An02g00250 An11g09730	4.1.2.4	Anig12280 Anig01961	KO: K01619 deoxyribose-phosphate aldolase
R01067	D-Fructose 6-phosphate:D-glyceraldehyde-3-phosphate glycolaldehyde transferase	D-Fructose 6-phosphate + (2R)-2-Hydroxy-3-(phosphonooxy)-propanal = D-Erythrose 4-phosphate + D-Xylulose 5-phosphate	C00085 + C00118 = C00279 + C00231	0	118	231	85	279	85	231				PATH: rn00710 Carbon fixation	2.2.1.1	An02g06430 An08g06570 An14g03500	2.2.1.1	Anig11906 Anig00226 Anig13424 Anig13451 Anig00492	KO: K00615 transketolase
R01068	D-Fructose-1,6-bisphosphate D-glyceraldehyde-3-phosphate-lyase	D-Fructose 1,6-bisphosphate = Glycerone phosphate + (2R)-2-Hydroxy-3-(phosphonooxy)-propanal	C00354 = C00111 + C00118	0	118	354	111	354							4.1.2.13	An02g07470 An05g02040 An14g04410 An16g00110	4.1.2.13	Anig08668 Anig11911 Anig06338
R01070	beta-D-Fructose 1,6-bisphosphate D-glyceraldehyde-3-phosphate-lyase	beta-D-Fructose 1,6-bisphosphate = Glycerone phosphate + (2R)-2-Hydroxy-3-(phosphonooxy)-propanal	C00354 = C00111 + C00118	0	354	111	354	118						PATH: rn00010 Glycolysis / Gluconeogenesis PATH: rn00030 Pentose phosphate pathway PATH: rn00051 Fructose and mannose metabolism PATH: rn00710 Carbon fixation	4.1.2.13	An02g07470 An05g02040 An14g04410 An16g00110	4.1.2.13	Anig08668 Anig11911 Anig06338	KO: K01622 fructose-bisphosphate aldolase
R01071	1-(5-Phospho-D-ribosyl)-ATP:pyrophosphate phosphoribosyl-transferase	Phosphoribosyl-ATP + Pyrophosphate = ATP + 5-Phospho-alpha-D-ribose 1-diphosphate	C02739 + C00013 = C00002 + C00119	1	2739	119								PATH: rn00340 Histidine metabolism	2.4.2.17	An13g01080	2.4.2.17	Anig13314	KO: K00765 ATP phosphoribosyltransferase
R01072	5-Phosphoribosylamine:pyrophosphate phosphoribosyltransferase (glutamate-amidating)	L-Glutamine + 5-Phospho-alpha-D-ribose 1-diphosphate + H2O = 5-Phosphoribosylamine + Pyrophosphate + L-Glutamate	C00064 + C00119 + C00001 = C03090 + C00013 + C00025	1	119	3090								PATH: rn00230 Purine metabolism PATH: rn00251 Glutamate metabolism	2.4.2.14	An15g01760	2.4.2.14	Anig12495	KO: K00764 amidophosphoribosyltransferase
R01073	N-(5-Phospho-D-ribosyl)anthranilate:pyrophosphate phosphoribosyl-transferase	N-(5-Phospho-D-ribosyl)anthranilate + Pyrophosphate = Anthranilate + 5-Phospho-alpha-D-ribose 1-diphosphate	C04302 + C00013 = C00108 + C00119	1	4302	108	4302	119						PATH: rn00400 Phenylalanine, tyrosine and tryptophan biosynthesis	2.4.2.18	An01g07260	2.4.2.18	Anig03942	KO: K00766 anthranilate phosphoribosyltransferase
R01074	Biotin:CoA ligase (AMP-forming); Biotin:apo-[carboxylase] ligase (AMP-forming)	ATP + Biotin = Pyrophosphate + Biotinyl-5'-AMP	C00002 + C00120 = C00013 + C05921	1	120	5921								PATH: rn00780 Biotin metabolism	6.3.4.9 6.3.4.15	An16g06410	6.3.4.9 6.3.4.15	Anig00264	KO: K01942 biotin-[methylmalonyl-CoA-carboxyltransferase] ligase KO: K01943 biotin--[propionyl-CoA-carboxylase (ATP-hydrolysing)] ligase KO: K01944 biotin-[methylcrotonoyl-CoA-carboxylase] ligase KO: K01947 biotin-[acetyl-CoA-carboxylase] ligase
R01078	Dethiobiotin:sulfur sulfurtransferase	Dethiobiotin + Sulfur = Biotin	C01909 + C00087 = C00120	1	87	120	1909	120						PATH: rn00780 Biotin metabolism	2.8.1.6	An15g02000	2.8.1.6	Anig05129	KO: K01012 biotin synthetase
R01080	Uridine ribohydrolase	Uridine + H2O = Uracil + D-Ribose	C00299 + C00001 = C00106 + C00121	1	299	121	299	106						PATH: rn00240 Pyrimidine metabolism	3.2.2.3	An18g04340	3.2.2.3	Anig07285	KO: K01240 uridine nucleosidase
R01082	(S)-Malate hydro-lyase	(S)-Malate = Fumarate + H2O	C00149 = C00122 + C00001	0	149	122								PATH: rn00020 Citrate cycle (TCA cycle) PATH: rn00720 Reductive carboxylate cycle (CO2 fixation)	4.2.1.2	An12g07850 An18g05850	4.2.1.2	Anig03108 Anig05095	KO: K01675 fumarate hydratase
R01083	N6-(1,2-Dicarboxyethyl)AMP AMP-lyase	N6-(1,2-Dicarboxyethyl)-AMP = Fumarate + AMP	C03794 = C00122 + C00020	1	3794	20								PATH: rn00230 Purine metabolism PATH: rn00252 Alanine and aspartate metabolism	4.3.2.2	An14g01340 An02g04020	4.3.2.2	Anig04185 Anig13949	KO: K01756 adenylosuccinate lyase
R01086	N-(L-Argininosuccinate) arginie-lyase	N-(L-Arginino)succinate = Fumarate + L-Arginine	C03406 = C00122 + C00062	1	3406	62	3406	122						PATH: rn00220 Urea cycle and metabolism of amino groups PATH: rn00252 Alanine and aspartate metabolism PATH: rn00330 Arginine and proline metabolism	4.3.2.1	An01g06560	4.3.2.1	Anig06968	KO: K01755 argininosuccinate lyase
R01090	L-Leucine:2-oxoglutarate aminotransferase	L-Leucine + 2-Oxoglutarate = 4-Methyl-2-oxopentanoate + L-Glutamate	C00123 + C00026 = C00233 + C00025	0	26	25	123	233						PATH: rn00280 Valine, leucine and isoleucine degradation PATH: rn00290 Valine, leucine and isoleucine biosynthesis	2.6.1.42	An01g06530 An02g06150 An04g00430 An04g08630 An05g01100 An09g01990 An10g00620 An12g02890	2.6.1.42	Anig06008 Anig11839 Anig02003 Anig11437 Anig05823 Anig01229 Anig05520 Anig06035	KO: K00826 branched-chain amino acid aminotransferase
R01092	ATP:D-galactose 1-phosphotransferase	ATP + D-Galactose = ADP + alpha-D-Galactose 1-phosphate	C00002 + C00124 = C00008 + C00446	1	124	446								PATH: rn00052 Galactose metabolism	2.7.1.6	An16g04160	2.7.1.6	Anig00351	KO: K00849 galactokinase
R01093	D-Galactose:NAD+ 1-oxidoreductase	D-Galactose + NAD+ = Galactitol + NADH	C00124 + C00003 = C01697 + C00004	0	124	1697								PATH: rn00052 Galactose metabolism	1.1.1.21	An01g14880 An07g10290 An16g01720	1.1.1.21	Anig04144 Anig12147	KO: K00011 aldehyde reductase
R01095	D-Galactose:NADP+ 1-oxidoreductase	D-Galactose + NADP+ = Galactitol + NADPH	C00124 + C00006 = C01697 + C00005	0	124	1697								PATH: rn00052 Galactose metabolism	1.1.1.21	An01g14880 An07g10290 An16g01720	1.1.1.21	Anig04144 Anig12147	KO: K00011 aldehyde reductase
R01101	alpha-D-Glucoside glucohydrolase; alpha-D-galactoside galactohydrolase	Melibiose + H2O = D-Galactose + D-Glucose	C05402 + C00001 = C00124 + C00031	1	5402	31	5402	124						PATH: rn00052 Galactose metabolism	3.2.1.22 3.2.1.20	An01g01320 An01g04880 An01g10930 An02g11150 An02g13240 An04g06920 An06g00170 An07g00350 An09g00260 An09g00270 An09g03300 An09g05880 An11g06330 An13g03710 An14g01800 An18g05620	3.2.1.22 3.2.1.20	Anig07806 Anig12949 Anig07646 Anig11589 Anig06997 Anig07485 Anig05962 Anig12611 Anig12848 Anig09149 Anig06198 Anig05625 Anig05993 Anig04285 Anig13940	KO: K01187 alpha-glucosidase KO: K01189 alpha-galactosidase
R01103	Raffinose galactohydrolase	Raffinose + H2O = D-Galactose + Sucrose	C00492 + C00001 = C00124 + C00089	1	492	124	492	89						PATH: rn00052 Galactose metabolism	3.2.1.22	An01g01320 An02g11150 An06g00170 An09g00260 An09g00270 An11g06330 An14g01800	3.2.1.22	Anig07806 Anig11589 Anig05962 Anig12848 Anig05625 Anig04285	KO: K01189 alpha-galactosidase
R01104	Galactosylglycerol galactohydrolase	3-beta-D-Galactosyl-sn-glycerol + H2O = D-Galactose + Glycerol	C05401 + C00001 = C00124 + C00116	1	5401	116	5401	124						PATH: rn00052 Galactose metabolism	3.2.1.22	An01g01320 An02g11150 An06g00170 An09g00260 An09g00270 An11g06330 An14g01800	3.2.1.22	Anig07806 Anig11589 Anig05962 Anig12848 Anig05625 Anig04285	KO: K01189 alpha-galactosidase
R01105	Galactan galactohydrolase	Galactan + H2O = D-Galactose + Galactan	C05796 + C00001 = C00124 + C05796	1	5796	124	5796	5796						PATH: rn00052 Galactose metabolism	3.2.1.23	An01g01260 An01g10350 An01g12150 An05g02410 An06g00290 An07g04420 An14g05820 An16g01300	3.2.1.23	Anig12087 Anig04012 Anig10813 Anig13253 Anig07229 Anig09854 Anig13477 Anig01137	KO: K01190 beta-galactosidase
R01121	ATP:(R)-5-diphosphomevalonate carboxy-lyase (dehydrating)	ATP + (R)-5-Diphosphomevalonate = ADP + Orthophosphate + Isopentenyl diphosphate + CO2	C00002 + C01143 = C00008 + C00009 + C00129 + C00011	1	1143	129								PATH: rn00100 Biosynthesis of steroids	4.1.1.33	An04g01540 An18g06120	4.1.1.33	Anig10506 Anig10520	KO: K01597 diphosphomevalonate decarboxylase
R01122	Isopentenyl-diphosphate:tRNA isopentenyltransferase	Isopentenyl diphosphate + tRNA = Pyrophosphate + tRNA containing 6-isopentenyladenosine	C00129 + C00066 = C00013 + C04432	1	66	4432	129	4432							2.5.1.8	An15g00230	2.5.1.8	Anig11662
R01123	Isopentenyl-diphosphate delta3-delta2-isomerase	Isopentenyl diphosphate = Dimethylallyl diphosphate	C00129 = C00235	0	129	235								PATH: rn00100 Biosynthesis of steroids PATH: rn00900 Terpenoid biosynthesis	5.3.3.2	An01g11780 An08g07570	5.3.3.2	Anig09826 Anig00049	KO: K01823 isopentenyl-diphosphate delta-isomerase
R01126	Inosine 5'-monophosphate phosphohydrolase	IMP + H2O = Inosine + Orthophosphate	C00130 + C00001 = C00294 + C00009	1	130	294								PATH: rn00230 Purine metabolism	3.1.3.5	An08g08080	3.1.3.5	Anig09516	KO: K01081 5'-nucleotidase
R01127	IMP 1,2-hydrolase (decyclizing)	IMP + H2O = 1-(5'-Phosphoribosyl)-5-formamido-4-imidazolecarboxamide	C00130 + C00001 = C04734	0	130	4734								PATH: rn00230 Purine metabolism	3.5.4.10	An04g02060	3.5.4.10	Anig10057	KO: K01492 IMP cyclohydrolase
R01130	IMP:NAD+ oxidoreductase	IMP + NAD+ + H2O = Xanthosine 5'-phosphate + NADH + H+	C00130 + C00003 + C00001 = C00655 + C00004 + C00080	0	130	655								PATH: rn00230 Purine metabolism	1.1.1.205	An07g08170	1.1.1.205	Anig03879	KO: K00088 IMP dehydrogenase
R01135	IMP:L-aspartate ligase (GDP-forming)	GTP + IMP + L-Aspartate = GDP + Orthophosphate + N6-(1,2-Dicarboxyethyl)-AMP	C00044 + C00130 + C00049 = C00035 + C00009 + C03794	1	49	3794	130	3794						PATH: rn00230 Purine metabolism PATH: rn00252 Alanine and aspartate metabolism	6.3.4.4	An01g13920	6.3.4.4	Anig08715	KO: K01939 adenylosuccinate synthase
R01137	ATP:nucleoside-diphosphate phosphatransferase	ATP + dADP = ADP + dATP	C00002 + C00206 = C00008 + C00131	0	206	131								PATH: rn00230 Purine metabolism	2.7.4.6	An09g05870	2.7.4.6	Anig05085	KO: K00940 nucleoside-diphosphate kinase
R01138	dATP:pyruvate O2-phosphotransferase	dADP + Phosphoenolpyruvate = dATP + Pyruvate	C00206 + C00074 = C00131 + C00022	1	74	22	206	131						PATH: rn00230 Purine metabolism	2.7.1.40	An07g08990	2.7.1.40	Anig00736	KO: K00873 pyruvate kinase
R01139	dATP:D-hexose 6-phosphotransferase	dATP + D-Glucose = dADP + D-Glucose 6-phosphate	C00131 + C00031 = C00206 + C00092	1	31	92	131	206							2.7.1.1	An02g14380 An06g00380 An12g08610 An13g00510 An15g05940 An16g01620	2.7.1.1	Anig10488 Anig07157 Anig06094 Anig03416 Anig05337 Anig12979
R01140	dATP:D-hexose 6-phosphotransferase	dATP + D-Fructose = dADP + D-Fructose 6-phosphate	C00131 + C00095 = C00206 + C00085	1	95	85	131	206							2.7.1.1	An02g14380 An06g00380 An12g08610 An13g00510 An15g05940 An16g01620	2.7.1.1	Anig10488 Anig07157 Anig06094 Anig03416 Anig05337 Anig12979
R01150	D-AlanineD-Alanine ligase (ADP-forming)	ATP + 2 D-Alanine = ADP + Orthophosphate + D-Alanyl-D-alanine	C00002 + 2 C00133 = C00008 + C00009 + C00993	1	133	993								PATH: rn00473 D-Alanine metabolism PATH: rn00550 Peptidoglycan biosynthesis	6.3.2.4	An14g01810 An14g05600 An16g00170	6.3.2.4	Anig11957 Anig13321	KO: K01921 D-alanine-D-alanine ligase
R01151	Putrescine:oxygen oxidoreductase (deaminating)	Putrescine + Oxygen + H2O = 4-Aminobutanal + NH3 + H2O2	C00134 + C00007 + C00001 = C00555 + C00014 + C00027	1	134	555								PATH: rn00330 Arginine and proline metabolism PATH: rn00910 Nitrogen metabolism	1.4.3.6	An02g10920 An03g00730 An07g06400 An09g01550 An13g00710 An17g00010	1.4.3.6	Anig12812 Anig06861 Anig03824 Anig04349 Anig13829 Anig00224 Anig06488 Anig03864	KO: K00276 copper amine oxidase KO: K03343 putrescine oxidase
R01157	Agmatine amidinohydrolase	Agmatine + H2O = Putrescine + Urea	C00179 + C00001 = C00134 + C00086	1	179	86	179	134						PATH: rn00330 Arginine and proline metabolism	3.5.3.11	An01g15140 An02g14210 An03g05070 An11g09830 An14g05960	3.5.3.11	Anig08663 Anig08163 Anig01371 Anig09980 Anig05223	KO: K01480 agmatinase
R01158	L-Histidinol:NAD+ oxidoreductase	L-Histidinol + 2 NAD+ + H2O = L-Histidine + 2 NADH + 2 H+	C00860 + 2 C00003 + C00001 = C00135 + 2 C00004 + 2 C00080	0	860	135									1.1.1.23	An01g12570 An14g07210	1.1.1.23	Anig07075 Anig02334 Anig13275
R01159		L-Histidine + S-Adenosyl-L-methionine = N(pai)-Methyl-L-histidine + S-Adenosyl-L-homocysteine	C00135 + C00019 = C01152 + C00021	1	135	1152								PATH: rn00340 Histidine metabolism	2.1.1.-	An01g02640 An01g07720 An01g08230 An01g09170 An01g12180 An01g15010 An03g05430 An02g00450 An02g08430 An02g14660 An02g14920 An03g01710 An03g05480 An03g05790 An03g05990 An04g04340 An11g09720 An04g06270 An04g09390 An04g09520 An07g02250 An08g06590 An08g06890 An08g07080 An09g00220 An09g01930 An09g02810 An11g00050 An11g00070 An11g00280 An11g03920 An11g05960 An11g06590 An11g06660 An11g08080 An12g02650 An1…	2.1.1.-	Anig13428 Anig09142 Anig08238 Anig00920 Anig13413 Anig08911 Anig06177 Anig07354 Anig05596 Anig12778 Anig12868 Anig09887 Anig07527 Anig08216 Anig06426 Anig04017 Anig03373 Anig11716 Anig06206 Anig09087 Anig11571 Anig05250 Anig00570 Anig04330 Anig08885 Anig01368 Anig05786 Anig12215 Anig03265 Anig09861 Anig00772 Anig09481 Anig04618 Anig05958 Anig12419 Anig00474 Anig04738 Anig04537 Anig06993 Anig11184…	KO: K00599
R01163	L-Histidinal:NAD+ oxidoreductase	L-Histidinal + H2O + 2 NAD+ = L-Histidine + 2 NADH + H+	C01929 + C00001 + 2 C00003 = C00135 + 2 C00004 + C00080	1	1929	135								PATH: rn00340 Histidine metabolism	1.1.1.23	An01g12570 An14g07210	1.1.1.23	Anig07075 Anig02334 Anig13275	KO: K00013 histidinol dehydrogenase
R01167	L-Histidine carboxy-lyase	L-Histidine = 1H-Imidazole-4-ethanamine + CO2	C00135 = C00388 + C00011	1	135	388								PATH: rn00340 Histidine metabolism	4.1.1.28	An01g02000 An06g00990 An01g11320 An11g04720	4.1.1.28	Anig10996 Anig07007 Anig01887 Anig02575	KO: K01590 histidine decarboxylase KO: K01593 aromatic-L-amino-acid decarboxylase
R01168	L-Histidine ammonia-lyase	L-Histidine = Urocanate + NH3	C00135 = C00785 + C00014	1	135	785								PATH: rn00340 Histidine metabolism PATH: rn00910 Nitrogen metabolism	4.3.1.3	An08g07740 An13g02640	4.3.1.3	Anig09366 Anig05613	KO: K01745 histidine ammonia-lyase
R01175	Butanoyl-CoA:oxygen 2-oxidoreductase	Butanoyl-CoA + FAD = FADH2 + Crotonoyl-CoA	C00136 + C00016 = C01352 + C00877	1	136	877								PATH: rn00071 Fatty acid metabolism	1.3.99.3 1.3.3.6	An01g05030 An04g03290 An05g01410 An11g04940 An07g00260 An11g00400 An13g03940 An14g03240 An17g01150	1.3.99.3 1.3.3.6	Anig13035 Anig13621 Anig01127 Anig01126 Anig01490 Anig05419 Anig13703 Anig10075 Anig04200 Anig11937	KO: K00232 acyl-CoA oxidase KO: K00248 butyryl-CoA dehydrogenase KO: K00249 acyl-CoA dehydrogenase
R01176	Butanoate:CoA ligase (AMP-forming)	ATP + Butanoic acid + CoA = AMP + Pyrophosphate + Butanoyl-CoA	C00002 + C00246 + C00010 = C00020 + C00013 + C00136	1	246	136								PATH: rn00650 Butanoate metabolism	6.2.1.2	An02g09910	6.2.1.2	Anig04612	KO: K01896 butyryl-CoA synthetase
R01177	Acetyl-CoA:acetyl-CoA C-acetyltransferase	Acetyl-CoA + Butanoyl-CoA = CoA + 3-Oxohexanoyl-CoA	C00024 + C00136 = C00010 + C05269	0	136	5269	24	5269						PATH: rn00062 Fatty acid elongation in mitochondria PATH: rn00071 Fatty acid metabolism	2.3.1.16 2.3.1.9	An02g03320 An04g00740 An04g05720 An08g05400 An13g00590 An13g01920 An13g01940 An16g09190	2.3.1.16 2.3.1.9	Anig06614 Anig00336 Anig09734 Anig06651 Anig01940 Anig11267	KO: K00626 acetyl-CoA C-acetyltransferase KO: K00632 acetyl-CoA acyltransferase KO: K07508 acetyl-CoA acyltransferase 2 KO: K07508 acetyl-CoA acyltransferase 2 KO: K07509 acetyl-CoA acyltransferase KO: K07509 acetyl-CoA acyltransferase KO: K07513 acetyl-CoA acyltransferase 1
R01179	Butanoyl-CoA:acetate CoA-transferase	Butanoyl-CoA + Acetate = Butanoic acid + Acetyl-CoA	C00136 + C00033 = C00246 + C00024	0	33	24	136	246						PATH: rn00650 Butanoate metabolism			2.8.3.8	Anig06061	KO: K01033 acetate CoA-transferase
R01183	myo-Inositol:NAD+ 2-oxidoreductase	myo-Inositol + NAD+ = 2,4,6/3,5-Pentahydroxycyclohexanone + NADH	C00137 + C00003 = C00691 + C00004	0	137	691								PATH: rn00031 Inositol metabolism PATH: rn00562 Inositol phosphate metabolism	1.1.1.18	An04g09480 An04g10040 An04g10130 An07g01710 An09g01970 An11g07950 An16g04750 An18g01520	1.1.1.18	Anig01198 Anig11939 Anig08194 Anig07361 Anig09686 Anig12273 Anig02851	KO: K00010 myo-inositol 2-dehydrogenase
R01184	myo-Inositol:oxygen oxidoreductase	myo-Inositol + Oxygen = D-Glucuronate + H2O	C00137 + C00007 = C00191 + C00001	1	137	191								PATH: rn00562 Inositol phosphate metabolism	1.13.99.1	An16g04760	1.13.99.1	Anig12272 Anig07405	KO: K00469 inositol oxygenase
R01185	myo-Inositol 1-phosphate phosphahydrolase	1L-myo-Inositol 1-phosphate + H2O = myo-Inositol + Orthophosphate	C01177 + C00001 = C00137 + C00009	1	1177	137								PATH: rn00521 Streptomycin biosynthesis PATH: rn00562 Inositol phosphate metabolism PATH: rn04070 Phosphatidylinositol signaling system	3.1.3.25	An03g03700	3.1.3.25	Anig01810 Anig13196	KO: K01092 myo-inositol-1(or 4)-monophosphatase
R01186	myo-Inositol 4-phosphate phosphahydrolase	myo-Inositol 4-phosphate + H2O = myo-Inositol + Orthophosphate	C03546 + C00001 = C00137 + C00009	1	3546	137								PATH: rn00562 Inositol phosphate metabolism PATH: rn04070 Phosphatidylinositol signaling system	3.1.3.25	An03g03700	3.1.3.25	Anig01810 Anig13196	KO: K01092 myo-inositol-1(or 4)-monophosphatase
R01187	1D-myo-Inositol 3-phosphate phosphahydrolase	1D-myo-Inositol 3-phosphate + H2O = myo-Inositol + Orthophosphate	C04006 + C00001 = C00137 + C00009	1	4006	137								PATH: rn00562 Inositol phosphate metabolism PATH: rn04070 Phosphatidylinositol signaling system	3.1.3.25	An03g03700	3.1.3.25	Anig01810 Anig13196	KO: K01092 myo-inositol-1(or 4)-monophosphatase
R01192	UDPgalactose:myo-inositol 1-alpha-D-galactosyltransferase	UDP-D-galactose + myo-Inositol = UDP + 1-alpha-D-Galactosyl-myo-inositol	C00052 + C00137 = C00015 + C01235	1	137	1235	52	1235						PATH: rn00052 Galactose metabolism	2.4.1.123	An11g10610	2.4.1.123	Anig04594
R01194	1-alpha-D-Galactosyl-myo-inositol galactohydrolase	1-alpha-D-Galactosyl-myo-inositol + H2O = myo-Inositol + D-Galactose	C01235 + C00001 = C00137 + C00124	1	1235	137	1235	124						PATH: rn00052 Galactose metabolism	3.2.1.22	An01g01320 An02g11150 An06g00170 An09g00260 An09g00270 An11g06330 An14g01800	3.2.1.22	Anig07806 Anig11589 Anig05962 Anig12848 Anig05625 Anig04285	KO: K01189 alpha-galactosidase
R01195	Ferredoxin:NADP+ oxidoreductase	Reduced ferredoxin + NADP+ = Oxidized ferredoxin + NADPH + H+	C00138 + C00006 = C00139 + C00005 + C00080	0	138	139									1.18.1.2	An02g01540 An05g00510	1.18.1.2	Anig12344 Anig04761
R01200	N-Acetyl-D-glucosamine amidohydrolase	N-Acetyl-D-glucosamine + H2O = D-Glucosamine + Acetate	C00140 + C00001 = C00329 + C00033	1	140	33	140	329						PATH: rn00530 Aminosugars metabolism	3.5.1.33	An11g00920 An18g04560	3.5.1.33	Anig03129 Anig05454
R01206	[1,4-(N-Acetyl-beta-D-glucosaminyl)]n glycanohydrolase	Chitin + H2O = N-Acetyl-D-glucosamine + Chitin	C00461 + C00001 = C00140 + C00461	1	461	140	461	461						PATH: rn00530 Aminosugars metabolism	3.2.1.14	An01g05160 An01g05360 An02g07020 An02g13580 An04g04670 An08g09030 An09g05920 An09g06340 An09g06400 An11g01160 An11g05860 An12g05330 An12g02920 An14g07420 An15g00840 An19g00100	3.2.1.14	Anig03795 Anig04139 Anig05945 Anig07534 Anig03705 Anig01381 Anig13438 Anig06233 Anig12300 Anig11285 Anig09072 Anig12254 Anig13671 Anig04269 Anig12296 Anig00317 Anig07913 Anig13508 Anig01406	KO: K01183 chitinase
R01209	2,3-Dihydroxy-3-methylbutanoate hydro-lyase	2,3-Dihydroxy-3-methylbutanoate = 3-Methyl-2-oxobutanoic acid + H2O	C04039 = C00141 + C00001	1	4039	141								PATH: rn00770 Pantothenate and CoA biosynthesis	4.2.1.9	An03g04520 An07g09870 An11g09270 An14g03280 An15g06700 An18g02550 An18g04160	4.2.1.9	Anig03542 Anig00248 Anig09116 Anig01033 Anig05615 Anig01084 Anig01032 Anig05563	KO: K01687 dihydroxy-acid dehydratase
R01213	3-Carboxy-3-hydroxy-4-methylpentanoate 3-methyl-2-oxobutanoate-lyase (CoA-acetylating)	Acetyl-CoA + 3-Methyl-2-oxobutanoic acid + H2O = (2S)-2-Isopropylmalate + CoA	C00024 + C00141 + C00001 = C02504 + C00010	1	141	2504	24	2504						PATH: rn00290 Valine, leucine and isoleucine biosynthesis PATH: rn00620 Pyruvate metabolism	2.3.3.13	An01g13160 An04g06210 An09g00170	2.3.3.13	Anig11373 Anig06309 Anig02089 Anig04454	KO: K01649 2-isopropylmalate synthase
R01214	L-Valine:2-oxoglutarate aminotransferase	L-Valine + 2-Oxoglutarate = 3-Methyl-2-oxobutanoic acid + L-Glutamate	C00183 + C00026 = C00141 + C00025	0	26	25	183	141						PATH: rn00280 Valine, leucine and isoleucine degradation PATH: rn00290 Valine, leucine and isoleucine biosynthesis PATH: rn00770 Pantothenate and CoA biosynthesis	2.6.1.42	An01g06530 An02g06150 An04g00430 An04g08630 An05g01100 An09g01990 An10g00620 An12g02890	2.6.1.42	Anig06008 Anig11839 Anig02003 Anig11437 Anig05823 Anig01229 Anig05520 Anig06035	KO: K00826 branched-chain amino acid aminotransferase
R01218	5,10-Methylenetetrahydrofolate:NAD+ oxidoreductase	5,10-Methylenetetrahydrofolate + NAD+ = 5,10-Methenyltetrahydrofolate + NADH	C00143 + C00003 = C00445 + C00004	0	143	445								PATH: rn00670 One carbon pool by folate	1.5.1.15	An16g07400	1.5.1.15	Anig01801	KO: K00295 methylenetetrahydrofolate dehydrogenase (NAD+)
R01220	5,10-Methylenetetrahydrofolate:NADP+ oxidoreductase	5,10-Methylenetetrahydrofolate + NADP+ = 5,10-Methenyltetrahydrofolate + NADPH	C00143 + C00006 = C00445 + C00005	0	143	445								PATH: rn00630 Glyoxylate and dicarboxylate metabolism PATH: rn00670 One carbon pool by folate	1.5.1.5	An02g12420	1.5.1.5	Anig02460 Anig00239	KO: K00288 methylenetetrahydrofolate dehydrogenase (NADP+)
R01221	glycine synthase	Glycine + Tetrahydrofolate + NAD+ = 5,10-Methylenetetrahydrofolate + NH3 + CO2 + NADH + H+	C00037 + C00101 + C00003 = C00143 + C00014 + C00011 + C00004 + C00080	1	37	143	101	143						PATH: rn00910 Nitrogen metabolism	2.1.2.10	An08g03070 An08g04590 An14g01150	2.1.2.10	Anig11024 Anig07745 Anig06441 Anig05103	KO: K00605 aminomethyltransferase
R01222	5-Methyltetrahyfrofolate:(acceptor) oxidoreductase	5,10-Methylenetetrahydrofolate + FADH2 = 5-Methyltetrahydrofolate + FAD	C00143 + C01352 = C00440 + C00016	0	143	440	1352	440						PATH: rn00670 One carbon pool by folate PATH: rn00680 Methane metabolism	1.5.1.20	An02g03270 An09g05860	1.5.1.20	Anig01474 Anig05733	KO: K00297 methylenetetrahydrofolate reductase (NADPH)
R01224	5-Methyltetrahyfrofolate:(acceptor) oxidoreductase; 5-Methyltetrahydrofolate:NADP+ oxidoreductase	5,10-Methylenetetrahydrofolate + NADPH + H+ = 5-Methyltetrahydrofolate + NADP+	C00143 + C00005 + C00080 = C00440 + C00006	1	143	440								PATH: rn00670 One carbon pool by folate PATH: rn00680 Methane metabolism	1.5.1.20	An02g03270 An09g05860	1.5.1.20	Anig01474 Anig05733	KO: K00297 methylenetetrahydrofolate reductase (NADPH)
R01226	5,10-Methylenetetrahydrofolate:3-methyl-2-oxobutanoate hydroxymethyltransferase	5,10-Methylenetetrahydrofolate + 3-Methyl-2-oxobutanoic acid + H2O = Tetrahydrofolate + 2-Dehydropantoate	C00143 + C00141 + C00001 = C00101 + C00966	1	141	966	143	101						PATH: rn00770 Pantothenate and CoA biosynthesis	2.1.2.11	An11g06930 An11g06940	2.1.2.11	Anig07731	KO: K00606 3-methyl-2-oxobutanoate hydroxymethyltransferase
R01227	Guanosine 5'-monophosphate phosphohydrolase	GMP + H2O = Guanosine + Orthophosphate	C00144 + C00001 = C00387 + C00009	1	144	387								PATH: rn00230 Purine metabolism	3.1.3.5	An08g08080	3.1.3.5	Anig09516	KO: K01081 5'-nucleotidase
R01229	GMP:pyrophosphate phosphoribosyltransferase	GMP + Pyrophosphate = Guanine + 5-Phospho-alpha-D-ribose 1-diphosphate	C00144 + C00013 = C00242 + C00119	1	144	119	144	242						PATH: rn00230 Purine metabolism	2.4.2.7	An12g00320	2.4.2.7	Anig01875	KO: K00759 adenine phosphoribosyltransferase KO: K00760 hypoxanthine phosphoribosyltransferase KO: K00769 xanthine phosphoribosyltransferase
R01231	Xanthosine-5'-phosphate:L-glutamine amido-ligase (AMP-forming)	ATP + Xanthosine 5'-phosphate + L-Glutamine + H2O = AMP + Pyrophosphate + GMP + L-Glutamate	C00002 + C00655 + C00064 + C00001 = C00020 + C00013 + C00144 + C00025	1	655	144								PATH: rn00230 Purine metabolism PATH: rn00251 Glutamate metabolism	6.3.5.2	An02g14520	6.3.5.2	Anig09076	KO: K01951 GMP synthase (glutamine-hydrolysing)
R01234	Guanosine 3',5'-cyclic phosphate 5'-nucleotidohydrolase	3',5'-Cyclic GMP + H2O = GMP	C00942 + C00001 = C00144	1	942	144								PATH: rn00230 Purine metabolism	3.1.4.17	An01g04450 An01g13010	3.1.4.17	Anig05192 Anig09546	KO: K01120 3',5'-cyclic-nucleotide phosphodiesterase
R01238	4-Hydroxybenzoate carboxy-lyase	4-Hydroxybenzoate = Phenol + CO2	C00156 = C00146 + C00011	1	156	146								PATH: rn00632 Benzoate degradation via CoA ligation	4.1.1.61	An03g06590	4.1.1.61	Anig12023	KO: K01612 4-hydroxybenzoate decarboxylase
R01241		Phenol + Acetate = Phenyl acetate + H2O	C00146 + C00033 = C00548 + C00001	1	33	548	146	548							3.1.1.2	An11g10790 An12g00700	3.1.1.2	Anig01770 Anig09943
R01242	3'-Phosphoadenylylsulfate:phenol sulfotransferase	3'-Phosphoadenylyl sulfate + Phenol = Adenosine 3',5'-bisphosphate + Aryl sulfate	C00053 + C00146 = C00054 + C00850	1	146	850	53	54						PATH: rn00920 Sulfur metabolism	2.8.2.1	An02g10330 An05g02480 An07g05030 An08g01070 An12g09760 An12g10180 An13g03160	2.8.2.1	Anig04368 Anig10969 Anig12116 Anig11705 Anig03361 Anig09413 Anig02271	KO: K01014 aryl sulfotransferase
R01243	Phenol sulfate sulfohydrolase	Phenol sulfate + H2O = Phenol + Sulfate	C02180 + C00001 = C00146 + C00059	1	2180	59	2180	146							3.1.6.1	An01g06640 An03g06540 An08g08530 An08g09550 An15g07570 An15g05130	3.1.6.1	Anig05820 Anig11017 Anig03869 Anig06604 Anig06281 Anig04556
R01245	Adenosine ribohydrolase	Adenosine + H2O = Adenine + D-Ribose	C00212 + C00001 = C00147 + C00121	1	212	121	212	147						PATH: rn00230 Purine metabolism	3.2.2.1	An08g03980 An18g04340	3.2.2.1	Anig05181 Anig07285	KO: K01239 purine nucleosidase
R01248	L-Proline:NAD+ 5-oxidoreductase	L-Proline + NAD+ = (S)-1-Pyrroline-5-carboxylate + NADH + H+	C00148 + C00003 = C03912 + C00004 + C00080	0	148	3912								PATH: rn00220 Urea cycle and metabolism of amino groups PATH: rn00330 Arginine and proline metabolism	1.5.1.2	An01g01520 An04g02800 An07g05000 An07g05050	1.5.1.2	Anig05386 Anig09161 Anig01624 Anig05604 Anig00338	KO: K00286 pyrroline-5-carboxylate reductase
R01251	L-Proline:NADP+ 5-oxidoreductase	L-Proline + NADP+ = (S)-1-Pyrroline-5-carboxylate + NADPH + H+	C00148 + C00006 = C03912 + C00005 + C00080	0	148	3912								PATH: rn00220 Urea cycle and metabolism of amino groups PATH: rn00330 Arginine and proline metabolism	1.5.1.2	An01g01520 An04g02800 An07g05000 An07g05050	1.5.1.2	Anig05386 Anig09161 Anig01624 Anig05604 Anig00338	KO: K00286 pyrroline-5-carboxylate reductase
R01252	L-Proline,2-oxoglutarate:oxygen oxidoreductase (4-hydroxylating)	L-Proline + 2-Oxoglutarate + Oxygen = trans-4-Hydroxy-L-proline + Succinate + CO2	C00148 + C00026 + C00007 = C01157 + C00042 + C00011	1	26	42	148	1157						PATH: rn00330 Arginine and proline metabolism	1.14.11.2	An02g07870			KO: K00472 prolyl 4-hydroxylase
R01253	L-Proline:(acceptor) oxidoreductase	L-Proline + Acceptor + H2O = (S)-1-Pyrroline-5-carboxylate + Reduced acceptor	C00148 + C00028 + C00001 = C03912 + C00030	1	148	3912								PATH: rn00330 Arginine and proline metabolism	1.5.99.8	An01g01530 An03g01120 An07g05040 An11g06160	1.5.99.8	Anig02589 Anig03883 Anig13777 Anig11447	KO: K00318 proline dehydrogenase
R01255	L-Proline racemase	L-Proline = D-Proline	C00148 = C00763	1	148	763								PATH: rn00330 Arginine and proline metabolism	5.1.1.4	An05g02210 An08g04750 An16g02190	5.1.1.4	Anig12796 Anig03252 Anig01606 Anig12252	KO: K01777 proline racemase
R01259	L-Amino-acid:oxygen oxidoreductase (deaminating)	L-Amino acid + H2O + Oxygen = 2-Oxo acid + NH3 + H2O2	C00151 + C00001 + C00007 = C00161 + C00014 + C00027	1	151	161									1.4.3.2	An08g10800	1.4.3.2	Anig03614 Anig00624
R01262	(5-Glutamyl)-peptide:amino-acid 5-glutamyltransferase	Glutathione + L-Amino acid = Cys-Gly + (5-L-Glutamyl)-L-amino acid	C00051 + C00151 = C01419 + C03740	1	51	1419	151	3740						PATH: rn00480 Glutathione metabolism	2.3.2.2	An01g09390 An02g12670 An13g01300	2.3.2.2	Anig11635 Anig02586 Anig00493 Anig01484 Anig05813	KO: K00681 gamma-glutamyltranspeptidase
R01263	N-Acyl-L-amino-acid amidohydrolase	N-Acyl-L-amino acid + H2O = Carboxylate + L-Amino acid	C02850 + C00001 = C00060 + C00151	1	2850	60	2850	151							3.5.1.14	An08g07280 An12g02360	3.5.1.14	Anig13384 Anig12264
R01268	Nicotinamide amidohydrolase	Nicotinamide + H2O = Nicotinate + NH3	C00153 + C00001 = C00253 + C00014	1	153	253								PATH: rn00760 Nicotinate and nicotinamide metabolism PATH: rn00910 Nitrogen metabolism	3.5.1.19	An07g08360	3.5.1.19	Anig11788	KO: K01440 nicotinamidase
R01269	S-Adenosyl-L-methionine:nicotinamide N-methyltransferase	S-Adenosyl-L-methionine + Nicotinamide = S-Adenosyl-L-homocysteine + 1-Methylnicotinamide	C00019 + C00153 = C00021 + C02918	1	153	2918								PATH: rn00760 Nicotinate and nicotinamide metabolism	2.1.1.1	An01g12690	2.1.1.1	Anig12483	KO: K00541 nicotinamide N-methyltransferase
R01273	N-Ribosylnicotinamide ribohydrolase	N-Ribosylnicotinamide + H2O = Nicotinamide + D-Ribose	C03150 + C00001 = C00153 + C00121	1	3150	121	3150	153						PATH: rn00760 Nicotinate and nicotinamide metabolism	3.2.2.1	An08g03980 An18g04340	3.2.2.1	Anig05181 Anig07285	KO: K01239 purine nucleosidase
R01274	Palmitoyl-CoA hydrolase	Palmitoyl-CoA + H2O = CoA + Hexadecanoic acid	C00154 + C00001 = C00010 + C00249	1	154	249								PATH: rn00062 Fatty acid elongation in mitochondria	3.1.2.2 3.1.2.22	An04g01460 An04g01470 An09g04580	3.1.2.2 3.1.2.22	Anig12020 Anig06872	KO: K01074 palmitoyl-protein thioesterase
R01278	trans-Hexadec-2-enoyl-CoA reductase	trans-Hexadec-2-enoyl-CoA + NADPH + H+ = Palmitoyl-CoA + NADP+	C05272 + C00005 + C00080 = C00154 + C00006	1	5272	154								PATH: rn00062 Fatty acid elongation in mitochondria	1.3.1.38	An01g00120	1.3.1.38	Anig12887	KO: K07512 trans-2-enoyl-CoA reductase
R01279	Palmitoyl-CoA:oxygen 2-oxidoreductase	Palmitoyl-CoA + FAD = trans-Hexadec-2-enoyl-CoA + FADH2	C00154 + C00016 = C05272 + C01352	1	154	5272								PATH: rn00071 Fatty acid metabolism	1.3.99.3 1.3.99.13 1.3.3.6	An01g05030 An04g03290 An05g01410 An11g04940 An07g00260 An11g00400 An13g03940 An14g03240 An17g01150	1.3.99.3 1.3.99.13 1.3.3.6	Anig13035 Anig13621 Anig01127 Anig01126 Anig01490 Anig05419 Anig13703 Anig10075 Anig04200 Anig11937	KO: K00232 acyl-CoA oxidase KO: K00249 acyl-CoA dehydrogenase KO: K00255 long-chain-acyl-CoA dehydrogenase
R01280	Palmitate:CoA ligase (AMP-forming)	ATP + Hexadecanoic acid + CoA = AMP + Palmitoyl-CoA + Pyrophosphate	C00002 + C00249 + C00010 = C00020 + C00154 + C00013	1	249	154								PATH: rn00071 Fatty acid metabolism	6.2.1.3	An02g00210 An04g01370 An06g01320 An07g00040 An07g05210 An08g06100 An09g01820 An09g06740 An11g07310 An14g05630 An16g04830 An16g05150 An18g03800	6.2.1.3	Anig02281 Anig01927 Anig12046 Anig02626 Anig11411 Anig01440 Anig02046 Anig05410 Anig13371 Anig00152 Anig00151 Anig13320 Anig13573 Anig09396 Anig00214 Anig00449	KO: K01897 long-chain fatty-acid-CoA ligase
R01281	Palmitoyl-CoA:L-serine C-palmitoyltransferase (decarboxylating)	Palmitoyl-CoA + L-Serine = 3-Dehydrosphinganine + CoA + CO2	C00154 + C00065 = C02934 + C00010 + C00011	1	65	2934	154	2934						PATH: rn00600 Glycosphingolipid metabolism	2.3.1.50	An01g06870 An06g01540 An08g04100 An18g03820	2.3.1.50	Anig03590 Anig10985 Anig06143	KO: K00654 serine palmitoyltransferase
R01285	Cystathionine L-homocysteine-lyase (deaminating)	Cystathionine + H2O = L-Homocysteine + NH3 + Pyruvate	C00542 + C00001 = C00155 + C00014 + C00022	1	542	22	542	155						PATH: rn00910 Nitrogen metabolism PATH: rn00920 Sulfur metabolism	4.4.1.8	An14g00930	4.4.1.8	Anig02555	KO: K01760 cystathionine beta-lyase
R01286	L-Cystathionine L-homocysteine-lyase (deaminating)	L-Cystathionine + H2O = L-Homocysteine + NH3 + Pyruvate	C02291 + C00001 = C00155 + C00014 + C00022	1	2291	22	2291	155						PATH: rn00271 Methionine metabolism	4.4.1.8	An14g00930	4.4.1.8	Anig02555	KO: K01760 cystathionine beta-lyase
R01287	O-Acetyl-L-homoserine acetate-lyase (adding methanethiol)	O-Acetyl-L-homoserine + Hydrogen sulfide = L-Homocysteine + Acetate	C01077 + C00283 = C00155 + C00033	1	283	155	1077	155	1077	33				PATH: rn00271 Methionine metabolism	2.5.1.49	An09g06710	2.5.1.49	Anig05418	KO: K01739 cystathionine gamma-synthase KO: K01740 O-acetylhomoserine (thiol)-lyase
R01288	O-Succinyl-L-homoserine succinate-lyase (adding cysteine)	O-Succinyl-L-homoserine + Sulfide = L-Homocysteine + Succinate	C01118 + C00297 = C00155 + C00042	1	297	155	1118	155	1118	42				PATH: rn00271 Methionine metabolism	2.5.1.48	An01g10010 An04g04720 An11g11160 An12g01100 An12g01110	2.5.1.48	Anig09993 Anig09403 Anig08967 Anig07574	KO: K01739 cystathionine gamma-synthase
R01289	L-Serine hydro-lyase (adding homocysteine)	L-Serine + L-Homocysteine = Cystathionine + H2O	C00065 + C00155 = C00542 + C00001	1	65	542	155	542							4.2.1.22	An02g12060 An05g00160	4.2.1.22	Anig06567 Anig08698
R01290	L-Serine hydro-lyase (adding homocysteine)	L-Serine + L-Homocysteine = L-Cystathionine + H2O	C00065 + C00155 = C02291 + C00001	1	65	2291	155	2291						PATH: rn00260 Glycine, serine and threonine metabolism PATH: rn00271 Methionine metabolism	4.2.1.22	An02g12060 An05g00160	4.2.1.22	Anig06567 Anig08698	KO: K01697 cystathionine beta-synthase
R01293	4-Hydroxybenzaldehyde:NAD+ oxidoreductase	4-Hydroxybenzaldehyde + NAD+ + H2O = 4-Hydroxybenzoate + NADH	C00633 + C00003 + C00001 = C00156 + C00004	0	156	633								PATH: rn00362 Benzoate degradation via hydroxylation PATH: rn00622 Toluene and xylene degradation	1.2.1.28	An09g03920 An15g04100 An16g07180 An18g04080	1.2.1.28	Anig07935 Anig08853 Anig12726 Anig11386	KO: K00141 benzaldehyde dehydrogenase (NAD)
R01295	Benzoate,NADPH:oxygen oxidoreductase(4-hydroxylating)	Benzoate + Oxygen + NADPH = 4-Hydroxybenzoate + NADP+ + H2O	C00180 + C00007 + C00005 = C00156 + C00006 + C00001	1	180	156								PATH: rn00632 Benzoate degradation via CoA ligation	1.14.13.12	An01g08690 An01g14500 An01g15110 An02g13270 An04g08410 An08g06250 An09g03210 An12g04510 An16g08060	1.14.13.12	Anig01646 Anig04521 Anig13408 Anig03482 Anig04044 Anig12832 Anig06308 Anig08157 Anig04333
R01298	4-Hydroxybenzoate,NADH:oxygen oxidoreductase (3-hydroxylating)	4-Hydroxybenzoate + Oxygen + NADPH = 3,4-Dihydroxybenzoate + NADP+ + H2O	C00156 + C00007 + C00005 = C00230 + C00006 + C00001	1	156	230								PATH: rn00362 Benzoate degradation via hydroxylation PATH: rn00623 2,4-Dichlorobenzoate degradation	1.14.13.2	An03g00370	1.14.13.2	Anig06483	KO: K00481 p-hydroxybenzoate 3-monooxygenase
R01302		4-Hydroxybenzoate + Pyruvate = Chorismate	C00156 + C00022 = C00251	0	22	251	156	251						PATH: rn00130 Ubiquinone biosynthesis	4.1.3.-	An02g14890 An03g03130 An09g02440 An12g05070	4.1.3.-	Anig12780 Anig00369 Anig12233	KO: K03181 chorismate--pyruvate lyase
R01303		4-Hydroxybenzaldehyde + Reduced acceptor + Oxygen = 4-Hydroxybenzoate + Acceptor + H2O	C00633 + C00030 + C00007 = C00156 + C00028 + C00001	1	633	156								PATH: rn00362 Benzoate degradation via hydroxylation	1.14.99.-	An01g14970 An04g02710 An14g06980	1.14.99.-	Anig11642 Anig09882 Anig11099	KO: K00516 fatty acid desaturase
R01305	2,4'-Dihydroxyacetophenone oxidoreductase (C-C-bond-cleaving)	4-Hydroxyphenacyl alcohol + Oxygen = 4-Hydroxybenzoate + Formate	C13635 + C00007 = C00156 + C00058	1	13635	58	13635	156							1.13.11.41	An08g09680	1.13.11.41	Anig12638
R01309	2-Lysophosphatidylcholine acylhydrolase	Phosphatidylcholine + 2 H2O = sn-glycero-3-Phosphocholine + 2 Fatty acid	C00157 + 2 C00001 = C00670 + 2 C00162	1	157	162	157	670							3.1.1.5	An02g13220 An09g01240 An04g03590 An05g01010 An07g01400 An09g04950 An12g07760 An16g03700 An18g01090	3.1.1.5	Anig10820 Anig05068 Anig06685 Anig13075 Anig00946 Anig11574 Anig01987 Anig08080 Anig05401
R01310	Phosphatidylcholine phosphatidohydrolase	Phosphatidylcholine + H2O = Phosphatidate + Choline	C00157 + C00001 = C00416 + C00114	1	157	416	157	114						PATH: rn00564 Glycerophospholipid metabolism	3.1.4.4	An07g02240 An11g11010 An15g07040	3.1.4.4	Anig11573 Anig11888 Anig01471 Anig01263 Anig11572	KO: K01115 phospholipase D
R01312	Phosphatidylcholine cholinephosphohydrolase	Phosphatidylcholine + H2O = 1,2-Diacyl-sn-glycerol + Choline phosphate	C00157 + C00001 = C00641 + C00588	1	157	641	157	588						PATH: rn00260 Glycine, serine and threonine metabolism PATH: rn00564 Glycerophospholipid metabolism	3.1.4.3	An01g04530 An01g11130 An01g14940 An03g06650 An04g07160 An08g01180 An11g01640 An13g03600	3.1.4.3	Anig02489 Anig08820 Anig11638 Anig00584 Anig12240 Anig02114 Anig00688 Anig02991	KO: K01114 phospholipase C
R01313	Phosphatidylcholine 2-acylhydrolase	Phosphatidylcholine + H2O = 1-Acyl-sn-glycero-3-phosphocholine + Carboxylate	C00157 + C00001 = C04230 + C00060	1	157	60	157	4230							3.1.1.4	An01g14940 An02g04040 An04g03360 An08g08490 An08g12250 An12g06690	3.1.1.4	Anig11638 Anig08350 Anig04700 Anig10389
R01314	Phosphatidylcholine 1-acylhydrolase	Phosphatidylcholine + H2O = 2-Acyl-sn-glycero-3-phosphocholine + Carboxylate	C00157 + C00001 = C04233 + C00060	1	157	60	157	4233							3.1.1.32	An15g05710	3.1.1.32	Anig05415
R01315	Phosphatidylcholine 2-acylhydrolase	Phosphatidylcholine + H2O = 1-Acyl-sn-glycero-3-phosphocholine + Fatty acid	C00157 + C00001 = C04230 + C00162	1	157	162	157	4230						PATH: rn00564 Glycerophospholipid metabolism	3.1.1.4	An01g14940 An02g04040 An04g03360 An08g08490 An08g12250 An12g06690	3.1.1.4	Anig11638 Anig08350 Anig04700 Anig10389	KO: K01047 phospholipase A2
R01316	Phosphatidylcholine 1-acylhydrolase	Phosphatidylcholine + H2O = 2-Acyl-sn-glycero-3-phosphocholine + Fatty acid	C00157 + C00001 = C04233 + C00162	1	157	162	157	4233						PATH: rn00564 Glycerophospholipid metabolism	3.1.1.32	An15g05710	3.1.1.32	Anig05415	KO: K01058 phospholipase A1
R01317	Phosphatidylcholine 2-acylhydrolase	Lysophospholipid + (5Z,8Z,11Z,14Z)-Icosatetraenoic acid = Phosphatidylcholine + H2O	C06254 + C00219 = C00157 + C00001	1	219	157	6254	157						PATH: rn00590 Prostaglandin and leukotriene metabolism	3.1.1.4	An01g14940 An02g04040 An04g03360 An08g08490 An08g12250 An12g06690	3.1.1.4	Anig11638 Anig08350 Anig04700 Anig10389	KO: K01047 phospholipase A2
R01320	S-Adenosyl-L-methionine:phosphatidyl-N-methylethanolamine N-methyltransferase	S-Adenosyl-L-methionine + Phosphatidyl-N-dimethylethanolamine = S-Adenosyl-L-homocysteine + Phosphatidylcholine	C00019 + C04308 = C00021 + C00157	1	4308	157								PATH: rn00260 Glycine, serine and threonine metabolism PATH: rn00564 Glycerophospholipid metabolism	2.1.1.71	An08g00560	2.1.1.71	Anig05602	KO: K00570 phosphatidyl-N-methylethanolamine N-methyltransferase
R01324	Citrate hydro-lyase	Citrate = Isocitrate	C00158 = C00311	0	158	311								PATH: rn00020 Citrate cycle (TCA cycle)	4.2.1.3	An02g11040 An08g10530 An09g03870 An15g07730 An16g05760	4.2.1.3	Anig07904 Anig13963 Anig00837 Anig07964 Anig12139	KO: K01680 aconitate hydratase
R01325	Citrate hydro-lyase	Citrate = cis-Aconitate + H2O	C00158 = C00417 + C00001	0	158	417								PATH: rn00020 Citrate cycle (TCA cycle) PATH: rn00630 Glyoxylate and dicarboxylate metabolism PATH: rn00720 Reductive carboxylate cycle (CO2 fixation)	4.2.1.3	An02g11040 An08g10530 An09g03870 An15g07730 An16g05760	4.2.1.3	Anig07904 Anig13963 Anig00837 Anig07964 Anig12139	KO: K01680 aconitate hydratase
R01326	ATP:D-glucose 6-phosphotransferase	ATP + D-Mannose = ADP + D-Mannose 6-phosphate	C00002 + C00159 = C00008 + C00275	1	159	275								PATH: rn00051 Fructose and mannose metabolism	2.7.1.1	An02g14380 An06g00380 An12g08610 An13g00510 An15g05940 An16g01620	2.7.1.1	Anig10488 Anig07157 Anig06094 Anig03416 Anig05337 Anig12979	KO: K00844 hexokinase
R01327	ITP:D-hexose 6-phosphotransferase	ITP + D-Mannose = IDP + D-Mannose 6-phosphate	C00081 + C00159 = C00104 + C00275	1	159	275									2.7.1.1	An02g14380 An06g00380 An12g08610 An13g00510 An15g05940 An16g01620	2.7.1.1	Anig10488 Anig07157 Anig06094 Anig03416 Anig05337 Anig12979
R01329	Epimelibiose galactohydrolase	Epimelibiose + H2O = D-Mannose + D-Galactose	C05400 + C00001 = C00159 + C00124	1	5400	159	5400	124						PATH: rn00052 Galactose metabolism	3.2.1.22	An01g01320 An02g11150 An06g00170 An09g00260 An09g00270 An11g06330 An14g01800	3.2.1.22	Anig07806 Anig11589 Anig05962 Anig12848 Anig05625 Anig04285	KO: K01189 alpha-galactosidase
R01330	dATP:D-hexose 6-phosphotransferase	dATP + D-Mannose = dADP + D-Mannose 6-phosphate	C00131 + C00159 = C00206 + C00275	1	159	275	131	206							2.7.1.1	An02g14380 An06g00380 An12g08610 An13g00510 An15g05940 An16g01620	2.7.1.1	Anig10488 Anig07157 Anig06094 Anig03416 Anig05337 Anig12979
R01332	1,4-beta-Mannan mannanohydrolase	1,4-beta-D-Mannan + H2O = D-Mannose + 1,4-beta-D-Mannan	C02492 + C00001 = C00159 + C02492	1	2492	159	2492	2492						PATH: rn00051 Fructose and mannose metabolism	3.2.1.78	An05g01320 An15g07760	3.2.1.78	Anig02667 Anig06852	KO: K01218 mannan endo-1,4-beta-mannosidase
R01334	2-Phosphoglycolate phosphohydrolase	2-Phosphoglycolate + H2O = Glycolate + Orthophosphate	C00988 + C00001 = C00160 + C00009	1	988	160								PATH: rn00630 Glyoxylate and dicarboxylate metabolism	3.1.3.18	An05g02460	3.1.3.18	Anig04860 Anig06864	KO: K01091 phosphoglycolate phosphatase
R01335		Glycolate + Pyruvate = (4S)-5-Hydroxy-2,4-dioxopentanoate + H2O	C00160 + C00022 = C05406 + C00001	0	160	5406	22	5406						PATH: rn00053 Ascorbate and aldarate metabolism	3.7.1.-	An08g07900	3.7.1.-	Anig10460	KO: K01559
R01339		2-Oxo acid + L-Glutamate = alpha-Amino acid + 2-Oxoglutarate	C00161 + C00025 = C05167 + C00026	0	25	26	161	5167						PATH: rn00910 Nitrogen metabolism	2.6.1.-	An01g10100 An01g12460 An02g00030 An02g05540 An02g11030 An04g05490 An07g09180 An08g01000 An12g02890 An15g02460	2.6.1.-	Anig11953 Anig10508 Anig06628 Anig02814 Anig07903 Anig07714 Anig06429 Anig10920 Anig06035 Anig05245 Anig11809
R01340	D-Amino-acid:oxygen oxidoreductase (deaminating)	D-Amino acid + H2O + Oxygen = 2-Oxo acid + NH3 + H2O2	C00405 + C00001 + C00007 = C00161 + C00014 + C00027	1	405	161									1.4.3.3	An01g02430 An06g02340 An14g03310 An14g05380	1.4.3.3	Anig11379 Anig07948 Anig04048 Anig13171
R01341	(S)-2-Hydroxy-acid:oxygen 2-oxidoreductase	(S)-2-Hydroxy acid + Oxygen = 2-Oxo acid + H2O2	C02613 + C00007 = C00161 + C00027	1	2613	161									1.1.3.15	An01g14530 An09g01380 An12g06290 An12g10140	1.1.3.15	Anig10654 Anig06770 Anig12905 Anig03713 Anig11935
R01342	D-Amino-acid:(acceptor) oxidoreductase (deaminating)	alpha-Amino acid + H2O + Acceptor = 2-Oxo acid + NH3 + Reduced acceptor	C05167 + C00001 + C00028 = C00161 + C00014 + C00030	0	5167	161								PATH: rn00910 Nitrogen metabolism	1.4.99.1	An14g01210 An15g01410	1.4.99.1	Anig11344 Anig06623	KO: K00285 D-amino-acid dehydrogenase
R01343	L-Ornithine:2-oxo-acid aminotransferase	L-Ornithine + 2-Oxo acid = L-Glutamate 5-semialdehyde + L-Amino acid	C00077 + C00161 = C01165 + C00151	0	161	151	77	1165							2.6.1.13	An04g04130 An11g08870	2.6.1.13	Anig02894 Anig04275
R01347	Fatty acid:oxygen 1-oxidoreductase	Fatty acid + Oxygen + NADH = omega-Hydroxy fatty acid + NAD+	C00162 + C00007 + C00004 = C03547 + C00003	1	162	3547								PATH: rn00071 Fatty acid metabolism	1.14.15.3	An03g06720 An04g09540	1.14.15.3	Anig13793 Anig09599	KO: K00496 alkane 1-monooxygenase KO: K07425 cytochrome P450, family 4, subfamily A
R01348	Fatty acid:oxygen 1-oxidoreductase	Fatty acid + Oxygen + NADPH = omega-Hydroxy fatty acid + NADP+	C00162 + C00007 + C00005 = C03547 + C00006	1	162	3547								PATH: rn00071 Fatty acid metabolism	1.14.15.3	An03g06720 An04g09540	1.14.15.3	Anig13793 Anig09599	KO: K00496 alkane 1-monooxygenase KO: K07425 cytochrome P450, family 4, subfamily A
R01351	Glycerol-ester acylhydrolase	Acylglycerol + H2O = Glycerol + Fatty acid	C01885 + C00001 = C00116 + C00162	1	1885	162	1885	116						PATH: rn00561 Glycerolipid metabolism	3.1.1.23	An11g03380	3.1.1.23	Anig10191	KO: K01054 acylglycerol lipase
R01352	Glycerol-ester acylhydrolase	2-Acylglycerol + H2O = Glycerol + Fatty acid	C02112 + C00001 = C00116 + C00162	1	2112	162	2112	116							3.1.1.23	An11g03380	3.1.1.23	Anig10191
R01353	ATP:acetate phosphotransferase	ATP + Propanoate = ADP + Propanoyl phosphate	C00002 + C00163 = C00008 + C02876	1	163	2876								PATH: rn00640 Propanoate metabolism	2.7.2.1	An02g06420	2.7.2.1	Anig11907	KO: K00925 acetate kinase
R01354	Propanoate:CoA ligase (AMP-forming)	ATP + Propanoate = Pyrophosphate + Propinol adenylate	C00002 + C00163 = C00013 + C05983	1	163	5983								PATH: rn00640 Propanoate metabolism	6.2.1.1 6.2.1.17	An04g05620 An05g00390	6.2.1.1 6.2.1.17	Anig05506 Anig08453	KO: K01908 propionyl-CoA synthetase
R01357	Acetoacetate:CoA ligase (AMP-forming)	ATP + Acetoacetate + CoA = AMP + Pyrophosphate + Acetoacetyl-CoA	C00002 + C00164 + C00010 = C00020 + C00013 + C00332	1	164	332								PATH: rn00650 Butanoate metabolism	6.2.1.16	An08g04090 An08g09260	6.2.1.16	Anig03657 Anig05026	KO: K01907 acetoacetyl-CoA synthetase
R01359	Acetoacetyl-CoA:acetate CoA-transferase	Acetoacetyl-CoA + Acetate = Acetoacetate + Acetyl-CoA	C00332 + C00033 = C00164 + C00024	0	33	24	332	164						PATH: rn00640 Propanoate metabolism			2.8.3.8	Anig06061	KO: K01033 acetate CoA-transferase
R01360	(S)-3-Hydroxy-3-methylglutaryl-CoA acetoacetate-lyase	(S)-3-Hydroxy-3-methylglutaryl-CoA = Acetyl-CoA + Acetoacetate	C00356 = C00024 + C00164	0	356	24	356	164						PATH: rn00072 Synthesis and degradation of ketone bodies PATH: rn00280 Valine, leucine and isoleucine degradation PATH: rn00650 Butanoate metabolism	4.1.3.4	An02g04640 An02g04680	4.1.3.4	Anig02419 Anig03467	KO: K01640 hydroxymethylglutaryl-CoA lyase
R01361	(R)-3-Hydroxybutanoate:NAD+ oxidoreductase	(R)-3-Hydroxybutanoate + NAD+ = Acetoacetate + NADH + H+	C01089 + C00003 = C00164 + C00004 + C00080	0	164	1089								PATH: rn00072 Synthesis and degradation of ketone bodies PATH: rn00650 Butanoate metabolism	1.1.1.30	An01g14000 An03g05050 An04g09990	1.1.1.30	Anig07703 Anig08161 Anig08416	KO: K00019 3-hydroxybutyrate dehydrogenase
R01364	4-Fumarylacetoacetate fumarylhydrola	Acetoacetate + Fumarate = 4-Fumarylacetoacetate + H2O	C00164 + C00122 = C01061 + C00001	0	122	1061	164	1061						PATH: rn00350 Tyrosine metabolism PATH: rn00643 Styrene degradation	3.7.1.2	An02g10000 An04g04150 An11g02170	3.7.1.2	Anig10436 Anig08307 Anig12124	KO: K01555 fumarylacetoacetase
R01366	Acetoacetate carboxy-lyase	Acetoacetate = Acetone + CO2	C00164 = C00207 + C00011	1	164	207								PATH: rn00072 Synthesis and degradation of ketone bodies PATH: rn00640 Propanoate metabolism	4.1.1.4	An03g00450	4.1.1.4	Anig12315	KO: K01574 acetoacetate decarboxylase
R01369	Triacylglycerol acylhydrolase	Triacylglycerol + H2O = Diacylglycerol + Carboxylate	C00422 + C00001 = C00165 + C00060	1	422	60	422	165							3.1.1.3	An02g09690 An02g13440 An03g00560 An03g02820 An03g06560 An03g06630 An06g00350 An07g00440 An07g04200 An08g03930 An08g08290 An08g11860 An13g01880 An09g01050 An09g02180 An09g02270 An09g03760 An09g05120 An11g00130 An11g00440 An12g00630 An12g00700 An12g02340 An12g06560 An12g07930 An12g08260 An13g00290 An13g00480 An13g02820 An14g00860 An15g00390 An15g02210 An15g03950 An16g01880 An16g02540 An16g05690 An1…	3.1.1.3	Anig12396 Anig01792 Anig10179 Anig12597 Anig09600 Anig03010 Anig06255 Anig10558 Anig04588 Anig03528 Anig13488 Anig03261 Anig05488 Anig01165 Anig10848 Anig09056 Anig10679 Anig03642 Anig11340 Anig07629 Anig08923 Anig09943 Anig12262 Anig04357 Anig06239 Anig06116 Anig11855 Anig11854 Anig10489 Anig08473 Anig08655 Anig08654 Anig09701 Anig02108 Anig02852 Anig13022 Anig08156 Anig10031
R01372	Phenylpyruvate:oxygen oxidoreductase (hydroxylating,decarboxylating)	Phenylpyruvate + Oxygen = 2-Hydroxyphenylacetate + CO2	C00166 + C00007 = C05852 + C00011	1	166	5852								PATH: rn00360 Phenylalanine metabolism	1.13.11.27	An04g01280 An07g01900 An04g08090 An08g03840 An11g02200 An11g06130	1.13.11.27	Anig09923 Anig04401 Anig07250 Anig06878 Anig03674	KO: K00457 4-hydroxyphenylpyruvate dioxygenase
R01373	Prephenate hydro-lyase (decarboxylating)	Prephenate = Phenylpyruvate + H2O + CO2	C00254 = C00166 + C00001 + C00011	1	254	166								PATH: rn00400 Phenylalanine, tyrosine and tryptophan biosynthesis	4.2.1.51	An17g02200	4.2.1.51	Anig05448	KO: K01713 prephenate dehydratase KO: K04518 prephenate dehydratase KO: K05359 carboxycyclohexadienyl dehydratase
R01374	D-Phenylalanine:(acceptor) oxidoreductase (deaminating)	D-Phenylalanine + H2O = Phenylpyruvate + NH3	C02265 + C00001 = C00166 + C00014	1	2265	166								PATH: rn00360 Phenylalanine metabolism	1.4.99.1	An14g01210 An15g01410	1.4.99.1	Anig11344 Anig06623	KO: K00285 D-amino-acid dehydrogenase
R01375	L-Glutamine:phenylpyruvate aminotransferase	L-Glutamine + Phenylpyruvate = 2-Oxoglutaramate + L-Phenylalanine	C00064 + C00166 = C00940 + C00079	0	166	79	64	940							2.6.1.64	An09g00070
R01383	UDPglucuronate beta-D-glucuronosyltransferase(acceptor-unspecific)	UDPglucuronate + Acceptor = UDP + beta-D-Glucuronoside	C00167 + C00028 = C00015 + C03033	0	167	3033								PATH: rn00040 Pentose and glucuronate interconversions PATH: rn00500 Starch and sucrose metabolism	2.4.1.17	An06g01140 An11g09030 An16g05970	2.4.1.17	Anig09083 Anig01610	KO: K00699 glucuronosyltransferase
R01388	D-Glycerate:NADP+ 2-oxidoreductase	D-Glycerate + NAD+ = Hydroxypyruvate + NADH + H+	C00258 + C00003 = C00168 + C00004 + C00080	0	258	168								PATH: rn00260 Glycine, serine and threonine metabolism PATH: rn00630 Glyoxylate and dicarboxylate metabolism	1.1.1.29 1.1.1.26	An08g06710 An11g07270	1.1.1.29 1.1.1.26	Anig07023 Anig04858	KO: K00015 glyoxylate reductase KO: K00018 glycerate dehydrogenase KO: K00050 hydroxypyruvate reductase
R01397	Carbamoyl-phosphate:L-aspartate carbamoyltransferase	Carbamoyl phosphate + L-Aspartate = Orthophosphate + N-Carbamoyl-L-aspartate	C00169 + C00049 = C00009 + C00438	1	169	438	49	438						PATH: rn00240 Pyrimidine metabolism PATH: rn00252 Alanine and aspartate metabolism	2.1.3.2	An08g07420	2.1.3.2	Anig00924	KO: K00608 aspartate carbamoyltransferase
R01398	Carbamoyl-phosphate:L-ornithine carbamoyltransferase	Carbamoyl phosphate + L-Ornithine = Orthophosphate + L-Citrulline	C00169 + C00077 = C00009 + C00327	1	169	327	77	327						PATH: rn00220 Urea cycle and metabolism of amino groups PATH: rn00330 Arginine and proline metabolism	2.1.3.3	An14g03400	2.1.3.3	Anig02694	KO: K00611 ornithine carbamoyltransferase
R01401	Methylthioadenosine methylthioribohydrolase	5'-Methylthioadenosine + H2O = Adenine + 5-Methylthio-D-ribose	C00170 + C00001 = C00147 + C03089	1	170	3089	170	147						PATH: rn00330 Arginine and proline metabolism	3.2.2.16	An06g02210	3.2.2.16	Anig10454 Anig10374	KO: K01244 5'-methylthioadenosine nucleosidase
R01402	5'-Methylthioadenosine:orthophosphate methylthio-D-ribosyltransferase	5'-Methylthioadenosine + Orthophosphate = Adenine + S-Methyl-5-thio-D-ribose 1-phosphate	C00170 + C00009 = C00147 + C04188	1	170	147	170	4188							2.4.2.28	An11g06110 An11g06120	2.4.2.28	Anig03675
R01403	Acyl-[acyl-carrier-protein]:NAD+ oxidoreductase	Acyl-[acyl-carrier protein] + NAD+ = trans-2,3-Dehydroacyl-[acyl-carrier protein] + NADH	C00173 + C00003 = C00693 + C00004	0	173	693									1.3.1.9	An01g00050 An02g08310 An04g02300 An07g03290 An08g03740 An09g01750 An12g01990 An13g02940 An15g04140 An16g05340	1.3.1.9	Anig13192 Anig08281 Anig08599 Anig07415 Anig02259 Anig06943 Anig02793 Anig06674 Anig03231 Anig11566
R01404	Acyl-[acyl-carrier protein]:NADP+ oxidoreductase (A-specific)	Acyl-[acyl-carrier protein] + NADP+ = trans-2,3-Dehydroacyl-[acyl-carrier protein] + NADPH + H+	C00173 + C00006 = C00693 + C00005 + C00080	0	173	693									1.3.1.10	An08g03740 An13g02940	1.3.1.10	Anig02259 Anig02793
R01406	Long-chain-fatty-acid:[acyl-carrier-protein] ligase (AMP-forming)	ATP + Long-chain fatty acid + Acyl-carrier protein = AMP + Pyrophosphate + Acyl-[acyl-carrier protein]	C00002 + C00638 + C00229 = C00020 + C00013 + C00173	1	229	173	638	173						PATH: rn00071 Fatty acid metabolism	6.2.1.20	An01g06840 An14g05630	6.2.1.20	Anig08706 Anig13320 Anig13825 Anig08328	KO: K01909 long-chain-fatty-acid--[acyl-carrier-protein] ligase
R01408	Formamide hydro-lyase	Hydrogen cyanide + H2O = Formamide	C01326 + C00001 = C00488	1	1326	488								PATH: rn00460 Cyanoamino acid metabolism	4.2.1.66	An01g14550 An18g01740	4.2.1.66	Anig06045 Anig12354
R01411	5-Methylcytosine aminohydrolase	5-Methylcytosine + H2O = Thymine + NH3	C02376 + C00001 = C00178 + C00014	1	2376	178								PATH: rn00240 Pyrimidine metabolism	3.5.4.1	An01g04260 An18g05100	3.5.4.1	Anig11481 Anig10616 Anig04803	KO: K01485 cytosine deaminase
R01412	Thymine,2-oxoglutarate:oxygen oxidoreductase (7-hydroxylating)	Thymine + 2-Oxoglutarate + Oxygen = 5-Hydroxymethyluracil + Succinate + CO2	C00178 + C00026 + C00007 = C03088 + C00042 + C00011	1	26	42	178	3088							1.14.11.6	An01g15100	1.14.11.6	Anig13409
R01419	Benzaldehyde:NAD+ oxidoreductase	Benzaldehyde + NAD+ + H2O = Benzoate + NADH	C00261 + C00003 + C00001 = C00180 + C00004	1	261	180								PATH: rn00622 Toluene and xylene degradation	1.2.1.28	An09g03920 An15g04100 An16g07180 An18g04080	1.2.1.28	Anig07935 Anig08853 Anig12726 Anig11386	KO: K00141 benzaldehyde dehydrogenase (NAD)
R01421	Benzoyl phosphate phosphohydrolase	Benzoyl phosphate + H2O = Benzoate + Orthophosphate	C06206 + C00001 = C00180 + C00009	1	6206	180								PATH: rn00632 Benzoate degradation via CoA ligation	3.6.1.7	An07g04390 An11g04790	3.6.1.7	Anig09463 Anig10276 Anig05219	KO: K01512 acylphosphatase
R01424	N-Benzoylglycine amidohydrolase	Hippurate + H2O = Benzoate + Glycine	C01586 + C00001 = C00180 + C00037	1	1586	37	1586	180						PATH: rn00360 Phenylalanine metabolism	3.5.1.32	An02g00990 An11g07760 An12g02360	3.5.1.32	Anig06278 Anig06649 Anig12264	KO: K01451 hippurate hydrolase
R01430	D-Xylose:NADP+ 1-oxidoreductase	D-Xylose + NADP+ = D-Xylonolactone + NADPH + H+	C00181 + C00006 = C02266 + C00005 + C00080	0	181	2266									1.1.1.179	An01g03740 An12g07740	1.1.1.179	Anig02988 Anig04544
R01431	Xylitol:NADP+ oxidoreductase	Xylitol + NADP+ = D-Xylose + NADPH + H+	C00379 + C00006 = C00181 + C00005 + C00080	0	379	181								PATH: rn00040 Pentose and glucuronate interconversions	1.1.1.21	An01g14880 An07g10290 An16g01720	1.1.1.21	Anig04144 Anig12147	KO: K00011 aldehyde reductase
R01433	D-Xylose xylohydrolase	D-Xylose + 1,4-beta-D-Xylan = 1,4-beta-D-Xylan + H2O	C00181 + C02352 = C02352 + C00001	1	181	2352								PATH: rn00500 Starch and sucrose metabolism PATH: rn00520 Nucleotide sugars metabolism	3.2.1.37	An01g09960 An02g00140 An08g01900 An11g00220	3.2.1.37	Anig13142 Anig11382 Anig10591 Anig02582 Anig10028	KO: K01198 xylan 1,4-beta-xylosidase
R01440	D-Xylulose-5-phosphate:formaldehyde glycolaldehydetransferase	D-Xylulose 5-phosphate + Formaldehyde = (2R)-2-Hydroxy-3-(phosphonooxy)-propanal + Glycerone	C00231 + C00067 = C00118 + C00184	1	67	118	231	184	67	184	231	118		PATH: rn00680 Methane metabolism	2.2.1.3	An14g03500	2.2.1.3	Anig13424
R01442	Cellobiose:oxygen 1-oxidoreductase	Cellobiose + Oxygen = Cellobiono-1,5-lactone + H2O2	C00185 + C00007 = C01093 + C00027	1	185	1093									1.1.3.25	An02g09270 An10g00390 An11g04100	1.1.3.25	Anig11464 Anig06764 Anig00096
R01443	Cellobiose:(acceptor) 1-oxidoreductase	Cellobiose + Acceptor = Cellobiono-1,5-lactone + Reduced acceptor	C00185 + C00028 = C01093 + C00030	0	185	1093									1.1.99.18	An02g09270 An10g00390 An14g02900	1.1.99.18	Anig11464 Anig06764
R01452		Cholesterol + Oxygen + NADPH = Cholesterol-5alpha,6beta-epoxide + NADP+ + H2O	C00187 + C00007 + C00005 = C05419 + C00006 + C00001	1	187	5419								PATH: rn00100 Biosynthesis of steroids	1.14.13.-	An01g08500 An01g09760 An01g11280 An03g02320 An03g03330 An03g05310 An03g06390 An04g02970 An04g04680 An04g09550 An05g02570 An07g01870 An07g05610 An08g06720 An08g09760 An09g00590 An09g01070 An09g01440 An11g01750 An11g08030 An11g10200 An12g04370 An12g06490 An12g07380 An12g07390 An12g10250 An14g01258 An14g01260 An14g01660 An14g03430 An16g04210 An16g06500 An18g01350	1.14.13.-	Anig05399 Anig06978 Anig08766 Anig07281 Anig02479 Anig09182 Anig10101 Anig01442 Anig02330 Anig01116 Anig04020 Anig11963 Anig02494 Anig07749 Anig09399 Anig11474 Anig11227 Anig03687 Anig01513 Anig09746 Anig09586 Anig12669 Anig08325 Anig01115 Anig12133 Anig02687 Anig07761 Anig12545 Anig05858 Anig12916 Anig00783 Anig06463	KO: K00492
R01453		Cholesterol + Oxygen + NADPH = Cholesterol-5beta,6beta-epoxide + NADP+ + H2O	C00187 + C00007 + C00005 = C05418 + C00006 + C00001	1	187	5418								PATH: rn00100 Biosynthesis of steroids	1.14.13.-	An01g08500 An01g09760 An01g11280 An03g02320 An03g03330 An03g05310 An03g06390 An04g02970 An04g04680 An04g09550 An05g02570 An07g01870 An07g05610 An08g06720 An08g09760 An09g00590 An09g01070 An09g01440 An11g01750 An11g08030 An11g10200 An12g04370 An12g06490 An12g07380 An12g07390 An12g10250 An14g01258 An14g01260 An14g01660 An14g03430 An16g04210 An16g06500 An18g01350	1.14.13.-	Anig05399 Anig06978 Anig08766 Anig07281 Anig02479 Anig09182 Anig10101 Anig01442 Anig02330 Anig01116 Anig04020 Anig11963 Anig02494 Anig07749 Anig09399 Anig11474 Anig11227 Anig03687 Anig01513 Anig09746 Anig09586 Anig12669 Anig08325 Anig01115 Anig12133 Anig02687 Anig07761 Anig12545 Anig05858 Anig12916 Anig00783 Anig06463	KO: K00492
R01454	Cholesterol:oxygen oxidoreductase (side-chain-cleaving)	Cholesterol + NADPH + H+ + Oxygen = 20alpha-Hydroxycholesterol + NADP+ + H2O	C00187 + C00005 + C00080 + C00007 = C05500 + C00006 + C00001	1	187	5500								PATH: rn00140 C21-Steroid hormone metabolism	1.14.15.6	An09g00560 An09g03210	1.14.15.6	Anig03641 Anig06308	KO: K00498 cytochrome P450, family 11, subfamily A (cholesterol monooxygenase (side-chain-cleaving))
R01459	Cholesterol:oxygen oxidoreductase	Cholesterol + Oxygen = Cholest-4-en-3-one + H2O2	C00187 + C00007 = C00599 + C00027	1	187	599								PATH: rn00120 Bile acid biosynthesis	1.1.3.6	An01g09620 An01g13510 An09g02060	1.1.3.6	Anig09878 Anig11943 Anig05232	KO: K03333 cholesterol oxidase
R01461	Acyl-CoA:cholesterol O-acyltransferase	Acyl-CoA + Cholesterol = CoA + Cholesterol ester	C00040 + C00187 = C00010 + C02530	1	187	2530	40	2530						PATH: rn00120 Bile acid biosynthesis	2.3.1.26	An18g04660	2.3.1.26	Anig10476	KO: K00637 sterol O-acyltransferase
R01462	Cholesterol ester acylhydrolase	Cholesterol ester + H2O = Cholesterol + Carboxylate	C02530 + C00001 = C00187 + C00060	1	2530	60	2530	187						PATH: rn00120 Bile acid biosynthesis	3.1.1.13	An06g00340 An08g03930 An12g07930 An12g09310	3.1.1.13	Anig09891 Anig03261 Anig04357 Anig10575	KO: K01052 cholesterol esterase
R01463	Cholesterol,NADPH:oxygen oxidoreductase (7alpha-hydroxylating)	Cholesterol + Oxygen + NADPH + H+ = 7alpha-Hydroxycholesterol + NADP+ + H2O	C00187 + C00007 + C00005 + C00080 = C03594 + C00006 + C00001	1	187	3594								PATH: rn00120 Bile acid biosynthesis	1.14.13.17	An04g09870 An12g05400 An16g05910	1.14.13.17	Anig13946 Anig09361 Anig13900	KO: K00489 cytochrome P450, family 7, subfamily A (cholesterol 7alpha-monooxygenase)
R01465	L-Threonine:NAD+ oxidoreductase	L-Threonine + NAD+ = L-2-Amino-3-oxobutanoic acid + NADH + H+	C00188 + C00003 = C03508 + C00004 + C00080	1	188	3508								PATH: rn00260 Glycine, serine and threonine metabolism	1.1.1.103	An01g03480 An05g02000 An07g01290 An14g03510	1.1.1.103	Anig07665 Anig06866 Anig10140 Anig13423	KO: K00060 threonine 3-dehydrogenase
R01466	O-Phospho-L-homoserine phospho-lyase (adding water)	O-Phospho-L-homoserine + H2O = L-Threonine + Orthophosphate	C01102 + C00001 = C00188 + C00009	1	1102	188								PATH: rn00260 Glycine, serine and threonine metabolism	4.2.3.1	An16g02520	4.2.3.1	Anig11430	KO: K01733 threonine synthase
R01468	ATP:ethanolamine O-phosphotransferase	ATP + Ethanolamine = ADP + Ethanolamine phosphate	C00002 + C00189 = C00008 + C00346	1	189	346								PATH: rn00564 Glycerophospholipid metabolism	2.7.1.82	An08g03670	2.7.1.82	Anig09295	KO: K00894 ethanolamine kinase
R01478	beta-D-Glucuronoside glucuronosohydrolase	H2O + beta-D-Glucuronoside = D-Glucuronate + Alcohol	C00001 + C03033 = C00191 + C00069	1	3033	69	3033	191						PATH: rn00040 Pentose and glucuronate interconversions PATH: rn00500 Starch and sucrose metabolism	3.2.1.31	An01g01260 An05g02410	3.2.1.31	Anig12087 Anig13253	KO: K01195 beta-glucuronidase
R01480	alpha-D-Glucosiduronate glucuronohydrolase	alpha-D-Glucuronoside + H2O = Alcohol + D-Glucuronate	C06370 + C00001 = C00069 + C00191	1	6370	191	6370	69							3.2.1.139	An14g05800	3.2.1.139	Anig03454
R01487	Aromatic alcohol:NAD+ oxidoreductase	Aromatic alcohol + NAD+ = Aromatic aldehyde + NADH	C00947 + C00003 = C00193 + C00004	0	947	193									1.1.1.90	An01g00630 An02g12820	1.1.1.90	Anig13120 Anig12677 Anig06223
R01488	Aromatic alcohol:NAD+ oxidoreductase	Aromatic alcohol + NADP+ = Aromatic aldehyde + NADPH	C00947 + C00006 = C00193 + C00005	0	947	193									1.1.1.91	An04g05380 An08g09700 An15g04210	1.1.1.91	Anig02142 Anig12635 Anig07276
R01491	Aryl-alcohol:oxygen oxidoreductase	Aromatic primary alcohol + Oxygen = Aromatic aldehyde + H2O2	C03485 + C00007 = C00193 + C00027	1	3485	193									1.1.3.7	An03g05670 An04g02980 An04g08890 An08g08250 An12g10020 An12g10770	1.1.3.7	Anig09579 Anig04828 Anig12056 Anig07969 Anig02344 Anig06411
R01493	N-Acylsphingosine amidohydrolase	N-Acylsphingosine + H2O = Carboxylate + Sphingosine	C00195 + C00001 = C00060 + C00319	1	195	319	195	60							3.5.1.23	An01g06800 An18g05500	3.5.1.23	Anig08533 Anig01109
R01494	N-Acylsphingosine amidohydrolase	N-Acylsphingosine + H2O = Fatty acid + Sphingosine	C00195 + C00001 = C00162 + C00319	1	195	319	195	162						PATH: rn00600 Glycosphingolipid metabolism	3.5.1.23	An01g06800 An18g05500	3.5.1.23	Anig08533 Anig01109	KO: K01441 N-acylsphingosine amidohydrolase
R01496	Acyl-CoA:sphingosine N-acyltransferase	Acyl-CoA + Sphingosine = CoA + N-Acylsphingosine	C00040 + C00319 = C00010 + C00195	1	319	195	40	195						PATH: rn00600 Glycosphingolipid metabolism	2.3.1.24	An11g00990	2.3.1.24	Anig13093
R01497	UDPglucose:N-acylsphingosine D-glucosyltransferase	UDPglucose + N-Acylsphingosine = UDP + Glucosylceramide	C00029 + C00195 = C00015 + C01190	1	195	1190	29	1190						PATH: rn00600 Glycosphingolipid metabolism	2.4.1.80	An07g03380	2.4.1.80	Anig02287	KO: K00720 ceramide glucosyltransferase
R01498	D-Glucosyl-N-acylsphingosine glucohydrolase	Glucosylceramide + H2O = D-Glucose + N-Acylsphingosine	C01190 + C00001 = C00031 + C00195	1	1190	195	1190	31						PATH: rn00600 Glycosphingolipid metabolism	3.2.1.45	An03g00500	3.2.1.45	Anig02680	KO: K01201 glucosylceramidase
R01503	CDPethanolamine:1,2-diacylglycerol ethanolaminephosphotransferase	CDPethanolamine + N-Acylsphingosine = CMP + Ceramide phosphoethanolamine	C00570 + C00195 = C00055 + C06062	1	195	6062	570	6062						PATH: rn00600 Glycosphingolipid metabolism	2.7.8.-	An01g09480 An15g01020 An16g07870	2.7.8.-	Anig09071 Anig05042 Anig08060	KO: K01005
R01504	ATP:2,3-dihydroxybenzoate adenylyltransferase	ATP + 2,3-Dihydroxybenzoate = Pyrophosphate + (2,3-Dihydroxybenzoyl)adenylate	C00002 + C00196 = C00013 + C04030	1	196	4030									6.3.2.-	An02g03000 An08g01060 An08g02310 An09g01690 An11g00050 An11g00580 An12g05650 An12g07230 An14g00980 An15g06200 An16g06720	6.3.2.-	Anig08958 Anig11709 Anig10779 Anig02230 Anig03265 Anig06379 Anig08774 Anig09953 Anig02194 Anig04329 Anig12196 Anig01739
R01505	2,3-Dihydro-2,3-dihydroxybenzoate:NAD+ oxidoreductase	2,3-Dihydro-2,3-dihydroxybenzoate + NAD+ = 2,3-Dihydroxybenzoate + NADH	C04171 + C00003 = C00196 + C00004	1	4171	196								PATH: rn01053 Biosynthesis of siderophore group nonribosomal peptides	1.3.1.28	An03g01560	1.3.1.28	Anig07596	KO: K00216 2,3-dihydro-2,3-dihydroxybenzoate dehydrogenase
R01512	ATP:3-phospho-D-glycerate 1-phosphotransferase	ATP + 3-Phospho-D-glycerate = ADP + 3-Phospho-D-glyceroyl phosphate	C00002 + C00197 = C00008 + C00236	1	197	236								PATH: rn00010 Glycolysis / Gluconeogenesis PATH: rn00710 Carbon fixation	2.7.2.3	An08g02260	2.7.2.3	Anig10042	KO: K00927 phosphoglycerate kinase
R01513	3-Phospho-D-glycerate:NAD+ 2-oxidoreductase	3-Phospho-D-glycerate + NAD+ = 3-Phosphonooxypyruvate + NADH + H+	C00197 + C00003 = C03232 + C00004 + C00080	0	197	3232								PATH: rn00260 Glycine, serine and threonine metabolism	1.1.1.95	An11g01390 An12g01580 An12g01590 An15g04440 An15g04660 An17g02330	1.1.1.95	Anig04604 Anig07885 Anig12710 Anig11090 Anig13749	KO: K00058 D-3-phosphoglycerate dehydrogenase
R01515	3-Phospho-D-glyceroyl phosphate phosphohydrolase	3-Phospho-D-glyceroyl phosphate + H2O = 3-Phospho-D-glycerate + Orthophosphate	C00236 + C00001 = C00197 + C00009	1	236	197								PATH: rn00010 Glycolysis / Gluconeogenesis	3.6.1.7	An07g04390 An11g04790	3.6.1.7	Anig09463 Anig10276 Anig05219	KO: K01512 acylphosphatase
R01518	2-Phospho-D-glycerate 2,3-phosphomutase	2-Phospho-D-glycerate = 3-Phospho-D-glycerate	C00631 = C00197	0	631	197								PATH: rn00010 Glycolysis / Gluconeogenesis	5.4.2.1	An12g08020 An16g02990 An16g06010	5.4.2.1	Anig02872 Anig12580 Anig03385	KO: K01834 phosphoglycerate mutase
R01519	D-Glucono-1,5-lactone lactonohydrolase	D-Glucono-1,5-lactone + H2O = D-Gluconic acid	C00198 + C00001 = C00257	1	198	257								PATH: rn00030 Pentose phosphate pathway	3.1.1.17	An04g03420 An08g00490 An12g01570	3.1.1.17	Anig02848 Anig10622	KO: K01053 gluconolactonase
R01520	beta-D-Glucose:NAD+ 1-oxoreductase	beta-D-Glucose + NAD+ = D-Glucono-1,5-lactone + NADH	C00031 + C00003 = C00198 + C00004	0	31	198								PATH: rn00030 Pentose phosphate pathway	1.1.1.47	An05g02050 An08g09230 An13g00930 An14g05760	1.1.1.47	Anig11910 Anig04435 Anig12415 Anig13381	KO: K00034 glucose 1-dehydrogenase
R01521	beta-D-Glucose:NADP+ 1-oxoreductase	beta-D-Glucose + NADP+ = D-Glucono-1,5-lactone + NADPH	C00031 + C00006 = C00198 + C00005	0	31	198								PATH: rn00030 Pentose phosphate pathway	1.1.1.47	An05g02050 An08g09230 An13g00930 An14g05760	1.1.1.47	Anig11910 Anig04435 Anig12415 Anig13381	KO: K00034 glucose 1-dehydrogenase
R01522	beta-D-Glucose:oxygen 1-oxidoreductase	beta-D-Glucose + Oxygen = D-Glucono-1,5-lactone + H2O2	C00031 + C00007 = C00198 + C00027	1	31	198								PATH: rn00030 Pentose phosphate pathway	1.1.3.4	An01g14740 An07g00450 An12g03430 An12g03440	1.1.3.4	Anig11281 Anig09364 Anig13091
R01526	ATP:D-ribulose 5-phosphotransferase	ATP + D-Ribulose = ADP + D-Ribulose 5-phosphate	C00002 + C00309 = C00008 + C00199	1	309	199								PATH: rn00040 Pentose and glucuronate interconversions	2.7.1.16 2.7.1.47	An14g00160	2.7.1.16 2.7.1.47	Anig10473	KO: K00853 L-ribulokinase KO: K00875 D-ribulokinase
R01528	6-Phospho-D-gluconate:NADP+ 2-oxidoreductase (decarboxylating)	6-Phospho-D-gluconate + NADP+ = D-Ribulose 5-phosphate + CO2 + NADPH + H+	C00345 + C00006 = C00199 + C00011 + C00005 + C00080	1	345	199								PATH: rn00030 Pentose phosphate pathway	1.1.1.44	An11g02040 An11g06120	1.1.1.44	Anig04813 Anig00764	KO: K00033 6-phosphogluconate dehydrogenase
R01529	D-Ribulose-5-phosphate 3-epimerase	D-Ribulose 5-phosphate = D-Xylulose 5-phosphate	C00199 = C00231	0	199	231								PATH: rn00030 Pentose phosphate pathway PATH: rn00040 Pentose and glucuronate interconversions PATH: rn00710 Carbon fixation	5.1.3.1	An09g03450	5.1.3.1	Anig00872	KO: K01783 ribulose-phosphate 3-epimerase
R01530	D-Arabinose-5-phosphate ketol-isomerase	D-Arabinose 5-phosphate = D-Ribulose 5-phosphate	C01112 = C00199	0	1112	199									5.3.1.13	An11g06600	5.3.1.13	Anig10214
R01547	ATP:AMP phosphotransferase	ATP + dAMP = ADP + dADP	C00002 + C00360 = C00008 + C00206	1	360	206								PATH: rn00230 Purine metabolism	2.7.4.3	An01g04710 An07g10100	2.7.4.3	Anig07815 Anig13217	KO: K00939 adenylate kinase
R01548	dATP:cytidine 5'-phosphotransferase	dATP + Cytidine = dADP + CMP	C00131 + C00475 = C00206 + C00055	1	475	206	131	206						PATH: rn00240 Pyrimidine metabolism	2.7.1.48	An04g05800 An11g09320 An14g02790	2.7.1.48	Anig00799 Anig05728 Anig02552 Anig00446	KO: K00876 uridine kinase
R01549	dATP:uridine 5'-phosphotransferase	dATP + Uridine = dADP + UMP	C00131 + C00299 = C00206 + C00105	1	299	206	131	206						PATH: rn00240 Pyrimidine metabolism	2.7.1.48	An04g05800 An11g09320 An14g02790	2.7.1.48	Anig00799 Anig05728 Anig02552 Anig00446	KO: K00876 uridine kinase
R01556	Acetyl-CoA:maltose O-acetyltransferase	Acetyl-CoA + Maltose = CoA + Acetyl-maltose	C00024 + C00208 = C00010 + C02130	1	208	2130	24	2130							2.3.1.79	An01g14790 An02g07160 An12g03670	2.3.1.79	Anig11645 Anig11668 Anig12359 Anig05994
R01560	Adenosine aminohydrolase	Adenosine + H2O = Inosine + NH3	C00212 + C00001 = C00294 + C00014	1	212	294								PATH: rn00230 Purine metabolism PATH: rn00910 Nitrogen metabolism	3.5.4.4	An08g06270 An08g10280 An12g04800 An16g02890 An18g03470	3.5.4.4	Anig11691 Anig08714 Anig00535 Anig13470 Anig03983	KO: K01488 adenosine deaminase
R01561	Adenosine:orthophosphate ribosyltransferase	Adenosine + Orthophosphate = Adenine + alpha-D-Ribose 1-phosphate	C00212 + C00009 = C00147 + C00442	0	212	147	212	442						PATH: rn00230 Purine metabolism	2.4.2.1	An11g06110	2.4.2.1	Anig03675 Anig10626	KO: K00755 purine-nucleoside phosphorylase KO: K03783 purine-nucleoside phosphorylase KO: K03784 purine-nucleoside phosphorylase
R01563	N-Carbamoylsarcosine amidohydrolase	N-Carbamoylsarcosine + H2O = Sarcosine + CO2 + NH3	C01043 + C00001 = C00213 + C00011 + C00014	1	1043	213								PATH: rn00220 Urea cycle and metabolism of amino groups	3.5.1.59	An03g01860	3.5.1.59	Anig07003
R01565	N,N-Dimethylglycine:(acceptor) oxidoreductase (demethylating)	N,N-Dimethylglycine + Acceptor + H2O = Sarcosine + Formaldehyde + Reduced acceptor	C01026 + C00028 + C00001 = C00213 + C00067 + C00030	1	1026	67	1026	213						PATH: rn00260 Glycine, serine and threonine metabolism	1.5.99.2	An15g02590	1.5.99.2	Anig00153	KO: K00315 dimethylglycine dehydrogenase
R01569	Thymidylate 5'-phosphohydrolase	dTMP + H2O = Thymidine + Orthophosphate	C00364 + C00001 = C00214 + C00009	1	364	214								PATH: rn00240 Pyrimidine metabolism	3.1.3.5	An08g08080	3.1.3.5	Anig09516	KO: K01081 5'-nucleotidase
R01574	D-Arabinose:NAD+ 1-oxidoreductase	D-Arabinose + NAD+ = D-Arabinono-1,4-lactone + NADH	C00216 + C00003 = C00652 + C00004	0	216	652									1.1.1.116	An01g06970	1.1.1.116	Anig13972
R01579	D-Glutamine amidohydrolase	D-Glutamine + H2O = D-Glutamate + NH3	C00819 + C00001 = C00217 + C00014	1	819	217								PATH: rn00471 D-Glutamine and D-glutamate metabolism PATH: rn00910 Nitrogen metabolism	3.5.1.2	An01g06310 An02g06720 An02g13750 An11g07960 An11g07970	3.5.1.2	Anig03923 Anig02496 Anig09508 Anig09687	KO: K01425 glutaminase KO: K05597 glutamin-(asparagin-)ase
R01590	Arachidonate:oxygen oxidoreductase; Arachidonate,reduced acceptor:oxygen oxidoreductase	(5Z,8Z,11Z,14Z)-Icosatetraenoic acid + 2 Oxygen = Prostaglandin G2	C00219 + 2 C00007 = C05956	1	219	5956								PATH: rn00590 Prostaglandin and leukotriene metabolism	1.14.99.1	An02g07930 An04g05880	1.14.99.1	Anig09414 Anig03748	KO: K00509 prostaglandin-endoperoxide synthase
R01599	Arachidonate,reduced acceptor:oxygen oxidoreductase	(5Z,8Z,11Z,14Z)-Icosatetraenoic acid + Reduced acceptor + 2 Oxygen = Prostaglandin H2 + Acceptor + H2O	C00219 + C00030 + 2 C00007 = C00427 + C00028 + C00001	1	219	427									1.14.99.1	An02g07930 An04g05880	1.14.99.1	Anig09414 Anig03748
R01600	ATP:D-glucose 6-phosphotransferase	ATP + beta-D-Glucose = ADP + beta-D-Glucose 6-phosphate	C00002 + C00031 = C00008 + C00092	1	31	92								PATH: rn00010 Glycolysis / Gluconeogenesis	2.7.1.1 2.7.1.2	An02g14380 An06g00380 An12g08610 An13g00510 An15g05940 An16g01620	2.7.1.1 2.7.1.2	Anig10488 Anig07157 Anig06094 Anig03416 Anig05337 Anig12979 Anig00906	KO: K00844 hexokinase KO: K00845 glucokinase
R01602	alpha-D-Glucose 1-epimerase	alpha-D-Glucose = beta-D-Glucose	C00031 = C00031	0	31	31								PATH: rn00010 Glycolysis / Gluconeogenesis	5.1.3.3	An02g09090 An11g10890	5.1.3.3	Anig02445 Anig06555 Anig09817 Anig11564	KO: K01785 aldose 1-epimerase
R01613	Malonyl-CoA:4-Coumaroyl-CoA malonyltransferase(cyclizing)	4-Coumaroyl-CoA + 3 Malonyl-CoA = Isosalipurpol + 4 CoA + 3 CO2	C00223 + 3 C00083 = C06561 + 4 C00010 + 3 C00011	1	223	6561	83	6561						PATH: rn00941 Flavonoid biosynthesis	2.3.1.74	An06g00430	2.3.1.74	Anig09119	KO: K00660 chalcone synthase
R01616	4-Coumarate:CoA ligase (AMP-forming)	ATP + 4-Coumarate + CoA = AMP + Pyrophosphate + 4-Coumaroyl-CoA	C00002 + C00811 + C00010 = C00020 + C00013 + C00223	1	811	223								PATH: rn00940 Stilbene, coumarine and lignin biosynthesis	6.2.1.12	An04g04330 An08g06100 An09g01820 An11g09710 An12g02430 An14g05630 An14g06700	6.2.1.12	Anig06425 Anig01440 Anig02046 Anig05410 Anig05920 Anig07364 Anig13320 Anig00790 Anig04283	KO: K01904 4-coumarate--CoA ligase
R01618	APS:ATP adenylyltransferase	Adenylylsulfate + ATP = Sulfate + P1,P4-Bis(5'-adenosyl) tetraphosphate	C00224 + C00002 = C00059 + C01260	1	224	1260	224	59						PATH: rn00230 Purine metabolism	2.7.7.53	An16g07800 An18g03580	2.7.7.53	Anig11627 Anig10169	KO: K00988 ATP adenylyltransferase
R01624	Acetyl-CoA:[acyl-carrier-protein] S-acetyltransferase	Acetyl-CoA + Acyl-carrier protein = CoA + Acetyl-[acyl-carrier protein]	C00024 + C00229 = C00010 + C03939	1	229	3939	24	3939						PATH: rn00061 Fatty acid biosynthesis	2.3.1.41 2.3.1.85 2.3.1.86 2.3.1.38	An02g14220 An03g05140 An11g04280 An12g02730 An15g07920 An08g10860 An08g10930 An09g01740 An09g01750 An09g01930 An09g02010 An10g00650 An12g01980 An12g01990 An14g01760	2.3.1.41 2.3.1.85 2.3.1.86 2.3.1.38	Anig08664 Anig05179 Anig10210 Anig05449 Anig10492 Anig11968 Anig09660 Anig01368 Anig05786 Anig06121 Anig08021 Anig06083 Anig06943 Anig01898 Anig00933 Anig02642 Anig10783 Anig00529	KO: K00644 [acyl-carrier-protein] S-acetyltransferase KO: K00646 3-oxoacyl-[acyl-carrier-protein] synthase KO: K00665 fatty-acid synthase KO: K00666 fatty-acyl-CoA synthase
R01625	CoA:apo-[acyl-carrier-protein] pantetheinephosphotransferase	CoA + Apo-[acyl-carrier protein] = Adenosine 3',5'-bisphosphate + Acyl-carrier protein	C00010 + C03688 = C00054 + C00229	1	10	54	10	229						PATH: rn00770 Pantothenate and CoA biosynthesis			2.7.8.7	Anig00528	KO: K00997 holo-[acyl-carrier protein] synthase
R01626	Malonyl-CoA:[acyl-carrier-protein] S-malonyltransferase	Malonyl-CoA + Acyl-carrier protein = CoA + Malonyl-[acyl-carrier protein]	C00083 + C00229 = C00010 + C01209	1	229	1209	83	1209						PATH: rn00061 Fatty acid biosynthesis	2.3.1.39 2.3.1.85 2.3.1.86	An01g09210 An03g05140 An11g04280 An12g02730 An15g07920 An03g05440 An04g00040 An04g09530 An08g10860 An08g10930 An09g01740 An09g01750 An09g02010 An09g05730 An10g00650 An12g01980 An12g01990	2.3.1.39 2.3.1.85 2.3.1.86	Anig04753 Anig05179 Anig10210 Anig05449 Anig10492 Anig08614 Anig11881 Anig09089 Anig11968 Anig09660 Anig06121 Anig03028 Anig08021 Anig06083 Anig06943 Anig00933 Anig02642 Anig10783 Anig00529	KO: K00645 [acyl-carrier-protein] S-malonyltransferase KO: K00665 fatty-acid synthase KO: K00666 fatty-acyl-CoA synthase
R01627	3-Dehydroshikimate hydro-lyase	3-Dehydroshikimate = 3,4-Dihydroxybenzoate + H2O	C02637 = C00230 + C00001	0	230	2637								PATH: rn00400 Phenylalanine, tyrosine and tryptophan biosynthesis	4.2.1.10	An03g06800 An04g00780 An04g00790 An08g06800 An08g06810	4.2.1.10	Anig07641 Anig00203 Anig01009 Anig01157 Anig08457	KO: K01688 3-dehydroquinate dehydratase KO: K03785 3-dehydroquinate dehydratase I KO: K03786 3-dehydroquinate dehydratase II
R01629		3,4-Dihydroxybenzoate + Oxygen + NADH = Benzene-1,2,4-triol + CO2 + NAD+ + H2O	C00230 + C00007 + C00004 = C02814 + C00011 + C00003 + C00001	1	230	2814								PATH: rn00362 Benzoate degradation via hydroxylation	1.13.11.-	An03g00350 An03g06330 An05g02580 An11g05810 An12g05150 An12g07430 An12g10740 An15g00990 An16g01340	1.13.11.-	Anig00576 Anig06428 Anig08334 Anig08585 Anig12136 Anig11005 Anig04671 Anig03814	KO: K00465
R01630		3,4-Dihydroxybenzoate + Oxygen + NADPH = Benzene-1,2,4-triol + CO2 + NADP+ + H2O	C00230 + C00007 + C00005 = C02814 + C00011 + C00006 + C00001	1	230	2814								PATH: rn00362 Benzoate degradation via hydroxylation	1.13.11.-	An03g00350 An03g06330 An05g02580 An11g05810 An12g05150 An12g07430 An12g10740 An15g00990 An16g01340	1.13.11.-	Anig00576 Anig06428 Anig08334 Anig08585 Anig12136 Anig11005 Anig04671 Anig03814	KO: K00465
R01631	Protocatechuate:oxygen 3,4-oxidoreductase (decyclizing)	3,4-Dihydroxybenzoate + Oxygen = 3-Carboxy-cis,cis-muconate	C00230 + C00007 = C01163	1	230	1163								PATH: rn00362 Benzoate degradation via hydroxylation PATH: rn00623 2,4-Dichlorobenzoate degradation	1.13.11.3	An02g11530	1.13.11.3	Anig09276	KO: K00447 protocatechuate 3,4-dioxygenase
R01635	4,5-Dihydroxyphthalate carboxy-lyase	4,5-Dihydroxyphthalate = 3,4-Dihydroxybenzoate + CO2	C03233 = C00230 + C00011	1	3233	230								PATH: rn00623 2,4-Dichlorobenzoate degradation	4.1.1.55	An15g07340	4.1.1.55	Anig08580	KO: K04102 4,5-dihydroxyphthalate decarboxylase
R01639	ATP:D-xylulose 5-phosphotransferase	ATP + D-Xylulose = ADP + D-Xylulose 5-phosphate	C00002 + C00310 = C00008 + C00231	1	310	231								PATH: rn00040 Pentose and glucuronate interconversions	2.7.1.17	An07g03140	2.7.1.17	Anig08044	KO: K00854 xylulokinase
R01640	D-Xylulose-5-phosphate:formaldehyde glycolaldehydetransferase	D-Xylulose 5-phosphate + Formaldehyde = Glyceraldehyde 3-phosphate + Glycerone	C00231 + C00067 = C00661 + C00184	0	231	661	67	184	231	184					2.2.1.3	An14g03500	2.2.1.3	Anig13424
R01641	Sedoheptulose-7-phosphate:D-glyceraldehyde-3-phosphate glycolaldehyde transferase	D-Sedoheptulose 7-phosphate + (2R)-2-Hydroxy-3-(phosphonooxy)-propanal = D-Ribose 5-phosphate + D-Xylulose 5-phosphate	C05382 + C00118 = C00117 + C00231	0	5382	231	118	231	5382	117				PATH: rn00030 Pentose phosphate pathway PATH: rn00710 Carbon fixation	2.2.1.1	An02g06430 An08g06570 An14g03500	2.2.1.1	Anig11906 Anig00226 Anig13424 Anig13451 Anig00492	KO: K00615 transketolase
R01644	4-Hydroxybutanoate:NAD+ oxidoreductase	4-Hydroxybutanoic acid + NAD+ = Succinate semialdehyde + NADH	C00989 + C00003 = C00232 + C00004	0	989	232								PATH: rn00650 Butanoate metabolism	1.1.1.61	An01g06850 An01g12220 An02g08750	1.1.1.61	Anig08705 Anig01345 Anig08797	KO: K00043 4-hydroxybutyrate dehydrogenase
R01645	4-hydroxy-2-oxo-heptandioate succinate semialdehyde-lyase	4-Hydroxy-2-oxo-heptanedioate = Succinate semialdehyde + Pyruvate	C05601 = C00232 + C00022	1	5601	22	5601	232						PATH: rn00350 Tyrosine metabolism	4.1.2.-	An02g06430 An03g02490 An06g01820 An12g01610 An12g05070 An12g10850 An13g01680 An16g00420	4.1.2.-	Anig11906 Anig06616 Anig07661 Anig02407 Anig04125 Anig12233 Anig11230 Anig05655 Anig12526	KO: K01636
R01647		2,4-Dihydroxyhept-2-enedioate = Succinate semialdehyde + Pyruvate	C06201 = C00232 + C00022	1	6201	22	6201	232						PATH: rn00350 Tyrosine metabolism	4.1.2.-	An02g06430 An03g02490 An06g01820 An12g01610 An12g05070 An12g10850 An13g01680 An16g00420	4.1.2.-	Anig11906 Anig06616 Anig07661 Anig02407 Anig04125 Anig12233 Anig11230 Anig05655 Anig12526	KO: K02510 2,4-dihydroxyhept-2-ene-1,7-dioic acid aldolase
R01648	4-Aminobutanoate:2-oxoglutarate aminotransferase	4-Aminobutanoate + 2-Oxoglutarate = Succinate semialdehyde + L-Glutamate	C00334 + C00026 = C00232 + C00025	0	26	25	334	232						PATH: rn00251 Glutamate metabolism PATH: rn00650 Butanoate metabolism	2.6.1.19	An09g02550 An16g02000 An09g03830 An17g00910	2.6.1.19	Anig11376 Anig04193 Anig01679 Anig06421	KO: K00823 4-aminobutyrate aminotransferase
R01654	10-Formyltetrahydrofolate:L-glutamate ligase (ADP-forming)	ATP + 10-Formyltetrahydrofolate + L-Glutamate = ADP + Orthophosphate + 10-Formyltetrahydrofolyl L-glutamate	C00002 + C00234 + C00025 = C00008 + C00009 + C05928	1	25	5928	234	5928						PATH: rn00790 Folate biosynthesis	6.3.2.12 6.3.2.17	An02g02950 An04g01120 An04g02490 An04g09750	6.3.2.12 6.3.2.17	Anig05526 Anig11483 Anig08968 Anig00335
R01655	5,10-Methenyltetrahydrofolate 5-hydrolase(decyclizing)	5,10-Methenyltetrahydrofolate + H2O = 10-Formyltetrahydrofolate + H+	C00445 + C00001 = C00234 + C00080	0	445	234								PATH: rn00630 Glyoxylate and dicarboxylate metabolism PATH: rn00670 One carbon pool by folate	3.5.4.9 6.3.4.3	An02g12420	3.5.4.9 6.3.4.3	Anig02460 Anig00239	KO: K01491 methenyltetrahydrofolate cyclohydrolase KO: K01938 formate--tetrahydrofolate ligase
R01657	Dimethylallyl-diphosphate:L-tryptophan dimethylallyltransferase	Dimethylallyl diphosphate + L-Tryptophan = Pyrophosphate + 4-(3-Methylbut-2-enyl)-L-tryptophan	C00235 + C00078 = C00013 + C04290	1	78	4290	235	4290							2.5.1.34	An07g02560 An13g01840	2.5.1.34	Anig08291 Anig03423
R01658	Dimethylallyl-diphosphate:isopentenyl-diphosphate dimethylallyltranstransferase	Dimethylallyl diphosphate + Isopentenyl diphosphate = Pyrophosphate + Geranyl diphosphate	C00235 + C00129 = C00013 + C00341	1	235	341	129	341						PATH: rn00100 Biosynthesis of steroids PATH: rn00900 Terpenoid biosynthesis	2.5.1.1 2.5.1.10 2.5.1.29	An02g10350 An03g00860 An03g02060 An04g04640 An06g02090 An06g02620 An08g04660 An08g06160 An08g10830 An11g02500 An12g01890 An15g07030 An16g01670	2.5.1.29 2.5.1.10 2.5.1.1	Anig13538 Anig07579 Anig12959 Anig07701 Anig05761 Anig01787 Anig05426 Anig11745 Anig08301 Anig00077 Anig12974 Anig03223	KO: K00787 dimethylallyltranstransferase KO: K00795 geranyltranstransferase KO: K00804 geranylgeranyl pyrophosphate synthetase
R01662	3-Phospho-D-glyceroyl phosphate 2,3-phosphomutase	3-Phospho-D-glyceroyl phosphate = 2,3-Bisphospho-D-glycerate	C00236 = C01159	0	236	1159								PATH: rn00010 Glycolysis / Gluconeogenesis	5.4.2.1	An12g08020 An16g02990 An16g06010	5.4.2.1	Anig02872 Anig12580 Anig03385	KO: K01837 bisphosphoglycerate mutase
R01663	dCMP aminohydrolase	dCMP + H2O = dUMP + NH3	C00239 + C00001 = C00365 + C00014	1	239	365								PATH: rn00240 Pyrimidine metabolism PATH: rn00910 Nitrogen metabolism	3.5.4.12	An02g14880	3.5.4.12	Anig12781	KO: K01493 dCMP deaminase
R01664	2'-Deoxycytidine 5'-monophosphate phosphohydrolase	dCMP + H2O = Deoxycytidine + Orthophosphate	C00239 + C00001 = C00881 + C00009	1	239	881								PATH: rn00240 Pyrimidine metabolism	3.1.3.5	An08g08080	3.1.3.5	Anig09516	KO: K01081 5'-nucleotidase
R01676	Guanine aminohydrolase	Guanine + H2O = Xanthine + NH3	C00242 + C00001 = C00385 + C00014	1	242	385								PATH: rn00230 Purine metabolism PATH: rn00910 Nitrogen metabolism	3.5.4.3	An02g00570 An11g01070 An14g01140	3.5.4.3	Anig12748 Anig10199 Anig08363	KO: K01487 guanine deaminase
R01677	Guanosine ribohydrolase	Guanosine + H2O = Guanine + D-Ribose	C00387 + C00001 = C00242 + C00121	1	387	121	387	242						PATH: rn00230 Purine metabolism	3.2.2.1	An08g03980 An18g04340	3.2.2.1	Anig05181 Anig07285	KO: K01239 purine nucleosidase
R01678	Lactose galactohydrolase	Lactose + H2O = alpha-D-Glucose + D-Galactose	C00243 + C00001 = C00031 + C00124	1	243	124	243	31						PATH: rn00052 Galactose metabolism	3.2.1.23	An01g01260 An01g10350 An01g12150 An05g02410 An06g00290 An07g04420 An14g05820 An16g01300	3.2.1.23	Anig12087 Anig04012 Anig10813 Anig13253 Anig07229 Anig09854 Anig13477 Anig01137	KO: K01190 beta-galactosidase KO: K01229 lactase
R01679	Lactose 6-phosphate galactohydrolase	Lactose + Orthophosphate = Lactose 6-phosphate + H2O	C00243 + C00009 = C05396 + C00001	1	243	5396								PATH: rn00052 Galactose metabolism	3.2.1.23	An01g01260 An01g10350 An01g12150 An05g02410 An06g00290 An07g04420 An14g05820 An16g01300	3.2.1.23	Anig12087 Anig04012 Anig10813 Anig13253 Anig07229 Anig09854 Anig13477 Anig01137	KO: K01190 beta-galactosidase
R01682	3-Sulfoalanine carboxy-lyase	L-Cysteate = Taurine + CO2	C00506 = C00245 + C00011	1	506	245								PATH: rn00430 Taurine and hypotaurine metabolism	4.1.1.15	An02g06860 An14g03620 An08g08840 An15g04770	4.1.1.15	Anig01905 Anig07438 Anig12163	KO: K01580 glutamate decarboxylase KO: K01594 sulfinoalanine decarboxylase
R01687	(5-Glutamyl)-peptide:amino-acid 5-glutamyltransferase	(5-L-Glutamyl)-peptide + Taurine = Peptide + 5-Glutamyl-taurine	C03193 + C00245 = C00012 + C05844	1	245	5844	3193	12						PATH: rn00430 Taurine and hypotaurine metabolism	2.3.2.2	An01g09390 An02g12670 An13g01300	2.3.2.2	Anig11635 Anig02586 Anig00493 Anig01484 Anig05813	KO: K00681 gamma-glutamyltranspeptidase
R01694	L-Sorbose:NADP+ 5-oxidoreductase	Sorbose + NADP+ = 5-Dehydro-D-fructose + NADPH + H+	C01452 + C00006 = C00273 + C00005 + C00080	0	1452	273									1.1.1.123	An08g09340 An08g09360	1.1.1.123	Anig06785 Anig04310
R01696	L-Sorbose:(acceptor) 5-oxidoreductase	L-Sorbose + Acceptor = 5-Dehydro-D-fructose + Reduced acceptor	C00247 + C00028 = C00273 + C00030	0	247	273									1.1.99.12	An07g06310 An18g00940	1.1.99.12	Anig08503 Anig10891
R01698	Dihydrolipoamide:NAD+ oxidoreductase	Dihydrolipoamide + NAD+ = Lipoamide + NADH	C00579 + C00003 = C00248 + C00004	0	579	248								PATH: rn00010 Glycolysis / Gluconeogenesis PATH: rn00020 Citrate cycle (TCA cycle)	1.8.1.4	An07g06840	1.8.1.4	Anig01251 Anig00811	KO: K00382 dihydrolipoamide dehydrogenase
R01699	Pyruvate:lipoamide 2-oxidoreductase(decarboxylating and acceptor-acetylating)	Pyruvate + Lipoamide = S-Acetyldihydrolipoamide + CO2	C00022 + C00248 = C01136 + C00011	1	22	1136	248	1136							1.2.4.1	An01g00100 An07g09530 An08g12150 An11g07550 An11g04550 An13g03150	1.2.4.1	Anig12889 Anig13295 Anig10108 Anig12685 Anig02944
R01700	2-Oxoglutarate:lipoamde 2-oxidoreductase(decarboxylating and acceptor-succinylating)	2-Oxoglutarate + Lipoamide = S-Succinyldihydrolipoamide + CO2	C00026 + C00248 = C01169 + C00011	1	26	1169	248	1169							1.2.4.2	An04g04750 An06g00390	1.2.4.2	Anig04849 Anig07156
R01701	3-Methyl-2-oxobutanoate:lipoamide oxidoreductase(decarboxylating and acceptor-2-methylpropanoylating)	3-Methyl-2-oxobutanoic acid + Lipoamide = S-(2-Methylpropanoyl)-dihydrolipoamide + CO2	C00141 + C00248 = C04424 + C00011	1	141	4424	248	4424						PATH: rn00280 Valine, leucine and isoleucine degradation	2.3.1.- 1.2.4.4	An01g01130 An01g01160 An01g02030 An03g06380 An01g04410 An01g06930 An01g06950 An01g08160 An01g10570 An01g11140 An01g12040 An01g13130 An02g03510 An02g05000 An02g08570 An02g09430 An11g05570 An03g01820 An09g01860 An03g05140 An11g04280 An12g02730 An15g07920 An04g04340 An11g09720 An04g05840 An04g05930 An04g09530 An04g09830 An05g00200 An05g02370 An07g01030 An07g09770 An12g05630 An08g00020 An08g00030 An0…	2.3.1.- 1.2.4.4	Anig05301 Anig13346 Anig05046 Anig13306 Anig09342 Anig09669 Anig03463 Anig01177 Anig04940 Anig13136 Anig04432 Anig06087 Anig01779 Anig01370 Anig04244 Anig08562 Anig13934 Anig07227 Anig10154 Anig07899 Anig05179 Anig10210 Anig05449 Anig10492 Anig06426 Anig04017 Anig03373 Anig05420 Anig04142 Anig09089 Anig01967 Anig11581 Anig03203 Anig06476 Anig03844 Anig07199 Anig13056 Anig05523 Anig11753 Anig08999…	KO: K00165 2-oxoisovalerate dehydrogenase KO: K00680 KO: K03823 acetyltransferase KO: K03824 putative acetyltransferase KO: K03825 putative acetyltransferase KO: K03826 putative acetyltransferase KO: K03827 putative acetyltransferase KO: K03828 putative acetyltransferase KO: K03829 putative acetyltransferase KO: K03830 putative acetyltransferase
R01702	4-Methyl-2-oxopentanoate:lipoamide oxidoreductase(decarboxylating and acceptor-2-methylpropanoylating)	4-Methyl-2-oxopentanoate + Lipoamide = S-(3-Methylbutanoyl)-dihydrolipoamide + CO2	C00233 + C00248 = C05119 + C00011	1	233	5119	248	5119						PATH: rn00280 Valine, leucine and isoleucine degradation	1.2.4.4	An09g02700 An13g03150	1.2.4.4	Anig12335 Anig02944	KO: K00165 2-oxoisovalerate dehydrogenase
R01705		Palmitoyl-protein + H2O = Hexadecanoic acid + Protein	C06412 + C00001 = C00249 + C00017	1	6412	17	6412	249							3.1.2.22	An09g04580	3.1.2.22	Anig06872
R01706	Oleoyl-[acyl-carrier-protein] hydrolase	Hexadecanoyl-[acp] + H2O = Acyl-carrier protein + Hexadecanoic acid	C05764 + C00001 = C00229 + C00249	1	5764	249	5764	229						PATH: rn00061 Fatty acid biosynthesis	2.3.1.85	An08g10860 An08g10930 An09g01740 An09g02010 An10g00650 An12g01980	2.3.1.85	Anig11968 Anig09660 Anig06121 Anig08021 Anig06083 Anig00933 Anig02642 Anig10783	KO: K00665 fatty-acid synthase KO: K01071 oleoyl-[acyl-carrier-protein] hydrolase
R01708	Pyridoxine:NADP+ 4-oxidoreductase	Pyridoxine + NADP+ = Pyridoxal + NADPH	C00314 + C00006 = C00250 + C00005	0	250	314								PATH: rn00750 Vitamin B6 metabolism	1.1.1.65	An04g03570 An08g02180 An11g04700 An16g02360	1.1.1.65	Anig04192 Anig13029 Anig10907 Anig10273 Anig13823	KO: K05275 pyridoxine 4-dehydrogenase
R01710	Pyridoxamine:oxygen oxidoreductase (deaminating)	Pyridoxamine + H2O + Oxygen = Pyridoxal + NH3 + H2O2	C00534 + C00001 + C00007 = C00250 + C00014 + C00027	1	534	250								PATH: rn00750 Vitamin B6 metabolism	1.4.3.5	An14g04040 An14g04050	1.4.3.5	Anig07586 Anig07587	KO: K00275 pyridoxamine 5'-phosphate oxidase
R01711	Pyridoxine:oxygen oxidoreductase (deaminating)	Pyridoxine + Oxygen = Pyridoxal + H2O2	C00314 + C00007 = C00250 + C00027	1	314	250								PATH: rn00750 Vitamin B6 metabolism	1.4.3.5	An14g04040 An14g04050	1.4.3.5	Anig07586 Anig07587	KO: K00275 pyridoxamine 5'-phosphate oxidase
R01714	5-O-(1-Carboxyvinyl)-3-phosphoshikimate phosphate-lyase	5-O-(1-Carboxyvinyl)-3-phosphoshikimate = Chorismate + Orthophosphate	C01269 = C00251 + C00009	1	1269	251								PATH: rn00400 Phenylalanine, tyrosine and tryptophan biosynthesis			4.2.3.5	Anig01738	KO: K01736 chorismate synthase
R01715	Chorismate pyruvatemutase	Chorismate = Prephenate	C00251 = C00254	0	251	254								PATH: rn00400 Phenylalanine, tyrosine and tryptophan biosynthesis	5.4.99.5	An14g06010	5.4.99.5	Anig05011	KO: K01850 chorismate mutase KO: K04092 chorismate mutase KO: K04093 chorismate mutase KO: K04516 chorismate mutase KO: K06208 chorismate mutase KO: K06209 chorismate mutase
R01716	Chorismate:L-glutamine amido-ligase	Chorismate + L-Glutamine = 4-Amino-4-deoxychorismate + L-Glutamate	C00251 + C00064 = C11355 + C00025	1	251	11355								PATH: rn00790 Folate biosynthesis	6.3.5.8	An03g03130	6.3.5.8	Anig00369
R01717	Chorismate hydroxymutase	Chorismate = Isochorismate	C00251 = C00885	0	251	885								PATH: rn00130 Ubiquinone biosynthesis PATH: rn01053 Biosynthesis of siderophore group nonribosomal peptides	5.4.4.2	An12g07110	5.4.4.2	Anig05159	KO: K01851 isochorismate synthase KO: K02361 isochorismate synthase KO: K02552 menaquinone-specific isochorismate synthase
R01719		Isomaltose + ATP + H2O = Isomaltose + Orthophosphate + ADP	C00252 + C00002 + C00001 = C00252 + C00009 + C00008	1	252	252								PATH: rn00500 Starch and sucrose metabolism	3.6.1.-	An01g01390 An01g05780 An01g10870 An01g13280 An02g01790 An02g14450 An04g01570 An04g02030 An04g06840 An04g09170 An06g01130 An07g03320 An07g08330 An07g08490 An08g00730 An08g02850 An08g07060 An08g10390 An08g10560 An08g10570 An09g00690 An09g03160 An09g05640 An10g00360 An11g04670 An11g05440 An11g07150 An11g11210 An12g07160 An12g08790 An12g08800 An12g09910 An14g03200 An15g01510 An16g04450 An16g08120 An1…	3.6.1.-	Anig02922 Anig13017 Anig03020 Anig05715 Anig05146 Anig02677 Anig08811 Anig00521 Anig05844 Anig03322 Anig11625 Anig01585 Anig11305 Anig12573 Anig07769 Anig01493 Anig02487 Anig08775 Anig09850 Anig03507 Anig09303 Anig06640 Anig10940 Anig13923 Anig11697 Anig09911 Anig12157 Anig07823 Anig05826 Anig13857 Anig03039 Anig00554 Anig13924 Anig08084 Anig12692 Anig02309 Anig11975 Anig12089 Anig03552 Anig09287	KO: K01529
R01724	Nicotinate D-ribonucleotide:pyrophosphate phosphoribosyltransferase	Nicotinate D-ribonucleotide + Pyrophosphate = Nicotinate + 5-Phospho-alpha-D-ribose 1-diphosphate	C01185 + C00013 = C00253 + C00119	1	1185	119	1185	253						PATH: rn00760 Nicotinate and nicotinamide metabolism	2.4.2.11	An12g00760 An16g07120	2.4.2.11	Anig07624 Anig09919	KO: K00763 nicotinate phosphoribosyltransferase
R01730	Prephenate:NADP+ oxidoreductase(decarboxylating)	Prephenate + NADP+ = 3-(4-Hydroxyphenyl)pyruvate + CO2 + NADPH + H+	C00254 + C00006 = C01179 + C00011 + C00005 + C00080	0	254	1179								PATH: rn00400 Phenylalanine, tyrosine and tryptophan biosynthesis	1.3.1.13	An02g06120	1.3.1.13	Anig04722	KO: K00211 prephenate dehydrogenase (NADP+)
R01731	L-Aspartate:2-oxoglutarate aminotransferase	L-Aspartate + Prephenate = Oxaloacetate + L-Arogenate	C00049 + C00254 = C00036 + C00826	1	254	826	49	36						PATH: rn00400 Phenylalanine, tyrosine and tryptophan biosynthesis	2.6.1.57	An03g01120 An07g05040 An09g05080	2.6.1.57	Anig03883 Anig13777 Anig11805	KO: K00832 aromatic-amino-acid transaminase
R01736	S-(2-Hydroxyacyl)glutathione hydrolase	(R)-S-Lactoylglutathione + H2O = Glutathione + (R)-Lactate	C03451 + C00001 = C00051 + C00256	1	3451	51								PATH: rn00620 Pyruvate metabolism	3.1.2.6	An04g07220 An07g00930 An11g07320 An14g06340	3.1.2.6	Anig03066 Anig06445 Anig00150 Anig09126 Anig12468	KO: K01069 hydroxyacylglutathione hydrolase
R01737	ATP:D-Gluconate 6-phosphotransferase	ATP + D-Gluconic acid = ADP + 6-Phospho-D-gluconate	C00002 + C00257 = C00008 + C00345	1	257	345								PATH: rn00030 Pentose phosphate pathway	2.7.1.12	An01g07300 An01g14850	2.7.1.12	Anig08090 Anig07146	KO: K00851 gluconokinase
R01738	D-Gluconate:NAD+ 5-oxidoreductase	D-Gluconic acid + NAD+ = 5-Dehydro-D-gluconate + NADH	C00257 + C00003 = C01062 + C00004	0	257	1062									1.1.1.69	An03g01550 An12g02700 An14g06740 An15g05990	1.1.1.69	Anig11264 Anig11544 Anig12189
R01739	D-Gluconate:NADP+ oxidoreductase	D-Gluconic acid + NADP+ = 2-Dehydro-D-gluconate + NADPH	C00257 + C00006 = C00629 + C00005	0	257	629									1.1.1.215	An01g07030 An09g03890	1.1.1.215	Anig03619 Anig08110
R01740	D-Gluconate:NADP+ 5-oxidoreductase	D-Gluconic acid + NADP+ = 5-Dehydro-D-gluconate + NADPH	C00257 + C00006 = C01062 + C00005	0	257	1062									1.1.1.69	An03g01550 An12g02700 An14g06740 An15g05990	1.1.1.69	Anig11264 Anig11544 Anig12189
R01752	D-Glyceraldehyde:NAD+ oxidoreductase	D-Glyceraldehyde + NAD+ + H2O = D-Glycerate + NADH + H+	C00577 + C00003 + C00001 = C00258 + C00004 + C00080	0	577	258								PATH: rn00561 Glycerolipid metabolism	1.2.1.3	An01g00620 An14g02870 An01g09260 An01g15170 An04g03400 An08g07290 An08g08510 An08g10820 An09g00250 An10g00850 An15g05890 An17g00970 An18g04130	1.2.1.3	Anig13121 Anig06530 Anig03830 Anig13971 Anig08086 Anig13385 Anig02351 Anig05427 Anig12076 Anig02606 Anig01575 Anig00935 Anig06838 Anig08882 Anig01458	KO: K00128 aldehyde dehydrogenase (NAD+)
R01756	D-threo-Aldose:NAD+ 1-oxidoreductase	L-Arabinose + NAD+ = L-arabino-1,5-Lactone + NADH + H+	C00259 + C00003 = C05405 + C00004 + C00080	0	259	5405								PATH: rn00053 Ascorbate and aldarate metabolism	1.1.1.122	An13g00660	1.1.1.122	Anig11741	KO: K00064 D-threo-aldose 1-dehydrogenase
R01758	L-Arabitol:NAD+ 1-oxidoreductase	L-Arabitol + NAD+ = L-Arabinose + NADH	C00532 + C00003 = C00259 + C00004	0	259	532								PATH: rn00040 Pentose and glucuronate interconversions	1.1.1.21	An01g14880 An07g10290 An16g01720	1.1.1.21	Anig04144 Anig12147	KO: K00011 aldehyde reductase
R01759	L-Arabitol:NADP+ 1-oxidoreductase	L-Arabitol + NADP+ = L-Arabinose + NADPH	C00532 + C00006 = C00259 + C00005	0	259	532								PATH: rn00040 Pentose and glucuronate interconversions	1.1.1.21	An01g14880 An07g10290 An16g01720	1.1.1.21	Anig04144 Anig12147	KO: K00011 aldehyde reductase
R01761	L-Arabinose ketol-isomerase	L-Arabinose = L-Ribulose	C00259 = C00508	0	259	508								PATH: rn00040 Pentose and glucuronate interconversions	5.3.1.4	An01g08780 An02g00590 An02g07880 An03g01620 An05g00490 An06g00260 An06g00560 An06g02270 An08g03850 An09g02930 An14g03990 An14g02740 An09g04680 An11g01100 An12g01560 An12g09370 An14g02700 An14g06890 An15g01500 An15g03940 An15g05440	5.3.1.4	Anig00205 Anig12746 Anig01548 Anig02462 Anig07335 Anig01287 Anig06515 Anig06900 Anig13597 Anig08458 Anig00938 Anig05280 Anig12098 Anig02734 Anig04450 Anig10832 Anig06966 Anig03081 Anig10785 Anig10396	KO: K01804 L-arabinose isomerase
R01762	alpha-L-Arabinan arabinofuranohydrolase	alpha-L-Arabinan + H2O = alpha-L-Arabinan + L-Arabinose	C02474 + C00001 = C02474 + C11476	1	2474	11476	2474	2474						PATH: rn00520 Nucleotide sugars metabolism	3.2.1.55	An01g00330 An03g00960 An08g01710 An09g00880 An15g02300	3.2.1.55	Anig05986 Anig04685 Anig04661 Anig08121 Anig07348 Anig07237 Anig10028	KO: K01209 alpha-N-arabinofuranosidase
R01763	Benzyl alcohol:NAD+ oxidoreductase	Benzyl alcohol + NAD+ = Benzaldehyde + NADH	C00556 + C00003 = C00261 + C00004	1	556	261								PATH: rn00622 Toluene and xylene degradation	1.1.1.90	An01g00630 An02g12820	1.1.1.90	Anig13120 Anig12677 Anig06223	KO: K00055 aryl-alcohol dehydrogenase
R01764	Benzoylformate carboxy-lyase	alpha-Oxo-benzeneacetic acid = Benzaldehyde + CO2	C02137 = C00261 + C00011	1	2137	261									4.1.1.7	An01g09250	4.1.1.7	Anig06415
R01768	Xanthine:NAD+ oxidoreductase	Xanthine + NADH = Hypoxanthine + NAD+ + H2O	C00385 + C00004 = C00262 + C00003 + C00001	1	385	262								PATH: rn00230 Purine metabolism	1.17.1.4	An03g01530 An04g05440	1.17.1.4	Anig07564 Anig07931	KO: K00087 xanthine dehydrogenase
R01770	Inosine ribohydrolase	Inosine + H2O = Hypoxanthine + D-Ribose	C00294 + C00001 = C00262 + C00121	1	294	121	294	262						PATH: rn00230 Purine metabolism	3.2.2.1	An08g03980 An18g04340	3.2.2.1	Anig05181 Anig07285	KO: K01239 purine nucleosidase
R01771	ATP:L-homoserine O-phosphotransferase	ATP + L-Homoserine = ADP + O-Phospho-L-homoserine	C00002 + C00263 = C00008 + C01102	1	263	1102								PATH: rn00260 Glycine, serine and threonine metabolism	2.7.1.39	An17g02090	2.7.1.39	Anig13326	KO: K02203 homoserine kinase
R01773	L-Homoserine:NAD+ oxidoreductase	L-Homoserine + NAD+ = L-Aspartate 4-semialdehyde + NADH + H+	C00263 + C00003 = C00441 + C00004 + C00080	0	263	441								PATH: rn00260 Glycine, serine and threonine metabolism PATH: rn00300 Lysine biosynthesis	1.1.1.3	An02g07430	1.1.1.3	Anig01948	KO: K00003 homoserine dehydrogenase
R01775	L-Homoserine:NADP+ oxidoreductase	L-Homoserine + NADP+ = L-Aspartate 4-semialdehyde + NADPH + H+	C00263 + C00006 = C00441 + C00005 + C00080	0	263	441								PATH: rn00260 Glycine, serine and threonine metabolism PATH: rn00300 Lysine biosynthesis	1.1.1.3	An02g07430	1.1.1.3	Anig01948	KO: K00003 homoserine dehydrogenase
R01776	Acetyl-CoA:L-homoserine O-acetyltransferase	Acetyl-CoA + L-Homoserine = CoA + O-Acetyl-L-homoserine	C00024 + C00263 = C00010 + C01077	0	263	1077	24	1077						PATH: rn00271 Methionine metabolism PATH: rn00920 Sulfur metabolism	2.3.1.31	An01g13580 An09g02800 An17g00630	2.3.1.31	Anig04510 Anig12213 Anig07232 Anig12214	KO: K00641 homoserine O-acetyltransferase
R01778	(3S)-3-Hydroxyacyl-CoA:NAD+ oxidoreductase	(3S)-3-Hydroxyacyl-CoA + NAD+ = 3-Oxoacyl-CoA + NADH	C00640 + C00003 = C00264 + C00004	0	640	264									1.1.1.35	An01g09740 An11g08060 An02g04110 An11g01390 An12g03260 An12g04990 An14g00990 An19g00140	1.1.1.35	Anig04195 Anig08802 Anig00847 Anig04604 Anig12536 Anig06489 Anig06519 Anig09330 Anig10096
R01779	(3R)-3-Hydroxyacyl-CoA:NADP+ oxidoreductase	(3R)-3-Hydroxyacyl-CoA + NADP+ = 3-Oxoacyl-CoA + NADPH	C01086 + C00006 = C00264 + C00005	0	1086	264									1.1.1.36	An02g11820 An12g07490 An19g00390	1.1.1.36	Anig01005 Anig10939 Anig12667
R01780	Succinyl-CoA:3-oxo-acid CoA-transferase	Succinyl-CoA + 3-Oxo acid = Succinate + 3-Oxoacyl-CoA	C00091 + C01656 = C00042 + C00264	0	91	42	1656	264							2.8.3.5	An01g00200 An01g03000 An06g01370	2.8.3.5	Anig09551 Anig00243 Anig05856
R01786	ATP:D-glucose 6-phosphotransferase	ATP + alpha-D-Glucose = ADP + alpha-D-Glucose 6-phosphate	C00002 + C00031 = C00008 + C00092	1	31	92								PATH: rn00010 Glycolysis / Gluconeogenesis PATH: rn00052 Galactose metabolism PATH: rn00500 Starch and sucrose metabolism PATH: rn00521 Streptomycin biosynthesis	2.7.1.1 2.7.1.2	An02g14380 An06g00380 An12g08610 An13g00510 An15g05940 An16g01620	2.7.1.1 2.7.1.2	Anig10488 Anig07157 Anig06094 Anig03416 Anig05337 Anig12979 Anig00906	KO: K00844 hexokinase KO: K00845 glucokinase
R01787	alpha-D-Glucose:NADP+ 1-oxidoreductase	D-Sorbitol + NADP+ = alpha-D-Glucose + NADPH + H+	C00794 + C00006 = C00031 + C00005 + C00080	0	794	31								PATH: rn00051 Fructose and mannose metabolism	1.1.1.21	An01g14880 An07g10290 An16g01720	1.1.1.21	Anig04144 Anig12147	KO: K00011 aldehyde reductase
R01790	1,4-alpha-D-Glucan glucohydrolase	Starch + H2O = alpha-D-Glucose + Starch	C00369 + C00001 = C00031 + C00369	1	369	31	369	369						PATH: rn00500 Starch and sucrose metabolism	3.2.1.3	An01g02090 An01g13270 An02g00850 An02g06950 An03g06550 An04g05550 An08g02960 An08g06520 An14g00800 An16g03720 An16g04440	3.2.1.3	Anig00944 Anig11654 Anig07822 Anig12620 Anig11958 Anig11018 Anig01268 Anig01037 Anig10170 Anig04796 Anig04918 Anig10380	KO: K01178 glucoamylase
R01791	Dextrin 6-alpha-D-glucanohydrolase	Dextrin + H2O = alpha-D-Glucose + Dextrin	C00721 + C00001 = C00031 + C00721	1	721	31	721	721						PATH: rn00500 Starch and sucrose metabolism	3.2.1.3	An01g02090 An01g13270 An02g00850 An02g06950 An03g06550 An04g05550 An08g02960 An08g06520 An14g00800 An16g03720 An16g04440	3.2.1.3	Anig00944 Anig11654 Anig07822 Anig12620 Anig11958 Anig11018 Anig01268 Anig01037 Anig10170 Anig04796 Anig04918 Anig10380	KO: K01178 glucoamylase KO: K01182 oligo-1,6-glucosidase
R01793	NADH:6,7-dihydropteridine oxidoreductase	Dihydrobiopterin + NADH + H+ = Tetrahydrobiopterin + NAD+	C00268 + C00004 + C00080 = C00272 + C00003	0	268	272								PATH: rn00790 Folate biosynthesis	1.5.1.34	An14g02460 An18g01780	1.5.1.34	Anig01799 Anig04838	KO: K00357 dihydropteridine reductase
R01794	NADPH:6,7-dihydropteridine oxidoreductase	Dihydrobiopterin + NADPH + H+ = Tetrahydrobiopterin + NADP+	C00268 + C00005 + C00080 = C00272 + C00006	0	268	272								PATH: rn00790 Folate biosynthesis	1.5.1.34	An14g02460 An18g01780	1.5.1.34	Anig01799 Anig04838	KO: K00357 dihydropteridine reductase
R01799	CTP:phosphatidate cytidyltransferase	CTP + Phosphatidate = Pyrophosphate + CDPdiacylglycerol	C00063 + C00416 = C00013 + C00269	1	416	269								PATH: rn00564 Glycerophospholipid metabolism PATH: rn04070 Phosphatidylinositol signaling system	2.7.7.41	An02g09160 An07g09570	2.7.7.41	Anig01348 Anig13291	KO: K00981 phosphatidate cytidylyltransferase
R01800	CDPdiacylglycerol:L-serine 3-O-phosphatidyltransferase	CDPdiacylglycerol + L-Serine = CMP + Phosphatidylserine	C00269 + C00065 = C00055 + C02737	1	65	2737	269	2737						PATH: rn00260 Glycine, serine and threonine metabolism PATH: rn00564 Glycerophospholipid metabolism	2.7.8.8	An01g09480 An17g01120	2.7.8.8	Anig09071 Anig08260	KO: K00998 phosphatidylserine synthase
R01801	CDPdiacylglycerol:sn-glycerol-3-phosphate 3-phosphatidyltransferase	CDPdiacylglycerol + sn-Glycerol 3-phosphate = CMP + Phosphatidylglycerophosphate	C00269 + C00093 = C00055 + C03892	1	269	3892	93	3892						PATH: rn00564 Glycerophospholipid metabolism	2.7.8.5	An15g01020	2.7.8.5	Anig05042	KO: K00995 CDP-diacylglycerol--glycerol-3-phosphate 3-phosphatidyltransferase
R01802	CDPdiacylglycerol:myo-inositol 3-phosphatidyltransferase	CDPdiacylglycerol + myo-Inositol = CMP + 1-Phosphatidyl-D-myo-inositol	C00269 + C00137 = C00055 + C01194	1	269	1194	137	1194						PATH: rn00564 Glycerophospholipid metabolism PATH: rn04070 Phosphatidylinositol signaling system	2.7.8.11	An01g14140	2.7.8.11	Anig03509	KO: K00999 CDP-diacylglycerol--inositol 3-phosphatidyltransferase
R01810	N-Acyl-O-acetylneuraminate O-acetylesterase	N-Acyl-O-acetylneuraminate + H2O = N-Acetylneuraminate + Acetate	C03708 + C00001 = C00270 + C00033	1	3708	33	3708	270							3.1.1.53	An02g06330	3.1.1.53	Anig11877
R01813	Tetrahydrobiopterin:NADP+ oxidoreductase	6-Lactoyl-5,6,7,8-tetrahydropterin + NADPH = Tetrahydrobiopterin + NADP+	C04244 + C00005 = C00272 + C00006	1	4244	272								PATH: rn00790 Folate biosynthesis	1.1.1.153	An01g01080	1.1.1.153	Anig12647	KO: K00072 sepiapterin reductase
R01818	D-Mannose 6-phosphate 1,6-phosphomutase	D-Mannose 6-phosphate = D-Mannose 1-phosphate	C00275 = C00636	0	275	636								PATH: rn00051 Fructose and mannose metabolism	5.4.2.8	An07g06780 An18g06500	5.4.2.8	Anig04591 Anig10330	KO: K01840 phosphomannomutase
R01819	D-Mannose-6-phosphate ketol-isomerase	D-Mannose 6-phosphate = beta-D-Fructose 6-phosphate	C00275 = C00085	0	275	85								PATH: rn00051 Fructose and mannose metabolism	5.3.1.8	An04g03200 An08g06350	5.3.1.8	Anig01147 Anig13202	KO: K01809 mannose-6-phosphate isomerase
R01820	ADPglucose:1,4-alpha-D-glucan 4-alpha-D-glucosyltransferase	ADPglucose + (1,4-alpha-D-Glucosyl)n = ADP + (1,4-alpha-D-Glucosyl)n	C00498 + C00277 = C00008 + C00277	1	277	277	498	277							2.4.1.21	An04g09890	2.4.1.21	Anig03711
R01821	1,4-alpha-D-Glucan:orthophosphate alpha-D-glucosyltransferase	(1,4-alpha-D-Glucosyl)n + Orthophosphate = (1,4-alpha-D-Glucosyl)n + D-Glucose 1-phosphate	C00277 + C00009 = C00277 + C00103	0	277	103	277	277							2.4.1.1	An08g05790	2.4.1.1	Anig02771
R01822	UDPglucose:glycogen 4-alpha-D-glucosyltransferase	UDPglucose + (1,4-alpha-D-Glucosyl)n = UDP + (1,4-alpha-D-Glucosyl)n	C00029 + C00277 = C00015 + C00277	1	29	277	277	277							2.4.1.11	An02g10310	2.4.1.11	Anig01768
R01825		D-Erythrose 4-phosphate + NAD+ + H2O = 4-Phospho-D-erythronate + NADH + H+	C00279 + C00003 + C00001 = C03393 + C00004 + C00080	0	279	3393								PATH: rn00750 Vitamin B6 metabolism	1.2.1.-	An01g07030 An01g15170 An03g05150 An13g02770 An08g10820 An09g03920 An12g09680 An14g01440 An15g01740 An15g04100 An15g05890 An17g00970 An18g04080 An18g04130	1.2.1.-	Anig03619 Anig13971 Anig03567 Anig05427 Anig07935 Anig12218 Anig12995 Anig12494 Anig08853 Anig02606 Anig01575 Anig11386 Anig00935	KO: K03472 D-erythrose 4-phosphate dehydrogenase
R01826	Phosphoenolpyruvate:D-erythrose-4-phosphate C-(1-carboxyvinyl)transferase (phosphate hydrolysing, 2-carboxy-2-oxoethyl-forming)	Phosphoenolpyruvate + D-Erythrose 4-phosphate + H2O = 2-Dehydro-3-deoxy-D-arabino-heptonate 7-phosphate + Orthophosphate	C00074 + C00279 + C00001 = C04691 + C00009	1	279	4691	74	4691						PATH: rn00400 Phenylalanine, tyrosine and tryptophan biosynthesis	2.5.1.54	An01g06150 An04g03620 An13g00550	2.5.1.54	Anig09840 Anig05934 Anig07108 Anig08907	KO: K01626 3-deoxy-7-phosphoheptulonate synthase
R01827	Sedoheptulose-7-phosphate:D-glyceraldehyde-3-phosphate glyceronetransferase	D-Sedoheptulose 7-phosphate + (2R)-2-Hydroxy-3-(phosphonooxy)-propanal = D-Erythrose 4-phosphate + D-Fructose 6-phosphate	C05382 + C00118 = C00279 + C00085	0	118	85	5382	279						PATH: rn00030 Pentose phosphate pathway	2.2.1.2	An07g03160 An07g03850	2.2.1.2	Anig08046 Anig00278	KO: K00616 transaldolase
R01829	Sedoheptulose 1,7-bisphosphate D-glyceraldehyde-3-phosphate-lyase	Glycerone phosphate + D-Erythrose 4-phosphate = Sedoheptulose 1,7-bisphosphate	C00111 + C00279 = C00447	1	279	447	111	447						PATH: rn00710 Carbon fixation	4.1.2.13	An02g07470 An05g02040 An14g04410 An16g00110	4.1.2.13	Anig08668 Anig11911 Anig06338	KO: K01622 fructose-bisphosphate aldolase
R01830	beta-D-Fructose 6-phosphate:D-glyceraldehyde-3-phosphate glycolaldehyde transferase	beta-D-Fructose 6-phosphate + (2R)-2-Hydroxy-3-(phosphonooxy)-propanal = D-Erythrose 4-phosphate + D-Xylulose 5-phosphate	C00085 + C00118 = C00279 + C00231	0	85	279	118	231	85	231				PATH: rn00030 Pentose phosphate pathway	2.2.1.1	An02g06430 An08g06570 An14g03500	2.2.1.1	Anig11906 Anig00226 Anig13424 Anig13451 Anig00492	KO: K00615 transketolase
R01834	3-Oxo-5alpha-steroid:(acceptor) delta4-oxidoreductase	Androst-4-ene-3,17-dione + Reduced acceptor = 5alpha-Androstane-3,17-dione + Acceptor	C00280 + C00030 = C00674 + C00028	1	280	674								PATH: rn00150 Androgen and estrogen metabolism	1.3.99.5	An04g01740 An04g05930	1.3.99.5	Anig04142	KO: K00250 3-oxo-5alpha-steroid 4-dehydrogenase
R01836	Testosterone:NAD+ oxidoreductase	Testosterone + NAD+ = Androst-4-ene-3,17-dione + NADH + H+	C00535 + C00003 = C00280 + C00004 + C00080	0	535	280								PATH: rn00150 Androgen and estrogen metabolism	1.1.1.51	An16g06450	1.1.1.51	Anig08652 Anig08123	KO: K05296 3(or 17)beta-hydroxysteroid dehydrogenase
R01837	3beta-Hydroxyandrost-5-en-17-one:NAD+ 3-oxidoreductase	3beta-Hydroxyandrost-5-en-17-one + NAD+ = Androst-4-ene-3,17-dione + NADH + H+	C01227 + C00003 = C00280 + C00004 + C00080	1	1227	280								PATH: rn00150 Androgen and estrogen metabolism	1.1.1.145	An15g03090 An18g05470	1.1.1.145	Anig08727 Anig04635	KO: K00070 3beta-hydroxy-delta5-steroid dehydrogenase KO: K01822 steroid delta-isomerase
R01838	Testosterone:NADP+ 17-oxidoreductase	Testosterone + NADP+ = Androst-4-ene-3,17-dione + NADPH + H+	C00535 + C00006 = C00280 + C00005 + C00080	0	280	535								PATH: rn00150 Androgen and estrogen metabolism	1.1.1.51	An16g06450	1.1.1.51	Anig08652 Anig08123	KO: K05296 3(or 17)beta-hydroxysteroid dehydrogenase
R01839	3beta-Hydroxyandrost-5-en-17-one:NADP+ 3-oxidoreductase	3beta-Hydroxyandrost-5-en-17-one + NADP+ = Androst-4-ene-3,17-dione + NADPH + H+	C01227 + C00006 = C00280 + C00005 + C00080	1	1227	280								PATH: rn00150 Androgen and estrogen metabolism	1.1.1.145	An15g03090 An18g05470	1.1.1.145	Anig08727 Anig04635	KO: K00070 3beta-hydroxy-delta5-steroid dehydrogenase KO: K01822 steroid delta-isomerase
R01840		Androst-4-ene-3,17-dione + H+ + Oxygen + NADPH = 19-Hydroxyandrost-4-ene-3,17-dione + NADP+ + H2O	C00280 + C00080 + C00007 + C00005 = C05290 + C00006 + C00001	1	280	5290								PATH: rn00150 Androgen and estrogen metabolism	1.14.13.-	An01g08500 An01g09760 An01g11280 An03g02320 An03g03330 An03g05310 An03g06390 An04g02970 An04g04680 An04g09550 An05g02570 An07g01870 An07g05610 An08g06720 An08g09760 An09g00590 An09g01070 An09g01440 An11g01750 An11g08030 An11g10200 An12g04370 An12g06490 An12g07380 An12g07390 An12g10250 An14g01258 An14g01260 An14g01660 An14g03430 An16g04210 An16g06500 An18g01350	1.14.13.-	Anig05399 Anig06978 Anig08766 Anig07281 Anig02479 Anig09182 Anig10101 Anig01442 Anig02330 Anig01116 Anig04020 Anig11963 Anig02494 Anig07749 Anig09399 Anig11474 Anig11227 Anig03687 Anig01513 Anig09746 Anig09586 Anig12669 Anig08325 Anig01115 Anig12133 Anig02687 Anig07761 Anig12545 Anig05858 Anig12916 Anig00783 Anig06463	KO: K00492
R01843	ATP:Sedoheptulose 7-phosphate 1-phosphotransferase	ATP + Sedoheptulose 7-phosphate = ADP + Sedoheptulose 1,7-bisphosphate	C00002 + C00281 = C00008 + C00447	1	281	447									2.7.1.11	An18g01670	2.7.1.11	Anig08924
R01845	Sedoheptulose 1,7-bisphosphate 1-phosphohydrolase	Sedoheptulose 1,7-bisphosphate + H2O = Sedoheptulose 7-phosphate + Orthophosphate	C00447 + C00001 = C00281 + C00009	1	447	281								PATH: rn00710 Carbon fixation	3.1.3.11	An04g05300	3.1.3.11	Anig13533	KO: K01100 sedoheptulose-bisphosphatase
R01846	CTP:Sedoheptulose 7-phosphate 1-phosphotransferase	CTP + Sedoheptulose 7-phosphate = CDP + Sedoheptulose 1,7-bisphosphate	C00063 + C00281 = C00112 + C00447	1	281	447									2.7.1.11	An18g01670	2.7.1.11	Anig08924
R01847	UTP:Sedoheptulose 7-phosphate 1-phosphotransferase	UTP + Sedoheptulose 7-phosphate = UDP + Sedoheptulose 1,7-bisphosphate	C00075 + C00281 = C00015 + C00447	1	281	447									2.7.1.11	An18g01670	2.7.1.11	Anig08924
R01848	ITP:Sedoheptulose 7-phosphate 1-phosphotransferase	ITP + Sedoheptulose 7-phosphate = IDP + Sedoheptulose 1,7-bisphosphate	C00081 + C00281 = C00104 + C00447	1	281	447									2.7.1.11	An18g01670	2.7.1.11	Anig08924
R01853	RCH2NH2:oxygen oxidoreductase(deaminating)(flavin-containing); RCH2NH2:oxygen oxidoreductase (deaminating) (copper-containing)	RCH2NH2 + H2O + Oxygen = RCHO + NH3 + H2O2	C00375 + C00001 + C00007 = C00285 + C00014 + C00027	0	375	285								PATH: rn00910 Nitrogen metabolism	1.4.3.4 1.4.3.6	An01g01840 An02g08270 An02g08370 An02g10920 An03g00730 An07g06400 An08g10800 An09g01550 An12g03290 An12g05210 An12g06010 An12g10150 An13g00710 An13g03560 An17g00010	1.4.3.4 1.4.3.6	Anig09581 Anig08595 Anig08247 Anig12812 Anig06861 Anig03614 Anig00624 Anig03824 Anig09913 Anig10151 Anig13231 Anig02257 Anig03712 Anig04349 Anig04088 Anig13829 Anig00224 Anig06488 Anig11228 Anig03864
R01856	dGTP triphosphohydrolase	dGTP + H2O = Deoxyguanosine + Triphosphate	C00286 + C00001 = C00330 + C00536	1	286	536	286	330						PATH: rn00230 Purine metabolism	3.1.5.1	An08g06130 An11g09620 An14g00010 An18g02210	3.1.5.1	Anig09178 Anig06323 Anig13013 Anig06895	KO: K01129 dGTPase
R01857	ATP:nucleoside-diphosphate phosphatransferase	ATP + dGDP = ADP + dGTP	C00002 + C00361 = C00008 + C00286	0	361	286								PATH: rn00230 Purine metabolism	2.7.4.6	An09g05870	2.7.4.6	Anig05085	KO: K00940 nucleoside-diphosphate kinase
R01858	dATP:pyruvate O2-phosphotransferase	dGDP + Phosphoenolpyruvate = dGTP + Pyruvate	C00361 + C00074 = C00286 + C00022	1	74	22	361	286						PATH: rn00230 Purine metabolism	2.7.1.40	An07g08990	2.7.1.40	Anig00736	KO: K00873 pyruvate kinase
R01859	Propanoyl-CoA:carbon-dioxide ligase (ADP-forming)	ATP + Propanoyl-CoA + HCO3- = ADP + Orthophosphate + (S)-2-Methyl-3-oxopropanoyl-CoA	C00002 + C00100 + C00288 = C00008 + C00009 + C00683	1	288	683	100	683						PATH: rn00280 Valine, leucine and isoleucine degradation PATH: rn00640 Propanoate metabolism	6.4.1.3	An07g04270 An15g02810 An15g02820 An15g02830	6.4.1.3	Anig13575 Anig04495 Anig04494 Anig04493	KO: K01964 propionyl-CoA carboxylase
R01863	Inosine:orthophosphate ribosyltransferase	Inosine + Orthophosphate = Hypoxanthine + alpha-D-Ribose 1-phosphate	C00294 + C00009 = C00262 + C00442	0	294	262	294	442						PATH: rn00230 Purine metabolism	2.4.2.1	An11g06110	2.4.2.1	Anig03675 Anig10626	KO: K00755 purine-nucleoside phosphorylase KO: K03783 purine-nucleoside phosphorylase KO: K03784 purine-nucleoside phosphorylase
R01867	(S)-Dihydroorotate:oxygen oxidoreductase	(S)-Dihydroorotate + Oxygen = Orotate + H2O2	C00337 + C00007 = C00295 + C00027	1	337	295								PATH: rn00240 Pyrimidine metabolism	1.3.3.1	An02g02910	1.3.3.1	Anig06788	KO: K00226 dihydroorotate oxidase KO: K00254 dihydroorotate dehydrogenase
R01869	(S)-Dihydroorotate:(acceptor) oxidoreductase; (S)-Dihydroorotate:NAD+ oxidoreductase	(S)-Dihydroorotate + NAD+ = Orotate + H+ + NADH	C00337 + C00003 = C00295 + C00080 + C00004	0	337	295								PATH: rn00240 Pyrimidine metabolism	1.3.1.14	An02g02910	1.3.1.14	Anig06788	KO: K00254 dihydroorotate dehydrogenase
R01870	Orotidine-5'-phosphate:pyrophosphate phosphoribosyltransferase	Orotidine 5'-phosphate + Pyrophosphate = Orotate + 5-Phospho-alpha-D-ribose 1-diphosphate	C01103 + C00013 = C00295 + C00119	0	1103	119	1103	295						PATH: rn00240 Pyrimidine metabolism	2.4.2.10	An04g08330 An12g03570	2.4.2.10	Anig03677 Anig02653	KO: K00762 orotate phosphoribosyltransferase
R01872	Quinate:NAD+ 5-oxidoreductase	Quinate + NAD+ = 3-Dehydroquinate + NADH + H+	C00296 + C00003 = C00944 + C00004 + C00080	0	296	944								PATH: rn00400 Phenylalanine, tyrosine and tryptophan biosynthesis	1.1.1.24	An03g03710 An04g08100	1.1.1.24	Anig01811 Anig04402
R01874	D-Cysteine sulfide-lyase (deaminating)	D-Cysteine + H2O = Hydrogen sulfide + NH3 + Pyruvate	C00793 + C00001 = C00283 + C00014 + C00022	1	793	22	793	283						PATH: rn00272 Cysteine metabolism	4.4.1.15	An09g05780	4.4.1.15	Anig04864	KO: K05396 D-cysteine desulfhydrase
R01878	Cytidine aminohydrolase	Cytidine + H2O = Uridine + NH3	C00475 + C00001 = C00299 + C00014	1	475	299								PATH: rn00240 Pyrimidine metabolism PATH: rn00910 Nitrogen metabolism	3.5.4.5	An03g02980 An03g06870	3.5.4.5	Anig12561 Anig10699	KO: K01489 cytidine deaminase
R01880	dGTP:uridine 5'-phosphotransferase	dGTP + Uridine = dGDP + UMP	C00286 + C00299 = C00361 + C00105	1	299	361	286	361						PATH: rn00240 Pyrimidine metabolism	2.7.1.48	An04g05800 An11g09320 An14g02790	2.7.1.48	Anig00799 Anig05728 Anig02552 Anig00446	KO: K00876 uridine kinase
R01887	gamma-Amino-gamma-cyanobutanoate aminohydrolase	gamma-Amino-gamma-cyanobutanoate + 2 H2O = Glutamate + NH3	C05715 + 2 C00001 = C00302 + C00014	1	5715	302								PATH: rn00460 Cyanoamino acid metabolism	3.5.5.1	An01g07510 An01g12090 An01g14550 An18g01740 An06g01960 An08g08940 An08g10150 An12g01260 An16g00550 An16g06210	3.5.5.1	Anig07412 Anig10838 Anig06045 Anig12354 Anig11994 Anig12151 Anig12543 Anig07466 Anig11448 Anig09622	KO: K01501 nitrilase
R01888	ATP:kanamycin O3'-phosphotransferase	ATP + Kanamycin = ADP + Kanamycin 3'-phosphate	C00002 + C00304 = C00008 + C03281	1	304	3281									2.7.1.95	An11g07000 An15g02610	2.7.1.95	Anig08574 Anig08826
R01890	CTP:choline-phosphate cytidylyltransferase	CTP + Choline phosphate = Pyrophosphate + CDPcholine	C00063 + C00588 = C00013 + C00307	1	588	307								PATH: rn00564 Glycerophospholipid metabolism	2.7.7.15	An08g00840	2.7.7.15	Anig10419	KO: K00968 choline-phosphate cytidylyltransferase
R01893	Ribitol:NAD+ 2-oxidoreductase	Ribitol + NAD+ = D-Ribulose + NADH	C00474 + C00003 = C00309 + C00004	0	474	309									1.1.1.56	An13g02310 An18g00010	1.1.1.56	Anig08122
R01895	D-Ribitol:NAD+ 2-oxidoreductase	D-Ribitol + NAD+ = D-Ribulose + NADH + H+	C05384 + C00003 = C00309 + C00004 + C00080	0	5384	309								PATH: rn00040 Pentose and glucuronate interconversions	1.1.1.56	An13g02310 An18g00010	1.1.1.56	Anig08122	KO: K00039 ribitol 2-dehydrogenase
R01896	Xylitol:NAD+ 2-oxidoreductase (D-xylulose-forming)	Xylitol + NAD+ = D-Xylulose + NADH + H+	C00379 + C00003 = C00310 + C00004 + C00080	0	379	310								PATH: rn00040 Pentose and glucuronate interconversions	1.1.1.9	An05g02260 An07g01320 An08g09380 An15g04610 An16g01700	1.1.1.9	Anig03456 Anig13981 Anig09711 Anig00986 Anig07788	KO: K05351 D-xylulose reductase
R01899	Isocitrate:NADP+ oxidoreductase (decarboxylating)	Isocitrate + NADP+ = Oxalosuccinate + NADPH + H+	C00311 + C00006 = C05379 + C00005 + C00080	0	311	5379								PATH: rn00020 Citrate cycle (TCA cycle)	1.1.1.42	An02g12430 An08g05580	1.1.1.42	Anig04114 Anig11862	KO: K00031 isocitrate dehydrogenase
R01900	Isocitrate hydro-lyase	Isocitrate = cis-Aconitate + H2O	C00311 = C00417 + C00001	0	311	417								PATH: rn00020 Citrate cycle (TCA cycle) PATH: rn00630 Glyoxylate and dicarboxylate metabolism PATH: rn00720 Reductive carboxylate cycle (CO2 fixation)	4.2.1.3	An02g11040 An08g10530 An09g03870 An15g07730 An16g05760	4.2.1.3	Anig07904 Anig13963 Anig00837 Anig07964 Anig12139	KO: K01680 aconitate hydratase
R01903	L-Arabitol:NAD+ 4-oxidoreductase (L-xylulose-forming)	L-Arabitol + NAD+ = L-Xylulose + NADH	C00532 + C00003 = C00312 + C00004	0	312	532								PATH: rn00040 Pentose and glucuronate interconversions	1.1.1.12	An01g10920	1.1.1.12	Anig13230
R01904	Xylitol:NADP+ 4-oxidoreductase (L-xylulose-forming)	Xylitol + NADP+ = L-Xylulose + NADPH	C00379 + C00006 = C00312 + C00005	0	379	312								PATH: rn00040 Pentose and glucuronate interconversions	1.1.1.10	An06g02000 An08g03060 An08g08370	1.1.1.10	Anig06863 Anig07155	KO: K03331 L-xylulose reductase
R01908	Oxalyl-CoA carboxy-lyase	Oxalyl-CoA = Formyl-CoA + CO2	C00313 = C00798 + C00011	1	313	798								PATH: rn00630 Glyoxylate and dicarboxylate metabolism	4.1.1.8	An16g07480 An16g07490	4.1.1.8	Anig10044	KO: K01577 oxalyl-CoA decarboxylase
R01909	ATP:pyridoxal 5'-phosphotransferase	ATP + Pyridoxine = ADP + Pyridoxine phosphate	C00002 + C00314 = C00008 + C00627	1	314	627								PATH: rn00750 Vitamin B6 metabolism	2.7.1.35	An01g05050	2.7.1.35	Anig04757	KO: K00868 pyridoxine kinase
R01911		Pyridoxine phosphate + H2O = Pyridoxine + Orthophosphate	C00627 + C00001 = C00314 + C00009	1	627	314								PATH: rn00750 Vitamin B6 metabolism	3.1.3.-	An01g03700 An01g03720 An02g01180 An02g07230 An02g11970 An03g02670 An03g05930 An04g03870 An06g00850 An08g01510 An08g02530 An08g11030 An11g05330 An12g01910 An14g05510 An18g03040	3.1.3.-	Anig06591 Anig02990 Anig06587 Anig11672 Anig05887 Anig13561 Anig02394 Anig03518 Anig13155 Anig08917 Anig03038 Anig06204 Anig06130 Anig13467 Anig00175 Anig00334	KO: K01112
R01916	N1-Acetylspermidine amidohydrolase	N1-Acetylspermidine + H2O = Acetate + Spermidine	C00612 + C00001 = C00033 + C00315	1	612	315	612	33							3.5.1.48	An07g08380 An16g01840	3.5.1.48	Anig08320 Anig03269
R01920	S-Adenosylmethioninamine:putrescine 3-aminopropyltransferase	S-Adenosylmethioninamine + Putrescine = 5'-Methylthioadenosine + Spermidine	C01137 + C00134 = C00170 + C00315	1	134	315	1137	170						PATH: rn00220 Urea cycle and metabolism of amino groups PATH: rn00330 Arginine and proline metabolism	2.5.1.16	An07g05160 An08g06560	2.5.1.16	Anig08268 Anig04826	KO: K00797 spermidine synthase
R01925	L-Carnitine hydro-lyase	L-Carnitine = 4-(Trimethylammonio)but-2-enoate + H2O	C00318 = C04114 + C00001	0	318	4114									4.2.1.89	An11g10300	4.2.1.89	Anig11076
R01926		Sphingosine + ATP = Sphingosine 1-phosphate + ADP	C00319 + C00002 = C06124 + C00008	1	319	6124								PATH: rn00600 Glycosphingolipid metabolism	2.7.1.91	An08g03280	2.7.1.91	Anig06158	KO: K04718 sphingosine kinase
R01931	Thiosulfate:cyanide sulfurtranserase	Thiosulfate + Hydrogen cyanide = Sulfite + Thiocyanate	C00320 + C01326 = C00094 + C01755	0	320	94	1326	1755							2.8.1.1	An03g05910 An07g00940 An12g01520 An12g01530	2.8.1.1	Anig00257 Anig06444 Anig10581
R01933	2-Oxoadipate:lipoamde 2-oxidoreductase(decarboxylating and acceptor-succinylating)	2-Oxoadipate + CoA + NAD+ = Glutaryl-CoA + CO2 + NADH + H+	C00322 + C00010 + C00003 = C00527 + C00011 + C00004 + C00080	1	322	527								PATH: rn00380 Tryptophan metabolism	1.2.4.2	An04g04750 An06g00390	1.2.4.2	Anig04849 Anig07156	KO: K00164 2-oxoglutarate dehydrogenase E1 component
R01934	(1R,2S)-1-hydroxybutane-1,2,4-tricarboxylate:NAD+ oxidoreductase (decarboxylating)	Homoisocitrate + NAD+ = 2-Oxoadipate + CO2 + NADH	C05662 + C00003 = C00322 + C00011 + C00004	0	5662	322									1.1.1.87	An15g02490	1.1.1.87	Anig04351
R01936		Oxaloglutarate = 2-Oxoadipate + CO2	C05533 = C00322 + C00011	1	5533	322								PATH: rn00300 Lysine biosynthesis	1.1.1.87	An15g02490	1.1.1.87	Anig04351	KO: K05824 homoisocitrate dehydrogenase
R01937		2-Aminomuconate + NADH + H+ + H2O = 2-Oxoadipate + NH3 + NAD+	C02220 + C00004 + C00080 + C00001 = C00322 + C00014 + C00003	1	2220	322								PATH: rn00380 Tryptophan metabolism	1.5.1.-	An02g07500 An12g07100	1.5.1.-	Anig08518 Anig02030	KO: K00300
R01938		2-Aminomuconate + NADPH + H+ + H2O = 2-Oxoadipate + NH3 + NADP+	C02220 + C00005 + C00080 + C00001 = C00322 + C00014 + C00006	1	2220	322								PATH: rn00380 Tryptophan metabolism	1.5.1.-	An02g07500 An12g07100	1.5.1.-	Anig08518 Anig02030	KO: K00300
R01939	L-2-Aminoadipate:2-oxoglutarate aminotransferase	L-2-Aminoadipate + 2-Oxoglutarate = 2-Oxoadipate + L-Glutamate	C00956 + C00026 = C00322 + C00025	0	26	25	956	322						PATH: rn00300 Lysine biosynthesis PATH: rn00310 Lysine degradation	2.6.1.39	An15g02460	2.6.1.39	Anig05245	KO: K00825 2-aminoadipate transaminase KO: K00838 aromatic amino acid aminotransferase I KO: K05825 2-aminoadipate transaminase
R01940	2-Oxoadipate:lipoamde 2-oxidoreductase(decarboxylating and acceptor-succinylating)	2-Oxoadipate + Lipoamide = S-Glutaryldihydrolipoamide + CO2	C00322 + C00248 = C06157 + C00011	1	322	6157	248	6157						PATH: rn00310 Lysine degradation	1.2.4.2	An04g04750 An06g00390	1.2.4.2	Anig04849 Anig07156	KO: K00164 2-oxoglutarate dehydrogenase E1 component
R01943	3,4-Dihydroxy-trans-cinnamate:CoA ligase (AMP-forming)	ATP + 3,4-Dihydroxy-trans-cinnamate + CoA = AMP + Pyrophosphate + Caffeoyl-CoA	C00002 + C01197 + C00010 = C00020 + C00013 + C00323	1	1197	323								PATH: rn00940 Stilbene, coumarine and lignin biosynthesis	6.2.1.12	An04g04330 An08g06100 An09g01820 An11g09710 An12g02430 An14g05630 An14g06700	6.2.1.12	Anig06425 Anig01440 Anig02046 Anig05410 Anig05920 Anig07364 Anig13320 Anig00790 Anig04283	KO: K01904 4-coumarate--CoA ligase
R01954	L-Citrulline:L-aspartate ligase (AMP-forming)	ATP + L-Citrulline + L-Aspartate = AMP + Pyrophosphate + N-(L-Arginino)succinate	C00002 + C00327 + C00049 = C00020 + C00013 + C03406	1	49	3406	327	3406						PATH: rn00220 Urea cycle and metabolism of amino groups PATH: rn00252 Alanine and aspartate metabolism PATH: rn00330 Arginine and proline metabolism	6.3.4.5	An12g01280 An15g02340	6.3.4.5	Anig05077 Anig02629	KO: K01940 argininosuccinate synthase
R01956	L-Kynurenine:2-oxoglutarate aminotransferase	L-Kynurenine + 2-Oxoglutarate = 4-(2-Aminophenyl)-2,4-dioxobutanoate + L-Glutamate	C00328 + C00026 = C01252 + C00025	1	26	25	328	1252						PATH: rn00380 Tryptophan metabolism	2.6.1.7	An02g10160 An09g00070	2.6.1.7	Anig06477	KO: K00816 kynurenine-oxoglutarate transaminase
R01958	N-Formylkynurenine amidohydrolase	Formylkynurenine + H2O = Formate + L-Kynurenine	C02406 + C00001 = C00058 + C00328	1	2406	328	2406	58						PATH: rn00380 Tryptophan metabolism	3.5.1.49	An07g05830	3.5.1.49	Anig07659	KO: K01432 arylformamidase KO: K01455 formamidase
R01960	L-Kynurenine,NADPH:oxygen oxidoreductase (3-hydroxylating)	L-Kynurenine + Oxygen + NADPH + H+ = 3-Hydroxy-L-kynurenine + NADP+ + H2O	C00328 + C00007 + C00005 + C00080 = C03227 + C00006 + C00001	1	328	3227								PATH: rn00380 Tryptophan metabolism	1.14.13.9	An01g08540 An07g09110	1.14.13.9	Anig10148 Anig12830	KO: K00486 kynurenine 3-monooxygenase
R01961	ATP:D-glucosamine phosphotransferase	ATP + D-Glucosamine = ADP + D-Glucosamine 6-phosphate	C00002 + C00329 = C00008 + C00352	1	329	352								PATH: rn00530 Aminosugars metabolism	2.7.1.1	An02g14380 An06g00380 An12g08610 An13g00510 An15g05940 An16g01620	2.7.1.1	Anig10488 Anig07157 Anig06094 Anig03416 Anig05337 Anig12979	KO: K00844 hexokinase
R01963	N-Sulfo-D-glucosamine sulfohydrolase	N-Sulfo-D-glucosamine + H2O = D-Glucosamine + Sulfate	C01075 + C00001 = C00329 + C00059	1	1075	59	1075	329							3.10.1.1	An07g01010	3.10.1.1	Anig04641
R01964	ITP:D-hexose 6-phosphotransferase	ITP + D-Glucosamine = IDP + D-Glucosamine 6-phosphate	C00081 + C00329 = C00104 + C00352	1	329	352									2.7.1.1	An02g14380 An06g00380 An12g08610 An13g00510 An15g05940 An16g01620	2.7.1.1	Anig10488 Anig07157 Anig06094 Anig03416 Anig05337 Anig12979
R01965	dATP:D-hexose 6-phosphotransferase	dATP + D-Glucosamine = dADP + D-Glucosamine 6-phosphate	C00131 + C00329 = C00206 + C00352	1	329	352	131	206							2.7.1.1	An02g14380 An06g00380 An12g08610 An13g00510 An15g05940 An16g01620	2.7.1.1	Anig10488 Anig07157 Anig06094 Anig03416 Anig05337 Anig12979
R01966		D-Glucosamine + D-Glucosaminide = D-Glucosaminide + H2O	C00329 + C06023 = C06023 + C00001	1	329	6023	6023	6023						PATH: rn00530 Aminosugars metabolism	3.2.1.-	An01g01340 An01g03340 An01g10930 An01g11970 An02g07590 An02g13240 An03g00500 An03g02960 An09g02240 An04g03680 An04g09650 An04g09700 An06g00810 An12g01800 An06g01510 An06g02070 An07g07530 An07g08640 An08g03030 An12g04610 An14g02670 An08g08370 An08g09610 An09g03300 An09g06260 An11g01540 An11g03210 An11g06320 An11g08700 An12g00340 An12g00950 An14g04200 An12g01850 An13g02510 An13g03710 An15g04570 An1…	3.2.1.-	Anig04607 Anig03006 Anig07646 Anig04790 Anig05847 Anig06997 Anig02680 Anig12559 Anig03842 Anig10358 Anig03598 Anig05230 Anig02213 Anig04527 Anig06272 Anig07905 Anig07469 Anig03001 Anig05055 Anig07155 Anig09759 Anig09149 Anig04912 Anig08164 Anig05996 Anig10427 Anig13283 Anig11950 Anig04129 Anig04741 Anig05993 Anig12740 Anig09727 Anig04080 Anig11389 Anig13940 Anig09180	KO: K01238
R01968	2'-Deoxyguanosine 5'-monophosphate phosphohydrolase	dGMP + H2O = Deoxyguanosine + Orthophosphate	C00362 + C00001 = C00330 + C00009	1	362	330								PATH: rn00230 Purine metabolism	3.1.3.5	An08g08080	3.1.3.5	Anig09516	KO: K01081 5'-nucleotidase
R01969	Deoxyguanosine:orthophosphate ribosyltransferase	Deoxyguanosine + Orthophosphate = Guanine + 2-Deoxy-D-ribose 1-phosphate	C00330 + C00009 = C00242 + C00672	1	330	242	330	672						PATH: rn00230 Purine metabolism	2.4.2.1	An11g06110	2.4.2.1	Anig03675 Anig10626	KO: K00755 purine-nucleoside phosphorylase KO: K00758 thymidine phosphorylase KO: K03783 purine-nucleoside phosphorylase KO: K03784 purine-nucleoside phosphorylase
R01974	Indol-3-yl-pyruvate carboxy-lyase	Indolepyruvate = Indole-3-acetaldehyde + CO2	C00331 = C00637 + C00011	1	331	637								PATH: rn00380 Tryptophan metabolism	4.1.1.74	An09g01030	4.1.1.74	Anig10851	KO: K04103 indolepyruvate decarboxylase
R01975	(S)-3-Hydroxybutanoyl-CoA:NAD+ oxidoreductase	(S)-3-Hydroxybutanoyl-CoA + NAD+ = Acetoacetyl-CoA + NADH	C01144 + C00003 = C00332 + C00004	0	332	1144								PATH: rn00071 Fatty acid metabolism PATH: rn00310 Lysine degradation PATH: rn00380 Tryptophan metabolism PATH: rn00650 Butanoate metabolism	1.1.1.35	An01g09740 An11g08060 An02g04110 An11g01390 An12g03260 An12g04990 An14g00990 An19g00140	1.1.1.35	Anig04195 Anig08802 Anig00847 Anig04604 Anig12536 Anig06489 Anig06519 Anig09330 Anig10096	KO: K00022 3-hydroxyacyl-CoA dehydrogenase KO: K07516 3-hydroxyacyl-CoA dehydrogenase
R01976	(S)-3-Hydroxybutanoyl-CoA:NADP+ oxidoreductase	(S)-3-Hydroxybutanoyl-CoA + NADP+ = Acetoacetyl-CoA + NADPH	C01144 + C00006 = C00332 + C00005	0	332	1144								PATH: rn00650 Butanoate metabolism	1.1.1.157	An01g09740 An11g08060 An04g02170 An08g09450 An11g08440 An14g00430	1.1.1.157	Anig04195 Anig08802 Anig01689 Anig05530 Anig01130 Anig00154	KO: K00074 3-hydroxybutyryl-CoA dehydrogenase
R01977	(R)-3-Hydroxybutanoyl-CoA:NADP+ oxidoreductase	(R)-3-Hydroxybutanoyl-CoA + NADP+ = Acetoacetyl-CoA + NADPH	C03561 + C00006 = C00332 + C00005	0	332	3561								PATH: rn00650 Butanoate metabolism	1.1.1.36	An02g11820 An12g07490 An19g00390	1.1.1.36	Anig01005 Anig10939 Anig12667	KO: K00023 acetoacetyl-CoA reductase
R01978	(S)-3-Hydroxy-3-methylglutaryl-CoA acetoacetyl-CoA-lyase (CoA-acetylating)	(S)-3-Hydroxy-3-methylglutaryl-CoA + CoA = Acetyl-CoA + H2O + Acetoacetyl-CoA	C00356 + C00010 = C00024 + C00001 + C00332	0	356	24	356	332						PATH: rn00072 Synthesis and degradation of ketone bodies PATH: rn00280 Valine, leucine and isoleucine degradation PATH: rn00650 Butanoate metabolism	2.3.3.10	An02g06320 An07g04260	2.3.3.10	Anig00482 Anig02916	KO: K01641 hydroxymethylglutaryl-CoA synthase
R01982	Poly(1,4-alpha-D-galacturonate) galacturonohydrolase	Pectate + H2O = D-Galacturonate + Pectate	C00470 + C00001 = C00333 + C00470	1	470	333	470	470						PATH: rn00500 Starch and sucrose metabolism	3.2.1.15 3.2.1.67	An01g11520 An01g14650 An01g14670 An16g06990 An02g04900 An02g12450 An03g02080 An03g06740 An04g09700 An05g02440 An06g02070 An07g01000 An09g03260 An09g05920 An11g04040 An11g06320 An12g00950 An14g04200 An12g07500 An15g05370 An18g04800 An18g04810	3.2.1.15 3.2.1.67	Anig03656 Anig07401 Anig11928 Anig00400 Anig09842 Anig06167 Anig13536 Anig13791 Anig05230 Anig13250 Anig06272 Anig08448 Anig01721 Anig10960 Anig05996 Anig13283 Anig11950 Anig10938 Anig05519 Anig04651 Anig00522 Anig05624 Anig11111	KO: K01184 polygalacturonase KO: K01213 galacturan 1,4-alpha-galacturonidase
R01986	4-Aminobutyraldehyde:NAD+ oxidoreductase	4-Aminobutanal + NADP+ + H2O = 4-Aminobutanoate + NADPH	C00555 + C00006 + C00001 = C00334 + C00005	1	555	334								PATH: rn00330 Arginine and proline metabolism	1.2.1.3	An01g00620 An14g02870 An01g09260 An01g15170 An04g03400 An08g07290 An08g08510 An08g10820 An09g00250 An10g00850 An15g05890 An17g00970 An18g04130	1.2.1.3	Anig13121 Anig06530 Anig03830 Anig13971 Anig08086 Anig13385 Anig02351 Anig05427 Anig12076 Anig02606 Anig01575 Anig00935 Anig06838 Anig08882 Anig01458	KO: K00128 aldehyde dehydrogenase (NAD+)
R01993	(S)-Dihydroorotate amidohydrolase	(S)-Dihydroorotate + H2O = N-Carbamoyl-L-aspartate	C00337 + C00001 = C00438	0	337	438								PATH: rn00240 Pyrimidine metabolism	3.5.2.3	An01g10650 An14g03370	3.5.2.3	Anig11310 Anig10799	KO: K01465 dihydroorotase
R02003	Geranyl-diphosphate:isopentenyl-diphosphate geranyltrans-transferase	Geranyl diphosphate + Isopentenyl diphosphate = Pyrophosphate + trans,trans-Farnesyl diphosphate	C00341 + C00129 = C00013 + C00448	1	341	448	129	448						PATH: rn00100 Biosynthesis of steroids PATH: rn00900 Terpenoid biosynthesis	2.5.1.1 2.5.1.10 2.5.1.29	An02g10350 An03g00860 An03g02060 An04g04640 An06g02090 An06g02620 An08g04660 An08g06160 An08g10830 An11g02500 An12g01890 An15g07030 An16g01670	2.5.1.29 2.5.1.10 2.5.1.1	Anig13538 Anig07579 Anig12959 Anig07701 Anig05761 Anig01787 Anig05426 Anig11745 Anig08301 Anig00077 Anig12974 Anig03223	KO: K00795 geranyltranstransferase KO: K00804 geranylgeranyl pyrophosphate synthetase
R02016	NADPH:oxidized-thioredoxin oxidoreductase	Oxidized thioredoxin + NADPH + H+ = Thioredoxin + NADP+	C00343 + C00005 + C00080 = C00342 + C00006	1	343	342								PATH: rn00240 Pyrimidine metabolism	1.8.1.9	An01g08570	1.8.1.9	Anig12912	KO: K00384 thioredoxin reductase (NADPH)
R02017	2'-Deoxyadenosine 5'-diphosphate:oxidized-thioredoxin 2'-oxidoreductase	Thioredoxin + ADP = dADP + Oxidized thioredoxin + H2O	C00342 + C00008 = C00206 + C00343 + C00001	1	342	343	342	206						PATH: rn00230 Purine metabolism	1.17.4.1	An04g01080 An14g06870	1.17.4.1	Anig11487 Anig03969	KO: K00524 ribonucleoside-diphosphate reductase
R02018	2'-Deoxyuridine 5'-diphosphate:oxidized-thioredoxin 2'-oxidoreductase	Thioredoxin + UDP = dUDP + Oxidized thioredoxin + H2O	C00342 + C00015 = C01346 + C00343 + C00001	1	342	1346								PATH: rn00240 Pyrimidine metabolism	1.17.4.1	An04g01080 An14g06870	1.17.4.1	Anig11487 Anig03969	KO: K00524 ribonucleoside-diphosphate reductase
R02019	2'-Deoxyguanosine 5'-diphosphate:oxidized-thioredoxin 2'-oxidoreductase	GDP + Thioredoxin = dGDP + Oxidized thioredoxin + H2O	C00035 + C00342 = C00361 + C00343 + C00001	1	342	343	342	361						PATH: rn00230 Purine metabolism	1.17.4.1	An04g01080 An14g06870	1.17.4.1	Anig11487 Anig03969	KO: K00524 ribonucleoside-diphosphate reductase
R02021	Adenosine 3',5'-bisphosphate,sulfite:oxidized-thioredoxin oxidoreductase (3'-phosphoadenosine-5'-phosphosulfate -forming)	Thioredoxin + 3'-Phosphoadenylyl sulfate = Oxidized thioredoxin + Sulfite + Adenosine 3',5'-bisphosphate + H+	C00342 + C00053 = C00343 + C00094 + C00054 + C00080	1	342	343	53	94	53	54				PATH: rn00920 Sulfur metabolism	1.8.4.8	An11g09780	1.8.4.8	Anig07860	KO: K00390 phosphoadenosine phosphosulfate reductase
R02024	2'-Deoxycytidine diphosphate:oxidized-thioredoxin 2'-oxidoreductase	Thioredoxin + CDP = dCDP + Oxidized thioredoxin + H2O	C00342 + C00112 = C00705 + C00343 + C00001	1	112	705								PATH: rn00240 Pyrimidine metabolism	1.17.4.1	An04g01080 An14g06870	1.17.4.1	Anig11487 Anig03969	KO: K00524 ribonucleoside-diphosphate reductase
R02026	O-Acetyl-L-homoserine acetate-lyase (adding methanethiol)	O-Acetyl-L-homoserine + Thiosulfate + Thioredoxin + H+ = L-Homocysteine + Sulfite + Oxidized thioredoxin + Acetate	C01077 + C00320 + C00342 + C00080 = C00155 + C00094 + C00343 + C00033	1	320	94	1077	155	1077	33				PATH: rn00271 Methionine metabolism	2.5.1.49	An09g06710	2.5.1.49	Anig05418	KO: K01739 cystathionine gamma-synthase KO: K01740 O-acetylhomoserine (thiol)-lyase
R02027	Phosphatidylglycerol cholinephosphohydrolase	Phosphatidylglycerol + H2O = 1,2-Diacyl-sn-glycerol + sn-Glycerol 3-phosphate	C00344 + C00001 = C00641 + C00093	1	344	641	344	93						PATH: rn00564 Glycerophospholipid metabolism	3.1.4.3	An01g04530 An01g11130 An01g14940 An03g06650 An04g07160 An08g01180 An11g01640 An13g03600	3.1.4.3	Anig02489 Anig08820 Anig11638 Anig00584 Anig12240 Anig02114 Anig00688 Anig02991	KO: K01114 phospholipase C
R02030		Phosphatidylglycerol + CDPdiacylglycerol = Cardiolipin + CMP	C00344 + C00269 = C05980 + C00055	1	344	5980	269	5980						PATH: rn00564 Glycerophospholipid metabolism	2.7.8.-	An01g09480 An15g01020 An16g07870	2.7.8.-	Anig09071 Anig05042 Anig08060	KO: K06131 cardiolipin synthase KO: K06132 putative cardiolipin synthase
R02032	6-Phospho-2-dehydro-D-gluconate:NAD+ 2-oxidoreductase	6-Phospho-2-dehydro-D-gluconate + NADH + H+ = 6-Phospho-D-gluconate + NAD+	C01218 + C00004 + C00080 = C00345 + C00003	1	1218	345								PATH: rn00030 Pentose phosphate pathway	1.1.1.43	An11g02040	1.1.1.43	Anig04813	KO: K00032 phosphogluconate 2-dehydrogenase
R02034	6-Phospho-D-gluconate:NADP+ 2-oxidoreductase	6-Phospho-2-dehydro-D-gluconate + NADPH + H+ = 6-Phospho-D-gluconate + NADP+	C01218 + C00005 + C00080 = C00345 + C00006	1	1218	345								PATH: rn00030 Pentose phosphate pathway PATH: rn00480 Glutathione metabolism	1.1.1.43	An11g02040	1.1.1.43	Anig04813	KO: K00032 phosphogluconate 2-dehydrogenase
R02035	6-Phospho-D-glucono-1,5-lactone lactonohydrolase	D-Glucono-1,5-lactone 6-phosphate + H2O = 6-Phospho-D-gluconate	C01236 + C00001 = C00345	0	345	1236								PATH: rn00030 Pentose phosphate pathway	3.1.1.31	An01g05150 An16g00010	3.1.1.31	Anig00812 Anig07098	KO: K01057 6-phosphogluconolactonase
R02038	CTP:ethanolamine-phosphate cytidylyltransferase	CTP + Ethanolamine phosphate = Pyrophosphate + CDPethanolamine	C00063 + C00346 = C00013 + C00570	1	346	570								PATH: rn00564 Glycerophospholipid metabolism	2.7.7.14	An04g00140	2.7.7.14	Anig03198	KO: K00967 ethanolamine-phosphate cytidylyltransferase
R02047	3-Hydroxy-2-methylpropanoate:NAD+ oxidoreductase	3-Hydroxy-2-methylpropanoate + NAD+ = 2-Methyl-3-oxopropanoate + NADH	C01188 + C00003 = C00349 + C00004	0	1188	349									1.1.1.31	An01g00450 An02g03630 An02g03640 An08g07890 An12g05870 An14g04420	1.1.1.31	Anig01715 Anig11798 Anig10461 Anig11505 Anig06337 Anig06462 Anig00764
R02051	Phosphatidylethanolamine phosphatidohydrolase	Phosphatidylethanolamine + H2O = Ethanolamine + Phosphatidate	C00350 + C00001 = C00189 + C00416	1	350	416	350	189						PATH: rn00564 Glycerophospholipid metabolism	3.1.4.4	An07g02240 An11g11010 An15g07040	3.1.4.4	Anig11573 Anig11888 Anig01471 Anig01263 Anig11572	KO: K01115 phospholipase D
R02052	Phosphatidylethanolamine cholinephosphohydrolase	Phosphatidylethanolamine + H2O = 1,2-Diacyl-sn-glycerol + Ethanolamine phosphate	C00350 + C00001 = C00641 + C00346	1	350	641	350	346						PATH: rn00260 Glycine, serine and threonine metabolism PATH: rn00564 Glycerophospholipid metabolism	3.1.4.3	An01g04530 An01g11130 An01g14940 An03g06650 An04g07160 An08g01180 An11g01640 An13g03600	3.1.4.3	Anig02489 Anig08820 Anig11638 Anig00584 Anig12240 Anig02114 Anig00688 Anig02991	KO: K01114 phospholipase C
R02053	Phosphatidylethanolamine 2-acylhydrolase	Phosphatidylethanolamine + H2O = 1-Acyl-sn-glycero-3-phosphoethanolamine + Fatty acid	C00350 + C00001 = C04438 + C00162	1	350	162	350	4438						PATH: rn00564 Glycerophospholipid metabolism	3.1.1.4	An01g14940 An02g04040 An04g03360 An08g08490 An08g12250 An12g06690	3.1.1.4	Anig11638 Anig08350 Anig04700 Anig10389	KO: K01047 phospholipase A2
R02054	Phosphatidylethanolamine 1-acylhydrolase	Phosphatidylethanolamine + H2O = 2-Acyl-sn-glycero-3-phosphoethanolamine + Fatty acid	C00350 + C00001 = C05973 + C00162	1	350	162	350	5973						PATH: rn00564 Glycerophospholipid metabolism	3.1.1.32	An15g05710	3.1.1.32	Anig05415	KO: K01058 phospholipase A1
R02055	Phsophatidyl-L-serine carboxy-lyase	Phosphatidylserine = Phosphatidylethanolamine + CO2	C02737 = C00350 + C00011	1	2737	350								PATH: rn00260 Glycine, serine and threonine metabolism PATH: rn00564 Glycerophospholipid metabolism	4.1.1.65	An01g14110 An03g02830 An04g10280 An09g04710 An12g00910 An14g01880	4.1.1.65	Anig08283 Anig11456 Anig12096 Anig07960 Anig03046 Anig01314 Anig00207	KO: K01613 phosphatidylserine decarboxylase
R02056	S-Adenosyl-L-methionine:phosphatidylethanolamine N-methyltransferase	S-Adenosyl-L-methionine + Phosphatidylethanolamine = S-Adenosyl-L-homocysteine + Phosphatidyl-N-methylethanolamine	C00019 + C00350 = C00021 + C01241	1	350	1241								PATH: rn00260 Glycine, serine and threonine metabolism PATH: rn00564 Glycerophospholipid metabolism	2.1.1.17	An15g06310	2.1.1.17	Anig07427	KO: K00551 phosphatidylethanolamine N-methyltransferase
R02057	CDPethanolamine:1,2-diacylglycerol ethanolaminephosphotransferase	CDPethanolamine + 1,2-Diacyl-sn-glycerol = CMP + Phosphatidylethanolamine	C00570 + C00641 = C00055 + C00350	1	641	350	570	350						PATH: rn00564 Glycerophospholipid metabolism	2.7.8.1	An11g09660 An16g07870	2.7.8.1	Anig00568 Anig08060	KO: K00993 ethanolaminephosphotransferase
R02058	Acetyl-CoA:D-glucosamine-6-phosphate N-acetyltransferase	Acetyl-CoA + D-Glucosamine 6-phosphate = CoA + N-Acetyl-D-glucosamine 6-phosphate	C00024 + C00352 = C00010 + C00357	0	352	357	24	357						PATH: rn00251 Glutamate metabolism PATH: rn00530 Aminosugars metabolism	2.3.1.4	An12g07840	2.3.1.4	Anig07723	KO: K00621 glucosamine-phosphate N-acetyltransferase
R02059	N-Acetyl-D-glucosamine-6-phosphate amidohydrolase	N-Acetyl-D-glucosamine 6-phosphate + H2O = D-Glucosamine 6-phosphate + Acetate	C00357 + C00001 = C00352 + C00033	1	357	33	357	352						PATH: rn00530 Aminosugars metabolism	3.5.1.25	An16g09040	3.5.1.25	Anig03308	KO: K01443 N-acetylglucosamine-6-phosphate deacetylase
R02061	trans,trans-Farnesyl-diphosphate:isopentenyl-diphosphate farnesyltranstransferase	trans,trans-Farnesyl diphosphate + Isopentenyl diphosphate = Pyrophosphate + Geranylgeranyl diphosphate	C00448 + C00129 = C00013 + C00353	1	448	353	129	353						PATH: rn00100 Biosynthesis of steroids PATH: rn00900 Terpenoid biosynthesis	2.5.1.29	An03g00860 An03g02060 An06g02090 An06g02620 An08g04660 An08g10830 An11g02500 An12g01890 An15g07030	2.5.1.29	Anig13538 Anig12959 Anig07701 Anig05761 Anig05426 Anig11745 Anig08301 Anig00077	KO: K00804 geranylgeranyl pyrophosphate synthetase
R02065	Geranylgeranyl-diphosphate:geranylgeranyl-diphosphate geranylgeranyltransferase	2 Geranylgeranyl diphosphate = Pyrophosphate + Prephytoene diphosphate + H+	2 C00353 = C00013 + C03427 + C00080	1	353	3427								PATH: rn00100 Biosynthesis of steroids PATH: rn00900 Terpenoid biosynthesis	2.5.1.32	An07g00800 An13g01040 An18g06340	2.5.1.32	Anig08112 Anig08231 Anig09552	KO: K02291 phytoene synthase
R02068	ent-Copalyl-diphosphate lyase	Geranylgeranyl diphosphate = ent-Copalyl diphosphate	C00353 = C06089	1	353	6089								PATH: rn00904 Diterpenoid biosynthesis	5.5.1.13	An18g02710	5.5.1.13	Anig01328	KO: K04120 ent-copalyl diphosphate synthase
R02070	D-Fructose-1,6-bisphosphate 1-phosphohydrolase	D-Fructose 1,6-bisphosphate + H2O = beta-D-Fructose 6-phosphate + Orthophosphate	C00354 + C00001 = C00085 + C00009	1	354	85									3.1.3.11	An04g05300	3.1.3.11	Anig13533
R02078	L-Tyrosine,L-dopa:oxygen oxidoreductase	3,4-Dihydroxy-L-phenylalanine + L-Tyrosine + Oxygen = Dopaquinone + 3,4-Dihydroxy-L-phenylalanine + H2O	C00355 + C00082 + C00007 = C00822 + C00355 + C00001	1	82	355	355	822						PATH: rn00350 Tyrosine metabolism	1.14.18.1	An01g09220 An09g02980 An09g05130 An12g01670 An15g07670 An19g00230	1.14.18.1	Anig01233 Anig11341 Anig12716 Anig09301 Anig06964	KO: K00505 tyrosinase
R02080	3-Hydroxy-L-tyrosine carboxy-lyase	3,4-Dihydroxy-L-phenylalanine = 4-(2-Aminoethyl)-1,2-benzenediol + CO2	C00355 = C03758 + C00011	1	355	3758								PATH: rn00350 Tyrosine metabolism	4.1.1.28 4.1.1.25	An01g02000 An06g00990 An01g11320 An11g04720 An11g08250	4.1.1.28 4.1.1.25	Anig10996 Anig07007 Anig01887 Anig02575 Anig05075	KO: K01592 tyrosine decarboxylase KO: K01593 aromatic-L-amino-acid decarboxylase
R02082	(R)-Mevalonate:NADP+ oxidoreductase (CoA acylating)	(S)-3-Hydroxy-3-methylglutaryl-CoA + 2 NADPH = (R)-Mevalonate + CoA + 2 NADP+	C00356 + 2 C00005 = C00418 + C00010 + 2 C00006	1	356	418								PATH: rn00100 Biosynthesis of steroids	1.1.1.34	An04g00610 An07g08280 An09g03240 An13g04000	1.1.1.34	Anig07882 Anig06082 Anig12661 Anig00777 Anig10932	KO: K00021 3-hydroxy-3-methylglutaryl-CoA reductase
R02086	N-Acetyl-D-glucosamine 1-phosphate 1,6-phosphomutase	N-Acetyl-D-glucosamine 6-phosphate = N-Acetyl-D-glucosamine 1-phosphate	C00357 = C04256	0	357	4256								PATH: rn00530 Aminosugars metabolism	5.4.2.3	An18g05160 An18g05170	5.4.2.3	Anig10403	KO: K01836 phosphoacetylglucosamine mutase
R02088	2'-Deoxyadenosine 5'-monophosphate phosphohydrolase	dAMP + H2O = Deoxyadenosine + Orthophosphate	C00360 + C00001 = C00559 + C00009	1	360	559								PATH: rn00230 Purine metabolism	3.1.3.5	An08g08080	3.1.3.5	Anig09516	KO: K01081 5'-nucleotidase
R02090	ATP:(d)GMP phosphotransferase	ATP + dGMP = ADP + dGDP	C00002 + C00362 = C00008 + C00361	1	362	361								PATH: rn00230 Purine metabolism	2.7.4.8	An01g07070 An08g00290 An08g00300	2.7.4.8	Anig00612 Anig05387	KO: K00942 guanylate kinase
R02091	dGTP:cytidine 5'-phosphotransferase	dGTP + Cytidine = dGDP + CMP	C00286 + C00475 = C00361 + C00055	1	475	361	286	361						PATH: rn00240 Pyrimidine metabolism	2.7.1.48	An04g05800 An11g09320 An14g02790	2.7.1.48	Anig00799 Anig05728 Anig02552 Anig00446	KO: K00876 uridine kinase
R02092	dTDP diphosphohydrolase	dTDP + H2O = dTMP + Orthophosphate	C00363 + C00001 = C00364 + C00009	1	363	364								PATH: rn00240 Pyrimidine metabolism	3.6.1.5	An14g02370	3.6.1.5	Anig06144	KO: K01510 apyrase
R02093	ATP:nucleoside-diphosphate phosphatransferase	ATP + dTDP = ADP + dTTP	C00002 + C00363 = C00008 + C00459	1	363	459								PATH: rn00240 Pyrimidine metabolism	2.7.4.6	An09g05870	2.7.4.6	Anig05085	KO: K00940 nucleoside-diphosphate kinase
R02094	ATP:dTMP phosphotransferase	ATP + dTMP = ADP + dTDP	C00002 + C00364 = C00008 + C00363	1	364	363								PATH: rn00240 Pyrimidine metabolism	2.7.4.9	An02g13370 An09g05840	2.7.4.9	Anig00760 Anig04159	KO: K00943 dTMP kinase
R02095	dTTP nucleotidohydrolase	dTTP + H2O = dTDP + Orthophosphate	C00459 + C00001 = C00363 + C00009	1	459	363								PATH: rn00240 Pyrimidine metabolism	3.6.1.5	An14g02370	3.6.1.5	Anig06144	KO: K01510 apyrase
R02096	dTTP:cytidine 5'-phosphotransferase	dTTP + Cytidine = dTDP + CMP	C00459 + C00475 = C00363 + C00055	1	475	363	459	363						PATH: rn00240 Pyrimidine metabolism	2.7.1.48	An04g05800 An11g09320 An14g02790	2.7.1.48	Anig00799 Anig05728 Anig02552 Anig00446	KO: K00876 uridine kinase
R02097	dTTP:uridine 5'-phosphotransferase	dTTP + Uridine = dTDP + UMP	C00459 + C00299 = C00363 + C00105	1	299	363	459	363						PATH: rn00240 Pyrimidine metabolism	2.7.1.48	An04g05800 An11g09320 An14g02790	2.7.1.48	Anig00799 Anig05728 Anig02552 Anig00446	KO: K00876 uridine kinase
R02098	ATP:dTMP phosphotransferase	ATP + dUMP = ADP + dUDP	C00002 + C00365 = C00008 + C01346	1	365	1346								PATH: rn00240 Pyrimidine metabolism	2.7.4.9	An02g13370 An09g05840	2.7.4.9	Anig00760 Anig04159	KO: K00943 dTMP kinase
R02100	dUTP nucleotidohydrolase	dUTP + H2O = dUMP + Pyrophosphate	C00460 + C00001 = C00365 + C00013	1	460	365								PATH: rn00240 Pyrimidine metabolism	3.6.1.23	An01g05040 An09g05360	3.6.1.23	Anig03448 Anig13080	KO: K01519 nucleoside-triphosphate pyrophosphatase KO: K01520 dUTP pyrophosphatase
R02101	5,10-Methylenetetrahydrofolate:dUMP C-methyltransferase	dUMP + 5,10-Methylenetetrahydrofolate = Dihydrofolate + dTMP	C00365 + C00143 = C00415 + C00364	1	143	364	365	415						PATH: rn00240 Pyrimidine metabolism PATH: rn00670 One carbon pool by folate	2.1.1.45	An14g00570 An14g00580	2.1.1.45	Anig02758 Anig13372	KO: K00560 thymidylate synthase
R02103	Xanthine:NAD+ oxidoreductase	Xanthine + NAD+ + H2O = Urate + NADH	C00385 + C00003 + C00001 = C00366 + C00004	1	385	366								PATH: rn00230 Purine metabolism	1.17.1.4	An03g01530 An04g05440	1.17.1.4	Anig07564 Anig07931	KO: K00087 xanthine dehydrogenase
R02106	Urate:oxygen oxidoreductase	Urate + Oxygen + H2O = 5-Hydroxyisourate + H2O2	C00366 + C00007 + C00001 = C11821 + C00027	1	366	11821								PATH: rn00230 Purine metabolism	1.7.3.3	An02g06030 An03g02330	1.7.3.3	Anig00491 Anig07280	KO: K00365 urate oxidase
R02108	1,4-alpha-D-Glucan glucanohydrolase	Starch + H2O = Dextrin + Starch	C00369 + C00001 = C00721 + C00369	1	369	369	369	721						PATH: rn00500 Starch and sucrose metabolism	3.2.1.1	An01g13610 An09g03110 An02g03260 An04g06930 An05g02100 An11g03340 An12g06930 An09g03070 An09g03100 An12g02460 An13g03710 An15g07800 An15g07810	3.2.1.1	Anig13929 Anig13174 Anig01594 Anig01904 Anig06909 Anig13930 Anig01595 Anig05993 Anig10409 Anig00193 Anig00949 Anig01320 Anig10408 Anig06908 Anig00633 Anig08559	KO: K01176 alpha-amylase
R02109	Dextrin 6-alpha-D-glucanohydrolase	Starch + H2O = Amylose + alpha-D-Glucose	C00369 + C00001 = C00718 + C00031	0	369	31	369	718						PATH: rn00500 Starch and sucrose metabolism	3.2.1.33	An01g06120	3.2.1.33	Anig08108	KO: K01196 amylo-1,6-glucosidase
R02110	1,4-alpha-D-Glucan:1,4-alpha-D-glucan 6-alpha-D-(1,4-alpha-D-glucano)-transferase	Amylose = Starch	C00718 = C00369	1	718	369								PATH: rn00500 Starch and sucrose metabolism	2.4.1.18	An14g04190	2.4.1.18	Anig11949	KO: K00700 1,4-alpha-glucan branching enzyme
R02111	1,4-alpha-D-Glucan:orthophosphate alpha-D-glucosyltransferase	Starch + Orthophosphate = Amylose + D-Glucose 1-phosphate	C00369 + C00009 = C00718 + C00103	1	369	103	369	718						PATH: rn00500 Starch and sucrose metabolism	2.4.1.1	An08g05790	2.4.1.1	Anig02771	KO: K00688 starch phosphorylase
R02113	UDPglucose:sterol 3-O-beta-D-glucosyltransferase	UDPglucose + Sterol = UDP + Sterol 3-beta-D-glucoside	C00029 + C00370 = C00015 + C03641	1	29	3641	370	3641							2.4.1.173	An04g10340 An07g06610 An08g09120 An11g00680 An15g04860	2.4.1.173	Anig07937 Anig12380 Anig10527 Anig11325 Anig02248
R02114	Phosphatidylcholine:sterol O-acyltransferase	Phosphatidylcholine + Sterol = 1-Acyl-sn-glycero-3-phosphocholine + Steryl ester	C00157 + C00370 = C04230 + C01958	1	157	4230	370	1958						PATH: rn00564 Glycerophospholipid metabolism	2.3.1.43	An13g01090 An16g03640	2.3.1.43	Anig13313 Anig09355	KO: K00650 lecithin-cholesterol acyltransferase
R02115	Steryl-ester acylhydrolase	Steryl ester + H2O = Sterol + Fatty acid	C01958 + C00001 = C00370 + C00162	1	1958	162	1958	370							3.1.1.13	An06g00340 An08g03930 An12g07930 An12g09310	3.1.1.13	Anig09891 Anig03261 Anig04357 Anig10575
R02123	Retinal:NAD+ oxidoreductase	Retinal + NAD+ + H2O = Retinoate + NADH	C00376 + C00003 + C00001 = C00777 + C00004	1	376	777								PATH: rn00830 Retinol metabolism	1.2.1.36	An18g05090	1.2.1.36	Anig06673	KO: K07249 retinal dehydrogenase
R02124	Retinol:NAD+ oxidoreductase	Retinol + NAD+ = Retinal + NADH	C00473 + C00003 = C00376 + C00004	0	473	376								PATH: rn00830 Retinol metabolism	1.1.1.105	An15g01360	1.1.1.105	Anig08184	KO: K00061 retinol dehydrogenase
R02130	Steroid,hydrogen-donor:oxygen oxidoreductase (21-hydroxylating)	Steroid + Reduced acceptor + Oxygen = 21-Hydroxysteroid + Acceptor + H2O	C00377 + C00030 + C00007 = C02506 + C00028 + C00001	1	377	2506									1.14.99.10	An06g02660	1.14.99.10	Anig07791
R02131	Steroid,hydrogen-donor:oxygen oxidoreductase (17-alpha-hydroxylating)	Steroid + Reduced acceptor + Oxygen = 17-alpha-Hydroxysteroid + Acceptor + H2O	C00377 + C00030 + C00007 = C03336 + C00028 + C00001	1	377	3336									1.14.99.9	An03g00580 An06g02700 An10g00110 An16g01030	1.14.99.9	Anig07953 Anig07117 Anig10861 Anig07829
R02135		Thiamin monophosphate + H2O = Thiamin + Orthophosphate	C01081 + C00001 = C00378 + C00009	1	1081	378								PATH: rn00730 Thiamine metabolism	3.1.3.-	An01g03700 An01g03720 An02g01180 An02g07230 An02g11970 An03g02670 An03g05930 An04g03870 An06g00850 An08g01510 An08g02530 An08g11030 An11g05330 An12g01910 An14g05510 An18g03040	3.1.3.-	Anig06591 Anig02990 Anig06587 Anig11672 Anig05887 Anig13561 Anig02394 Anig03518 Anig13155 Anig08917 Anig03038 Anig06204 Anig06130 Anig13467 Anig00175 Anig00334	KO: K01112
R02141		Xanthine + H2O = 5-Ureido-4-imidazole carboxylate	C00385 + C00001 = C05515	1	385	5515								PATH: rn00230 Purine metabolism	3.5.2.-	An01g01110 An01g10650 An02g00170 An06g00660 An07g00380	3.5.2.-	Anig00645 Anig11310 Anig11385 Anig00705 Anig09702	KO: K01475
R02143	Xanthosine ribohydrolase	Xanthosine + H2O = Xanthine + D-Ribose	C01762 + C00001 = C00385 + C00121	1	1762	121	1762	385						PATH: rn00230 Purine metabolism	3.2.2.1	An08g03980 An18g04340	3.2.2.1	Anig05181 Anig07285	KO: K01239 purine nucleosidase
R02147	Guanosine:orthophosphate ribosyltransferase	Guanosine + Orthophosphate = Guanine + alpha-D-Ribose 1-phosphate	C00387 + C00009 = C00242 + C00442	1	387	242	387	442						PATH: rn00230 Purine metabolism	2.4.2.1	An11g06110	2.4.2.1	Anig03675 Anig10626	KO: K00755 purine-nucleoside phosphorylase KO: K03783 purine-nucleoside phosphorylase KO: K03784 purine-nucleoside phosphorylase
R02150	1H-Imidazole-4-ethanamine:oxygen oxidoreductase (deaminating) (copper-containing)	1H-Imidazole-4-ethanamine + Oxygen + H2O = Imidazole-4-acetaldehyde + NH3 + H2O2	C00388 + C00007 + C00001 = C05130 + C00014 + C00027	1	388	5130								PATH: rn00340 Histidine metabolism PATH: rn00910 Nitrogen metabolism	1.4.3.6	An02g10920 An03g00730 An07g06400 An09g01550 An13g00710 An17g00010	1.4.3.6	Anig12812 Anig06861 Anig03824 Anig04349 Anig13829 Anig00224 Anig06488 Anig03864	KO: K00276 copper amine oxidase
R02152		1H-Imidazole-4-ethanamine + Acetyl-CoA = 4-(beta-Acetylaminoethyl)imidazole + CoA	C00388 + C00024 = C05135 + C00010	1	24	5135	388	5135						PATH: rn00340 Histidine metabolism	2.3.1.-	An01g01130 An01g01160 An01g02030 An03g06380 An01g04410 An01g06930 An01g06950 An01g08160 An01g10570 An01g11140 An01g12040 An01g13130 An02g03510 An02g05000 An02g08570 An02g09430 An11g05570 An03g01820 An09g01860 An03g05140 An11g04280 An12g02730 An15g07920 An04g04340 An11g09720 An04g05840 An04g05930 An04g09530 An04g09830 An05g00200 An05g02370 An07g01030 An07g09770 An12g05630 An08g00020 An08g00030 An0…	2.3.1.-	Anig05301 Anig13346 Anig05046 Anig13306 Anig09342 Anig09669 Anig03463 Anig01177 Anig04940 Anig13136 Anig04432 Anig06087 Anig01779 Anig01370 Anig04244 Anig08562 Anig13934 Anig07227 Anig10154 Anig07899 Anig05179 Anig10210 Anig05449 Anig10492 Anig06426 Anig04017 Anig03373 Anig05420 Anig04142 Anig09089 Anig01967 Anig11581 Anig03203 Anig06476 Anig03844 Anig07199 Anig13056 Anig05523 Anig11753 Anig08999…	KO: K00680 KO: K03823 acetyltransferase KO: K03824 putative acetyltransferase KO: K03825 putative acetyltransferase KO: K03826 putative acetyltransferase KO: K03827 putative acetyltransferase KO: K03828 putative acetyltransferase KO: K03829 putative acetyltransferase KO: K03830 putative acetyltransferase
R02156	Quercetin:oxygen 2,3-oxidoreductase (decyclizing)	Quercetin + Oxygen = 2-Protocatechoylphloroglucinolcarboxylate + CO	C00389 + C00007 = C04524 + C00237	1	389	237	389	4524							1.13.11.24	An01g01560 An03g04760	1.13.11.24	Anig11525 Anig05186 Anig05185
R02157	S-Adenosyl-L-methionine:3,5,7,3',4'-pentahydroxyfavone 3-O-methyltransferase	S-Adenosyl-L-methionine + Quercetin = S-Adenosyl-L-homocysteine + 3',4',5,7-Tetrahydroxy-3-methoxyflavone	C00019 + C00389 = C00021 + C04443	1	389	4443								PATH: rn00941 Flavonoid biosynthesis	2.1.1.76	An01g00880 An01g15010 An03g05430 An02g00810 An03g05990 An09g00220 An16g01250 An16g08530	2.1.1.76	Anig07375 Anig13413 Anig08911 Anig00841 Anig08216 Anig08885 Anig07045 Anig10746	KO: K05279 flavonol 3-O-methyltransferase
R02161	Ubiquinol:ferricytochrome-c oxidoreductase	Ubiquinol + 2 Ferricytochrome c = Ubiquinone + 2 Ferrocytochrome c	C00390 + 2 C00125 = C00399 + 2 C00126	0	390	399								PATH: rn00190 Oxidative phosphorylation	1.10.2.2	An01g06180 An01g12210 An04g01200 An04g05220 An08g06550 An09g06650 An14g04080	1.10.2.2	Anig07569 Anig02297 Anig03886 Anig07261 Anig01166 Anig00988 Anig03443 Anig08547 Anig11096	KO: K00410 ubiquinol-cytochrome c reductase KO: K00411 ubiquinol-cytochrome c reductase iron-sulfur subunit KO: K00412 ubiquinol-cytochrome c reductase cytochrome b subunit KO: K00413 ubiquinol-cytochrome c reductase cytochrome c1 subunit KO: K00414 ubiquinol-cytochrome c reductase core subunit 1 KO: K00415 ubiquinol-cytochrome c reductase core subunit 2 KO: K00416 ubiquinol-cytochrome c reductas…
R02163	NADH:ubiquinone oxidoreductase	Ubiquinol + NAD+ = Ubiquinone + NADH	C00390 + C00003 = C00399 + C00004	0	390	399								PATH: rn00190 Oxidative phosphorylation	1.6.5.3	An02g05470 An02g05880 An02g08010 An02g09730 An02g11200 An04g00060 An04g00110 An04g00120 An04g05640 An06g01390 An07g04180 An08g04240 An08g04410 An08g04910 An08g09670 An08g10680 An08g10690 An09g06850 An11g06200 An11g08840 An11g09350 An11g09390 An11g11290 An12g04780 An12g07520 An14g00060 An15g00690 An15g03340 An16g02130 An16g08740 An17g01110 An18g05670 An18g05680	1.6.5.3	Anig13349 Anig01213 Anig05909 Anig12393 Anig11879 Anig08223 Anig03074 Anig09806 Anig13491 Anig02696 Anig03244 Anig13051 Anig00092 Anig10955 Anig04437 Anig06592 Anig11192 Anig07582 Anig13850 Anig11014 Anig10936 Anig11894 Anig05929 Anig06721 Anig02268 Anig05796 Anig08261 Anig10263 Anig08535 Anig08536 Anig08537 Anig08539 Anig08544 Anig08546 Anig08549 Anig01669	KO: K00329 NADH dehydrogenase KO: K00330 NADH dehydrogenase I chain A KO: K00330 NADH dehydrogenase I chain A KO: K00331 NADH dehydrogenase I chain B KO: K00331 NADH dehydrogenase I chain B KO: K00332 NADH dehydrogenase I chain C KO: K00332 NADH dehydrogenase I chain C KO: K00333 NADH dehydrogenase I chain D KO: K00333 NADH dehydrogenase I chain D KO: K00334 NADH dehydrogenase I chain E KO: K0033…
R02164	Succinate:ubiquinone oxidoreductase	Ubiquinone + Succinate = Ubiquinol + Fumarate	C00399 + C00042 = C00390 + C00122	0	42	122	399	390						PATH: rn00020 Citrate cycle (TCA cycle) PATH: rn00190 Oxidative phosphorylation	1.3.5.1	An01g13930 An02g07600 An02g11440 An02g11450 An02g12770 An07g03170 An14g04395 An14g04400	1.3.5.1	Anig04146 Anig05845 Anig05627 Anig10080 Anig07672 Anig06339	KO: K00233 succinate dehydrogenase (ubiquinone) KO: K00234 succinate dehydrogenase (ubiquinone) flavoprotein subunit precursor KO: K00235 succinate dehydrogenase (ubiquinone) iron-sulfur protein precursor KO: K00236 succinate dehydrogenase (ubiquinone) cytochrome b subunit precursor KO: K00237 succinate dehydrogenase (ubiquinone) membrane anchor subunit
R02166	NADH:ubiquinone oxidoreductase	Ubiquinol = Ubiquinone + 2 H+	C00390 = C00399 + 2 C00080	0	390	399								PATH: rn00130 Ubiquinone biosynthesis	1.6.5.3	An02g05470 An02g05880 An02g08010 An02g09730 An02g11200 An04g00060 An04g00110 An04g00120 An04g05640 An06g01390 An07g04180 An08g04240 An08g04410 An08g04910 An08g09670 An08g10680 An08g10690 An09g06850 An11g06200 An11g08840 An11g09350 An11g09390 An11g11290 An12g04780 An12g07520 An14g00060 An15g00690 An15g03340 An16g02130 An16g08740 An17g01110 An18g05670 An18g05680	1.6.5.3	Anig13349 Anig01213 Anig05909 Anig12393 Anig11879 Anig08223 Anig03074 Anig09806 Anig13491 Anig02696 Anig03244 Anig13051 Anig00092 Anig10955 Anig04437 Anig06592 Anig11192 Anig07582 Anig13850 Anig11014 Anig10936 Anig11894 Anig05929 Anig06721 Anig02268 Anig05796 Anig08261 Anig10263 Anig08535 Anig08536 Anig08537 Anig08539 Anig08544 Anig08546 Anig08549 Anig01669	KO: K00329 NADH dehydrogenase KO: K00330 NADH dehydrogenase I chain A KO: K00331 NADH dehydrogenase I chain B KO: K00332 NADH dehydrogenase I chain C KO: K00333 NADH dehydrogenase I chain D KO: K00334 NADH dehydrogenase I chain E KO: K00335 NADH dehydrogenase I chain F KO: K00336 NADH dehydrogenase I chain G KO: K00337 NADH dehydrogenase I chain H KO: K00338 NADH dehydrogenase I chain I KO: K0033…
R02170	Penicillin amidohydrolase	Penicillin + H2O = Carboxylate + 6-Aminopenicillanate	C00395 + C00001 = C00060 + C02954	1	395	2954	395	60						PATH: rn00311 Penicillins and cephalosporins biosynthesis	3.5.1.11	An09g05350 An18g01180	3.5.1.11	Anig13081 Anig06768
R02173	Tryptamine:oxygen oxidoreductase(deaminating)(flavin-containing)	Tryptamine + H2O + Oxygen = Indole-3-acetaldehyde + NH3 + H2O2	C00398 + C00001 + C00007 = C00637 + C00014 + C00027	1	398	637								PATH: rn00380 Tryptophan metabolism	1.4.3.4 1.4.3.6	An01g01840 An02g08270 An02g08370 An02g10920 An03g00730 An07g06400 An08g10800 An09g01550 An12g03290 An12g05210 An12g06010 An12g10150 An13g00710 An13g03560 An17g00010	1.4.3.4 1.4.3.6	Anig09581 Anig08595 Anig08247 Anig12812 Anig06861 Anig03614 Anig00624 Anig03824 Anig09913 Anig10151 Anig13231 Anig02257 Anig03712 Anig04349 Anig04088 Anig13829 Anig00224 Anig06488 Anig11228 Anig03864	KO: K00274 monoamine oxidase KO: K00276 copper amine oxidase
R02175		2-Hexaprenyl-3-methyl-5-hydroxy-6-methoxy-1,4-benzoquinone + S-Adenosyl-L-methionine = Ubiquinone + S-Adenosyl-L-homocysteine	C05805 + C00019 = C00399 + C00021	1	5805	399								PATH: rn00130 Ubiquinone biosynthesis	2.1.1.114	An04g06490	2.1.1.114	Anig03880	KO: K00591 hexaprenyldihydroxybenzoate methyltransferase
R02194	Ferulate:CoA ligase (AMP-forming)	ATP + Ferulate + CoA = AMP + Pyrophosphate + Feruloyl-CoA	C00002 + C01494 + C00010 = C00020 + C00013 + C00406	1	1494	406								PATH: rn00940 Stilbene, coumarine and lignin biosynthesis	6.2.1.12	An04g04330 An08g06100 An09g01820 An11g09710 An12g02430 An14g05630 An14g06700	6.2.1.12	Anig06425 Anig01440 Anig02046 Anig05410 Anig05920 Anig07364 Anig13320 Anig00790 Anig04283	KO: K01904 4-coumarate--CoA ligase
R02197	L-Isoleucine:oxygen oxidoreductase (deaminating)	L-Isoleucine + Oxygen + H2O = 3-Methyl-2-oxopentanoate + NH3 + H2O2	C00407 + C00007 + C00001 = C03465 + C00014 + C00027	1	407	3465								PATH: rn00280 Valine, leucine and isoleucine degradation PATH: rn00910 Nitrogen metabolism	1.4.3.2	An08g10800	1.4.3.2	Anig03614 Anig00624	KO: K03334 L-amino-acid oxidase
R02198	L-Isoleucine:2-oxoglutarate aminotransferase	L-Isoleucine + 2-Oxoglutarate = 3-Methyl-2-oxopentanoate + L-Glutamate	C00407 + C00026 = C03465 + C00025	1	26	25	407	3465						PATH: rn00280 Valine, leucine and isoleucine degradation	2.6.1.42	An01g06530 An02g06150 An04g00430 An04g08630 An05g01100 An09g01990 An10g00620 An12g02890	2.6.1.42	Anig06008 Anig11839 Anig02003 Anig11437 Anig05823 Anig01229 Anig05520 Anig06035	KO: K00826 branched-chain amino acid aminotransferase
R02199	L-Isoleucine:2-oxoglutarate aminotransferase	(S)-3-Methyl-2-oxopentanoic acid + L-Glutamate = L-Isoleucine + 2-Oxoglutarate	C00671 + C00025 = C00407 + C00026	1	25	26	671	407						PATH: rn00290 Valine, leucine and isoleucine biosynthesis	2.6.1.42	An01g06530 An02g06150 An04g00430 An04g08630 An05g01100 An09g01990 An10g00620 An12g02890	2.6.1.42	Anig06008 Anig11839 Anig02003 Anig11437 Anig05823 Anig01229 Anig05520 Anig06035	KO: K00826 branched-chain amino acid aminotransferase
R02211	Progesterone,hydrogen-donor:oxygen oxidoreductase (17-alpha-hydroxylating)	Progesterone + Reduced acceptor + Oxygen = 17alpha-Hydroxyprogesterone + Acceptor + H2O	C00410 + C00030 + C00007 = C01176 + C00028 + C00001	1	410	1176								PATH: rn00140 C21-Steroid hormone metabolism	1.14.99.9	An03g00580 An06g02700 An10g00110 An16g01030	1.14.99.9	Anig07953 Anig07117 Anig10861 Anig07829	KO: K00512 cytochrome P450, family 17, subfamily A (steroid 17alpha-monooxygenase)
R02213	Progesterone,hydrogen-donor:oxygen oxidoreductase (21-hydroxylating)	Progesterone + Reduced acceptor + Oxygen = 11-Deoxycorticosterone + Acceptor + H2O	C00410 + C00030 + C00007 = C03205 + C00028 + C00001	1	410	3205								PATH: rn00140 C21-Steroid hormone metabolism	1.14.99.10	An06g02660	1.14.99.10	Anig07791	KO: K00513 cytochrome P450, family 21, subfamily A (steroid 21-monooxygenase)
R02216	Pregnenolone:NAD+ 3-oxidoreductase	Pregnenolone + NAD+ = Progesterone + NADH + H+	C01953 + C00003 = C00410 + C00004 + C00080	0	1953	410								PATH: rn00140 C21-Steroid hormone metabolism	1.1.1.145	An15g03090 An18g05470	1.1.1.145	Anig08727 Anig04635	KO: K00070 3beta-hydroxy-delta5-steroid dehydrogenase KO: K01822 steroid delta-isomerase
R02217	Pregnenolone:NADP+ 3-oxidoreductase	Pregnenolone + NADP+ = Progesterone + NADPH + H+	C01953 + C00006 = C00410 + C00005 + C00080	0	1953	410								PATH: rn00140 C21-Steroid hormone metabolism	1.1.1.145	An15g03090 An18g05470	1.1.1.145	Anig08727 Anig04635	KO: K00070 3beta-hydroxy-delta5-steroid dehydrogenase KO: K01822 steroid delta-isomerase
R02218	Progesterone,reduced ferredoxin:oxygen oxidoreductase (11-hydroxylating)	Progesterone + Reduced ferredoxin + Oxygen = 11beta-Hydroxyprogesterone + Oxidized ferredoxin + H2O	C00410 + C00138 + C00007 = C05498 + C00139 + C00001	1	138	139	410	5498						PATH: rn00140 C21-Steroid hormone metabolism	1.14.15.4	An01g03250	1.14.15.4	Anig09951	KO: K00497 cytochrome P450, family 11, subfamily B (steroid 11beta-monooxygenase)
R02221	Sinapate:CoA ligase (AMP-forming)	ATP + Sinapate + CoA = AMP + Pyrophosphate + Sinapoyl-CoA	C00002 + C00482 + C00010 = C00020 + C00013 + C00411	1	482	411								PATH: rn00940 Stilbene, coumarine and lignin biosynthesis	6.2.1.12	An04g04330 An08g06100 An09g01820 An11g09710 An12g02430 An14g05630 An14g06700	6.2.1.12	Anig06425 Anig01440 Anig02046 Anig05410 Anig05920 Anig07364 Anig13320 Anig00790 Anig04283	KO: K01904 4-coumarate--CoA ligase
R02222	Steroyl-CoA,hydrogen-donor:oxygen oxidoreductase	Stearoyl-CoA + Reduced acceptor + Oxygen = Oleoyl-CoA + Acceptor + 2 H2O	C00412 + C00030 + C00007 = C00510 + C00028 + 2 C00001	1	412	510									1.14.19.1	An07g01960 An12g02690 An12g09940	1.14.19.1	Anig11263 Anig04509 Anig02638
R02226	ATP:streptomycin 3''-adenylyltransferase	ATP + Streptomycin = Pyrophosphate + 3''-Adenylylstreptomycin	C00002 + C00413 = C00013 + C03462	1	413	3462									2.7.7.47	An07g03270 An11g07290	2.7.7.47	Anig07418 Anig04857
R02229	Cyclohexanol:NAD+ oxidoreductase	Cyclohexanone + NADH = Cyclohexanol + NAD+	C00414 + C00004 = C00854 + C00003	0	414	854								PATH: rn00930 Caprolactam degradation	1.1.1.90 1.1.1.245	An01g00630 An02g12820 An06g02710 An14g05760	1.1.1.90 1.1.1.245	Anig13120 Anig12677 Anig06223 Anig02385 Anig13381	KO: K00055 aryl-alcohol dehydrogenase
R02231	Cyclohexanone,NADPH:oxygen oxidoreductase (6-hydroxylating 1,2-lactonizing)	Cyclohexanone + Oxygen + NADPH + H+ = 6-Hexanolide + NADP+ + H2O	C00414 + C00007 + C00005 + C00080 = C01880 + C00006 + C00001	1	414	1880								PATH: rn00930 Caprolactam degradation	1.14.13.22	An01g11280 An03g06700 An08g09760 An11g00210 An11g06510 An11g08030 An12g02330 An12g05000 An13g01810 An14g01258 An14g01260 An14g01660	1.14.13.22	Anig08766 Anig13796 Anig07749 Anig05633 Anig02919 Anig04243 Anig01513 Anig10791 Anig06487 Anig05992 Anig07761 Anig12545	KO: K03379 cyclohexanone monooxygenase
R02235	Dihydrofolate:NAD+ oxidoreductase	Dihydrofolate + NAD+ = Folate + NADH + H+	C00415 + C00003 = C00504 + C00004 + C00080	0	415	504								PATH: rn00790 Folate biosynthesis	1.5.1.3	An04g08490 An11g04260 An11g05950 An11g09680 An12g04590 An15g02140 An15g05220 An17g01100 An18g00880	1.5.1.3	Anig05590 Anig09811 Anig03772 Anig07299 Anig00082 Anig03770 Anig09055 Anig07394 Anig12818 Anig05589	KO: K00287 dihydrofolate reductase
R02236	Dihydrofolate:NADP+ oxidoreductase	Dihydrofolate + NADP+ = Folate + NADPH + H+	C00415 + C00006 = C00504 + C00005 + C00080	0	415	504								PATH: rn00670 One carbon pool by folate PATH: rn00790 Folate biosynthesis	1.5.1.3	An04g08490 An11g04260 An11g05950 An11g09680 An12g04590 An15g02140 An15g05220 An17g01100 An18g00880	1.5.1.3	Anig05590 Anig09811 Anig03772 Anig07299 Anig00082 Anig03770 Anig09055 Anig07394 Anig12818 Anig05589	KO: K00287 dihydrofolate reductase
R02237	Tetrahydrofolate:L-glutamate gamma-ligase (ADP-forming)	ATP + Dihydropteroate + L-Glutamate = ADP + Orthophosphate + Dihydrofolate	C00002 + C00921 + C00025 = C00008 + C00009 + C00415	1	25	415	921	415						PATH: rn00790 Folate biosynthesis	6.3.2.12 6.3.2.17 2.1.1.45	An02g02950 An04g01120 An04g02490 An04g09750 An14g00570 An14g00580	6.3.2.12 6.3.2.17 2.1.1.45	Anig05526 Anig11483 Anig08968 Anig00335 Anig02758 Anig13372	KO: K01927 dihydrofolate synthase KO: K01930 folylpolyglutamate synthase
R02239	1,2-Diacyl-sn-glycerol 3-phosphate phosphohydrolase	Phosphatidate + H2O = 1,2-Diacyl-sn-glycerol + Orthophosphate	C00416 + C00001 = C00641 + C00009	1	416	641								PATH: rn00561 Glycerolipid metabolism PATH: rn00564 Glycerophospholipid metabolism	3.1.3.4	An11g05330	3.1.3.4	Anig06130	KO: K01080 phosphatidate phosphatase
R02240	ATP:1,2-diacylglycerol 3-phosphotransferase	ATP + 1,2-Diacyl-sn-glycerol = ADP + Phosphatidate	C00002 + C00641 = C00008 + C00416	1	641	416								PATH: rn00561 Glycerolipid metabolism PATH: rn00564 Glycerophospholipid metabolism PATH: rn04070 Phosphatidylinositol signaling system			2.7.1.107	Anig11116	KO: K00901 diacylglycerol kinase
R02241		1-Acyl-sn-glycerol 3-phosphate + Acyl-CoA = Phosphatidate + CoA	C00681 + C00040 = C00416 + C00010	0	40	416	681	416						PATH: rn00561 Glycerolipid metabolism PATH: rn00564 Glycerophospholipid metabolism	2.3.1.51	An12g03960 An13g00040	2.3.1.51	Anig09728 Anig13863	KO: K00655 1-acyl-sn-glycerol-3-phosphate acyltransferase
R02245	ATP:(R)-mevalonate 5-phosphotransferase	ATP + (R)-Mevalonate = ADP + (R)-5-Phosphomevalonate	C00002 + C00418 = C00008 + C01107	1	418	1107								PATH: rn00100 Biosynthesis of steroids	2.7.1.36	An04g02190	2.7.1.36	Anig05502 Anig00053	KO: K00869 mevalonate kinase
R02248	Polynucleotide 3'-phosphohydrolase	3'-Phosphopolynucleotide + H2O = Polynucleotide + Orthophosphate	C03463 + C00001 = C00419 + C00009	1	3463	419									3.1.3.32	An18g06170	3.1.3.32	Anig10523
R02249	5'-Phosphopolynucleotide 5'-phosphohydrolase	5'-Phosphopolynucleotide + H2O = Polynucleotide + Orthophosphate	C03475 + C00001 = C00419 + C00009	1	3475	419									3.1.3.33	An04g03310 An18g04170	3.1.3.33	Anig11256 Anig03372
R02250	Triacylglycerol acylhydrolase	Triacylglycerol + H2O = 1,2-Diacyl-sn-glycerol + Fatty acid	C00422 + C00001 = C00641 + C00162	1	422	162	422	641						PATH: rn00561 Glycerolipid metabolism	3.1.1.3	An02g09690 An02g13440 An03g00560 An03g02820 An03g06560 An03g06630 An06g00350 An07g00440 An07g04200 An08g03930 An08g08290 An08g11860 An13g01880 An09g01050 An09g02180 An09g02270 An09g03760 An09g05120 An11g00130 An11g00440 An12g00630 An12g00700 An12g02340 An12g06560 An12g07930 An12g08260 An13g00290 An13g00480 An13g02820 An14g00860 An15g00390 An15g02210 An15g03950 An16g01880 An16g02540 An16g05690 An1…	3.1.1.3	Anig12396 Anig01792 Anig10179 Anig12597 Anig09600 Anig03010 Anig06255 Anig10558 Anig04588 Anig03528 Anig13488 Anig03261 Anig05488 Anig01165 Anig10848 Anig09056 Anig10679 Anig03642 Anig11340 Anig07629 Anig08923 Anig09943 Anig12262 Anig04357 Anig06239 Anig06116 Anig11855 Anig11854 Anig10489 Anig08473 Anig08655 Anig08654 Anig09701 Anig02108 Anig02852 Anig13022 Anig08156 Anig10031	KO: K01046 triacylglycerol lipase
R02251		1,2-Diacyl-sn-glycerol + Acyl-CoA = Triacylglycerol + CoA	C00641 + C00040 = C00422 + C00010	1	40	422	641	422						PATH: rn00561 Glycerolipid metabolism	2.3.1.20	An04g08370 An12g03600 An13g00040 An15g03770	2.3.1.20	Anig01506 Anig10391 Anig13863 Anig01488	KO: K00635 diacylglycerol O-acyltransferase
R02255	trans-Cinnamate:CoA ligase (AMP-forming)	ATP + trans-Cinnamate + CoA = AMP + Pyrophosphate + Cinnamoyl-CoA	C00002 + C00423 + C00010 = C00020 + C00013 + C00540	1	423	540								PATH: rn00940 Stilbene, coumarine and lignin biosynthesis	6.2.1.12	An04g04330 An08g06100 An09g01820 An11g09710 An12g02430 An14g05630 An14g06700	6.2.1.12	Anig06425 Anig01440 Anig02046 Anig05410 Anig05920 Anig07364 Anig13320 Anig00790 Anig04283	KO: K01904 4-coumarate--CoA ligase
R02261		2-Dehydro-3-deoxy-L-rhamnonate = (S)-Lactaldehyde + Pyruvate	C03979 = C00424 + C00022	0	3979	22	3979	424						PATH: rn00051 Fructose and mannose metabolism	4.1.2.-	An02g06430 An03g02490 An06g01820 An12g01610 An12g05070 An12g10850 An13g01680 An16g00420	4.1.2.-	Anig11906 Anig06616 Anig07661 Anig02407 Anig04125 Anig12233 Anig11230 Anig05655 Anig12526	KO: K01636
R02262	L-Fuculose-1-phosphate lactaldehyde-lyase	L-Fuculose 1-phosphate = Glycerone phosphate + (S)-Lactaldehyde	C01099 = C00111 + C00424	1	1099	111	1099	424						PATH: rn00051 Fructose and mannose metabolism	4.1.2.17	An04g03750 An12g10120 An13g02780 An16g03430	4.1.2.17	Anig02258 Anig08838 Anig00462 Anig12304	KO: K01628 L-fuculose-phosphate aldolase
R02267	(5Z,13E)-(15S)-9alpha,11alpha-Epidioxy-15-hydroxyprosta-5,13- dienoate 6-isomerase	Prostaglandin H2 = Prostaglandin I2	C00427 = C01312	1	427	1312								PATH: rn00590 Prostaglandin and leukotriene metabolism	5.3.99.4	An07g09880	5.3.99.4	Anig13958	KO: K01831 cytochrome P450, family 8, subfamily A (Prostacyclin synthase)
R02269	5,6-Dihydrouracil amidohydrolase	5,6-Dihydrouracil + H2O = 3-Ureidopropionate	C00429 + C00001 = C02642	1	429	2642								PATH: rn00240 Pyrimidine metabolism PATH: rn00410 beta-Alanine metabolism PATH: rn00770 Pantothenate and CoA biosynthesis	3.5.2.2	An08g05950 An13g03910	3.5.2.2	Anig11452 Anig13700	KO: K01464 dihydropyrimidinase
R02270	Succinyl-CoA:glycine C-succinyl-transferase(decarboxylating)	2-Amino-3-oxoadipate = 5-Aminolevulinate + CO2	C05520 = C00430 + C00011	1	5520	430								PATH: rn00260 Glycine, serine and threonine metabolism	2.3.1.37	An17g01480	2.3.1.37	Anig07033	KO: K00643 5-aminolevulinate synthase
R02272	(S)-4-Amino-5-oxopentanoate 4,5-aminomutase	(S)-4-Amino-5-oxopentanoate = 5-Aminolevulinate	C03741 = C00430	1	3741	430								PATH: rn00860 Porphyrin and chlorophyll metabolism	5.4.3.8	An12g05720	5.4.3.8	Anig12039	KO: K01845 glutamate-1-semialdehyde 2,1-aminomutase
R02281	Alkane,reduced-rubredoxin:oxygen 1-oxidoreductase	Alkane + Reduced rubredoxin + Oxygen = Oxidized rubredoxin + Primary alcohol + H2O	C01371 + C00340 + C00007 = C00435 + C00226 + C00001	1	340	226	1371	435						PATH: rn00071 Fatty acid metabolism	1.14.15.3	An03g06720 An04g09540	1.14.15.3	Anig13793 Anig09599	KO: K00496 alkane 1-monooxygenase
R02282	N2-Acetyl-L-ornithine:L-glutamate N-acetyltransferase	N-Acetylornithine + L-Glutamate = L-Ornithine + N-Acetyl-L-glutamate	C00437 + C00025 = C00077 + C00624	0	25	624	437	77						PATH: rn00220 Urea cycle and metabolism of amino groups	2.3.1.35	An03g04330	2.3.1.35	Anig10115	KO: K00642 glutamate N-acetyltransferase
R02283	N2-Acetyl-L-ornithine:2-oxoglutarate aminotransferase	N-Acetylornithine + 2-Oxoglutarate = N-Acetyl-L-glutamate 5-semialdehyde + L-Glutamate	C00437 + C00026 = C01250 + C00025	0	26	25	437	1250						PATH: rn00220 Urea cycle and metabolism of amino groups	2.6.1.11	An04g04130 An11g08870 An15g02360	2.6.1.11	Anig02894 Anig04275 Anig02116	KO: K00818 acetylornithine aminotransferase
R02291	L-Aspartate-4-semialdehyde:NADP+ oxidoreductase (phosphorylating)	4-Phospho-L-aspartate + NADPH + H+ = L-Aspartate 4-semialdehyde + Orthophosphate + NADP+	C03082 + C00005 + C00080 = C00441 + C00009 + C00006	0	3082	441								PATH: rn00260 Glycine, serine and threonine metabolism PATH: rn00300 Lysine biosynthesis	1.2.1.11	An11g09510	1.2.1.11	Anig11200	KO: K00133 aspartate-semialdehyde dehydrogenase
R02292	L-Aspartate-4-semialdehyde hydro-lyase (adding pyruvate and cyclizing)	L-Aspartate 4-semialdehyde + Pyruvate = L-2,3-Dihydrodipicolinate + 2 H2O	C00441 + C00022 = C03340 + 2 C00001	1	22	3340	441	3340						PATH: rn00300 Lysine biosynthesis	4.2.1.52	An02g07720 An03g00040 An10g00330 An10g00350 An11g03880 An15g04230 An16g07700	4.2.1.52	Anig09099 Anig09910 Anig12003 Anig03421 Anig11970 Anig06839 Anig01457	KO: K01714 dihydrodipicolinate synthase
R02294	N-Ribosylnicotinamide:orthophosphate ribosyltransferase	N-Ribosylnicotinamide + Orthophosphate = Nicotinamide + alpha-D-Ribose 1-phosphate	C03150 + C00009 = C00153 + C00442	1	3150	153	3150	442						PATH: rn00760 Nicotinate and nicotinamide metabolism	2.4.2.1	An11g06110	2.4.2.1	Anig03675 Anig10626	KO: K00755 purine-nucleoside phosphorylase KO: K03783 purine-nucleoside phosphorylase KO: K03784 purine-nucleoside phosphorylase
R02295	Nicotinate D-ribonucleoside:orthophosphate ribosyltransferase	Nicotinate D-ribonucleoside + Orthophosphate = Nicotinate + alpha-D-Ribose 1-phosphate	C05841 + C00009 = C00253 + C00442	1	5841	253	5841	442						PATH: rn00760 Nicotinate and nicotinamide metabolism	2.4.2.1	An11g06110	2.4.2.1	Anig03675 Anig10626	KO: K00755 purine-nucleoside phosphorylase KO: K03783 purine-nucleoside phosphorylase KO: K03784 purine-nucleoside phosphorylase
R02297	Xanthosine:orthophosphate ribosyltransferase	Xanthosine + Orthophosphate = Xanthine + alpha-D-Ribose 1-phosphate	C01762 + C00009 = C00385 + C00442	1	1762	385	1762	442						PATH: rn00230 Purine metabolism	2.4.2.1	An11g06110	2.4.2.1	Anig03675 Anig10626	KO: K00755 purine-nucleoside phosphorylase KO: K03783 purine-nucleoside phosphorylase KO: K03784 purine-nucleoside phosphorylase
R02299	alpha-D-Ribose 1-phosphate 1,6-phosphomutase	alpha-D-Ribose 1-phosphate = alpha-D-Ribose 5-phosphate	C00442 = C03736	0	442	3736									5.4.2.2	An02g07650	5.4.2.2	Anig01867
R02300	S-Aminomethyldihydrolipoylprotein:(6S)-tetrahydrofolate aminomethyltransferase (ammonia-forming)	5,10-Methenyltetrahydrofolate + H2O = 5-Formyltetrahydrofolate	C00445 + C00001 = C03479	0	445	3479								PATH: rn00670 One carbon pool by folate	2.1.2.10	An08g03070 An08g04590 An14g01150	2.1.2.10	Anig11024 Anig07745 Anig06441 Anig05103	KO: K00605 aminomethyltransferase
R02301	5-Formyltetrahydrofolate cyclo-ligase (ADP-forming)	ATP + 5-Formyltetrahydrofolate = ADP + Orthophosphate + 5,10-Methenyltetrahydrofolate	C00002 + C03479 = C00008 + C00009 + C00445	1	3479	445								PATH: rn00670 One carbon pool by folate	6.3.3.2	An07g01550	6.3.3.2	Anig09311	KO: K01934 5-formyltetrahydrofolate cyclo-ligase
R02305	2-trans,6-trans-farnesyldiphosphate diphosphate-lyase (cyclizing, pentalenene-forming)	trans,trans-Farnesyl diphosphate = Pentalenene + Pyrophosphate	C00448 = C01841 + C00013	1	448	1841									4.2.3.7	An03g04890 An09g06090	4.2.3.7	Anig10163 Anig06577
R02306	trans,trans-Farnesyl-diphosphate sesquiterpenoid-lyase	trans,trans-Farnesyl diphosphate = Trichodiene + Pyrophosphate	C00448 = C01860 + C00013	1	448	1860									4.2.3.6	An03g00590 An09g02610 An17g00450	4.2.3.6	Anig01620 Anig11751 Anig05349
R02307	trans,trans-Farnesyl-diphosphate farnesyltransferase (bicyclizing)	trans,trans-Farnesyl diphosphate = Aristolochene + Pyrophosphate	C00448 = C02004 + C00013	1	448	2004								PATH: rn00900 Terpenoid biosynthesis	4.2.3.9	An14g02060	4.2.3.9	Anig08929
R02310	trans,trans-Farnesyl-diphosphate sesquiterpenoid-lyase	trans,trans-Farnesyl diphosphate = Nerolidyl diphosphate	C00448 = C06111	1	448	6111								PATH: rn00900 Terpenoid biosynthesis	4.2.3.6	An03g00590 An09g02610 An17g00450	4.2.3.6	Anig01620 Anig11751 Anig05349
R02315	N6-(L-1,3-Dicarboxypropyl)-L-lysine:NADP+ oxidoreductase	N6-(L-1,3-Dicarboxypropyl)-L-lysine + NADP+ + H2O = L-Glutamate + L-2-Aminoadipate 6-semialdehyde + NADPH + H+	C00449 + C00006 + C00001 = C00025 + C04076 + C00005 + C00080	0	449	4076	449	25						PATH: rn00300 Lysine biosynthesis PATH: rn00310 Lysine degradation	1.5.1.10	An01g13590 An04g05260	1.5.1.10	Anig04511 Anig13529	KO: K00293 saccharopine dehydrogenase (NADP+, L-glutamate forming)
R02319	NTP phosphohydrolase	NTP + H2O = NDP + Orthophosphate	C00699 + C00001 = C00454 + C00009	1	699	454									3.6.1.15	An01g02750 An01g03900 An01g06190 An01g06920 An11g07780 An01g08720 An01g12380 An02g01630 An02g04220 An02g04320 An02g10110 An03g02540 An03g04880 An03g06730 An05g01110 An05g01660 An05g01700 An08g01950 An08g02330 An08g03300 An08g04500 An08g04860 An08g05150 An09g00060 An09g01700 An11g04000 An12g03730 An12g09350 An12g09770 An13g03060 An14g04830 An14g05120 An15g00220 An15g01130 An15g01160 An15g02930 An1…	3.6.1.15	Anig11081 Anig07226 Anig07568 Anig11516 Anig06648 Anig13660 Anig04251 Anig06016 Anig09169 Anig04927 Anig07949 Anig03139 Anig13792 Anig05824 Anig08687 Anig08515 Anig01188 Anig09137 Anig09138 Anig09110 Anig13723 Anig13044 Anig09584 Anig08125 Anig09808 Anig11152 Anig12593 Anig00418 Anig05676 Anig12682 Anig07223 Anig02622 Anig11661 Anig08751 Anig06564 Anig04560 Anig00457 Anig00744 Anig13505 Anig10390…
R02320	NTP:pyruvate O2-phosphotransferase	NDP + Phosphoenolpyruvate = NTP + Pyruvate	C00454 + C00074 = C00699 + C00022	1	74	22	454	699						PATH: rn00620 Pyruvate metabolism PATH: rn00710 Carbon fixation	2.7.1.40	An07g08990	2.7.1.40	Anig00736	KO: K00873 pyruvate kinase
R02323	Nicotinamide ribonucleotide phosphohydrolase	Nicotinamide D-ribonucleotide + H2O = N-Ribosylnicotinamide + Orthophosphate	C00455 + C00001 = C03150 + C00009	1	455	3150								PATH: rn00760 Nicotinate and nicotinamide metabolism	3.1.3.5	An08g08080	3.1.3.5	Anig09516	KO: K01081 5'-nucleotidase
R02325	dCTP aminohydrolase	dCTP + H2O = dUTP + NH3	C00458 + C00001 = C00460 + C00014	1	458	460								PATH: rn00240 Pyrimidine metabolism PATH: rn00910 Nitrogen metabolism	3.5.4.13	An09g05360	3.5.4.13	Anig13080	KO: K01494 dCTP deaminase
R02326	ATP:nucleoside-diphosphate phosphatransferase	ATP + dCDP = ADP + dCTP	C00002 + C00705 = C00008 + C00458	0	705	458								PATH: rn00240 Pyrimidine metabolism	2.7.4.6	An09g05870	2.7.4.6	Anig05085	KO: K00940 nucleoside-diphosphate kinase
R02327	dCTP:uridine 5'-phosphotransferase	dCTP + Uridine = dCDP + UMP	C00458 + C00299 = C00705 + C00105	1	299	705	458	705						PATH: rn00240 Pyrimidine metabolism	2.7.1.48	An04g05800 An11g09320 An14g02790	2.7.1.48	Anig00799 Anig05728 Anig02552 Anig00446	KO: K00876 uridine kinase
R02331	ATP:nucleoside-diphosphate phosphatransferase	ATP + dUDP = ADP + dUTP	C00002 + C01346 = C00008 + C00460	0	1346	460								PATH: rn00240 Pyrimidine metabolism	2.7.4.6	An09g05870	2.7.4.6	Anig05085	KO: K00940 nucleoside-diphosphate kinase
R02332	dUTP:uridine 5'-phosphotransferase	dUTP + Uridine = dUDP + UMP	C00460 + C00299 = C01346 + C00105	1	299	1346	460	1346						PATH: rn00240 Pyrimidine metabolism	2.7.1.48	An04g05800 An11g09320 An14g02790	2.7.1.48	Anig00799 Anig05728 Anig02552 Anig00446	KO: K00876 uridine kinase
R02333	Chitin amidohydrolase	Chitin + n H2O = Chitosan + n Acetate	C00461 + n C00001 = C00734 + n C00033	1	461	33	461	734						PATH: rn00530 Aminosugars metabolism	3.5.1.41	An02g13530 An04g07110 An12g04480 An11g00920	3.5.1.41	Anig02908 Anig03587 Anig02092 Anig03129	KO: K01452 chitin deacetylase
R02334	[1,4-(N-Acetyl-beta-D-glucosaminyl)]n glycanohydrolase	Chitin + H2O = N-Acetyl-D-glucosaminide + Chitin	C00461 + C00001 = C03518 + C00461	1	461	461	461	3518						PATH: rn00530 Aminosugars metabolism	3.2.1.14	An01g05160 An01g05360 An02g07020 An02g13580 An04g04670 An08g09030 An09g05920 An09g06340 An09g06400 An11g01160 An11g05860 An12g05330 An12g02920 An14g07420 An15g00840 An19g00100	3.2.1.14	Anig03795 Anig04139 Anig05945 Anig07534 Anig03705 Anig01381 Anig13438 Anig06233 Anig12300 Anig11285 Anig09072 Anig12254 Anig13671 Anig04269 Anig12296 Anig00317 Anig07913 Anig13508 Anig01406	KO: K01183 chitinase
R02335	UDP-N-acetyl-D-glucosamine:chitin 4-beta-N-acetylglucosaminyl-transferase	UDP-N-acetyl-D-glucosamine + Chitin = UDP + Chitin	C00043 + C00461 = C00015 + C00461	1	43	461								PATH: rn00530 Aminosugars metabolism	2.4.1.16	An02g02340 An02g02360 An03g06360 An07g05570 An08g05290 An09g02290 An09g04010 An12g10380 An14g00660	2.4.1.16	Anig01794 Anig05254 Anig01737 Anig11965 Anig02969 Anig02133 Anig03260 Anig02921 Anig13062 Anig02514 Anig01736	KO: K00698 chitin synthase
R02336	Haloacetate halidohydrolase	Haloacetate + H2O = Glycolate + Halide	C01812 + C00001 = C00160 + C00462	1	1812	462	1812	160							3.8.1.3	An09g00710	3.8.1.3	Anig10942
R02337	1-Haloalkane halidohydrolase	1-Haloalkane + H2O = Primary alcohol + Halide	C01872 + C00001 = C00226 + C00462	1	1872	462	1872	226							3.8.1.5	An14g07270	3.8.1.5	Anig04706
R02339		Indole + Oxygen = Indoxyl + H2O	C00463 + C00007 = C05658 + C00001	1	463	5658								PATH: rn00380 Tryptophan metabolism	1.14.16.-	An11g07270	1.14.16.-	Anig04858	KO: K03393 aromatic amino acid hydroxylase
R02340	Indole hydro-lyase (adding indoleglycerol-phosphate)	Indole + (2R)-2-Hydroxy-3-(phosphonooxy)-propanal = Indoleglycerol phosphate	C00463 + C00118 = C03506	1	118	3506	463	3506						PATH: rn00400 Phenylalanine, tyrosine and tryptophan biosynthesis	4.2.1.20	An02g02170 An16g02500 An12g03230 An18g04630	4.2.1.20	Anig06962 Anig11432 Anig12540 Anig06961	KO: K01694 tryptophan synthase
R02341	N-D-Ribosylpurine ribohydrolase	Nebularine + H2O = Purine + D-Ribose	C01736 + C00001 = C00465 + C00121	1	1736	121	1736	465							3.2.2.1	An08g03980 An18g04340	3.2.2.1	Anig05181 Anig07285
R02342	Purine nucleoside:orthophosphate ribosyltransferase	Nebularine + Orthophosphate = Purine + alpha-D-Ribose 1-phosphate	C01736 + C00009 = C00465 + C00442	0	1736	442	1736	465							2.4.2.1	An11g06110	2.4.2.1	Anig03675 Anig10626
R02351		19-Oxoandrost-4-ene-3,17-dione + H+ + Oxygen + NADPH = Estrone + Formate + NADP+ + H2O	C05297 + C00080 + C00007 + = C00468 + C00058 + C00006 + C00001	1	5297	58	5297	468						PATH: rn00150 Androgen and estrogen metabolism	1.14.99.-	An01g14970 An04g02710 An14g06980	1.14.99.-	Anig11642 Anig09882 Anig11099	KO: K00516 fatty acid desaturase
R02352	Estradiol-17beta:NAD+ 17-oxidoreductase	Estradiol-17beta + NAD+ = Estrone + NADH + H+	C00951 + C00003 = C00468 + C00004 + C00080	0	468	951								PATH: rn00150 Androgen and estrogen metabolism	1.1.1.62 1.1.1.51	An02g03570 An02g10680 An04g05000 An08g05320 An08g10110 An09g00620 An15g04280 An16g06450 An18g05210	1.1.1.62 1.1.1.51	Anig11767 Anig12012 Anig10501 Anig12624 Anig00714 Anig12964 Anig09483 Anig08652 Anig08123 Anig10400	KO: K00044 estradiol 17beta-dehydrogenase KO: K05296 3(or 17)beta-hydroxysteroid dehydrogenase
R02353	Estradiol-17beta:NADP+ 17-oxidoreductase	Estradiol-17beta + NADP+ = Estrone + NADPH + H+	C00951 + C00006 = C00468 + C00005 + C00080	0	951	468								PATH: rn00150 Androgen and estrogen metabolism	1.1.1.62 1.1.1.51	An02g03570 An02g10680 An04g05000 An08g05320 An08g10110 An09g00620 An15g04280 An16g06450 An18g05210	1.1.1.62 1.1.1.51	Anig11767 Anig12012 Anig10501 Anig12624 Anig00714 Anig12964 Anig09483 Anig08652 Anig08123 Anig10400	KO: K00044 estradiol 17beta-dehydrogenase KO: K05296 3(or 17)beta-hydroxysteroid dehydrogenase
R02354		Estrone + H+ + Oxygen + NADH = 2-Hydroxyestrone + NAD+ + H2O	C00468 + C00080 + C00007 + C00004 = C05298 + C00003 + C00001	1	468	5298								PATH: rn00150 Androgen and estrogen metabolism	1.14.13.-	An01g08500 An01g09760 An01g11280 An03g02320 An03g03330 An03g05310 An03g06390 An04g02970 An04g04680 An04g09550 An05g02570 An07g01870 An07g05610 An08g06720 An08g09760 An09g00590 An09g01070 An09g01440 An11g01750 An11g08030 An11g10200 An12g04370 An12g06490 An12g07380 An12g07390 An12g10250 An14g01258 An14g01260 An14g01660 An14g03430 An16g04210 An16g06500 An18g01350	1.14.13.-	Anig05399 Anig06978 Anig08766 Anig07281 Anig02479 Anig09182 Anig10101 Anig01442 Anig02330 Anig01116 Anig04020 Anig11963 Anig02494 Anig07749 Anig09399 Anig11474 Anig11227 Anig03687 Anig01513 Anig09746 Anig09586 Anig12669 Anig08325 Anig01115 Anig12133 Anig02687 Anig07761 Anig12545 Anig05858 Anig12916 Anig00783 Anig06463	KO: K00492
R02355		Estrone + H+ + Oxygen + NADPH = 2-Hydroxyestrone + NADP+ + H2O	C00468 + C00080 + C00007 + C00005 = C05298 + C00006 + C00001	1	468	5298								PATH: rn00150 Androgen and estrogen metabolism	1.14.13.-	An01g08500 An01g09760 An01g11280 An03g02320 An03g03330 An03g05310 An03g06390 An04g02970 An04g04680 An04g09550 An05g02570 An07g01870 An07g05610 An08g06720 An08g09760 An09g00590 An09g01070 An09g01440 An11g01750 An11g08030 An11g10200 An12g04370 An12g06490 An12g07380 An12g07390 An12g10250 An14g01258 An14g01260 An14g01660 An14g03430 An16g04210 An16g06500 An18g01350	1.14.13.-	Anig05399 Anig06978 Anig08766 Anig07281 Anig02479 Anig09182 Anig10101 Anig01442 Anig02330 Anig01116 Anig04020 Anig11963 Anig02494 Anig07749 Anig09399 Anig11474 Anig11227 Anig03687 Anig01513 Anig09746 Anig09586 Anig12669 Anig08325 Anig01115 Anig12133 Anig02687 Anig07761 Anig12545 Anig05858 Anig12916 Anig00783 Anig06463	KO: K00492
R02356		Estrone + H+ + Oxygen + NADPH = 16alpha-Hydroxyestrone + NADP+ + H2O	C00468 + C00080 + C00007 + C00005 = C05300 + C00006 + C00001	1	468	5300								PATH: rn00150 Androgen and estrogen metabolism	1.14.13.-	An01g08500 An01g09760 An01g11280 An03g02320 An03g03330 An03g05310 An03g06390 An04g02970 An04g04680 An04g09550 An05g02570 An07g01870 An07g05610 An08g06720 An08g09760 An09g00590 An09g01070 An09g01440 An11g01750 An11g08030 An11g10200 An12g04370 An12g06490 An12g07380 An12g07390 An12g10250 An14g01258 An14g01260 An14g01660 An14g03430 An16g04210 An16g06500 An18g01350	1.14.13.-	Anig05399 Anig06978 Anig08766 Anig07281 Anig02479 Anig09182 Anig10101 Anig01442 Anig02330 Anig01116 Anig04020 Anig11963 Anig02494 Anig07749 Anig09399 Anig11474 Anig11227 Anig03687 Anig01513 Anig09746 Anig09586 Anig12669 Anig08325 Anig01115 Anig12133 Anig02687 Anig07761 Anig12545 Anig05858 Anig12916 Anig00783 Anig06463	KO: K00492
R02358	UDPglucuronate beta-D-glucuronosyltransferase(acceptor-unspecific)	Estrone + UDPglucuronate = Estrone glucuronide + UDP	C00468 + C00167 = C11133 + C00015	1	167	11133	468	11133						PATH: rn00150 Androgen and estrogen metabolism	2.4.1.17	An06g01140 An11g09030 An16g05970	2.4.1.17	Anig09083 Anig01610	KO: K00699 glucuronosyltransferase
R02360	Poly(1,4-alpha-D-galacturonate) glycanohydrolase	Pectate + H2O = 4-(4-Deoxy-beta-D-gluc-4-enuronosyl)-D-galacturonate + Pectate	C00470 + C00001 = C04733 + C00470	1	470	470	470	4733						PATH: rn00040 Pentose and glucuronate interconversions	3.2.1.15	An01g11520 An01g14650 An01g14670 An16g06990 An02g04900 An02g12450 An03g02080 An04g09700 An05g02440 An06g02070 An07g01000 An09g03260 An09g05920 An11g04040 An11g06320 An12g00950 An14g04200 An15g05370 An18g04800 An18g04810	3.2.1.15	Anig03656 Anig07401 Anig11928 Anig00400 Anig09842 Anig06167 Anig13536 Anig05230 Anig13250 Anig06272 Anig08448 Anig01721 Anig10960 Anig05996 Anig13283 Anig11950 Anig05519 Anig04651 Anig00522 Anig05624 Anig11111	KO: K01184 polygalacturonase
R02361	Poly(1,4-alpha-D-galacturonate)lyase	Pectate + H2O = 4-(4-Deoxy-alpha-D-gluc-4-enuronosyl)-D-galacturonate + Pectate	C00470 + C00001 = C06118 + C00470	1	470	470	470	6118						PATH: rn00040 Pentose and glucuronate interconversions	4.2.2.2	An10g00870	4.2.2.2	Anig12078	KO: K01728 pectate lyase
R02362	Pectin pectylhydrolase	Pectin + n H2O = n Methanol + Pectate	C00714 + n C00001 = n C00132 + C00470	1	714	132	714	470						PATH: rn00040 Pentose and glucuronate interconversions PATH: rn00500 Starch and sucrose metabolism	3.1.1.11	An02g12505 An03g06310 An04g09690	3.1.1.11	Anig00490 Anig00253 Anig05228	KO: K01051 pectinesterase
R02363	Hydroquinone:oxygen oxidoreductase	2 Hydroquinone + Oxygen = 2 Quinone + 2 H2O	2 C00530 + C00007 = 2 C00472 + 2 C00001	1	530	472								PATH: rn00740 Riboflavin metabolism	1.14.18.1	An01g09220 An09g02980 An09g05130 An12g01670 An15g07670 An19g00230	1.14.18.1	Anig01233 Anig11341 Anig12716 Anig09301 Anig06964	KO: K00505 tyrosinase
R02364	NADPH2:quinone oxidoreductase	Quinone + NADPH = Semiquinone + NADP+	C00472 + C00005 = C05309 + C00006	0	472	5309									1.6.5.5	An02g14970 An11g08950 An03g00140 An03g01450 An03g01460 An09g01080 An11g05910 An11g06230 An11g08410 An12g00170 An14g05550 An14g07380 An15g02130 An15g04140 An16g00410 An16g06540 An17g00640 An18g00240 An18g03210 An18g04540	1.6.5.5	Anig09487 Anig12933 Anig11473 Anig09932 Anig07271 Anig10546 Anig09452 Anig04305 Anig11184 Anig06674 Anig12524 Anig08520 Anig04135 Anig06570 Anig04705 Anig00410 Anig00470 Anig00751 Anig01763 Anig02436 Anig03105 Anig03513 Anig04155 Anig05111 Anig06495 Anig10205 Anig13583
R02365	Cellobiose:quinone 1-oxidoreductase	Quinone + Cellobiose = Cellobiono-1,5-lactone + Hydroquinone	C00472 + C00185 = C01093 + C00530	0	472	530	185	1093							1.1.99.18	An02g09270 An10g00390 An14g02900	1.1.99.18	Anig11464 Anig06764
R02371	dCTP:cytidine 5'-phosphotransferase	dCTP + Cytidine = dCDP + CMP	C00458 + C00475 = C00705 + C00055	1	475	705	458	705						PATH: rn00240 Pyrimidine metabolism	2.7.1.48	An04g05800 An11g09320 An14g02790	2.7.1.48	Anig00799 Anig05728 Anig02552 Anig00446	KO: K00876 uridine kinase
R02372	dUTP:cytidine 5'-phosphotransferase	dUTP + Cytidine = dUDP + CMP	C00460 + C00475 = C01346 + C00055	1	475	1346	460	1346						PATH: rn00240 Pyrimidine metabolism	2.7.1.48	An04g05800 An11g09320 An14g02790	2.7.1.48	Anig00799 Anig05728 Anig02552 Anig00446	KO: K00876 uridine kinase
R02382	Tyramine:oxygen oxidoreductase(deaminating)(flavin-containing)	Tyramine + H2O + Oxygen = 4-Hydroxyphenylacetaldehyde + NH3 + H2O2	C00483 + C00001 + C00007 = C03765 + C00014 + C00027	1	483	3765								PATH: rn00350 Tyrosine metabolism	1.4.3.4 1.4.3.6	An01g01840 An02g08270 An02g08370 An02g10920 An03g00730 An07g06400 An08g10800 An09g01550 An12g03290 An12g05210 An12g06010 An12g10150 An13g00710 An13g03560 An17g00010	1.4.3.4 1.4.3.6	Anig09581 Anig08595 Anig08247 Anig12812 Anig06861 Anig03614 Anig00624 Anig03824 Anig09913 Anig10151 Anig13231 Anig02257 Anig03712 Anig04349 Anig04088 Anig13829 Anig00224 Anig06488 Anig11228 Anig03864	KO: K00274 monoamine oxidase KO: K00276 copper amine oxidase
R02383	Monophenol,L-dopa:oxygen oxidoreductase	Tyramine + Oxygen + NADH + H+ = 4-(2-Aminoethyl)-1,2-benzenediol + NAD+ + H2O	C00483 + C00007 + C00004 + C00080 = C03758 + C00003 + C00001	1	483	3758								PATH: rn00350 Tyrosine metabolism PATH: rn00950 Alkaloid biosynthesis I	1.14.13.- 1.14.18.1	An01g08500 An01g09220 An01g09760 An01g11280 An03g02320 An03g03330 An03g05310 An03g06390 An04g02970 An04g04680 An04g09550 An05g02570 An07g01870 An07g05610 An08g06720 An08g09760 An09g00590 An09g01070 An09g01440 An09g02980 An09g05130 An11g01750 An11g08030 An11g10200 An12g01670 An12g04370 An12g06490 An12g07380 An12g07390 An12g10250 An14g01258 An14g01260 An14g01660 An14g03430 An15g07670 An16g04210 An1…	1.14.13.- 1.14.18.1	Anig05399 Anig06978 Anig08766 Anig07281 Anig02479 Anig09182 Anig10101 Anig01442 Anig02330 Anig01116 Anig04020 Anig11963 Anig02494 Anig07749 Anig09399 Anig11474 Anig11227 Anig01233 Anig11341 Anig03687 Anig01513 Anig09746 Anig12716 Anig09586 Anig12669 Anig08325 Anig01115 Anig12133 Anig02687 Anig07761 Anig12545 Anig05858 Anig09301 Anig12916 Anig00783 Anig06964 Anig06463	KO: K00492 KO: K00505 tyrosinase
R02387	Acetyl-CoA:arylamine N-acetyltransferase	Acetyl-CoA + Aniline = CoA + N-Acetylarylamine	C00024 + C00292 = C00010 + C02558	1	24	2558	292	2558							2.3.1.5	An04g05740 An12g03240 An16g01190	2.3.1.5	Anig08384 Anig12538 Anig07458 Anig03698
R02389	UDPglucuronate beta-D-glucuronosyltransferase(acceptor-unspecific)	2 UDPglucuronate + Bilirubin = 2 UDP + Bilirubin beta-diglucuronide	2 C00167 + C00486 = 2 C00015 + C05787	1	486	5787	167	5787						PATH: rn00860 Porphyrin and chlorophyll metabolism	2.4.1.17	An06g01140 An11g09030 An16g05970	2.4.1.17	Anig09083 Anig01610	KO: K00699 glucuronosyltransferase
R02395	Carnitine:NAD+ 3-oxidoreductase	Carnitine + NAD+ = 3-Dehydrocarnitine + NADH + H+	C00487 + C00003 = C02636 + C00004 + C00080	0	487	2636									1.1.1.108	An19g00140	1.1.1.108	Anig09330
R02396	Acetyl-CoA:carnitine O-acetyltransferase	Acetyl-CoA + Carnitine = CoA + O-Acetylcarnitine	C00024 + C00487 = C00010 + C02571	1	487	2571	24	2571						PATH: rn00252 Alanine and aspartate metabolism	2.3.1.7	An08g04990 An18g01590	2.3.1.7	Anig09947 Anig09025	KO: K00624 carnitine O-acetyltransferase
R02397	4-Trimethylammoniobutanoate,2-oxoglutarate:oxygen oxidoreductase (3-hydroxylating)	4-Trimethylammoniobutanoate + 2-Oxoglutarate + Oxygen = Carnitine + Succinate + CO2	C01181 + C00026 + C00007 = C00487 + C00042 + C00011	1	26	42	1181	487						PATH: rn00310 Lysine degradation	1.14.11.1	An15g03210 An16g01610 An18g05220	1.14.11.1	Anig10601 Anig12980 Anig10399	KO: K00471 gamma-butyrobetaine dioxygenase
R02399	3-Dehydroxycarnitine:oxygen oxidoreductase (3-hydroxylating)	3-Dehydroxycarnitine = Carnitine	C05543 = C00487	1	5543	487								PATH: rn00310 Lysine degradation	1.14.11.1	An15g03210 An16g01610 An18g05220	1.14.11.1	Anig10601 Anig12980 Anig10399	KO: K00471 gamma-butyrobetaine dioxygenase
R02404	Itaconate:CoA ligase (ADP-forming)	ATP + Itaconate + CoA = ADP + Orthophosphate + Itaconyl-CoA	C00002 + C00490 + C00010 = C00008 + C00009 + C00531	1	490	531								PATH: rn00660 C5-Branched dibasic acid metabolism	6.2.1.5	An08g02970 An14g00310 An17g01670	6.2.1.5	Anig05569 Anig12757 Anig02322	KO: K01901 succinyl-CoA synthetase
R02405	Itaconate:CoA ligase (IDP-forming)	GTP + Itaconate + CoA = GDP + Orthophosphate + Itaconyl-CoA	C00044 + C00490 + C00010 = C00035 + C00009 + C00531	1	490	531									6.2.1.4	An08g02970 An08g02980 An14g00310 An17g01670	6.2.1.4	Anig05569 Anig12757 Anig02322
R02406	Itaconate:CoA ligase (IDP-forming)	ITP + Itaconate + CoA = IDP + Orthophosphate + Itaconyl-CoA	C00081 + C00490 + C00010 = C00104 + C00009 + C00531	1	490	531									6.2.1.4	An08g02970 An08g02980 An14g00310 An17g01670	6.2.1.4	Anig05569 Anig12757 Anig02322
R02408	L-Cystine Lysteine-lyase (deaminating)	L-Cystine + H2O = Pyruvate + NH3 + Thiocysteine	C00491 + C00001 = C00022 + C00014 + C01962	1	491	1962	491	22						PATH: rn00272 Cysteine metabolism	4.4.1.1 4.4.1.8	An04g04720 An14g00240 An14g00930 An16g08720	4.4.1.1 4.4.1.8	Anig06435 Anig02555 Anig04660	KO: K01758 cystathionine gamma-lyase KO: K01760 cystathionine beta-lyase
R02410	Raffinose fructohydrolase	Raffinose + H2O = Melibiose + D-Fructose	C00492 + C00001 = C05402 + C00095	1	492	95	492	5402						PATH: rn00052 Galactose metabolism	3.2.1.26	An06g02420 An08g11070 An11g03200 An12g08280 An15g00320	3.2.1.26	Anig10998 Anig13183 Anig11920 Anig08790 Anig09417 Anig03793	KO: K01193 beta-fructofuranosidase
R02412	ATP:shikimate 3-phosphotransferase	ATP + Shikimate = ADP + Shikimate 3-phosphate	C00002 + C00493 = C00008 + C03175	1	493	3175								PATH: rn00400 Phenylalanine, tyrosine and tryptophan biosynthesis	2.7.1.71	An03g06800 An08g06800 An08g06810	2.7.1.71	Anig07641 Anig01009 Anig01157	KO: K00891 shikimate kinase
R02413	Shikimate:NADP+ 5-oxidoreductase	Shikimate + NADP+ = 3-Dehydroshikimate + NADPH + H+	C00493 + C00006 = C02637 + C00005 + C00080	0	493	2637								PATH: rn00400 Phenylalanine, tyrosine and tryptophan biosynthesis	1.1.1.25	An03g03710 An03g06800 An04g00790 An04g08070 An04g08100 An04g08120 An08g03880 An08g06800 An08g06810	1.1.1.25	Anig01811 Anig07641 Anig03640 Anig04402 Anig08461 Anig03852 Anig01009 Anig01157	KO: K00014 shikimate 5-dehydrogenase
R02414	Shikimate:NADP+ 5-oxidoreductase	Shikimate + NADP+ = 5-Dehydroshikimate + NADPH	C00493 + C00006 = C02652 + C00005	0	493	2652									1.1.1.25	An03g03710 An03g06800 An04g00790 An04g08070 An04g08100 An04g08120 An08g03880 An08g06800 An08g06810	1.1.1.25	Anig01811 Anig07641 Anig03640 Anig04402 Anig08461 Anig03852 Anig01009 Anig01157
R02418	Ubiquitin-C-terminal-thiolester hydrolase	Ubiquitin C-terminal thiolester + H2O = Ubiquitin + Thiol	C04090 + C00001 = C00496 + C00145	1	4090	496	4090	145							3.1.2.15	An01g08470 An01g11160 An02g01420 An02g07490 An02g13920 An02g14990 An04g01880 An06g01380 An06g01920 An07g09730 An07g10120 An07g10130 An08g11630 An09g05480 An11g02540 An11g04210 An11g04380 An11g11130 An12g01820 An12g03700 An12g08370 An14g05150 An16g01490 An17g01260	3.1.2.15	Anig10625 Anig01029 Anig02086 Anig08670 Anig09489 Anig07685 Anig09804 Anig05507 Anig10722 Anig13219 Anig09267 Anig06557 Anig11768 Anig09123 Anig08410 Anig04297 Anig12360 Anig10777 Anig04248 Anig07914 Anig08039 Anig00240 Anig02381 Anig10342
R02421	ADPglucose:1,4-alpha-D-glucan 4-alpha-D-glucosyltransferase	ADPglucose + Amylose = ADP + Amylose	C00498 + C00718 = C00008 + C00718	1	498	718	718	718						PATH: rn00500 Starch and sucrose metabolism	2.4.1.21	An04g09890	2.4.1.21	Anig03711	KO: K00703 starch synthase
R02422	Allantoate amidinohydrolase	Allantoate + H2O = (-)-Ureidoglycolate + Urea	C00499 + C00001 = C00603 + C00086	1	499	86	499	603						PATH: rn00230 Purine metabolism	3.5.3.4	An02g08520			KO: K01477 allantoicase
R02424	Allantoin amidohydrolase	Allantoin + H2O = Allantoate	C01551 + C00001 = C00499	1	1551	499									3.5.2.5	An14g03370	3.5.2.5	Anig10799
R02425	(S)(+)-Allantoin amidohydrolase	(S)(+)-Allantoin + H2O = Allantoate	C02350 + C00001 = C00499	1	499	2350								PATH: rn00230 Purine metabolism	3.5.2.5	An14g03370	3.5.2.5	Anig10799	KO: K01466 allantoinase
R02433	L-Cysteate:2-oxoglutarate aminotransferase	L-Cysteate + 2-Oxoglutarate = 3-Sulfopyruvate + Glutamate	C00506 + C00026 = C05528 + C00302	0	26	302	506	5528						PATH: rn00272 Cysteine metabolism	2.6.1.1	An02g10160 An03g00050 An03g01120 An07g05040 An04g05130 An04g05490 An04g06380 An07g09180 An09g02390 An11g02620 An12g07870 An16g05570	2.6.1.1	Anig06477 Anig03883 Anig13777 Anig01729 Anig07714 Anig06991 Anig06429 Anig10912 Anig01096 Anig05082 Anig10879	KO: K00811 aspartate aminotransferase
R02439	ATP:L(or D)-ribulose 5-phosphotransferase	ATP + L-Ribulose = ADP + L-Ribulose 5-phosphate	C00002 + C00508 = C00008 + C01101	1	508	1101								PATH: rn00040 Pentose and glucuronate interconversions	2.7.1.16	An14g00160	2.7.1.16	Anig10473	KO: K00853 L-ribulokinase
R02444	Naringenin,2-oxoglutarate:oxygen oxidoreductase (3-hydroxylating)	Naringenin + 2-Oxoglutarate + Oxygen = Dihydrokaempferol + Succinate + CO2	C00509 + C00026 + C00007 = C00974 + C00042 + C00011	1	26	42	509	974						PATH: rn00941 Flavonoid biosynthesis	1.14.11.9	An09g01170 An12g09480	1.14.11.9	Anig11823 Anig09506	KO: K00475 naringenin 3-dioxygenase
R02453	Benzoyl-CoA:anthranilate N-benzoyltransferase	S-Benzoate coenzyme A + Anthranilate = CoA + N-Benzoylanthranilate	C00512 + C00108 = C00010 + C03141	1	108	3141	512	3141							2.3.1.144	An01g12130	2.3.1.144	Anig06820
R02454	D-Mannonate:NAD+ 5-oxidoreductase	D-Mannonate + NAD+ = D-Fructuronate + NADH	C00514 + C00003 = C00905 + C00004	0	514	905								PATH: rn00040 Pentose and glucuronate interconversions	1.1.1.57	An03g02430	1.1.1.57	Anig05538	KO: K00040 fructuronate reductase
R02457	D-Ornithine:oxygen oxidoreductase (deaminating)	D-Ornithine + H2O + Oxygen = 5-Amino-2-oxopentanoic acid + NH3 + H2O2	C00515 + C00001 + C00007 = C01110 + C00014 + C00027	1	515	1110								PATH: rn00472 D-Arginine and D-ornithine metabolism	1.4.3.3	An01g02430 An06g02340 An14g03310 An14g05380	1.4.3.3	Anig11379 Anig07948 Anig04048 Anig13171
R02464	Sphinganine-1-phosphate pamlmitaldehyde-lyase	Sphinganine 1-phosphate = Ethanolamine phosphate + Hexadecanal	C01120 = C00346 + C00517	1	1120	346	1120	517						PATH: rn00600 Glycosphingolipid metabolism	4.1.2.27	An04g06200	4.1.2.27	Anig06310	KO: K01634 sphinganine-1-phosphate aldolase
R02466	3-Sulfino-L-alanine carboxy-lyase	3-Sulfino-L-alanine = Hypotaurine + CO2	C00606 = C00519 + C00011	1	606	519								PATH: rn00430 Taurine and hypotaurine metabolism	4.1.1.15	An02g06860 An14g03620 An08g08840 An15g04770	4.1.1.15	Anig01905 Anig07438 Anig12163	KO: K01580 glutamate decarboxylase KO: K01594 sulfinoalanine decarboxylase
R02472	(R)-Pantoate:NADP+ 2-oxidoreductase	(R)-Pantoate + NADP+ = 2-Dehydropantoate + NADPH	C00522 + C00006 = C00966 + C00005	0	522	966								PATH: rn00770 Pantothenate and CoA biosynthesis	1.1.1.169	An02g00670 An03g00880 An06g02350 An09g01130 An11g09950 An12g08000 An12g10100 An18g01140	1.1.1.169	Anig13277 Anig10531 Anig07947 Anig11819 Anig03801 Anig07772 Anig08840 Anig12491	KO: K00077 2-dehydropantoate 2-reductase
R02473	(R)-Pantoate:beta-alanine ligase (AMP-forming)	ATP + (R)-Pantoate + beta-Alanine = AMP + Pyrophosphate + Pantothenate	C00002 + C00522 + C00099 = C00020 + C00013 + C00864	1	99	864	522	864						PATH: rn00410 beta-Alanine metabolism PATH: rn00770 Pantothenate and CoA biosynthesis	6.3.2.1	An18g01970	6.3.2.1	Anig12567	KO: K01918 pantoate--beta-alanine ligase
R02476	3alpha-Hydroxysteroid:NAD+ oxidoreductase (A-specific)	5alpha-Androstane-3,17-dione + NADH = Androsterone + NAD+	C00674 + C00004 = C00523 + C00003	1	674	523								PATH: rn00150 Androgen and estrogen metabolism	1.1.1.50	An07g03690	1.1.1.50	Anig13719	KO: K00037 3-alpha-hydroxysteroid dehydrogenase
R02477	3alpha-Hydroxysteroid:NADP+ oxidoreductase (A-specific)	5alpha-Androstane-3,17-dione + NADPH = Androsterone + NADP+	C00674 + C00005 = C00523 + C00006	1	674	523								PATH: rn00150 Androgen and estrogen metabolism	1.1.1.50	An07g03690	1.1.1.50	Anig13719	KO: K00037 3-alpha-hydroxysteroid dehydrogenase
R02478	UDPglucuronate beta-D-glucuronosyltransferase(acceptor-unspecific)	Androsterone + UDPglucuronate = Androsterone glucuronide + UDP	C00523 + C00167 = C11135 + C00015	1	167	11135	523	11135						PATH: rn00150 Androgen and estrogen metabolism	2.4.1.17	An06g01140 An11g09030 An16g05970	2.4.1.17	Anig09083 Anig01610	KO: K00699 glucuronosyltransferase
R02480	Cytochrome c apocytochrome-c-lyase	Apocytochrome c + Heme = Cytochrome C	C02248 + C00032 = C00524	1	2248	524	32	524						PATH: rn00860 Porphyrin and chlorophyll metabolism	4.4.1.17	An04g01535 An14g00240	4.4.1.17	Anig10505 Anig06435	KO: K01764 cytochrome c heme-lyase
R02483	Deoxyuridine:orthophosphate ribosyltransferase	Deoxyuridine + Orthophosphate = Uracil + 2-Deoxy-D-ribose 1-phosphate	C00526 + C00009 = C00106 + C00672	1	526	106	526	672						PATH: rn00240 Pyrimidine metabolism	2.4.2.1	An11g06110	2.4.2.1	Anig03675 Anig10626	KO: K00755 purine-nucleoside phosphorylase KO: K00758 thymidine phosphorylase KO: K03783 purine-nucleoside phosphorylase KO: K03784 purine-nucleoside phosphorylase
R02485	Deoxycytidine aminohydrolase	Deoxycytidine + H2O = Deoxyuridine + NH3	C00881 + C00001 = C00526 + C00014	1	881	526								PATH: rn00240 Pyrimidine metabolism PATH: rn00910 Nitrogen metabolism	3.5.4.5	An03g02980 An03g06870	3.5.4.5	Anig12561 Anig10699	KO: K01489 cytidine deaminase
R02487	Glutaryl-CoA:(acceptor) 2,3-oxidoreductase (decarboxylating)	Glutaryl-CoA + FAD = FADH2 + Crotonoyl-CoA + CO2	C00527 + C00016 = C01352 + C00877 + C00011	1	527	877								PATH: rn00071 Fatty acid metabolism	1.3.99.7	An11g10470	1.3.99.7	Anig06071	KO: K00252 glutaryl-CoA dehydrogenase
R02488	Glutaryl-CoA:(acceptor) 2,3-oxidoreductase (decarboxylating)	Glutaryl-CoA + Acceptor = Crotonoyl-CoA + Reduced acceptor + CO2	C00527 + C00028 = C00877 + C00030 + C00011	1	527	877								PATH: rn00310 Lysine degradation PATH: rn00380 Tryptophan metabolism	1.3.99.7	An11g10470	1.3.99.7	Anig06071	KO: K00252 glutaryl-CoA dehydrogenase
R02492	Nitrous-oxide:(acceptor) oxidoreductase (NO-forming)	Nitric oxide + NADH + H+ = Nitrous oxide + NAD+ + H2O	C00533 + C00004 + C00080 = C00887 + C00003 + C00001	1	533	887								PATH: rn00910 Nitrogen metabolism	1.7.99.7	An07g08930	1.7.99.7	Anig10538	KO: K00377 nitric-oxide reductase
R02493	ATP:pyridoxal 5'-phosphotransferase	ATP + Pyridoxamine = ADP + Pyridoxamine phosphate	C00002 + C00534 = C00008 + C00647	1	534	647								PATH: rn00750 Vitamin B6 metabolism	2.7.1.35	An01g05050	2.7.1.35	Anig04757	KO: K00868 pyridoxine kinase
R02494		Pyridoxamine phosphate + H2O = Pyridoxamine + Orthophosphate	C00647 + C00001 = C00534 + C00009	1	647	534								PATH: rn00750 Vitamin B6 metabolism	3.1.3.-	An01g03700 An01g03720 An02g01180 An02g07230 An02g11970 An03g02670 An03g05930 An04g03870 An06g00850 An08g01510 An08g02530 An08g11030 An11g05330 An12g01910 An14g05510 An18g03040	3.1.3.-	Anig06591 Anig02990 Anig06587 Anig11672 Anig05887 Anig13561 Anig02394 Anig03518 Anig13155 Anig08917 Anig03038 Anig06204 Anig06130 Anig13467 Anig00175 Anig00334	KO: K01112
R02497	17beta-Hydroxyandrostan-3-one:(acceptor) delta4-oxidoreductase	Testosterone + Reduced acceptor = 17beta-Hydroxyandrostan-3-one + Acceptor	C00535 + C00030 = C03917 + C00028	1	535	3917								PATH: rn00150 Androgen and estrogen metabolism	1.3.99.5	An04g01740 An04g05930	1.3.99.5	Anig04142	KO: K00250 3-oxo-5alpha-steroid 4-dehydrogenase
R02499	Testosterone delta5-delat4-isomerase; Androst-5-ene-3beta,17beta-diol:NAD+ 3-oxidoreductase	Androst-5-ene-3beta,17beta-diol + NAD+ = Testosterone + H+ + NADH	C04295 + C00003 = C00535 + C00080 + C00004	1	4295	535								PATH: rn00150 Androgen and estrogen metabolism	1.1.1.145	An15g03090 An18g05470	1.1.1.145	Anig08727 Anig04635	KO: K00070 3beta-hydroxy-delta5-steroid dehydrogenase KO: K01822 steroid delta-isomerase
R02500	Testosterone delta5-delat4-isomerase; Androst-5-ene-3beta,17beta-diol:NADP+ 3-oxidoreductase	Androst-5-ene-3beta,17beta-diol + NADP+ = Testosterone + H+ + NADPH	C04295 + C00006 = C00535 + C00080 + C00005	1	4295	535								PATH: rn00150 Androgen and estrogen metabolism	1.1.1.145	An15g03090 An18g05470	1.1.1.145	Anig08727 Anig04635	KO: K00070 3beta-hydroxy-delta5-steroid dehydrogenase KO: K01822 steroid delta-isomerase
R02501		Testosterone + H+ + Oxygen + NADPH = 19-Hydroxytestosterone + NADP+ + H2O	C00535 + C00080 + C00007 + C00005 = C05294 + C00006 + C00001	1	535	5294								PATH: rn00150 Androgen and estrogen metabolism	1.14.13.-	An01g08500 An01g09760 An01g11280 An03g02320 An03g03330 An03g05310 An03g06390 An04g02970 An04g04680 An04g09550 An05g02570 An07g01870 An07g05610 An08g06720 An08g09760 An09g00590 An09g01070 An09g01440 An11g01750 An11g08030 An11g10200 An12g04370 An12g06490 An12g07380 An12g07390 An12g10250 An14g01258 An14g01260 An14g01660 An14g03430 An16g04210 An16g06500 An18g01350	1.14.13.-	Anig05399 Anig06978 Anig08766 Anig07281 Anig02479 Anig09182 Anig10101 Anig01442 Anig02330 Anig01116 Anig04020 Anig11963 Anig02494 Anig07749 Anig09399 Anig11474 Anig11227 Anig03687 Anig01513 Anig09746 Anig09586 Anig12669 Anig08325 Anig01115 Anig12133 Anig02687 Anig07761 Anig12545 Anig05858 Anig12916 Anig00783 Anig06463	KO: K00492
R02502	UDPglucuronate beta-D-glucuronosyltransferase(acceptor-unspecific)	Testosterone + UDPglucuronate = Testosterone glucuronide + UDP	C00535 + C00167 = C11134 + C00015	1	167	11134	535	11134						PATH: rn00150 Androgen and estrogen metabolism	2.4.1.17	An06g01140 An11g09030 An16g05970	2.4.1.17	Anig09083 Anig01610	KO: K00699 glucuronosyltransferase
R02508		O-Succinyl-L-homoserine + L-Cysteine = Cystathionine + Succinate	C01118 + C00097 = C00542 + C00042	1	1118	542	97	542						PATH: rn00920 Sulfur metabolism	2.5.1.48	An01g10010 An04g04720 An11g11160 An12g01100 An12g01110	2.5.1.48	Anig09993 Anig09403 Anig08967 Anig07574	KO: K01739 cystathionine gamma-synthase
R02518		Homogentisate + Oxygen + NADPH = Gentisate aldehyde + CO2 + NADP+ + H+ + H2O	C00544 + C00007 + C00005 = C05585 + C00011 + C00006 + C00080 + C00001	1	544	5585								PATH: rn00350 Tyrosine metabolism	4.1.1.-	An01g00710 An01g05820 An02g12790 An03g01690 An03g06320 An03g06570 An03g06580 An03g06590 An05g02590 An08g01020 An15g00500 An16g02880 An08g09280 An09g00010 An09g00030 An10g00120 An11g04720 An12g09330 An18g01060 An18g06670	4.1.1.-	Anig02099 Anig03008 Anig03015 Anig03649 Anig06427 Anig05147 Anig12024 Anig12023 Anig10922 Anig12454 Anig13471 Anig07328 Anig05964 Anig10860 Anig02575 Anig11981 Anig06883	KO: K01618
R02519	Homogentisate:oxygen 1,2-oxidoreductase (decyclizing)	Homogentisate + Oxygen = 4-Maleylacetoacetate	C00544 + C00007 = C01036	1	544	1036								PATH: rn00350 Tyrosine metabolism PATH: rn00643 Styrene degradation	1.13.11.5	An01g02960 An11g00430 An11g02180	1.13.11.5	Anig02592 Anig08922 Anig06876	KO: K00451 homogentisate 1,2-dioxygenase
R02520		Homogentisate + Oxygen = Gentisate aldehyde + CO2 + H2O	C00544 + C00007 = C05585 + C00011 + C00001	1	544	5585								PATH: rn00350 Tyrosine metabolism	1.13.12.-	An05g00220	1.13.12.-	Anig09560	KO: K00468
R02521	4-Hydroxyphenylpyruvate:oxygen oxidoreductase (hydroxylating,decarboxylating)	3-(4-Hydroxyphenyl)pyruvate + Oxygen = Homogentisate + CO2	C01179 + C00007 = C00544 + C00011	1	1179	544								PATH: rn00350 Tyrosine metabolism	1.13.11.27	An04g01280 An07g01900 An04g08090 An08g03840 An11g02200 An11g06130	1.13.11.27	Anig09923 Anig04401 Anig07250 Anig06878 Anig03674	KO: K00457 4-hydroxyphenylpyruvate dioxygenase
R02525	L-Arabino-1,5-lactone lactonohydrolase	L-arabino-1,5-Lactone + H2O = L-Arabinonate	C05405 + C00001 = C00545	0	545	5405								PATH: rn00053 Ascorbate and aldarate metabolism	3.1.1.17	An04g03420 An08g00490 An12g01570	3.1.1.17	Anig02848 Anig10622	KO: K01053 gluconolactonase
R02528		Methylglyoxal + NADPH = Hydroxyacetone + NADP+	C00546 + C00005 = C05235 + C00006	1	546	5235								PATH: rn00260 Glycine, serine and threonine metabolism	1.1.1.-	An01g00450 An01g00960 An01g03740 An01g06830 An01g06970 An01g08380 An01g08740 An01g12520 An01g14370 An01g14780 An01g15180 An02g01090 An02g10040 An02g13490 An02g14970 An11g08950 An03g00030 An03g00890 An03g02110 An03g04560 An03g05050 An03g05150 An13g02770 An03g05870 An04g02670 An04g03530 An04g07260 An04g08020 An04g08100 An04g08120 An04g09480 An04g10070 An05g01560 An06g00600 An06g02360 An07g00540 An0…	1.1.1.-	Anig01715 Anig05926 Anig02988 Anig08707 Anig13972 Anig01567 Anig13664 Anig05698 Anig11646 Anig09779 Anig08129 Anig05356 Anig03449 Anig09487 Anig05955 Anig10532 Anig00036 Anig08570 Anig08161 Anig03567 Anig12477 Anig01462 Anig03647 Anig01708 Anig04402 Anig08461 Anig01198 Anig04822 Anig05819 Anig00199 Anig13357 Anig07740 Anig09021 Anig07967 Anig13579 Anig02111 Anig11313 Anig01552 Anig00361 Anig02546…	KO: K00100
R02529	Aminoacetone:oxygen oxidoreductase(deaminating)(flavin-containing)	Aminoacetone + H2O + Oxygen = Methylglyoxal + NH3 + H2O2	C01888 + C00001 + C00007 = C00546 + C00014 + C00027	1	1888	546								PATH: rn00260 Glycine, serine and threonine metabolism PATH: rn00910 Nitrogen metabolism	1.4.3.4 1.4.3.6	An01g01840 An02g08270 An02g08370 An02g10920 An03g00730 An07g06400 An08g10800 An09g01550 An12g03290 An12g05210 An12g06010 An12g10150 An13g00710 An13g03560 An17g00010	1.4.3.4 1.4.3.6	Anig09581 Anig08595 Anig08247 Anig12812 Anig06861 Anig03614 Anig00624 Anig03824 Anig09913 Anig10151 Anig13231 Anig02257 Anig03712 Anig04349 Anig04088 Anig13829 Anig00224 Anig06488 Anig11228 Anig03864	KO: K00274 monoamine oxidase KO: K00276 copper amine oxidase
R02530	(R)-S-Lactoylglutathione methylglyoxal-lyase (isomerizing)	(R)-S-Lactoylglutathione = Glutathione + Methylglyoxal	C03451 = C00051 + C00546	0	3451	51	3451	546						PATH: rn00620 Pyruvate metabolism	4.4.1.5	An02g05670 An08g09300 An11g02860 An11g10520	4.4.1.5	Anig12503 Anig00582 Anig03436 Anig05436	KO: K01759 lactoylglutathione lyase
R02531	Lactaldehyde:NAD+ 1-oxidoreductase	Methylglyoxal + NADH + H+ = Lactaldehyde + NAD+	C00546 + C00004 + C00080 = C05999 + C00003	1	546	5999								PATH: rn00620 Pyruvate metabolism	1.1.1.21	An01g14880 An07g10290 An16g01720	1.1.1.21	Anig04144 Anig12147	KO: K00011 aldehyde reductase
R02532	4-[(1R)-2-Amino-1-hydroxyethyl]-1,2-benzenediol:oxygen oxidoreductase(deaminating)(flavin-containing)	L-Noradrenaline + H2O + Oxygen = 3,4-Dihydroxymandelaldehyde + NH3 + H2O2	C00547 + C00001 + C00007 = C05577 + C00014 + C00027	1	547	5577								PATH: rn00350 Tyrosine metabolism	1.4.3.4	An01g01840 An02g08270 An02g08370 An08g10800 An12g03290 An12g05210 An12g06010 An12g10150 An13g03560	1.4.3.4	Anig09581 Anig08595 Anig08247 Anig03614 Anig00624 Anig09913 Anig10151 Anig13231 Anig02257 Anig03712 Anig04088 Anig11228	KO: K00274 monoamine oxidase
R02534	S-Adenosyl-L-methionine:catechol O-methyltransferase	S-Adenosyl-L-methionine + L-Noradrenaline = S-Adenosyl-L-homocysteine + L-Normetanephrine	C00019 + C00547 = C00021 + C05589	1	547	5589								PATH: rn00350 Tyrosine metabolism	2.1.1.6	An04g04700 An15g02990 An11g08150 An17g00200 An15g05200 An18g00820	2.1.1.6	Anig13755 Anig11242 Anig09054 Anig12823	KO: K00545 catechol O-methyltransferase
R02535	3,4-Dihydroxyphenetylamine,ascorbate:oxygen oxidoreductase (beta-hydroxylating)	4-(2-Aminoethyl)-1,2-benzenediol + Ascorbate + Oxygen = L-Noradrenaline + Dehydroascorbate + H2O	C03758 + C00072 + C00007 = C00547 + C00425 + C00001	1	3758	547	72	425						PATH: rn00350 Tyrosine metabolism	1.14.17.1	An01g04950 An02g06090 An11g04100 An14g02900	1.14.17.1	Anig06043 Anig12516 Anig10569 Anig00096	KO: K00503 dopamine beta-monooxygenase
R02536	Phenylacetaldehyde:NAD+ oxidoreductase	Phenylacetaldehyde + NAD+ + H2O = Phenylacetic acid + NADH + H+	C00601 + C00003 + C00001 = C07086 + C00004 + C00080	0	601	7086								PATH: rn00360 Phenylalanine metabolism PATH: rn00643 Styrene degradation	1.2.1.5 1.2.1.39	An01g09260 An04g03400 An07g01400 An08g08510 An15g01740	1.2.1.5 1.2.1.39	Anig03830 Anig08086 Anig13075 Anig02351 Anig12494	KO: K00129 aldehyde dehydrogenase (NAD(P)+) KO: K00146 phenylacetaldehyde dehydrogenase
R02537	Aldehyde:NADP+ oxidoreductase	Phenylacetaldehyde + NADP+ + H2O = Phenylacetic acid + NADPH	C00601 + C00006 + C00001 = C07086 + C00005	0	601	7086								PATH: rn00360 Phenylalanine metabolism	1.2.1.5	An01g09260 An04g03400 An07g01400 An08g08510	1.2.1.5	Anig03830 Anig08086 Anig13075 Anig02351	KO: K00129 aldehyde dehydrogenase (NAD(P)+)
R02539	Phenylacetate:CoA ligase	ATP + Phenylacetic acid + CoA = AMP + Pyrophosphate + Phenylacetyl-CoA	C00002 + C07086 + C00010 = C00020 + C00013 + C00582	1	7086	582								PATH: rn00360 Phenylalanine metabolism	6.2.1.30	An02g13080	6.2.1.30	Anig12576	KO: K01912 phenylacetate-CoA ligase
R02540	2-Phenylacetamide amidohydrolase	2-Phenylacetamide + H2O = Phenylacetic acid + NH3	C02505 + C00001 = C07086 + C00014	1	2505	7086								PATH: rn00360 Phenylalanine metabolism	3.5.1.4	An01g12500 An01g13000 An01g14270 An01g14280 An02g00190 An02g00340 An11g08900 An03g00410 An03g05880 An08g09020 An07g00100 An07g03960 An09g01020 An09g04990 An11g02980 An12g01020 An12g10150 An14g00670 An14g00750 An15g00290 An16g07500	3.5.1.4	Anig02952 Anig08617 Anig13764 Anig08620 Anig12839 Anig05558 Anig04987 Anig12475 Anig13439 Anig08297 Anig07907 Anig10852 Anig06741 Anig01403 Anig09691 Anig02257 Anig03712 Anig13063 Anig05431 Anig11838 Anig10045 Anig12539	KO: K01426 amidase
R02541	Sphingomyelin cholinephosphohydrolase	Sphingomyelin + H2O = N-Acylsphingosine + Choline phosphate	C00550 + C00001 = C00195 + C00588	1	550	588	550	195						PATH: rn00600 Glycosphingolipid metabolism	3.1.4.12	An11g00670 An11g01640	3.1.4.12	Anig10526 Anig02114 Anig02007 Anig04962	KO: K01117 sphingomyelin phosphodiesterase
R02543	Acyl-CoA:sphingosine N-acyltransferase	Acyl-CoA + Sphingosyl-phosphocholine = CoA + Sphingomyelin	C00040 + C03640 = C00010 + C00550	1	3640	550	40	550						PATH: rn00600 Glycosphingolipid metabolism	2.3.1.24	An11g00990	2.3.1.24	Anig13093
R02545	meso-Tartaric acid:NAD+ oxidoreductase	meso-Tartaric acid + NAD+ = 2-Hydroxy-3-oxosuccinate + NADH	C00552 + C00003 = C03459 + C00004	0	552	3459								PATH: rn00630 Glyoxylate and dicarboxylate metabolism	1.1.1.93	An01g03030	1.1.1.93	Anig00686 Anig12291	KO: K00056 tartrate dehydrogenase
R02549	4-Aminobutanal:NAD+ 1-oxidoreductase; 4-Aminobutyraldehyde:NAD+ oxidoreductase	4-Aminobutanal + NAD+ + H2O = 4-Aminobutanoate + NADH + H+	C00555 + C00003 + C00001 = C00334 + C00004 + C00080	0	334	555								PATH: rn00330 Arginine and proline metabolism PATH: rn00410 beta-Alanine metabolism	1.2.1.3 1.2.1.19	An01g00620 An14g02870 An01g02910 An01g02920 An01g09260 An01g15170 An04g03400 An08g07290 An08g08510 An08g10820 An09g00250 An10g00850 An15g05890 An17g00970 An18g04130	1.2.1.3 1.2.1.19	Anig13121 Anig06530 Anig00198 Anig05804 Anig03830 Anig13971 Anig08086 Anig13385 Anig02351 Anig05427 Anig12076 Anig02606 Anig01575 Anig00935 Anig06838 Anig08882 Anig01458	KO: K00137 aminobutyraldehyde dehydrogenase
R02550		Toluene + Oxygen + NADH = Benzyl alcohol + NAD+ + H2O	C01455 + C00007 + C00004 = C00556 + C00003 + C00001	1	1455	556								PATH: rn00622 Toluene and xylene degradation	1.14.15.-	An01g14200	1.14.15.-	Anig13760
R02554	Cyclopentanone,NADPH:oxygen oxidoreductase (5-hydroxylating, lactonizing)	Cyclopentanone + Oxygen + NADPH = 5-Valerolactone + NADP+ + H2O	C00557 + C00007 + C00005 = C02240 + C00006 + C00001	1	557	2240									1.14.13.16	An11g00210	1.14.13.16	Anig05633
R02556	Deoxyadenosine aminohydrolase	Deoxyadenosine + H2O = Deoxyinosine + NH3	C00559 + C00001 = C05512 + C00014	1	559	5512								PATH: rn00230 Purine metabolism	3.5.4.4	An08g06270 An08g10280 An12g04800 An16g02890 An18g03470	3.5.4.4	Anig11691 Anig08714 Anig00535 Anig13470 Anig03983	KO: K01488 adenosine deaminase
R02557	Deoxyadenosine:orthophosphate ribosyltransferase	Deoxyadenosine + Orthophosphate = Adenine + 2-Deoxy-D-ribose 1-phosphate	C00559 + C00009 = C00147 + C00672	1	559	147	559	672						PATH: rn00230 Purine metabolism	2.4.2.1	An11g06110	2.4.2.1	Anig03675 Anig10626	KO: K00755 purine-nucleoside phosphorylase KO: K00758 thymidine phosphorylase KO: K03783 purine-nucleoside phosphorylase KO: K03784 purine-nucleoside phosphorylase
R02565	p-Cumic alcohol:NAD+ oxidoreductase	Betaine aldehyde + NAD+ + H2O = Betaine + NADH	C00576 + C00003 + C00001 = C00719 + C00004	1	576	719								PATH: rn00260 Glycine, serine and threonine metabolism	1.2.1.8	An09g00250 An11g10290 An14g00460 An16g09060	1.2.1.8	Anig11077 Anig09446 Anig06745	KO: K00130 betaine-aldehyde dehydrogenase
R02566	p-Cumic alcohol:NADP+ oxidoreductase	Betaine aldehyde + NADP+ + H2O = Betaine + NADPH	C00576 + C00006 + C00001 = C00719 + C00005	1	576	719								PATH: rn00260 Glycine, serine and threonine metabolism	1.2.1.8	An09g00250 An11g10290 An14g00460 An16g09060	1.2.1.8	Anig11077 Anig09446 Anig06745	KO: K00130 betaine-aldehyde dehydrogenase
R02567	Choline:(acceptor) 1-oxidoreductase	Betaine aldehyde + FAD + H2O = FADH2 + Betaine	C00576 + C00016 + C00001 = C01352 + C00719	1	576	719								PATH: rn00260 Glycine, serine and threonine metabolism	1.1.99.1	An01g14740 An02g00400 An02g11560 An03g00130 An04g08890 An05g02380 An07g06310 An11g05580 An11g05600 An12g04530 An12g07280 An15g02200 An15g03100 An15g03820 An16g05660 An16g09050 An18g01120	1.1.99.1	Anig11281 Anig10319 Anig08072 Anig12934 Anig12056 Anig13256 Anig08503 Anig07398 Anig11693 Anig08525 Anig09700 Anig08728 Anig12488 Anig09834 Anig06033 Anig01519 Anig12489	KO: K00108 choline dehydrogenase
R02568	D-Fructose 1-phosphate D-glyceraldehyde-3-phosphate-lyase	D-Fructose 1-phosphate = Glycerone phosphate + D-Glyceraldehyde	C01094 = C00111 + C00577	0	1094	111	1094	577						PATH: rn00051 Fructose and mannose metabolism	4.1.2.13	An02g07470 An05g02040 An14g04410 An16g00110	4.1.2.13	Anig08668 Anig11911 Anig06338	KO: K01622 fructose-bisphosphate aldolase
R02569	Acetyl-CoA:dihydrolipoamide S-acetyltransferase	Acetyl-CoA + Dihydrolipoamide = CoA + S-Acetyldihydrolipoamide	C00024 + C00579 = C00010 + C01136	0	24	1136	579	1136						PATH: rn00010 Glycolysis / Gluconeogenesis	2.3.1.12	An07g02180 An09g02710	2.3.1.12	Anig08036 Anig12334	KO: K00627 pyruvate dehydrogenase E2 component (dihydrolipoamide acetyltransferase)
R02570	Succinyl-CoA:dihydrolipoamide S-succinyltransferase	Succinyl-CoA + Dihydrolipoamide = CoA + S-Succinyldihydrolipoamide	C00091 + C00579 = C00010 + C01169	0	91	1169	579	1169						PATH: rn00020 Citrate cycle (TCA cycle)	2.3.1.61	An11g11280	2.3.1.61	Anig13851 Anig09118	KO: K00658 2-oxoglutarate dehydrogenase E2 component (dihydrolipoamide succinyltransferase)
R02571	Glutaryl-CoA:dihydrolipoamide S-succinyltransferase	Glutaryl-CoA + Dihydrolipoamide = CoA + S-Glutaryldihydrolipoamide	C00527 + C00579 = C00010 + C06157	0	527	6157	579	6157						PATH: rn00310 Lysine degradation	2.3.1.61	An11g11280	2.3.1.61	Anig13851 Anig09118	KO: K00658 2-oxoglutarate dehydrogenase E2 component (dihydrolipoamide succinyltransferase)
R02577	Propane-1,2-diol:NAD+ 1-oxidoreductase	Propane-1,2-diol + NADP+ = Lactaldehyde + NADPH + H+	C00583 + C00006 = C05999 + C00005 + C00080	0	583	5999								PATH: rn00561 Glycerolipid metabolism PATH: rn00620 Pyruvate metabolism	1.1.1.21	An01g14880 An07g10290 An16g01720	1.1.1.21	Anig04144 Anig12147	KO: K00011 aldehyde reductase
R02580	(5Z,13E)-(15S)-11alpha,15-Dihydroxy-9-oxoprost-13-enoate:NAD+15- oxidoreductase	Prostaglandin E2 + NAD+ = (5Z,13E)-11alpha-Hydroxy-9,15-dioxoprost-13-enoate + NADH	C00584 + C00003 = C04707 + C00004	0	584	4707									1.1.1.141	An04g09410 An07g03720 An16g06630 An18g00090	1.1.1.141	Anig00184 Anig13175
R02581	(5Z,13E)-(15S)-9alpha,11alpha,15-Trihydroxyprosta-5,13- dienoate:NADP+ 9-oxidoreductase; Prostaglandin F2alpha:NADP+ oxidoreductase	Prostaglandin E2 + NADPH + H+ = Prostaglandin F2alpha + NADP+	C00584 + C00005 + C00080 = C00639 + C00006	1	584	639								PATH: rn00590 Prostaglandin and leukotriene metabolism	1.1.1.184	An01g08150 An04g03860 An16g02370 An05g02060 An07g03570 An08g08400 An08g08480 An08g09340 An09g04850 An11g05840 An15g05450 An17g00930	1.1.1.184	Anig10892 Anig02965 Anig10274 Anig11909 Anig09021 Anig05169 Anig05385 Anig06785 Anig04564 Anig10786 Anig06422 Anig01882	KO: K00079 carbonyl reductase (NADPH) KO: K00081 prostaglandin-E2 9-reductase
[truncated: 1,389 more rows]
