# Supplementary material for: Metabolic peculiarities of Aspergillus niger disclosed by comparative metabolic genomics
Source: Genome Biol. 2007 Sep 4;8(9):R182. doi: 10.1186/gb-2007-8-9-r182 (PMC2375020; doi:10.1186/gb-2007-8-9-r182)
Supplement: Additional data file 9 — Enzyme-encoding genes unique to one of the two A. niger strains in comparison with the other selected fungi. [file gb-2007-8-9-r182-S9.xls]

## Sheet: Sheet1
Enzyme-coding genes unique to one of the two A.niger strains
CDS	Size (AA)	KO number	KO definition	EC	Annotation
Unique to CBS 513.88
An14g07320	518		oxidoreductases acting on paired donors with incorporation of molecular oxygen.	1.14.-.-	strong similarity to cytochrome P450 monooxygenase avnA - Aspergillus parasiticus
An08g12150	521		pyruvate dehydrogenase (lipoamide).	1.2.4.1	strong similarity to hypothetical protein encoded by An11g07550 - Aspergillus niger
An11g05950	403		dihydrofolate reductase	1.5.1.3	weak similarity to dihydrofolate reductase dfr1p - Schizosaccharomyces pombe
An06g00130	389	K00356	NADH dehydrogenase	1.6.99.3 1.6.-.-	similarity to NADH dehydrogenase ndh - Escherichia coli
An10g00070	335		acting on a sulfur group of donors | with oxygen as acceptor	1.8.-.- 1.8.3.-	strong similarity to sulphydryl oxidase Sox from patent EP565172-A1 - Aspergillus niger [putative frameshift]
An05g02090	324	K00986	RNA-directed DNA polymerase	2.7.7.49	similarity to retrotransposable element tf2 155 kd protein - Schizosaccharomyces pombe
An16g06620	429		1,4-lactonase.	3.1.1.25	strong similarity to lactonohydrolase from patent WO200028043-A2 - Fusarium venenatum
An12g06690	951		phospholipase a2.	3.1.1.4	similarity to calcium-independent phospholipase A2 - Homo sapiens
An16g00160	257		2-pyrone-4,6-dicarboxylate lactonase.	3.1.1.57	strong similarity to 2-pyrone-4,6-dicarboxylic acid hydrolase LigI - Sphingomonas paucimobilis
An08g11630	89		ubiquitin thiolesterase	3.1.2.15	weak similarity to ubiquitin thiolesterase Yuh1 - Saccharomyces cerevisiae
An14g07390	211	K01181	endo-1,4-beta-xylanase	3.2.1.8	strong similarity to endo-1,4-beta-xylanase I xyn1 - Aspergillus niger
An12g05330	947	K01183	chitinase	3.2.1.14	strong similarity to RF2 - Candida sphaerica
An08g12120	233				weak similarity to hypothetical mycosubtilin synthase chain mycA - Bacillus subtilis
An09g01450	86				strong similarity to hypothetical intracellular protease/amidase related enzyme of the ThiJ family CAC2826 - Clostridium acetobutylicum
An09g04350	402				strong similarity to transposase of insertion sequence IS10 - Escherichia coli [putative cloning actefact]
An12g03420	421				weak similarity to glyceraldehyde 3-phosphate dehydrogenase gap - Mycoplasma hominis
An12g06640	302				weak similarity to valosin-containing protein like AAA-ATPase Cdc48 - Saccharomyces cerevisiae
An12g06710	212				weak similarity to ApoE4Lx2 protease from patent WO9413798-A - Homo sapiens
An12g06720	441				weak similarity to translation initiation factor eIF-2 alpha kinase GCN2 - Drosophila melanogaster [truncated ORF]
An12g06730	508				weak similarity to metalloreductase freA - Aspergillus nidulans
An12g06900	384				weak similarity to DNA gyrase B subunit gyrB - Flexibacter japonensis [truncated ORF]
An12g06910	83				weak similarity to xylose isomerase - Clostridium thermosaccharolyticum
An12g06920	415				weak similarity to NAD-dependent DNA ligase - Thermus sp.
An12g06990	73				similarity to hypothetical reverse transcriptase homolog - Ciona intestinalis
An16g02310	86				weak similarity to reverse transcriptase pol - Tricholoma sejunctum
An16g06600	332				weak similarity to beta-galactosidase - Planococcus sp.
Unique to ATCC 9029
Anig00094	193	K00403	cytochrome c oxidase	1.9.3.1	similar to ref|ZP_00629671.1 Cytochrome-c oxidase [Paracoccus denitrificans PD1222] EC:1.9.3.1 Contig0416(481..1060) AN00107S
Anig04709	92	K02563	UDP-N-acetylglucosamine--N-acetylmuramyl-(pentapeptide)	2.4.1.227	similar to gb|AAV62325.1 UDP-N-acetylglucosamine--N-acetylmuramyl-(Pentapeptide) pyrophosphoryl-undecaprenol N-acetylglucosamine transferase [Streptococcus thermophilus CNRZ1066] EC:2.4.1.227 Contig6290(1903..2178) AN05110S
Anig00906	107	K00845	glucokinase	2.7.1.2	similar to ref|ZP_00630603.1 Glucokinase [Paracoccus denitrificans PD1222] EC:2.7.1.2 Contig2096(355..35) AN01248S
Anig00720	98	K01142	exodeoxyribonuclease III	3.1.11.2	similar to ref|ZP_00620583.1 AP endonuclease, family 1:Exodeoxyribonuclease III xth [Silicibacter sp. TM1040] EC:3.1.11.2 Contig1765(310..17) AN01051S
Anig00907	98	K01516	nucleoside-triphosphatase	3.6.1.15	similar to ref|ZP_00632292.1 ABC transporter [Paracoccus denitrificans PD1222] EC:3.6.1.15 Contig2096(656..363) AN01249S
Anig04708	71	K01925	UDP-N-acetylmuramoylalanine--D-glutamate ligase	6.3.2.9	similar to gb|AAV62324.1 UDP-N-acetylmuramoylalanine-D-glutamate ligase [Streptococcus thermophilus CNRZ1066] EC:6.3.2.9 Contig6290(1684..1896) AN05109S
Anig00292	168	K01971	DNA ligase (ATP)	6.5.1.1	similar to ref|ZP_00630285.1 ATP-dependent DNA ligase [Paracoccus denitrificans PD1222] EC:6.5.1.1 Contig0994(523..20) AN00342S
Anig00143	167	K02023	multiple sugar transport system ATP-binding protein		similar to ref|ZP_00555768.1 ABC transporter [Jannaschia sp. CCS1] Contig0556(21..519) AN00161S
Anig00141	353	K02027	multiple sugar transport system substrate-binding protein		similar to ref|ZP_00632295.1 extracellular solute-binding protein, family 1 [Paracoccus denitrificans PD1222] Contig0549(496..1555) AN00156S
Anig00962	205	K02313	chromosomal replication initiator protein DnaA		similar to ref|ZP_00631250.1 chromosomal replication initiator protein, DnaA [Paracoccus denitrificans PD1222] Contig2177(9..623) AN01302S
Anig00532	88	K02420	flagellar biosynthetic protein FliQ		similar to ref|ZP_00631744.1 export protein FliQ, family 3 [Paracoccus denitrificans PD1222] Contig1468(477..740) AN00605U
Anig00116	169	K02557	chemotaxis MotB protein		similar to ref|ZP_00630400.1 chemotaxis MotB protein [Paracoccus denitrificans PD1222] Contig0476(745..239) AN00127S
Anig00961	92	K03284	metal ion transporter, MIT family		similar to ref|ZP_00207017.1 COG0598: Mg2+ and Co2+ transporters [Rhodobacter sphaeroides 2.4.1] Contig2175(38..313) AN01301S
Anig02274	98	K03572	DNA mismatch repair protein MutL		similar to ref|ZP_00630418.1 DNA mismatch repair protein [Paracoccus denitrificans PD1222] Contig3916(472..765) AN02633S
Anig00291	107				similar to ref|ZP_00633042.1 Transposase IS3/IS911 [Paracoccus denitrificans PD1222] Contig0993(1194..874) AN00340S
Anig01623	153				similar to gb|AAN04217.1 putative transposase Tnp [Aeromonas salmonicida] Contig3081(179..671) AN01969S
