# Supplementary material for: Metabolic peculiarities of Aspergillus niger disclosed by comparative metabolic genomics
Source: Genome Biol. 2007 Sep 4;8(9):R182. doi: 10.1186/gb-2007-8-9-r182 (PMC2375020; doi:10.1186/gb-2007-8-9-r182)
Supplement: Additional data file 10 — Enzyme-encoding genes common in both A. niger strains and unique to them in comparison with the other selected fungi. [file gb-2007-8-9-r182-S10.xls]

## Sheet: common and unique to A.niger
A.niger CBS 513.88	A.niger ATCC 9029	KO number	KO definition	EC	DSM annotation	size(aa)	location	EC	annotation
An01g00680	Anig13116 Anig04742	K00517	oxidoreductases acting on paired donors with incorporation of molecular oxygen.	1.14.-.-	An01g00680	497	-	1.14.-.- oxidoreductases acting on paired donors with incorporation of molecular oxygen.	strong similarity to cytochrome P450 monooxygenase avnA - Aspergillus parasiticus
An01g00820	Anig08899	K03444	sugar porter, SP family		An01g00820	530	-		strong similarity to quinate transport protein qutD - Aspergillus nidulans
An01g00900	Anig09469 Anig09468	K01104	protein-tyrosine phosphatase	3.1.3.48	An01g00900	937	-		similarity to protein-tyrosine-phosphatase pyp2p - Schizosaccharomyces pombe
An01g00930	Anig03249	K00569	thiopurine S-methyltransferase	2.1.1.67	An01g00930	280	-		similarity to methyl chloride transferase AAC72357.1 - Batis maritima
An01g00960	Anig05926	K00100		1.1.1.-	An01g00960	332	-		strong similarity to hypothetical oxidoreductase DR2595 - Deinococcus radiodurans
An01g01210	Anig12082	K01362	acylaminoacyl-peptidase	3.4.21.- 3.4.19.1	An01g01210	645	-	3.4.19.1 acylaminoacyl-peptidase	similarity to acylaminoacyl-peptidase - Rattus norvegicus
An01g01250	Anig12085	K03446	drug:H+ antiporter-2, DHA2 family		An01g01250	351	-		strong similarity to hypothetical membrane transport protein SPAC3H1.06c - Schizosaccharomyces pombe [truncated ORF]
An01g01380	Anig03490			3.6.5.1	An01g01380	1208	-		similarity to beta transducin-like protein het-e - Podospora anserina
An01g01640	Anig12928		cinnamyl-alcohol dehydrogenase.	1.1.1.195	An01g01640	346	-	1.1.1.195 cinnamyl-alcohol dehydrogenase.	strong similarity to cinnamyl-alcohol dehydrogenase CAD1 - Eucalyptus gunnii
An01g01660	XXX				An01g01660	139	-		weak similarity to alkyl salicylate esterase salE - Acinetobacter sp.
An01g01920	Anig00307	K01207	beta-N-acetylhexosaminidase	3.2.1.52	An01g01920	709	-	3.2.1.52 beta-n-acetylhexosaminidase.	similarity to beta-N-acetylhexosaminidase - Vibrio furnissii
An01g02270	Anig02630	K01163	ribonuclease H	3.1.26.4	An01g02270	251	-	3.1.26.4 ribonuclease h.	similarity to ribonuclease H1 RNH1 - Trypanosoma brucei
An01g02640	Anig07010		methyltransferases.	2.1.1.-	An01g02640	446	-	2.1.1.- methyltransferases.	strong similarity to O-methyltransferase B omtB - Aspergillus parasiticus
An01g02740	Anig08778		tannase.	3.1.1.20	An01g02740	588	-	3.1.1.20 tannase.	strong similarity to tannase precursor from patent JP08080196-A - Aspergillus oryzae
An01g02750	Anig11081	K01516	nucleoside-triphosphatase	3.6.1.15	An01g02750	191	-		weak similarity to hypothetical protein CAC28656.1 - Neurospora crassa
An01g02810	Anig01733	K00493	unspecific monooxygenase	1.14.-.- 1.14.14.1	An01g02810	531	-	1.14.-.- oxidoreductases acting on paired donors with incorporation of molecular oxygen.	strong similarity to cytochrome P450 sterol delta22-desaturase Erg5 - Saccharomyces cerevisiae
An01g02970	XXX	K01857	3-carboxy-cis,cis-muconate cycloisomerase	5.5.1.2	An01g02970	477	-		strong similarity to 3-carboxy-cis,cis-muconate cycloisomerase pcaB - Bradyrhizobium japonicum
An01g03090	Anig07428	K01180	endo-1,3(4)-beta-glucanase	3.2.1.39 3.2.1.6	An01g03090	975	plasma membrane	3.2.1.39 glucan endo-1,3-beta-d-glucosidase.	strong similarity to 1,3-beta-glucanosyltransferase gel1 - Aspergillus fumigatus
An01g03200	Anig10235	K03294	basic amino acid/polyamine antiporter, APA family		An01g03200	525	-		similarity to choline permease Hnm1 - Saccharomyces cerevisiae
An01g03330	Anig02252	K06656	G1/S-specific cyclin PLC1		An01g03330	432	-		strong similarity to Pcl-like cyclin pclA - Aspergillus nidulans
An01g03470	Anig01259	K01931		6.3.2.19	An01g03470	1067	-		strong similarity to ubiquitin protein ligase E6-AP - Homo sapiens
An01g04050	XXX		phosphoprotein phosphatase	3.1.3.16	An01g04050	131	-	3.1.3.16 phosphoprotein phosphatase	strong similarity to phosphoprotein phosphatase bimG - Aspergillus nidulans [truncated ORF]
An01g04120	Anig07846		phosphoprotein phosphatase	3.1.3.16	An01g04120	193	-	3.1.3.16 phosphoprotein phosphatase	strong similarity to phosphoprotein phosphatase bimG - Aspergillus nidulans [truncated ORF]
An01g04300	Anig00884			3.6.5.4	An01g04300	867	-		strong similarity to protein fragment SEQ ID NO:54638 from patent EP1033405-A2 - Arabidopsis thaliana
An01g04520	Anig09134				An01g04520	913	-		similarity to theta DNA polymerase mus308 - Drosophila melanogaster
An01g04950	Anig06043 Anig12516	K00503	dopamine beta-monooxygenase	1.14.17.1	An01g04950	789	-		weak similarity to hypothetical protein At2g30890 - Arabidopsis thaliana
An01g05000	Anig08208				An01g05000	127	-		weak similarity to polyguluronate lyase alyPG - Corynebacterium sp.
An01g05030	Anig04465		oxidoreductases.	1.-.-.-	An01g05030	392	-	1.-.-.- oxidoreductases.	strong similarity to oxidoreductase OXRD-8 from patent WO200071679-A2 - Homo sapiens
An01g05220	Anig07274	K06950			An01g05220	672	-		hypothetical protein
An01g05230	Anig07272	K06950			An01g05230	186	-		weak similarity to hypothetical protein CAE76314.1 - Neurospora crassa
An01g05450	Anig11019	K00870	protein kinase	2.7.1.37	An01g05450	294	-	2.7.1.37 protein kinase.	strong similarity to cyclin-dependent protein kinase Pho85 - Saccharomyces cerevisiae
An01g06140	XXX				An01g06140	222	-		weak similarity to cytochrome c oxidase subunit II COII - Kluyveromyces blattae
An01g06150	Anig08907	K01626	3-deoxy-7-phosphoheptulonate synthase	4.1.2.15 2.5.1.54	An01g06150	378	-	4.1.2.15 2-dehydro-3-deoxyphosphoheptonate aldolase.	strong similarity to phe-inhibited DAHP synthase aroG - Aspergillus nidulans
An01g06250	Anig03394	K01931		6.3.2.19	An01g06250	785	-		strong similarity to hypothetical zinc-finger protein SPCC1223.01 - Schizosaccharomyces pombe
An01g06310	Anig03923	K01425	glutaminase	3.5.1.2 3.5.1.-	An01g06310	689	-	3.5.1.- hydrolases acting on carbon-nitrogen bonds, other than peptide bonds, in linear amides.	strong similarity to glutaminase A gtaA - Aspergillus oryzae
An01g06630	Anig02644		beta-mannosidase.	3.2.1.25	An01g06630	882	-	3.2.1.25 beta-mannosidase.	strong similarity to mannosidase Man2A - Cellulomonas fimi
An01g06730	Anig07108	K01626	3-deoxy-7-phosphoheptulonate synthase	2.5.1.54	An01g06730	326	-		hypothetical protein
An01g06840	Anig08706	K01909	long-chain-fatty-acid--[acyl-carrier-protein] ligase	6.2.1.20 6.2.1.-	An01g06840	501	peroxisome	6.2.1.- acid--thiol ligases.	strong similarity to acid-CoA ligase Fat2 - Saccharomyces cerevisiae
An01g06850	Anig08705 Anig03588	K00217	maleylacetate reductase	1.3.1.32 1.1.1.61	An01g06850	408	-	1.1.1.61 4-hydroxybutyrate dehydrogenase.	similarity to 4-hydroxybutyrate dehydrogenase - Alcaligenes eutrophus
An01g06870	Anig03590		serine C-palmitoyltransferase	2.3.1.50	An01g06870	818	-		strong similarity to hypothetical protein Fum8p - Gibberella moniliformis
An01g06880	Anig10308	K00091	dihydroflavonol-4-reductase	1.1.1.219	An01g06880	349	-		similarity to dihydroflavonol 4-reductase BAA12723.1 - Rosa hybrid cultivar
An01g06930	Anig11517		acyltransferases.	2.3.1.-	An01g06930	2480	-	2.3.1.- acyltransferases.	strong similarity to polyketide synthase FUM5 - Gibberella moniliformis
An01g06950	Anig09669		transferring groups other than amino-acyl groups	2.3.1.-	An01g06950	2282	-	2.3.1.- transferring groups other than amino-acyl groups	strong similarity to polyketide synthase FUM5 - Gibberella moniliformis
An01g06960	XXX				An01g06960	364	-		strong similarity to hypothetical phosphatidyl synthase SPAC22A12.08c - Schizosaccharomyces pombe
An01g07070	Anig00612	K00942	guanylate kinase	2.7.4.8	An01g07070	234	-	2.7.4.8 guanylate kinase	strong similarity to guanylate kinase GUK1 - Bos taurus [putative frameshift]
An01g07130	Anig09698	K00480	salicylate hydroxylase	1.14.13.1	An01g07130	428	-	1.14.13.1 salicylate 1-monooxygenase.	strong similarity to salicylate 1-monooxygenase sal1 - Pseudomonas putida
An01g08000	Anig03226 Anig07637			3.6.5.1	An01g08000	1550	-		strong similarity to vegetative incompatibility gene het-e1 - Podospora anserina
An01g08150	Anig10892	K00059	3-oxoacyl-[acyl-carrier protein] reductase	1.1.1.100 1.1.1.184	An01g08150	249	-	1.1.1.184 carbonyl reductase (nadph).	similarity to carbonyl reductase CBR - Homo sapiens
An01g08540	Anig10148	K00486	kynurenine 3-monooxygenase	1.14.13.9	An01g08540	475	-		strong similarity to kynurenine 3-hydroxylase K3OH from patent WO9802553 - Rattus sp.
An01g08640	Anig08605	K01749	hydroxymethylbilane synthase	2.5.1.61	An01g08640	346	-		strong similarity to hydroxymethylbilane synthase Hem3 - Saccharomyces cerevisiae
An01g08950	XXX				An01g08950	387	-		strong similarity to high-affinity iron permease CaFTR2 - Candida albicans
An01g09060	Anig10743	K06512	leukocyte immunoglobulin-like receptor		An01g09060	194	nucleus		strong similarity to U1 snRNP protein C - Homo sapiens
An01g09250	Anig06415	K01576	benzoylformate decarboxylase	4.1.1.7 4.1.3.18	An01g09250	253	-	4.1.3.18 acetolactate synthase.	similarity to acetolactate synthase precursor ALS - Schizosaccharomyces pombe
An01g09390	Anig00493 Anig05813	K00681	gamma-glutamyltranspeptidase	2.3.2.2	An01g09390	606	-	2.3.2.2 gamma-glutamyltransferase.	strong similarity to gamma-Glutamyltranspeptidase - Pseudomonas aeruginosa
An01g09740	Anig00154	K00074	3-hydroxybutyryl-CoA dehydrogenase	1.1.1.157	An01g09740	622	-	1.1.1.157 3-hydroxybutyryl-coa dehydrogenase.	similarity to beta-hydroxybutyryl-CoA dehydrogenase hbd - Clostridium acetobutylicum
An01g09770	Anig06979		transferases transferring phosphorous-containing groups.	2.7.-.-	An01g09770	993	-	2.7.-.- transferases transferring phosphorous-containing groups.	similarity to mitogen-activated protein kinase ERK1 - Dictyostelium discoideum
An01g09870	Anig06465	K00870	protein kinase	2.7.1.37 2.7.1.-	An01g09870	294	-	2.7.1.- phosphotransferases with an alcohol group as acceptor.	weak similarity to Ca2+/calmodulin-dependent protein kinase II delta chain - Rattus norvegicus
An01g09930	Anig10632	K05608	2-methylisocitrate dehydratase	4.2.1.99	An01g09930	475	-		strong similarity to propionate catabolic protein PrpD - Salmonella typhimurium
An01g09940	Anig10631	K01647	citrate synthase	2.3.3.1 4.1.3.7	An01g09940	472	-	4.1.3.7 citrate (si)-synthase.	strong similarity to glyoxysomal citrate synthase - Cucurbita sp.
An01g10290	Anig00706	K00036	glucose-6-phosphate 1-dehydrogenase	1.1.1.49 1.-.-.-	An01g10290	419	-	1.-.-.- oxidoreductases.	similarity to protein fragment SEQ ID NO:11998 from patent EP1033405-A2 - Arabidopsis thaliana
An01g10580	Anig02417	K01166	ribonuclease T2	3.1.27.1	An01g10580	263	-	3.1.27.1 ribonuclease t2.	strong similarity to ribonuclease T2 precursor rntB - Aspergillus oryzae
An01g10850	XXX				An01g10850	767	mitochondrium		similarity to membrane-spanning ATPase Msp1 - Saccharomyces cerevisiae
An01g10910	Anig13229		catechol 1,2-dioxygenase.	1.13.11.1	An01g10910	305	-	1.13.11.1 catechol 1,2-dioxygenase.	similarity to catechol 1,2-dioxygenase alpha chain CatA - Pseudomonas sp.
An01g11070	Anig02928	K00224	oxidoreductases with nad(+) or nadp(+) as acceptor.	1.3.1.-	An01g11070	304	-	1.3.1.- oxidoreductases with nad(+) or nadp(+) as acceptor.	similarity to the +pinoresinol/+lariciresinol reductase PLR - Forsythia x intermedia
An01g11090	XXX				An01g11090	194	-		weak similarity to de novo DNA cytosine methyltransferase Dnmt3a from patent WO9967397-A1 - Mus sp.
An01g11150	Anig00537	K00866	choline kinase	2.7.1.32	An01g11150	719	-	2.7.1.32 choline kinase.	strong similarity to choline kinase Cki1 - Saccharomyces cerevisiae
An01g11290	Anig08764	K03446	drug:H+ antiporter-2, DHA2 family		An01g11290	570	-		strong similarity to cercosporin transporter CFP - Cercospora kikuchii
An01g11320	Anig01887		aromatic-l-amino-acid decarboxylase.	4.1.1.28	An01g11320	109	-	4.1.1.28 aromatic-l-amino-acid decarboxylase.	similarity to dopa decarboxylase 3 DDC3 from patent WO9960136-A1 - Aspergillus oryzae
An01g11340	Anig06347	K01265	methionyl aminopeptidase	3.4.11.18	An01g11340	379	-	3.4.11.18 methionyl aminopeptidase	strong similarity to methionyl aminopeptidase Map1 - Saccharomyces cerevisiae
An01g11390	Anig12259	K05894 K00540		1.3.1.42 1.-.-.-	An01g11390	440	-		strong similarity to sequence 385 from patent WO0100842 - Corynebacterium glutamicum
An01g11750	Anig04233	K00870	protein kinase	2.7.1.37	An01g11750	272	-		weak similarity to polypeptide SEQ ID NO:41298 from patent WO200171042-A2 - Drosophila melanogaster
An01g11780	Anig09826	K01823	isopentenyl-diphosphate delta-isomerase	5.3.3.2	An01g11780	212	-		weak similarity to dATP pyrophosphohydrolase NMB0642 - Neisseria meningitidis
An01g11880	Anig07531	K00493 K07413	unspecific monooxygenase cytochrome P450, family 2, subfamily C	1.14.14.1 1.14.-.-	An01g11880	544	-	1.14.14.1 unspecific monooxygenase	strong similarity to O-methylsterigmatocystin oxidoreductase ordA - Aspergillus parasiticus [putative frameshift]
An01g11970	Anig04790	K01180	endo-1,3(4)-beta-glucanase	3.2.1.6 3.2.1.-	An01g11970	484	-	3.2.1.- glycosidases - hydrolysing o-glycosyl compounds.	strong similarity to mixed-linked glucanase MLG1 - Cochliobolus carbonum
An01g12040	Anig13136		acyltransferases.	2.3.1.-	An01g12040	413	-	2.3.1.- acyltransferases.	similarity to polyketide synthase FUM5 - Gibberella moniliformis
An01g12060	Anig13138			3.6.5.1	An01g12060	696	-		similarity to WD-repeat protein Pwp2 - Saccharomyces cerevisiae
An01g12130	Anig06820			2.3.1.144	An01g12130	523	-		similarity to anthranilate N-benzoyltransferase - Dianthus caryophyllus
An01g12570	Anig07075	K00013	histidinol dehydrogenase	1.1.1.23 3.5.4.19 3.6.1.31	An01g12570	866	-	1.1.1.23 histidinol dehydrogenase.	strong similarity to histidinol dehydrogenase his-3 - Neurospora crassa
An01g12960	Anig02643	K00257	oxidoreductases with other acceptors.	1.3.99.-	An01g12960	437	mitochondrium	1.3.99.- oxidoreductases with other acceptors.	strong similarity to short/branched chain specific acyl-CoA dehydrogenase precursor ACADSB - Homo sapiens
An01g13130	Anig04432	K00680		2.3.1.-	An01g13130	778	-		weak similarity to phosphinothricin-resistance protein from patent EP0290986 - Alcaligenes faecalis
An01g13180	XXX				An01g13180	340	-		weak similarity to serine-threonine kinase STK9 - Homo sapiens
An01g13280	Anig09287	K01529		3.6.1.-	An01g13280	1007	-		strong similarity to RAD54B - Homo sapiens
An01g13430	XXX				An01g13430	241	-		weak similarity to desaturase homologue from patent WO9846764-A1 - Schizochytrium sp.
An01g13530	Anig00800	K01369	legumain	3.4.22.34	An01g13530	402	endoplasmatic reticulum		strong similarity to protein involved in the attachment of GPI-anchors to proteins Gpi8 - Saccharomyces cerevisiae
An01g13570	Anig03848		polynucleotide adenylyltransferase	2.7.7.19	An01g13570	67	-	2.7.7.19 polynucleotide adenylyltransferase	similarity to poly(A) polymerase pla1p - Schizosaccharomyces pombe [truncated ORF]
An01g13610	XXX	K01176	alpha-amylase	3.2.1.1	An01g13610	564	-		strong similarity to unnamed ORF encoding a alkaline alpha-amylase sequence 1 from patent WO0060058 - Bacillus sp.
An01g13620	Anig11800	K01920	glutathione synthase	6.3.2.3	An01g13620	515	-	6.3.2.3 glutathione synthase.	strong similarity to glutathione synthase Gsh2 - Saccharomyces cerevisiae
An01g13700	Anig02571			3.6.5.1	An01g13700	1370	nucleus		similarity to calcineurin responsive zinc-finger transcription factor Crz1 - Saccharomyces cerevisiae
An01g13710	Anig09649	K01931		6.3.2.19	An01g13710	987	nucleus		strong similarity to homolog of the lodestar ATPase - Homo sapiens [putative sequencing error]
An01g13740	Anig06452	K00493	unspecific monooxygenase	1.14.14.1	An01g13740	349	-		similarity to hypothetical protein EAA33322.1 - Neurospora crassa
An01g14000	Anig07703	K00019	3-hydroxybutyrate dehydrogenase	1.1.1.30 1.1.1.100	An01g14000	262	-	1.1.1.100 3-oxoacyl-[acyl-carrier protein] reductase.	strong similarity to cyclohexanol dehydrogenase chnA - Acinetobacter sp.
An01g14190	Anig13760				An01g14190	239	-		strong similarity to fatty acid hydroxylase Scs7 - Saccharomyces cerevisiae [deleted ORF]
An01g14270 An01g14280	Anig13764	K01426	amidase	3.5.1.4	An01g14270	872	-		similarity to hypothetical protein encoded by CG7116 - Drosophila melanogaster [deleted ORF]
An01g14430	Anig11324	K00924		2.7.1.-	An01g14430	574	-		similarity to serine kinase SRPK2 - Homo sapiens
An01g14450	XXX		exo-a-sialidase	3.2.1.18	An01g14450	449	extracellular/secretion proteins		similarity to secreted acid phosphatase 2 precursor sap2 - Leishmania mexicana [truncated ORF]
An01g14460	Anig06141	K07552	bicyclomycin resistance protein		An01g14460	514	-		similarity to fluconazole resistance transporter Flr1 - Saccharomyces cerevisiae
An01g14500	Anig04521	K00493	unspecific monooxygenase	1.14.14.1 1.14.13.12	An01g14500	505	-	1.14.13.12 benzoate 4-monooxygenase.	strong similarity to isobutene-forming enzyme and benzoate 4-hydroxylase P450rm - Rhodotorula minuta
An01g14780	Anig11646	K00001	alcohol dehydrogenase	1.1.1.1 1.1.1.-	An01g14780	344	-	1.1.1.- oxidoreductases with nad(+) or nadp(+) as acceptor.	strong similarity to alcohol dehydrogenase ADH from patent EP0845532 - Unclassified organism
An01g14800	Anig00593 Anig01696		tannase.	3.1.1.20	An01g14800	575	-	3.1.1.20 tannase.	strong similarity to precursor of tannase - Aspergillus oryzae
An01g14850	Anig07146	K00851	gluconokinase	2.7.1.12	An01g14850	296	-	2.7.1.12 gluconokinase.	similarity to gluconokinase gntV - Escherichia coli
An01g14880	Anig00293	K00002	alcohol dehydrogenase (NADP+)	1.1.1.2	An01g14880	323	-	1.1.1.2 alcohol dehydrogenase (nadp+).	strong similarity to alcohol dehydrogenase/aldehyde reductase AKR1A1 - Homo sapiens
An01g14970	Anig11642	K00516	fatty acid desaturase	1.14.99.-	An01g14970	393	-		strong similarity to bifunctional oleate 12-hydroxylase:desaturase LFAH12 - Lesquerella fendleri
An01g15080	Anig09767				An01g15080	472	-		strong similarity to transposase of Tan1 - Aspergillus niger
An01g15140	Anig05223	K01480	agmatinase	3.5.3.11	An01g15140	409	-	3.5.3.11 agmatinase.	strong similarity to agmatinase speB - Escherichia coli
An01g15160	Anig09781	K00870	protein kinase	2.7.1.37 2.7.1.112	An01g15160	201	-		similarity to protein kinase dik - Homo sapiens
An01g15170	Anig09780	K00155	aldehyde dehydrogenase (nad+).	1.2.1.- 1.2.1.3	An01g15170	202	-	1.2.1.3 aldehyde dehydrogenase (nad+).	strong similarity to aldehyde dehydrogenase aldA - Aspergillus nidulans
An01g15180	Anig09779	K00540	oxidoreductases with nad(+) or nadp(+) as acceptor.	1.-.-.- 1.1.1.-	An01g15180	272	-	1.1.1.- oxidoreductases with nad(+) or nadp(+) as acceptor.	similarity to aflatoxin B1 aldehyde reductase AFAR - Rattus norvegicus
An01g15200	Anig07877	K05972	hydrolases acting on carbon-nitrogen bonds, other than peptide bonds.	3.1.1.73 3.1.1.72 3.5.-.-	An01g15200	546	-	3.5.-.- hydrolases acting on carbon-nitrogen bonds, other than peptide bonds.	strong similarity to mature penicillin V amidohydrolase PVA from patent US5516679-A - Fusarium oxysporum [truncated ORF]
An02g00020	XXX				An02g00020	91	-		similarity to hypothetical allantoate permease - Schizosaccharomyces pombe
An02g00050	Anig12755		carboxylic ester hydrolases.	3.1.1.-	An02g00050	539	-	3.1.1.- carboxylic ester hydrolases.	strong similarity to para-nitrobenzyl esterase pnba - Bacillus subtilis
An02g00100	Anig01536	K01044	carboxylesterase	3.1.1.1 3.1.1.-	An02g00100	299	-	3.1.1.- carboxylic ester hydrolases.	similarity to esterase est - Acinetobacter calcoaceticus
An02g00220	Anig12277		oxidoreductases.	1.-.-.-	An02g00220	271	-	1.-.-.- oxidoreductases.	strong similarity to 17beta-hydroxysteroid dehydrogenase 17beta-HSDcl - Cochliobolus lunatus
An02g00340	Anig12839	K01426	amidase	3.5.1.4	An02g00340	540	-	3.5.1.4 amidase.	strong similarity to acetamidase amds - Aspergillus oryzae
An02g00450	Anig00470		methyltransferases.	2.1.1.-	An02g00450	2496	-	2.1.1.- methyltransferases.	strong similarity to lovastatin diketide synthase lovF - Aspergillus terreus [putative sequencing error]
An02g00570	Anig12748	K01487	guanine deaminase	3.5.4.3 3.8.1.-	An02g00570	486	-	3.8.1.- hydrolases in c-halide compounds.	strong similarity to atrazine chlorocyclohydrolase atzA - Pseudomonas sp.
An02g01050	Anig09592	K00480	salicylate hydroxylase	1.14.13.1	An02g01050	438	-	1.14.13.1 salicylate 1-monooxygenase.	strong similarity to salicylate hydroxylase nahG - Pseudomonas putida
An02g01090	Anig08129	K00100	oxidoreductases with nad(+) or nadp(+) as acceptor.	1.1.1.-	An02g01090	239	-	1.1.1.- oxidoreductases with nad(+) or nadp(+) as acceptor.	strong similarity to norsolorinic acid ketoreductase nor-1 - Aspergillus parasiticus
An02g01260	Anig11068			3.6.5.1	An02g01260	1404	-		weak similarity to beta transducin-like protein het-e1 - Podospora anserina
An02g01420	Anig10342	K01072	ubiquitin thiolesterase	3.1.2.15 3.4.99.-	An02g01420	1661	-	3.4.99.- endopeptidases of unknown catalytic mechanism.	similarity to ubiquitin specific protease Unp - Mus musculus
An02g01740	Anig06710	K01889	phenylalanyl-tRNA synthetase alpha chain	6.1.1.20	An02g01740	514	mitochondrium	6.1.1.20 phenylalanine--trna ligase.	strong similarity to mitochondrial phenylalanine--tRNA ligase alpha subunit Msf1 - Saccharomyces cerevisiae
An02g02250	Anig09017	K00870	protein kinase	2.7.1.37 2.7.1.112 2.7.1.-	An02g02250	433	-	2.7.1.- phosphotransferases with an alcohol group as acceptor.	strong similarity to serine kinase SRPK2 - Homo sapiens
An02g02300	XXX				An02g02300	193	-		weak similarity to nonribosomal peptide synthetase tex1 - Hypocrea virens
An02g02850	Anig13145		serine endopeptidases.	3.4.21.-	An02g02850	982	-	3.4.21.- serine endopeptidases.	similarity to intracellular microbial serine proteinase ISP-1 - Bacillus subtilis
An02g03630	Anig11798	K00020	3-hydroxyisobutyrate dehydrogenase	1.1.1.31	An02g03630	511	-		similarity to pimaricin biosynthetic gene cluster protein pimK - Streptomyces natalensis
An02g04110	Anig10096	K00022	3-hydroxyacyl-CoA dehydrogenase	1.1.1.35	An02g04110	338	-		similarity to phenylacetaldehyde dehydrogenase padA - Escherichia coli
An02g04280	Anig00595				An02g04280	838	-		strong similarity to stress activated map kinase interacting protein sin1p - Schizosaccharomyces pombe
An02g04430	Anig01330	K01762	1-aminocyclopropane-1-carboxylate synthase	4.4.1.14	An02g04430	442	-	4.4.1.14 1-aminocyclopropane-1-carboxylate synthase.	strong similarity to 1-aminocyclopropane-1-carboxylate synthase acs - Penicillium citrinum
An02g04780	XXX				An02g04780	198	-		weak similarity to 3,5-cyclic-nucleotide phosphodiesterase regA - Dictyostelium discoideum
An02g05090	Anig02386	K00493	unspecific monooxygenase	1.14.14.1	An02g05090	537	-		strong similarity to cytochrome P450 monooxygenase P450I - Gibberella fujikuroi
An02g05170	Anig06701	K00493 K00480	unspecific monooxygenase salicylate hydroxylase	1.14.14.1 1.14.13.1 1.14.-.-	An02g05170	476	endoplasmatic reticulum	1.14.-.- acting on paired donors, with incorporation or reduction of molecular oxygen	strong similarity to maackiain detoxification protein MAK1 - Nectria haematococca
An02g05560	Anig05631	K03392	aminocarboxymuconate-semialdehyde decarboxylase	4.1.1.45 4.1.1.46	An02g05560	354	cytoplasm	4.1.1.46 o-pyrocatechuate decarboxylase.	strong similarity to 2,3-dihydroxybenzoic acid decarboxylase from patent WO9909048-A1 - Aspergillus niger
An02g05730	Anig03253 Anig01049	K00694	cellulose synthase (UDP-forming)	2.4.1.12	An02g05730	515	-	2.4.1.12 cellulose synthase (udp-forming).	similarity to cellulose synthase protein bcsB - Acetobacter xylinum
An02g06860	Anig03576		glutamate decarboxylase.	4.1.1.15	An02g06860	561	-	4.1.1.15 glutamate decarboxylase.	strong similarity to glutamate decarboxylase 1 - Felis silvestris catus
An02g06880	Anig06066		dna ligase (atp)	6.5.1.1	An02g06880	269	-	6.5.1.1 dna ligase (atp)	similarity to DNA ligase I - Mus musculus [truncated ORF] [deleted ORF]
An02g06950	Anig11958		glucan 1,4-alpha-glucosidase.	3.2.1.3	An02g06950	220	-	3.2.1.3 glucan 1,4-alpha-glucosidase.	weak similarity to glucan 1,4-alpha-glucosidase precursor Sta1 - Saccharomyces cerevisiae
An02g07960	Anig06875		glycosyltransferases. | hexosyltransferases.	2.4.-.- 2.4.1.-	An02g07960	794	-	2.4.-.- glycosyltransferases.	strong similarity to sterol glycosyltransferase SGT from patent WO9817789-A1 - Arabidopsis thaliana
An02g08020	Anig02669	K01549	ATP synthase	3.6.1.35 3.6.3.14	An02g08020	161	-	3.6.1.35 h(+)-transporting atpase.	strong similarity to H+-transporting ATPase lipid-binding protein vma3 - Neurospora crassa
An02g08200	XXX		oxidoreductases.	1.-.-.-	An02g08200	350	-	1.-.-.- oxidoreductases.	similarity to developmental abscission/dehiscence protein SAC25 - Brassica napus
An02g08310	Anig08281	K00208	enoyl-[acyl-carrier protein] reductase (NADH)	1.3.1.9 1.3.1.-	An02g08310	349	-	1.3.1.- oxidoreductases with nad(+) or nadp(+) as acceptor.	strong similarity to enoyl reductase of the lovastatin biosynthesis lovC - Aspergillus terreus
An02g08710	Anig05474				An02g08710	666	-		strong similarity to transposase Tan1 - Aspergillus niger [putative pseudogene]
An02g08870	Anig03849				An02g08870	1301	-		strong similarity to hypothetical protein SPCC4G3.09c - Schizosaccharomyces pombe
An02g08900	Anig07956				An02g08900	553	-		strong similarity to protein precursor Bcs1 - Saccharomyces cerevisiae
An02g08980	Anig03798	K00301	sarcosine oxidase	1.5.3.1 1.5.3.-	An02g08980	463	-	1.5.3.- oxidoreductases with oxygen as acceptor.	strong similarity to amadoriase II - Aspergillus fumigatus
An02g09050	Anig02515	K01210	glucan 1,3-beta-glucosidase	2.4.1.- 3.2.1.58	An02g09050	492	plasma membrane	2.4.1.- hexosyltransferases.	strong similarity to glycosylphosphatidylinositol-anchored beta(1-3)glucanosyltransferase gel3 - Aspergillus fumigatus
An02g09120 An04g05900 An04g06790 An05g01980 An06g00090 An07g00900 An08g10220 An09g00770 An09g00980 An10g00740 An11g06380 An11g07250 An11g08670 An13g03740 An18g00790	Anig00512		rna-directed dna polymerase	2.7.7.49	An02g09120	1470	-	2.7.7.49 rna-directed dna polymerase	strong similarity to hypothetical retrotransposon Tto1 - Nicotiana tabacum
An02g09250	Anig07181	K02146	V-type H+-transporting ATPase subunit AC39	3.6.1.35 3.6.3.14	An02g09250	362	vacuole	3.6.1.35 h(+)-transporting atpase.	strong similarity to subunit of the vacuolar ATPase Vma6 - Saccharomyces cerevisiae
An02g09430 An03g06380	Anig05046 Anig10102		acyltransferases.	2.3.1.-	An02g09430	2462	-	2.3.1.- transferring groups other than amino-acyl groups	strong similarity to polyketide synthase FUM5 - Gibberella moniliformis [putative frameshift]
An02g09940	Anig03313	K03854	mannosyltransferase	2.4.1.131 2.4.1.-	An02g09940	398	-	2.4.1.131 glycolipid 2-alpha-mannosyltransferase.	strong similarity to alpha-1,2-mannosyltransferase Ktr1 - Saccharomyces cerevisiae
An02g10010	Anig00829	K00986	RNA-directed DNA polymerase	2.7.7.49	An02g10010	457	-		similarity to retrotransposon Osvaldo gene pol - Drosophila buzzatii [putative pseudogene]
An02g10110	Anig04927 Anig03902	K01516	nucleoside-triphosphatase	3.6.1.15	An02g10110	1430	-		strong similarity to ATP-binding cassette transporter abc1p - Schizosaccharomyces pombe [putative frameshift]
An02g10120	Anig10253	K00870	protein kinase	2.7.1.37 2.7.1.112	An02g10120	349	-		similarity to hypothetical protein encoded by An07g01070 - Aspergillus niger
An02g10140	Anig01475				An02g10140	893	-		strong similarity to o peptide-polyketide synthase McyG - Microcystis aeruginosa
An02g10160	Anig06477	K00812	aspartate aminotransferase	2.6.1.1 2.6.1.7	An02g10160	428	-	2.6.1.7 kynurenine--oxoglutarate aminotransferase.	strong similarity to kynurenine aminotransferase - Rattus sp.
An02g10350	Anig03223	K00787	dimethylallyltranstransferase	2.5.1.1 2.5.1.10	An02g10350	346	-	2.5.1.1 dimethylallyltransferase.	strong similarity to farnesyl-pyrophosphate synthase FPPS - Gibberella fujikuroi
An02g10700	Anig08564 Anig12014	K00493	unspecific monooxygenase	1.14.14.1	An02g10700	506	-	1.14.14.1 unspecific monooxygenase.	strong similarity to alkane-hydroxylating cytochrome P-450 CYP52A3-A - Candida maltosa
An02g10840	Anig09103	K00493	unspecific monooxygenase	1.14.14.1	An02g10840	508	endoplasmatic reticulum	1.14.14.1 unspecific monooxygenase	strong similarity to bifunctional cytochrome P450rm - Rhodotorula minuta [putative frameshift]
An02g10940	Anig00782	K00517	oxidoreductases acting on paired donors with incorporation of molecular oxygen.	1.14.-.-	An02g10940	551	-	1.14.-.- oxidoreductases acting on paired donors with incorporation of molecular oxygen.	strong similarity to cytochrome P450 monooxygenase stcS - Aspergillus nidulans
An02g11000			farnesyl-diphosphate farnesyltransferase.	2.5.1.21	An02g11000	390	-	2.5.1.21 farnesyl-diphosphate farnesyltransferase.	strong similarity to squalene synthase ERG9 - Candida utilis
An02g11080	Anig13133	K03392	aminocarboxymuconate-semialdehyde decarboxylase	4.1.1.45 3.1.1.57	An02g11080	321	-	3.1.1.57 2-pyrone-4,6-dicarboxylate lactonase.	similarity to 2-pyrone-4,6-dicarboxylate hydrolase pcmC - Arthrobacter keyseri
An02g11290	Anig11048	K05857	phospholipase C, delta	3.1.4.11 3.1.4.-	An02g11290	594	-	3.1.4.- phosphoric diester hydrolases	similarity to phosphoinositide-specific phospholipase C lc1p - Schizosaccharomyces pombe
An02g11380	XXX				An02g11380	558	-		strong similarity to transposase Tan1 - Aspergillus niger [putative pseudogene]
An02g11400	Anig00095				An02g11400	1874	-		strong similarity to hypothetical protein CAD70539.1 - Neurospora crassa [truncated ORF]
An02g11450	Anig05627	K00234	succinate dehydrogenase (ubiquinone) flavoprotein subunit precursor	1.3.5.1	An02g11450	348	-		hypothetical protein
An02g11510	Anig09277				An02g11510	302	-		weak similarity to largest subunit of RNA polymerase II RpII215 - Drosophila melanogaster
An02g11530	Anig09276	K00449	protocatechuate 3,4-dioxygenase, beta subunit	1.13.11.3	An02g11530	349	-		strong similarity to HA protein sequence SEQ ID NO:416 from patent WO200100842-A2 - Corynebacterium glutamicum
An02g11820	Anig01005	K00059	3-oxoacyl-[acyl-carrier protein] reductase	1.1.1.100 1.1.1.36	An02g11820	222	-	1.1.1.36 acetoacetyl-coa reductase.	strong similarity to acetoacetyl-CoA reductase phaB - Alcaligenes latus [putative frameshift]
An02g12505	Anig02518		carboxylic ester hydrolases.	3.1.1.-	An02g12505	397	-	3.1.1.- carboxylic ester hydrolases.	similarity to pectin methylesterase pmeA - Aspergillus oryzae
An02g12630	Anig02301		hexosyltransferases.	2.4.1.-	An02g12630	560	endoplasmatic reticulum	2.4.1.- hexosyltransferases.	strong similarity to glucosyltransferase Alg6 - Saccharomyces cerevisiae
An02g12770	XXX	K00239	succinate dehydrogenase flavoprotein subunit	1.3.5.1 1.3.99.1	An02g12770	646	mitochondrium	1.3.5.1 succinate dehydrogenase (ubiquinone).	strong similarity to succinate dehydrogenase Sdh1 - Saccharomyces cerevisiae
An02g12800	Anig01249		gentisate 1,2-dioxygenase.	1.13.11.4	An02g12800	335	-	1.13.11.4 gentisate 1,2-dioxygenase.	similarity to gentisate 1,2-dioxygenases gdo - Pseudomonas alcaligenes
An02g12820	Anig06223	K00055	aryl-alcohol dehydrogenase	1.1.1.90	An02g12820	303	-	1.1.1.90 aryl-alcohol dehydrogenase.	strong similarity to benzyl alcohol dehydrogenase areB - Acinetobacter sp. [putative sequencing error]
An02g13080	Anig12576	K01912	phenylacetate-CoA ligase	6.2.1.30 6.3.2.20	An02g13080	432	-	6.3.2.20 indoleacetate--lysine ligase.	similarity to N epsilon-(indole-3-acetyl)-L-lysine synthase iaaL - Pseudomonas syringae
An02g13090	Anig12575	K01620	threonine aldolase	4.1.2.5 5.1.1.1	An02g13090	373	-	5.1.1.1 alanine racemase.	strong similarity to alanine racemase TOXG - Cochliobolus carbonum
An02g13220	Anig05401	K01048	lysophospholipase	3.1.1.5	An02g13220	640	-	3.1.1.5 lysophospholipase.	strong similarity to lysophospholipase phospholipase B - Penicillium notatum
An02g13270	Anig03482		benzoate 4-monooxygenase	1.14.13.12	An02g13270	474	endoplasmatic reticulum	1.14.13.12 benzoate 4-monooxygenase	strong similarity to benzoate 4-monooxygenase cytochrome P450 53 bphA - Aspergillus niger
An02g13340	Anig04258 Anig06532	K01050	cholinesterase	3.1.1.8 3.1.1.-	An02g13340	574	-	3.1.1.- carboxylic ester hydrolases.	strong similarity to fumonisin esterase BAA-BEST1 from patent WO9902703-A1 - Hordeum sp.
An02g13490	Anig03449	K00100	oxidoreductases with nad(+) or nadp(+) as acceptor.	1.1.1.-	An02g13490	381	-	1.1.1.- oxidoreductases with nad(+) or nadp(+) as acceptor.	strong similarity to norsolorinic acid reductase norA - Aspergillus parasiticus
An02g13500	Anig02984	K03864	small monomeric GTPase	3.6.5.1 3.6.5.2 3.6.5.3 3.6.5.4	An02g13500	709	-		strong similarity to hypothetical protein Mx - Anas platyrhynchos
An02g13920	Anig02381	K01072	ubiquitin thiolesterase	3.1.2.15	An02g13920	250	cytoplasm	3.1.2.15 ubiquitin thiolesterase.	strong similarity to ubiquitin thiolesterase Yuh1 - Saccharomyces cerevisiae
An02g14450	XXX	K01537	Ca2+-transporting ATPase	3.6.3.8	An02g14450	1028	-		secretory pathway Ca2+-ATPase pmrA - Aspergillus niger
An02g14540	Anig11009				An02g14540	437	-		strong similarity to hypothetical protein PA2682 - Pseudomonas aeruginosa
An02g14960	XXX	K00727	beta-1,3-galactosyl-O-glycosyl-glycoprotein	2.4.1.102	An02g14960	86	-		hypothetical protein
An03g00030	Anig05955	K00100	oxidoreductases.	1.1.1.- 1.-.-.-	An03g00030	318	-	1.-.-.- oxidoreductases.	strong similarity to hypothetical 3-hydroxyisobutyrate dehydrogenase homolog b0509 - Escherichia coli
An03g00040	XXX		dihydrodipicolinate synthase.	4.2.1.52	An03g00040	311	-	4.2.1.52 dihydrodipicolinate synthase.	strong similarity to dihydrodipicolinate synthase dapA - Corynebacterium glutamicum
An03g00050	Anig03883		aspartate aminotransferase.	2.6.1.1	An03g00050	405	-	2.6.1.1 aspartate aminotransferase.	strong similarity to cytosolic aspartate transaminase AspAT - Gallus gallus [putative frameshift]
An03g00130	Anig12934	K00108	choline dehydrogenase	1.1.99.1 1.1.-.-	An03g00130	535	-	1.1.-.- oxidoreductases acting on the ch-oh group of donors.	strong similarity to FAD-dependent L-sorbose dehydrogenase SDH - Gluconobacter oxydans
An03g00180	Anig05122		oxidoreductases with reduced flavin or flavoprotein as one donor, and incorporation of one atom of oxygen.	1.14.14.-	An03g00180	454	-	1.14.14.- oxidoreductases with reduced flavin or flavoprotein as one donor, and incorporation of one atom of oxygen.	strong similarity to cytochrome P450 alkane hydroxylase ALK2 - Debaryomyces hansenii
An03g00190	Anig00009	K01732	pectin lyase.	4.2.2.10	An03g00190	379	-	4.2.2.10 pectin lyase.	pectin lyase pelB - Aspergillus niger
An03g00360	Anig06484	K00358 K00356	NADH dehydrogenase	1.6.99.- 1.6.99.3 1.1.-.-	An03g00360	388	-	1.1.-.- oxidoreductases acting on the ch-oh group of donors.	strong similarity to rotein fragment SEQ ID NO:34012 from patent EP1033405-A2 - Arabidopsis thaliana
An03g00370	Anig06483	K00481	p-hydroxybenzoate 3-monooxygenase	1.14.13.2	An03g00370	455	-		similarity to monooxygenase paxM - Penicillium paxilli
An03g00410	Anig04987	K01426	amidase	3.5.1.4	An03g00410	536	-		strong similarity to glutamyl-tRNA(Gln) amidotransferase subunit A - Deinococcus radiodurans
An03g00450	Anig12315	K01574	acetoacetate decarboxylase	4.1.1.4	An03g00450	250	-	4.1.1.4 acetoacetate decarboxylase.	similarity to acetoacetate decarboxylase adc - Clostridium acetobutylicum
An03g00480	Anig12312	K03336	myo-inositol catabolism protein IolD	1.-.-.- 4.1.3.18	An03g00480	645	mitochondrium	4.1.3.18 acetolactate synthase.	strong similarity to acetolactate synthase ilv1p - Schizosaccharomyces pombe
An03g00530	Anig10176 Anig10177	K00493	unspecific monooxygenase	1.14.14.1 1.14.13.1	An03g00530	385	-	1.14.13.1 salicylate 1-monooxygenase.	similarity to salicylate hydroxylase nahW - Pseudomonas stutzeri
An03g00560	Anig10179	K01046	triacylglycerol lipase	3.1.1.3	An03g00560	213	-		strong similarity to hypothetical protein encoded by An03g00550 - Aspergillus niger
An03g00580	Anig07953	K00512 K00493 K07414	cytochrome P450, family 17, subfamily A (steroid unspecific monooxygenase cytochrome P450, family 2, subfamily D	1.14.99.9 1.14.14.1 1.14.-.-	An03g00580	533	-		strong similarity to cytochrome P450 protein eln2 SEQ ID NO:1 from patent JP2000152788-A - Coprinus cinereus
An03g00590	Anig01620		trichodiene synthase.	4.2.3.6 4.1.99.6	An03g00590	381	-	4.1.99.6 trichodiene synthase.	strong similarity to trichodiene synthase Tri5 - Gibberella zeae
An03g00650	Anig00235				An03g00650	2268	-		similarity to cyclic peptide AM-toxin synthase AMT - Alternaria alternata
An03g00670	Anig12321	K00296	D-nopaline dehydrogenase	1.5.1.19	An03g00670	384	-	1.5.1.19 d-nopaline dehydrogenase.	similarity to D-nopaline dehydrogenase nos - Agrobacterium tumefaciens
An03g00850	Anig03928			2.5.1.20	An03g00850	335	-		strong similarity to hypothetical prenyl transferase paxC - Penicillium paxilli
An03g00910	Anig10535	K05894		1.3.1.42	An03g00910	420	-		strong similarity to sequence 385 from patent WO0100842-A - Corynebacterium glutamicum
An03g01030	Anig13109		(r)-6-hydroxynicotine oxidase.	1.5.3.6	An03g01030	465	-	1.5.3.6 (r)-6-hydroxynicotine oxidase.	similarity to 6-hydroxy-D-nicotine oxidase 6-HDNO - Arthrobacter oxidans
An03g01110	Anig06362	K03454	mitochondrial carrier protein, MC family		An03g01110	309	mitochondrium		strong similarity to mitochondrial carnitine/acylcarnitine carrier protein - Rattus norvegicus
An03g01350	Anig01796		alcohol dehydrogenase.	1.1.1.1	An03g01350	340	cytoplasm	1.1.1.1 alcohol dehydrogenase.	strong similarity to alcohol dehydrogenase alcA - Aspergillus nidulans
An03g01680	XXX		exo-a-sialidase	3.2.1.18	An03g01680	237	-		hypothetical protein
An03g01690	Anig03649	K01618	carboxy-lyases.	4.1.1.-	An03g01690	500	-	4.1.1.- carboxy-lyases.	strong similarity to L-2,4-diaminobutyrate decarboxylase dat - Acinetobacter baumannii
An03g01820	Anig05182 Anig07227 Anig04497		acyltransferases.	2.3.1.-	An03g01820	2134	-	2.3.1.- acyltransferases.	strong similarity to melanin polyketide synthase PKS - Nodulisporium sp.
An03g01880	Anig07069		ubiquitin--protein ligase.	6.3.2.19	An03g01880	185	-	6.3.2.19 ubiquitin--protein ligase.	strong similarity to ubiquitin conjugating enzyme SEQ ID NO:908 from patent EP1033405-A2 - Arabidopsis thaliana
An03g01910	Anig07550	K00930	acetylglutamate kinase	2.7.2.8	An03g01910	501	mitochondrium	2.7.2.8 acetylglutamate kinase.	strong similarity to N-acetylglutamate kinase AGK - Neurospora crassa
An03g02110	Anig00036	K00540	oxidoreductases with nad(+) or nadp(+) as acceptor.	1.-.-.- 1.1.1.-	An03g02110	351	-	1.1.1.- oxidoreductases with nad(+) or nadp(+) as acceptor.	strong similarity to ketoreductase YDR541c from patent EP918090-A2 - Saccharomyces cerevisiae
An03g02130	Anig01599	K00480	salicylate hydroxylase	1.14.13.1	An03g02130	454	-	1.14.13.1 salicylate 1-monooxygenase.	strong similarity to salicylate hydroxylase nahG - Pseudomonas putida
An03g02320	Anig07281	K00492	phenol 2-monooxygenase.	1.14.13.- 1.14.13.7	An03g02320	618	cytoplasm	1.14.13.7 phenol 2-monooxygenase.	strong similarity to phenol hydroxylase - Trichosporon cutaneum
An03g02330	Anig07280	K00365	urate oxidase	1.7.3.3	An03g02330	306	peroxisome	1.7.3.3 urate oxidase.	strong similarity to urate oxidase from patent EP408461-A - Aspergillus flavus
An03g02525	Anig04765	K01423		3.4.-.-	An03g02525	199	-		similarity to hypothetical proteinase encoded by 2SC3B6.04c - Streptomyces coelicolor
An03g02540	Anig00204 Anig03350	K01516	nucleoside-triphosphatase	3.6.1.15	An03g02540	1189	-		strong similarity to ABC transporter BcatrB - Botrytis cinerea
An03g02550	Anig07950	K00540		1.-.-.-	An03g02550	294	-		similarity to levodione reductase lvr - Corynebacterium aquaticum
An03g02570	Anig03669	K00493	unspecific monooxygenase	1.14.14.1 1.14.14.-	An03g02570	579	-	1.14.14.- oxidoreductases with reduced flavin or flavoprotein as one donor, and incorporation of one atom of oxygen.	strong similarity to cytochrome P450 52A3-a - Candida maltosa
An03g02650	Anig13558	K01043		2.-.-.-	An03g02650	557	extracellular/secretion proteins		strong similarity to inhibitor of endosome-lysosome fusion dlpA - Legionella pneumophila
An03g03310	Anig00025 Anig00543	K00870	protein kinase	2.7.1.37	An03g03310	655	-		similarity to protein tol - Neurospora crassa
An03g03330	Anig02479	K00493 K05712	unspecific monooxygenase 3-(3-hydroxy-phenyl)propionate hydroxylase	1.14.14.1 1.14.13.- 1.14.13.7	An03g03330	636	-	1.14.13.7 phenol 2-monooxygenase.	similarity to phenol 2-monooxygenase - Trichosporon beigelii
An03g03450	Anig11394	K01729	poly(beta-D-mannuronate) lyase	4.2.2.3	An03g03450	311	-		strong similarity to hypothetical alginate lyase BH0738 - Bacillus halodurans
An03g03520	Anig07168				An03g03520	2113	-		similarity to cyclic peptide AM-toxin synthase AMT - Alternaria alternata
An03g03910	XXX				An03g03910	59	-		weak similarity to creatinine amidohydrolase PSPS7 - Pseudomonas sp.
An03g03990	XXX				An03g03990	274	-		weak similarity to 5-aminolevulinate synthase ALASN - Gallus gallus
An03g04620	Anig02959	K02959	small subunit ribosomal protein S16		An03g04620	111	mitochondrium		strong similarity to mitochondrial ribosomal protein Cyt-21 - Neurospora crassa
An03g04780	XXX				An03g04780	161	-		weak similarity to hypothetical NADH dehydrogenase subunit II ND2 - Mesaspis moreleti
An03g04870	Anig11919 Anig03002		oxidoreductases with nad(+) or nadp(+) as acceptor.	1.3.1.-	An03g04870	345	-	1.3.1.- oxidoreductases with nad(+) or nadp(+) as acceptor.	strong similarity to enoyl reductase of the lovastatin biosynthesis lovC - Aspergillus terreus
An03g04880	Anig02418 Anig03139 Anig00868	K01516	nucleoside-triphosphatase	3.6.1.15	An03g04880	1349	-		strong similarity to cadmium resistance protein Ycf1 - Saccharomyces cerevisiae
An03g05120	Anig07818	K03446	drug:H+ antiporter-2, DHA2 family		An03g05120	567	plasma membrane		strong similarity to sequence 247 from patent WO0100804 - Corynebacterium glutamicum
An03g05190	Anig01698	K00001	alcohol dehydrogenase	1.1.1.1 1.1.1.14	An03g05190	358	-	1.1.1.14 l-iditol 2-dehydrogenase.	strong similarity to sorbitol dehydrogenase SDH1 - Rattus norvegicus
An03g05200	Anig01697	K01288	carboxypeptidase D	3.4.16.6 3.4.16.-	An03g05200	566	-	3.4.16.- serine-type carboxypeptidases	strong similarity to carboxypeptidase S1 - Penicillium janthinellum
An03g05300	Anig03112 Anig08293		tannase.	3.1.1.20	An03g05300	570	-	3.1.1.20 tannase.	strong similarity to precursor of tannase - Aspergillus oryzae
An03g05310	Anig02769		salicylate 1-monooxygenase.	1.14.13.1	An03g05310	533	-	1.14.13.1 salicylate 1-monooxygenase.	similarity to salicylate hydroxylase nahW - Pseudomonas stutzeri
An03g05360	Anig07197 Anig00878				An03g05360	457	-		strong similarity to neutral amino acid permease mtr - Neurospora crassa
An03g05430	Anig08911	K00599 K05279	flavonol 3-O-methyltransferase	2.1.1.- 2.1.1.76 2.1.1.110	An03g05430	443	-	2.1.1.- methyltransferases.	strong similarity to O-methyltransferase A omtA - Aspergillus parasiticus
An03g05440	Anig08910	K00645	[acyl-carrier-protein] S-malonyltransferase	2.3.1.39	An03g05440	2142	-		strong similarity to polyketide synthase alb1 - Aspergillus fumigatus
An03g05450	Anig09890	K00493	unspecific monooxygenase	1.14.14.1	An03g05450	682	-		similarity to zeaxanthin epoxidase ABA2 - Nicotiana plumbaginifolia
An03g05460	Anig09889	K00517	oxidoreductases acting on paired donors with incorporation of molecular oxygen.	1.14.-.-	An03g05460	518	-	1.14.-.- oxidoreductases acting on paired donors with incorporation of molecular oxygen.	strong similarity to cytochrome P450 monooxygenase avnA - Aspergillus parasiticus
An03g05480	Anig09887 Anig12856		methyltransferases. | sterigmatocystin 7-o-methyltransferase.	2.1.1.- 2.1.1.110	An03g05480	429	-	2.1.1.- methyltransferases.	similarity to O-methyltransferase omtA - Aspergillus parasiticus
An03g05490	Anig12857	K00217	maleylacetate reductase	1.3.1.32	An03g05490	383	-	1.3.1.32 maleylacetate reductase.	strong similarity to maleylacetate reductase macA - Rhodococcus opacus
An03g05530	Anig12860	K01179	endoglucanase	3.2.1.4	An03g05530	248	-	3.2.1.4 cellulase.	strong similarity to endo-beta-1,4-glucanase EGIII-like from patent WO9931255-A2 - Emericella desertoru
An03g05590	Anig06516	K03457	nucleobase:cation symporter-1, NCS1 family		An03g05590	621	-		strong similarity to uracil transport protein fur4p - Schizosaccharomyces pombe
An03g05660	Anig09580 Anig03701	K00429	catalase	1.11.1.6	An03g05660	489	-	1.11.1.6 catalase.	strong similarity to catalase C catC - Aspergillus nidulans
An03g05760	Anig04786	K00587	protein-S-isoprenylcysteine O-methyltransferase	2.1.1.100	An03g05760	243	-	2.1.1.100 protein-s isoprenylcysteine o-methyltransferase.	weak similarity to protein-S-isoprenylcysteine O-methyltransferase mam4p - Schizosaccharomyces pombe
An03g06010	Anig08218				An03g06010	2330	-		strong similarity to cyclic peptide AM-toxin synthase AMT - Alternaria alternata
An03g06320	Anig06427	K01618	transposing c==c groups.	4.1.1.- 5.3.3.-	An03g06320	264	-	5.3.3.- transposing c==c groups.	strong similarity to 2-hydroxyhepta-2,4-diene-1,7-dioateisomerase/5-carboxymethyl-2-oxo-hex-3-ene-1,7-dioatedecarboxylase - Rhodobacter capsulatus
An03g06480	Anig08569	K00493	unspecific monooxygenase	1.14.14.1 1.14.-.-	An03g06480	623	-	1.14.-.- oxidoreductases acting on paired donors with incorporation of molecular oxygen.	strong similarity to Steroid monooxygenase smo - Rhodococcus rhodochrous
An03g06490	Anig07065		hydrolases acting on ester bonds.	3.1.-.-	An03g06490	371	-	3.1.-.- hydrolases acting on ester bonds.	similarity to heroin esterase her - Rhodococcus sp.
An04g00620	Anig07882				An04g00620	159	-		strong similarity to hydroxymethylglutaryl-coenzyme A reductase from patent EP1149919-A2 - Penicillium citrinum [truncated ORF]
An04g00900	Anig12201			3.6.5.1	An04g00900	1592	-		weak similarity to beta transducin-like protein het-e1 - Podospora anserina
An04g00980	Anig11595				An04g00980	441	-		similarity to glutaryl 7-ACA acylase - Bacillus laterosporus
An04g01020	Anig08240				An04g01020	363	-		weak similarity to hypothetical helicase-like transcription factor M03C11.8 - Caenorhabditis elegans
An04g01470	Anig12020	K01068	palmitoyl-CoA hydrolase	3.1.2.2	An04g01470	275	-		weak similarity to hypothetical protein CAC37491.1 - Schizosaccharomyces pombe
An04g02190	Anig00053	K00869	mevalonate kinase	2.7.1.36	An04g02190	448	cytoplasm	2.7.1.36 mevalonate kinase.	strong similarity to mevalonate kinase Erg12 - Saccharomyces cerevisiae
An04g02600	Anig07474	K01078	acid phosphatase	3.1.3.2 3.1.3.8	An04g02600	466	-	3.1.3.8 3-phytase.	strong similarity to 3-phytase B phyB - Aspergillus niger
An04g02730	Anig10291	K03469	ribonuclease HI	3.1.26.4	An04g02730	299	-	3.1.26.4 ribonuclease h.	similarity to ribonuclease H rnhA - Escherichia coli
An04g02780	Anig08476 Anig02048	K05972		3.1.1.72	An04g02780	539	-		strong similarity to penicillin V amidohydrolase PVA from patent US5516679-A - Fusarium oxysporum
An04g02850	Anig05153	K01372	bleomycin hydrolase	3.4.22.40 3.4.-.-	An04g02850	663	-	3.4.-.- hydrolases acting on peptide bonds (peptide hydrolases).	similarity to X-Pro dipeptidyl-peptidase IV - Xanthomonas maltophilia
An04g02950	Anig11554	K00493	unspecific monooxygenase	1.14.14.1 1.14.-.-	An04g02950	510	-	1.14.-.- oxidoreductases acting on paired donors with incorporation of molecular oxygen.	strong similarity to cytochrome P450 monooxygenase TRI11 - Fusarium sporotrichioides
An04g03060	Anig09011	K01866	tyrosyl-tRNA synthetase	6.1.1.1	An04g03060	611	mitochondrium	6.1.1.1 tyrosine--trna ligase.	strong similarity to mitochondrial tyrosine--tRNA ligase CYT-18 - Neurospora crassa
An04g03250	Anig05355			3.6.5.1	An04g03250	1210	-		similarity to beta transducin-like protein het-e1 - Podospora anserina [truncated ORF]
An04g03690	Anig00481	K06148	ATP-binding casette, subfamily C, bacterial		An04g03690	1312	plasma membrane		strong similarity to mating pheromone transporter Ste6 - Saccharomyces cerevisiae
An04g03740	Anig13944	K01931		6.3.2.19	An04g03740	192	-		weak similarity to ORF1557 polypeptide sequence SEQ ID NO:3114 from patent WO200058473-A2 - Homo sapiens
An04g03840	Anig01822		myosin ATPase	3.6.4.1	An04g03840	433	cytoskeleton		similarity to microtubule binding protein D-CLIP-190 - Drosophila melanogaster
An04g03850	Anig01656 Anig03595	K02084 K01062	apoptotic protease activating factor 1-alkyl-2-acetylglycerophosphocholine esterase	3.6.5.1 3.1.1.47	An04g03850	1553	-		strong similarity to hypothetical beta transducin-like protein het-e1 - Podospora anserina
An04g03900	Anig00444	K02897	large subunit ribosomal protein L25		An04g03900	206	mitochondrium		similarity to mitochondrial ribosomal protein of the large subunit Ymr26 - Saccharomyces cerevisiae
An04g03950	Anig06709	K00870	protein kinase	2.7.1.- 2.7.1.37	An04g03950	1007	-	2.7.1.- phosphotransferases with an alcohol group as acceptor.	strong similarity to serine/threonine protein kinase Apg1 - Saccharomyces cerevisiae
An04g04330	Anig06425		4-coumarate--coa ligase.	6.2.1.12	An04g04330	569	-	6.2.1.12 4-coumarate--coa ligase.	strong similarity to 4-coumarate-CoA ligase 4 4CL4 - Glycine max
An04g04340	Anig07711		methyltransferases.	2.1.1.-	An04g04340	2463	-	2.1.1.- methyltransferases.	strong similarity to nonaketide synthase lovB - Aspergillus terreus
An04g04380	Anig07995	K00142	aminoadipate-semialdehyde dehydrogenase	1.2.1.31	An04g04380	1093	-		strong similarity to nonribosomal peptide synthase MxaA - Stigmatella aurantiaca
An04g04430	Anig03570		tannase.	3.1.1.20	An04g04430	574	-	3.1.1.20 tannase.	strong similarity to precursor of tannase - Aspergillus oryzae
An04g04440	Anig13220			1.5.3.6	An04g04440	499	-		strong similarity to mcrA - Streptomyces lavendulae
An04g04480	Anig13223		oxidoreductases with nad(+) or nadp(+) as acceptor.	1.3.1.-	An04g04480	344	-	1.3.1.- oxidoreductases with nad(+) or nadp(+) as acceptor.	strong similarity to enoyl reductase of the lovastatin biosynthesis lovC - Aspergillus terreus
An04g04640	Anig07579	K02523	octaprenyl-diphosphate synthase	2.5.1.- 2.5.1.10	An04g04640	401	-	2.5.1.10 geranyltranstransferase.	strong similarity to geranylgeranyl diphosphate synthase GGSII - Gibberella fujikuroi
An04g04670	Anig00317	K01183	chitinase	3.2.1.14	An04g04670	406	-	3.2.1.14 chitinase.	strong similarity to chitinase cts1 - Coccidioides immitis
An04g04970	Anig10495	K01417	metalloendopeptidases.	3.4.24.-	An04g04970	803	-	3.4.24.- metalloendopeptidases.	strong similarity to Yta11 - Saccharomyces cerevisiae
An04g05800	Anig00446	K00876	uridine kinase	2.7.1.48	An04g05800	295	-		similarity to hypothetical protein CAC37374.1 - Schizosaccharomyces pombe
An04g05830	Anig07421				An04g05830	155	-		weak similarity to thermotolerant alpha-1,4-glucosidase aglA - Thermomonospora curvata
An04g06260	Anig01048	K00142	aminoadipate-semialdehyde dehydrogenase	1.2.1.31	An04g06260	2193	-		strong similarity to peptide synthase TycC - Bacillus brevis
An04g06570	Anig04041	K02486	two-component system, unclassified family, sensor kinase	2.7.3.-	An04g06570	180	-		similarity to osmosensing phosphorelay signal transduction protein Ypd1 - Saccharomyces cerevisiae
An04g06850	XXX				An04g06850	173	-		weak similarity to retinitis pigmentosa GTPase regulator RPGR - Homo sapiens
An04g06860	XXX				An04g06860	149	-		similarity to cytochrome P450 monooxigenase cypX - Aspergillus parasiticus [putative frameshift]
An04g07110	Anig03587	K01463 K01452	chitin deacetylase	3.5.1.- 3.5.1.41	An04g07110	232		3.5.1.41 chitin deacetylase	similarity to sporulation-specific chitin deacetylase Cda1 - Saccharomyces cerevisiae [putative sequencing error]
An04g07350	XXX				An04g07350	166	-		weak similarity to hypothetical helicase I helA - Pseudomonas aeruginosa
An04g07370	Anig04034		salicylate 1-monooxygenase.	1.14.13.1	An04g07370	412	-	1.14.13.1 salicylate 1-monooxygenase.	similarity to salicylate hydroxylase nahW - Pseudomonas stutzeri
An04g07410	Anig03024	K00870	protein kinase	2.7.1.37	An04g07410	382	-		similarity to N-terminal of novel protein kinase SEQ ID NO:160 from patent WO200073469-A2 - Homo sapiens
An04g07610	Anig05022 Anig03758	K00986	RNA-directed DNA polymerase	2.7.7.49	An04g07610	671	-		hypothetical protein
An04g07670	Anig09767				An04g07670	543	-		strong similarity to transposase Tan1 - Aspergillus niger [putative pseudogene]
An04g07710	Anig05491	K00870	protein kinase	2.7.1.37 2.7.1.112	An04g07710	334	-		similarity to erythrocyte ankyrin ANK1 - Homo sapiens
An04g08020	Anig01708		oxidoreductases with nad(+) or nadp(+) as acceptor.	1.1.1.-	An04g08020	300	-	1.1.1.- oxidoreductases with nad(+) or nadp(+) as acceptor.	strong similarity to NAD-dependent D-arabinitol dehydrogenase ard - Candida tropicalis
An04g08180	XXX				An04g08180	282	-		weak similarity to disintegrin-like metalloproteinase splice form 1 ADAM11 - Homo sapiens
An04g08190	Anig08540	K02128	F-type H+-transporting ATPase subunit c	3.6.3.14	An04g08190	157	-		strong similarity to mitochondrial ATP synthase subunit 9 oliC31 - Aspergillus nidulans
An04g08220	Anig11054	K00016	L-lactate dehydrogenase	1.1.1.27	An04g08220	307	-	1.1.1.27 l-lactate dehydrogenase.	strong similarity to lactate dehydrogenase ldhA - Rhizopus arrhizus
An04g08350	XXX				An04g08350	105	-		weak similarity to glutamic acid release inhibitory peptide from patent JP07149795-A - Agelenopsis aperta
An04g08380	XXX				An04g08380	316	-		strong similarity to diacylglycerol acyl transferase MR1 from patent WO200001713-A2 - Mortierella ramanniana
An04g08490	Anig05590 Anig05589		dihydrofolate reductase	1.5.1.3	An04g08490	341	-		similarity to essential gene protein #54 from patent WO200286090-A2 - Aspergillus fumigatus
An04g09080	Anig07649		myosin-light-chain kinase | IgA-specific serine endopeptidase | IgA-specific metalloendopeptidase	2.7.1.117 3.4.21.72 3.4.24.13	An04g09080	1138	-	3.4.21.72 iga-specific serine endopeptidase.	similarity to IgA protease IgA1 - Haemophilus influenzae [truncated ORF]
An04g09400	Anig00359				An04g09400	769	-		strong similarity to hypothetical protein encoded by An01g12020 - Aspergillus niger
An04g09480	Anig01198	K00010	myo-inositol 2-dehydrogenase	1.1.1.18 1.1.1.-	An04g09480	352	-	1.1.1.- oxidoreductases with nad(+) or nadp(+) as acceptor.	similarity to myo-inositol dehydrogenase idhA - Sinorhizobium meliloti
An04g09500	Anig07405				An04g09500	216	-		strong similarity to hypothetical aldehyde reductase 6 alr6 - Colletotrichum gloeosporioides
An04g09650	Anig03598		glycosidases - hydrolysing o-glycosyl compounds.	3.2.1.-	An04g09650	380	-	3.2.1.- glycosidases - hydrolysing o-glycosyl compounds.	similarity to alpha-1,6-mannanase aman6 - Bacillus circulans
An04g09730	Anig02046		photinus-luciferin 4-monooxygenase (atp-hydrolysing).	1.13.12.7	An04g09730	588	-	1.13.12.7 photinus-luciferin 4-monooxygenase (atp-hydrolysing).	strong similarity to luciferase PvGR - Phrixothrix vivianii
An04g09750	Anig00335	K01930	folylpolyglutamate synthase	6.3.2.17	An04g09750	538	-	6.3.2.17 folylpolyglutamate synthase.	strong similarity to tetrahydrofolylpolyglutamate synthase Met7 - Saccharomyces cerevisiae
An04g09770	Anig04978	K01066	esterase / lipase	3.1.1.-	An04g09770	321	-	3.1.1.- carboxylic ester hydrolases.	strong similarity to esterase VC16-16MC from patent WO9730160-A1 - Archaeoglobus fulgidus
An04g09960	Anig08418	K03641	TolB protein	3.4.19.1	An04g09960	649	-	3.4.19.1 acylaminoacyl-peptidase.	similarity to serine protease SP1 YUXL from patent WO9903984-A2 - Bacillus subtilis
An04g09980	Anig08417				An04g09980	179	-		similarity to putative nitrilase CAE27004.1 - Rhodopseudomonas palustris
An04g10000	Anig08415	K03446	drug:H+ antiporter-2, DHA2 family		An04g10000	482	-		strong similarity to multidrug transporter from patent WO0100804-A - Corynebacterium glutamicum
An04g10030	Anig00751	K00344	NADPH2:quinone reductase	1.6.5.5	An04g10030	2614	-		strong similarity to polyketide synthase PKS1 - Cochliobolus heterostrophus
An04g10280	Anig01314		phosphatidylserine decarboxylase.	4.1.1.65	An04g10280	437	-	4.1.1.65 phosphatidylserine decarboxylase.	weak similarity to phosphatidylserine decarboxylase Psd2 - Saccharomyces cerevisiae
An04g10290	Anig10532		cinnamyl-alcohol dehydrogenase	1.1.1.195	An04g10290	282	-		similarity to ketoreductase krd - Zygosaccharomyces rouxii
An04g10320	Anig02801				An04g10320	139	-		strong similarity to 1,4-benzoquinone reductase QR - Phanerochaete chrysosporium
An05g00280	Anig01505	K00870	protein kinase	2.7.1.- 2.7.1.37 2.7.1.112	An05g00280	1063	-	2.7.1.- phosphotransferases with an alcohol group as acceptor.	similarity to protein kinase Swe1 - Saccharomyces cerevisiae
An05g00490	Anig07335 Anig01287	K01804 K03677	L-arabinose isomerase CysQ protein	5.3.1.4	An05g00490	951	-		strong similarity to myo-inositol transporter 2 itr2p - Schizosaccharomyces pombe
An05g00630	Anig02126 Anig00990		IgA-specific serine endopeptidase | IgA-specific metalloendopeptidase	3.4.21.72 3.4.24.13	An05g00630	3820	-		strong similarity to hypothetical protein AAN10358.2 - Drosophila melanogaster
An05g00930	Anig05904	K00029	malate dehydrogenase (oxaloacetate-decarboxylating)(NADP+)	1.1.1.40	An05g00930	596	-	1.1.1.40 malate dehydrogenase (oxaloacetate decarboxylating) (nadp+).	strong similarity to NADP-dependent malate dehydrogenase mdh - Homo sapiens
An05g01010	Anig06685	K01048	lysophospholipase	3.1.1.5	An05g01010	621	extracellular/secretion proteins	3.1.1.5 lysophospholipase.	strong similarity to lysophospholipase plb1 - Penicillium notatum
An05g01060	Anig01761 Anig11850	K04792	mycobactin peptide synthetase MbtF		An05g01060	5422	-		strong similarity to HC-toxin synthase HTS1 - Cochliobolus carbonum
An05g01100	Anig05823	K00826	branched-chain amino acid aminotransferase	2.6.1.42	An05g01100	364	-		strong similarity to HC-toxin biosynthesis protein TOXF - Cochliobolus carbonum
An05g01110	Anig05824 Anig01134	K01516	nucleoside-triphosphatase	3.6.1.15	An05g01110	1615	-		strong similarity to cadmium resistance protein Ycf1 - Saccharomyces cerevisiae
An05g01120	Anig01858	K00493	unspecific monooxygenase	1.14.14.1 1.14.-.-	An05g01120	530	-	1.14.-.- oxidoreductases acting on paired donors with incorporation of molecular oxygen.	strong similarity to hypothetical cytochrome P450 monooxygenase TRI11 - Fusarium sporotrichioides
An05g01300	XXX				An05g01300	303	-		weak similarity to site specific integrase from patent WO9419460-A - bacteriophage phi LC3
An05g01560	Anig03980	K00038	3alpha(or 20beta)-hydroxysteroid dehydrogenase	1.1.1.- 1.1.1.53	An05g01560	301	-	1.1.1.- oxidoreductases with nad(+) or nadp(+) as acceptor.	similarity to 2,3-dihydro-2,3-dihydroxybiphenyl-2,3-dehydrogenase bphB - Comamonas testosteroni
An05g01620	Anig02878	K05302	histone-lysine N-methyltransferase	2.1.1.43	An05g01620	935	-		strong similarity to beta transducin-like protein het-e1 - Podospora anserina
An05g01700	Anig08515	K02013 K01516	iron complex transport system ATP-binding protein nucleoside-triphosphatase	3.6.3.34 3.6.1.15	An05g01700	1495	vacuole		strong similarity to cadmium resistance protein Ycf1 - Saccharomyces cerevisiae
An05g01880	Anig13397	K00430	peroxidase	1.11.1.7	An05g01880	294	-		strong similarity to hypothetical chloroperoxidase cpo - Agaricus bisporus
An05g02000	Anig06866	K00060	threonine 3-dehydrogenase	1.1.1.103	An05g02000	321	-	1.1.1.103 l-threonine 3-dehydrogenase.	strong similarity to L-threonine 3-dehydrogenase tdh - Escherichia coli
An05g02070	Anig11908	K00540	alcohol dehydrogenase (nadp+).	1.-.-.- 1.1.1.2	An05g02070	357	-	1.1.1.2 alcohol dehydrogenase (nadp+).	strong similarity to aldehydereductase ALR - Rattus norvegicus [putative frameshift]
An05g02240	Anig12793		oxidoreductases with other acceptors.	1.6.99.-	An05g02240	351	-	1.6.99.- oxidoreductases with other acceptors.	strong similarity to glycerol trinitrate reductase nerA - Agrobacterium radiobacter
An05g02320	Anig10000	K00754	hexosyltransferases.	2.4.1.-	An05g02320	406	-	2.4.1.- hexosyltransferases.	similarity to alpha-1,6-mannosyltransferase from patent JP09003097-A - Pichia pastoris
An05g02340	Anig02676 Anig09998	K05909	laccase.	1.10.3.2	An05g02340	559	-	1.10.3.2 laccase.	strong similarity to precursor of laccase - Neurospora crassa
An05g02440	Anig13250	K01184	polygalacturonase	3.2.1.15	An05g02440	384	-	3.2.1.15 polygalacturonase.	polygalacturonase III precursor pgaC - Aspergillus niger
An05g02450	Anig04861	K00493	unspecific monooxygenase	3.8.1.1 1.14.14.1	An05g02450	583	-	3.8.1.1 alkylhalidase.	similarity to halogenase bhaA from patent DE19926770-A1 - Amycolatopsis mediterranei
An05g02470	Anig06282 Anig10968	K02021	putative ABC transport system ATP-binding protein	3.6.3.41	An05g02470	1432	-		strong similarity to cadmium resistance protein Ycf1 - Saccharomyces cerevisiae
An05g02480	Anig10969	K01014	aryl sulfotransferase	2.8.2.1	An05g02480	563	-		similarity to hypothetical protein PA2336 - Pseudomonas aeruginosa
An06g00230	Anig10895		3-demethylubiquinone-9 3-o-methyltransferase.	2.1.1.64	An06g00230	285	-	2.1.1.64 3-demethylubiquinone-9 3-o-methyltransferase.	similarity to 3-demethylubiquinone-9 3-O-methyltransferase ubiG - Escherichia coli
An06g00340	Anig09891	K01052	cholesterol esterase	3.1.1.13	An06g00340	518	-	3.1.1.1 carboxylesterase.	similarity to type B carboxylesterase estA1 - Bacillus sp.
An06g00360	Anig10559			3.2.1.101	An06g00360	457	-		strong similarity to filamentous growth protein Dfg5 - Saccharomyces cerevisiae
An06g00390	Anig07156		oxoglutarate dehydrogenase (lipoamide).	1.2.4.2	An06g00390	456	mitochondrium	1.2.4.2 oxoglutarate dehydrogenase (lipoamide).	similarity to oxoglutarate dehydrogenase Kgd1 - Saccharomyces cerevisiae
An06g00430	Anig09119	K00660	chalcone synthase	2.3.1.74	An06g00430	392	-	2.3.1.74 naringenin-chalcone synthase.	strong similarity to chalcone synthase Gchs2 - Gerbera hybrida
An06g00460	Anig12994		cholinesterase.	3.1.1.8	An06g00460	514	-	3.1.1.8 cholinesterase.	similarity to cholinesterase 1 ChE1 - Branchiostoma floridae
An06g00510	Anig03294		glucan endo-1,3-alpha-glucosidase.	3.2.1.59	An06g00510	503	-	3.2.1.59 glucan endo-1,3-alpha-glucosidase.	similarity to alpha-1,3-glucanase mutA - Penicillium purporogenum
An06g00650	Anig00705		5-oxoprolinase (atp-hydrolysing).	3.5.2.9	An06g00650	149	-	3.5.2.9 5-oxoprolinase (atp-hydrolysing).	strong similarity to ATP-hydrolyzing 5-oxoprolinase - Rattus norvegicus [truncated ORF]
An06g00710	Anig05793 Anig05792 Anig09640				An06g00710	1084	-		similarity to beta-lactamase from patent FR2792651-A1 - Pyrococcus abyssi
An06g00760	Anig12328	K00493	unspecific monooxygenase	1.14.14.1 1.14.-.-	An06g00760	499	-	1.14.-.- oxidoreductases acting on paired donors with incorporation of molecular oxygen.	strong similarity to cytochrome P450 monooxygenase avnA - Aspergillus parasiticus
An06g00810	Anig02285		glycosidases - hydrolysing o-glycosyl compounds.	3.2.1.- 3.2.1.59	An06g00810	1005	-	3.2.1.- glycosidases - hydrolysing o-glycosyl compounds.	strong similarity to mutanase mutA - Penicillium purporogenum [putative frameshift]
An06g00850	Anig13155	K06116	glycerol 3-phosphatase 1	3.1.3.21 3.1.3.-	An06g00850	244	cytoplasm	3.1.3.- phosphoric monoester hydrolases.	strong similarity to (DL)-glycerol-3-phosphatase 1 Gpp1 - Saccharomyces cerevisiae
An06g01160	Anig09082	K00870	protein kinase	2.7.1.37 2.7.1.112	An06g01160	432	-	2.7.1.37 protein kinase.	similarity to serine kinase SRPK2 - Homo sapiens
An06g01340	XXX				An06g01340	330	-		weak similarity to hypothetical possible phosphatase L8329.04 - Leishmania major [truncated ORF]
An06g01420	Anig09393	K00870	protein kinase	2.7.1.37	An06g01420	524	-		similarity to mating-type-associated vegetative incompatibility factor TOL - Neurospora crassa
An06g01840	Anig13309	K01762	1-aminocyclopropane-1-carboxylate synthase	4.1.99.4 4.4.1.14	An06g01840	407	-	4.1.99.4 1-aminocyclopropane-1-carboxylate deaminase.	strong similarity to 1-aminocyclopropane-1-carboxylate deaminase,acs - Penicillium citrinum
An06g02060	Anig07909	K01210	glucan 1,3-beta-glucosidase	3.2.1.58	An06g02060	413	extracellular/secretion proteins	3.2.1.58 glucan 1,3-beta-glucosidase.	similarity to exo-1,3-beta-glucanase/1,3-beta-D-glucan glucanohydrolase EXG1 - Yarrowia lipolytica
An06g02090	Anig12959	K00804	geranylgeranyl pyrophosphate synthetase	2.5.1.29	An06g02090	418	-	2.5.1.29 farnesyltranstransferase.	strong similarity to geranylgeranyl pyrophosphate synthase GGPPS - Gibberella fujikuroi
An06g02210	Anig10454	K01244	5'-methylthioadenosine nucleosidase	3.2.2.16 3.2.2.9	An06g02210	772	-		similarity to protein inversin - Homo sapiens
An06g02270	Anig13597	K03444	sugar porter, SP family	5.3.1.4	An06g02270	563	plasma membrane		similarity to arabinose transport protein araE - Escherichia coli
An06g02280	Anig13596				An06g02280	253	-		similarity to transesterase lovD - Aspergillus terreus
An06g02340	Anig07948	K00273	D-amino-acid oxidase	1.4.3.3	An06g02340	320	plasma membrane	1.4.3.3 d-amino acid oxidase.	similarity to D-amino-acid oxidase DAO - Fusarium solani
An06g02600	Anig01473	K00493	unspecific monooxygenase	1.14.14.1	An06g02600	248	-		similarity to protein fragment SEQ ID NO:6682 from patent EP1108790-A2 - Corynebacterium glutamicum
An06g02610	Anig01472		3-oxoacyl-[acyl-carrier protein] reductase.	1.1.1.100	An06g02610	224	-	1.1.1.100 3-oxoacyl-[acyl-carrier protein] reductase.	similarity to 3-ketoacyl-(acyl carrier protein) reductase fabG - Vibrio harveyi [putative frameshift]
An06g02620	Anig07701	K00795	geranyltranstransferase	2.5.1.10 2.5.1.29	An06g02620	368	-	2.5.1.29 farnesyltranstransferase.	strong similarity to geranylgeranyl pyrophosphate synthase al-3 - Neurospora crassa [putative frameshift]
An06g02630	Anig01469	K00986	RNA-directed DNA polymerase	2.7.7.49	An06g02630	214	-		similarity to MAGGY LTR retrotransposon Pol - Magnaporthe grisea [putative pseudogene] [putative frameshift]
An06g02660	Anig07791	K00513	cytochrome P450, family 21, subfamily A (steroid 21-monooxygenase)	1.14.99.10 1.14.-.-	An06g02660	537	-	1.14.-.- oxidoreductases acting on paired donors with incorporation of molecular oxygen.	strong similarity to cytochrome P450 eln2 - Coprinus cinereus
An07g00040	Anig02626	K01897	long-chain fatty-acid-CoA ligase	6.2.1.3 6.2.1.-	An07g00040	540	-	6.2.1.- acid--thiol ligases.	strong similarity to feruloyl-CoA synthase - Amycolatopsis sp.
An07g00080	Anig08299	K00517	oxidoreductases acting on paired donors with incorporation of molecular oxygen.	1.14.-.-	An07g00080	500	-	1.14.-.- oxidoreductases acting on paired donors with incorporation of molecular oxygen.	strong similarity to cytochrome P450 monooxygenase avnA - Aspergillus parasiticus
An07g00100	Anig08297	K01426	amidase	3.5.1.4	An07g00100	475	-	3.5.1.4 amidase.	strong similarity to enantiomer-selective amidase amdA - Rhodococcus sp.
An07g00110	Anig02325	K01453	6-aminohexanoate-dimer hydrolase.	3.5.1.46	An07g00110	415	-	3.5.1.46 6-aminohexanoate-dimer hydrolase.	strong similarity to 6-aminohexanoate-dimer hydrolase EII nylB - Flavobacterium sp.
An07g00150	Anig12510	K03446	drug:H+ antiporter-2, DHA2 family		An07g00150	525	-		strong similarity to multidrug transporter bmr3 - Bacillus subtilis
An07g00170	Anig12512				An07g00170	847	-		hypothetical protein
An07g00250	Anig05145 Anig01489	K00493	unspecific monooxygenase	1.14.14.1	An07g00250	528	-		strong similarity to astaxanthin synthetase from patent EP1035206-A - Phaffia rhodozyma
An07g00260	Anig01490	K00249	acyl-CoA dehydrogenase	1.3.99.3	An07g00260	360	-		strong similarity to hypothetical conserved protein CC0299 - Caulobacter crescentus
An07g00290	Anig12616	K01692	enoyl-CoA hydratase	4.2.1.17 5.3.3.8	An07g00290	274	peroxisome	5.3.3.8 dodecenoyl-coa delta-isomerase.	strong similarity to delta3-cis-delta2-trans-enoyl-CoA isomerase Eci1 - Saccharomyces cerevisiae
An07g00530	Anig08391	K00517	oxidoreductases acting on paired donors with incorporation of molecular oxygen.	1.14.-.-	An07g00530	541	-	1.14.-.- oxidoreductases acting on paired donors with incorporation of molecular oxygen.	strong similarity to pisatin demethylase PDA6-1 - Nectria haematococca
An07g00730	Anig13357 Anig02292		oxidoreductases with nad(+) or nadp(+) as acceptor.	1.1.1.-	An07g00730	290	-	1.1.1.- oxidoreductases with nad(+) or nadp(+) as acceptor.	similarity to hypothetical beta-hydroxybutyrate dehydrogenase hbdh1 - Ralstonia eutropha
An07g00790	Anig13361	K00470		1.14.1.-	An07g00790	410	-		strong similarity to choline monooxygenase from patent WO9830702-A2 - Beta vulgaris
An07g00810	Anig08111	K03179	4-hydroxybenzoate octaprenyltransferase	2.5.1.-	An07g00810	307	-		similarity to hypothetical protein B24P7.350 - Neurospora crassa [truncated ORF]
An07g00880	Anig02205	K01931		6.3.2.19	An07g00880	586	-		weak similarity to ankyrin 1 ANK1 - Homo sapiens
An07g01030	Anig06133		acyltransferases.	2.3.1.-	An07g01030	1269	-	2.3.1.- acyltransferases.	strong similarity to polyketide synthase FUM5 - Gibberella moniliformis
An07g01040	XXX				An07g01040	126	-		weak similarity to polyketide synthase Fum5 - Gibberella moniliformis
An07g01080	XXX				An07g01080	344	-		weak similarity to hypothetical DEAD-box RNA helicase SCH22A.10 - Streptomyces coelicolor
An07g01250	Anig03089	K01516	nucleoside-triphosphatase	3.6.1.15	An07g01250	1441	plasma membrane		strong similarity to ATP-binding cassette multidrug transport protein atrA - Aspergillus nidulans
An07g01320	XXX		d-xylulose reductase.	1.1.1.9	An07g01320	92	-	1.1.1.9 d-xylulose reductase.	strong similarity to antifungal protein precursor paf - Penicillium chrysogenum
An07g01820	XXX				An07g01820	82	-		weak similarity to stationary phase induced protein Spi1 - Saccharomyces cerevisiae [truncated ORF]
An07g01860	Anig04021	K00101	L-lactate dehydrogenase (cytochrome)	1.1.2.3	An07g01860	157	-		weak similarity to L-lactate dehydrogenase precursor Cyb2 - Saccharomyces cerevisiae
An07g01870	Anig04020	K05712	3-(3-hydroxy-phenyl)propionate hydroxylase	1.14.13.-	An07g01870	617	-	1.14.13.- oxidoreductases with nadh or nadph as one donor, and incorporation of one atom of oxygen.	strong similarity to phenol hydroxylase - Trichosporon cutaneum
An07g01900	XXX	K00457	4-hydroxyphenylpyruvate dioxygenase	1.13.11.27	An07g01900	409	-	1.13.11.27 4-hydroxyphenylpyruvate dioxygenase.	strong similarity to 4-hydroxyphenylpyruvate-dioxygenase tcrP - Coccidioides immitis [putative sequencing error]
An07g01960	Anig02638	K00507	stearoyl-CoA desaturase	1.14.99.5 1.14.19.1	An07g01960	456	-	1.14.99.5 stearoyl-coa desaturase.	strong similarity to stearoyl-CoA desaturase P-ole1 - Pichia angusta
An07g02080	Anig03408	K00493	unspecific monooxygenase	1.14.14.1 1.14.-.-	An07g02080	396	mitochondrium	1.14.-.- oxidoreductases acting on paired donors with incorporation of molecular oxygen.	similarity to kynurenine3-hydroxylase hK3OH-2 - Homo sapiens
An07g02440 An12g05840 An15g05270	Anig04862 Anig07482 Anig10826 Anig00598	K01044; K01050	carboxylesterase; cholinesterase	3.1.1.1 3.1.1.8	An07g02440	673	-	3.1.1.1 carboxylesterase.	similarity to kidney microsomal carboxylesterase - Rattus norvegicus
An07g02550	XXX				An07g02550	162	-		weak similarity to DNA dependent ATPase/DNA helicase B - Saccharomyces cerevisiae
An07g02560	Anig08291		tryptophan dimethylallyltransferase.	2.5.1.34	An07g02560	430	-	2.5.1.34 tryptophan dimethylallyltransferase.	similarity to dimethylallyltryptophan synthase dmaW - Claviceps purpurea
An07g02780	Anig09625	K00870	protein kinase	2.7.1.37 2.7.1.112	An07g02780	273	-		similarity to left-right axis determination protein inversin inv - Mus musculus
An07g02790	Anig05504	K00949	thiamine pyrophosphokinase	2.7.6.2	An07g02790	80	-		weak similarity to thiamin pyrophosphokinase mTPK1 - Mus musculus
An07g03160	Anig08046		transaldolase.	2.2.1.2	An07g03160	330	cytoplasm	2.2.1.2 transaldolase.	strong similarity to transaldolase talB - Synechocystis sp.
An07g03320	Anig11305	K00754	hydrolases in phosphorous-containing anhydrides.	2.4.1.- 3.6.1.-	An07g03320	1608	cytoskeleton	3.6.1.- hydrolases in phosphorous-containing anhydrides.	similarity to kinesin light chain KLC - Plectonema boryanum
An07g03400	Anig06667				An07g03400	263	-		weak similarity to cytoplasmic metalloproteinase mepB - Aspergillus fumigatus
An07g03810	Anig01461				An07g03810	49	-		weak similarity to hypothetical thymidylate synthase-like DNA metabolism protein SPAC15E1.04 - Schizosaccharomyces pombe
An07g03830	Anig00079			3.4.22.17	An07g03830	153	-		weak similarity to calpain-like cysteine protease palB - Aspergillus nidulans
An07g03980	Anig01216	K00870 K04441	protein kinase p38 MAP kinase	2.7.1.37 2.7.1.-	An07g03980	396	-		strong similarity to osmotic sensitivity MAP Kinase OSM1 - Pyricularia grisea
An07g04260	Anig02916	K01641	hydroxymethylglutaryl-CoA synthase	2.3.3.10 4.1.3.5	An07g04260	451	-	4.1.3.5 hydroxymethylglutaryl-coa synthase.	strong similarity to 3-hydroxy-3-methylglutaryl-CoA synthase Erg13 - Saccharomyces cerevisiae
An07g04560	Anig02111	K00100	oxidoreductases with nad(+) or nadp(+) as acceptor.	1.1.1.-	An07g04560	387	-	1.1.1.- oxidoreductases with nad(+) or nadp(+) as acceptor.	strong similarity to norsolorinic acid reductase norA - Aspergillus parasiticus
An07g04870	Anig04957	K00870	protein kinase	2.7.1.37 2.7.1.112 2.7.1.-	An07g04870	613	nucleus	2.7.1.- phosphotransferases with an alcohol group as acceptor.	similarity to protein kinase Rad53 - Saccharomyces cerevisiae
An07g04880	Anig08641	K00870	protein kinase	2.7.1.37 2.7.1.-	An07g04880	551	-	2.7.1.- phosphotransferases with an alcohol group as acceptor.	weak similarity to translation initiation factor eIF-2 alpha chain kinase HCR - Rattus norvegicus
An07g04980	Anig02451				An07g04980	459	plasma membrane		similarity to N amino acid transport system protein mtr - Neurospora crassa
An07g05050	Anig05604 Anig00338		pyrroline-5-carboxylate reductase	1.5.1.2	An07g05050	304	-	1.5.1.2 pyrroline-5-carboxylate reductase	similarity to pyrroline-5-carboxylate reductase P5CR - Neurospora crassa
An07g05180	Anig11413	K00870	protein kinase	2.7.1.37 2.7.1.112 2.7.1.-	An07g05180	444	-	2.7.1.- phosphotransferases with an alcohol group as acceptor.	strong similarity to serine/threonine-specific protein kinase Hal4 - Saccharomyces cerevisiae
An07g05240	Anig11409	K05302	histone-lysine N-methyltransferase	2.1.1.43	An07g05240	821	-		weak similarity to breast and ovarian cancer associated antigen protein sequence SEQ ID NO:674 from patent WO200055173-A1 - Homo sapiens
An07g05520	Anig00893		demethylsterigmatocystin 6-o-methyltransferase. | sterigmatocystin 7-o-methyltransferase.	2.1.1.109 2.1.1.110	An07g05520	380	-	2.1.1.109 demethylsterigmatocystin 6-o-methyltransferase.	strong similarity to O-methyltransferase B omtB - Aspergillus parasiticus
An07g05690	Anig06931		oxidoreductases.	1.-.-.-	An07g05690	300	-	1.-.-.- oxidoreductases.	strong similarity to Fe(II)-dependent sulfonate/alpha-ketoglutarate dioxygenase YLL057c - Saccharomyces cerevisiae
An07g05970	Anig00562	K00567	methylated-DNA-[protein]-cysteine S-methyltransferase	2.1.1.63	An07g05970	2333	-		strong similarity to ankyrin Ank2 - Homo sapiens
An07g06000	Anig09320	K01876	aspartyl-tRNA synthetase	6.1.1.12	An07g06000	559	cytoplasm	6.1.1.12 aspartate--trna ligase.	strong similarity to cytosolic aspartate--tRNA ligase Dps1 - Saccharomyces cerevisiae
An07g06280	Anig05651	K01800	maleylacetoacetate isomerase	5.2.1.2	An07g06280	231	-	5.2.1.2 maleylacetoacetate isomerase.	strong similarity to maleylacetoacetate isomerase maiA - Aspergillus nidulans
An07g06400	Anig06861 Anig00224	K00276	copper amine oxidase	1.4.3.6	An07g06400	667	cell wall	1.4.3.6 amine oxidase (copper-containing).	strong similarity to copper amine oxidase AO-I - Aspergillus niger
An07g06480	Anig05641	K00493	unspecific monooxygenase	1.14.14.1	An07g06480	506	-	1.14.14.1 unspecific monooxygenase.	similarity to cytochrome 4F8 cyp4F8 - Homo sapiens
An07g06560	XXX		h(+)-transporting atp synthase.	3.6.1.34	An07g06560	57	mitochondrium	3.6.1.34 h(+)-transporting atp synthase.	strong similarity to mitochondrial ATP synthase chain j - Schizosaccharomyces pombe
An07g06650	Anig01552		oxidoreductases with nad(+) or nadp(+) as acceptor.	1.1.1.-	An07g06650	113	-	1.1.1.- oxidoreductases with nad(+) or nadp(+) as acceptor.	similarity to acetoacetyl-CoA reductase phbB - Zoogloea ramigera [truncated ORF]
An07g06770	Anig00183	K00508	linoleoyl-CoA desaturase	1.14.99.25 1.14.19.3	An07g06770	557	-	1.14.99.25 linoleoyl-coa desaturase.	strong similarity to delta-6 desaturase - Mucor rouxii
An07g06800	Anig06657	K00480	salicylate hydroxylase	1.14.13.1	An07g06800	562	-	1.14.13.1 salicylate 1-monooxygenase.	similarity to salicylate hydroxylase nahG - Pseudomonas putida
An07g06820	Anig00361		oxidoreductases with nad(+) or nadp(+) as acceptor.	1.1.1.-	An07g06820	264	-	1.1.1.- oxidoreductases with nad(+) or nadp(+) as acceptor.	strong similarity to hypothetical dehydrogenase - Xanthobacter sp.
An07g07000	Anig01367	K01417 K03798	ATP-dependent Zn protease, cell division protein	3.4.24.-	An07g07000	898	mitochondrium	3.4.24.- metalloendopeptidases.	strong similarity to mitochondrial m-AAA protease subunit Yta12 - Saccharomyces cerevisiae
An07g07230	XXX				An07g07230	272	-		weak similarity to sulfohydrolase II from patent WO200068395-A2 - Chondrus crispus
An07g07710	XXX				An07g07710	287	-		weak similarity to signal peptidase I sip - Streptomyces lividans
An07g08040	XXX				An07g08040	115	-		strong similarity to EST serine carboxypeptidase pepF - Aspergillus niger
An07g08050	XXX				An07g08050	100	-		strong similarity to EST serine carboxypeptidase pepF - Aspergillus niger
An07g08230	Anig01238	K00799	glutathione S-transferase	2.5.1.18	An07g08230	307	-	2.5.1.18 glutathione transferase.	strong similarity to glutathione S-transferase isoJ - Rhodococcus sp.
An07g08280	XXX	K00021	3-hydroxy-3-methylglutaryl-CoA reductase	1.1.1.34	An07g08280	1114	endoplasmatic reticulum	1.1.1.34 hydroxymethylglutaryl-coa reductase (nadph).	strong similarity to 3-Hydroxy-3-methylglutaryl-CoA reductase HMGR - Gibberella fujikuroi
An07g08490	Anig11541		hydrolases in phosphorous-containing anhydrides.	3.6.1.-	An07g08490	1003	nucleus	3.6.1.- hydrolases in phosphorous-containing anhydrides.	similarity to ATP-dependent helicase pcrA - Bacillus stearothermophilus
An07g08530	XXX				An07g08530	386	-		weak similarity to hypothetical cysteine proteinase isoform A - Glycine max [deleted ORF]
An07g08760	XXX	K00354 K05894	NADPH2 dehydrogenase	1.6.99.1 1.3.1.42	An07g08760	369	-		strong similarity to hypothetical NADPH dehydrogenase Oye3 - Saccharomyces cerevisiae
An07g08790	XXX				An07g08790	72	-		weak similarity to mitosis inhibitor protein kinase wee1p - Schizosaccharomyces pombe
An07g08930	Anig10538	K00517	nitric-oxide reductase.	1.14.-.- 1.7.99.7	An07g08930	417	-	1.7.99.7 nitric-oxide reductase.	strong similarity to nitric-oxide cytochrome P-450 reductase Cyp55 - Fusarium oxysporum
An07g09200	Anig07911				An07g09200	434	-		weak similarity to 2-5A-dependent RNAase - Mus musculus
An07g09350	Anig02887	K00540		1.-.-.-	An07g09350	332	-		strong similarity to hypothetical protein Rv0303 - Mycobacterium tuberculosis
An07g09460	Anig00026				An07g09460	555	-		transposase Tan1 - Aspergillus niger
An07g09700	Anig10721	K01931		6.3.2.19	An07g09700	687	-		strong similarity to hypothetical RING zinc finger protein SPBP8B7.23 - Schizosaccharomyces pombe
An07g09770	Anig03844		acyltransferases.	2.3.1.-	An07g09770	493	-		similarity to hypothetical protein AAO31979.1 - Fusarium sporotrichioides
An07g09810	Anig01194				An07g09810	438	-		strong similarity to hypothetical protein SPAC14C4.10c - Schizosaccharomyces pombe
An07g09910	Anig01615		DNA-directed RNA polymerase	2.7.7.6	An07g09910	391	-		hypothetical protein
An07g10130	Anig13219	K01072	ubiquitin thiolesterase	3.1.2.15	An07g10130	638	-	3.1.2.15 ubiquitin thiolesterase.	weak similarity to ubiquitin specific processing protease DUB1 - Mus musculus
An08g00730	Anig03042		hydrolases in phosphorous-containing anhydrides.	3.6.1.-	An08g00730	736	-	3.6.1.- hydrolases in phosphorous-containing anhydrides.	similarity to transitional endoplasmic reticulum ATPase - Rattus norvegicus
An08g01020	Anig10922		carboxy-lyases.	4.1.1.-	An08g01020	233	-		strong similarity to hypothetical protein YJL055w - Saccharomyces cerevisiae
An08g01120	Anig12900		glutathione transferase.	2.5.1.18	An08g01120	232	-	2.5.1.18 glutathione transferase.	strong similarity to glutathione S-transferase isoJ - Rhodococcus sp.
An08g01260	Anig11351		oxidoreductases with nad(+) or nadp(+) as acceptor.	1.3.1.-	An08g01260	345	-	1.3.1.- oxidoreductases with nad(+) or nadp(+) as acceptor.	similarity to phenylcoumaran benzylic ether reductase TH4 - Tsuga heterophylla
An08g01270	Anig11350	K01919	glutamate--cysteine ligase	6.3.2.2	An08g01270	612	-	6.3.2.2 glutamate--cysteine ligase.	strong similarity to gamma-glutamylcysteine synthase gcs1p - Schizosaccharomyces pombe
An08g01350	Anig12608	K00870	protein kinase	2.7.1.37	An08g01350	392	cytoplasm	2.7.1.37 protein kinase.	similarity to serine/threonine protein kinase SRPK1 - Arabidopsis thaliana
An08g01550	Anig08914		cytochrome-c oxidase.	1.9.3.1	An08g01550	90	-	1.9.3.1 cytochrome-c oxidase.	strong similarity to hypothetical subunit of probable cytochrome c oxidase Cox19 - Saccharomyces cerevisiae
An08g01910	Anig10592	K00308	polyamine oxidase	1.5.3.11	An08g01910	490	-		strong similarity to hypothetical polyamine oxidase PAO - Zea mays
An08g02100	Anig06149	K04640	guanine nucleotide binding protein (G protein), other		An08g02100	309	-		strong similarity to G protein alpha subunit gna-2 - Neurospora crassa [putative frameshift]
An08g02300	XXX				An08g02300	278	-		weak similarity to enniatin synthase - Fusarium scirpi [truncated ORF]
An08g02330	Anig09137	K01516	nucleoside-triphosphatase	3.6.1.15	An08g02330	1477	-		strong similarity to multidrug resistance protein MLP-2 - Rattus norvegicus
An08g02440	Anig03989	K00961	DNA polymerase	2.7.7.7	An08g02440	705	-	2.7.7.7 dna-directed dna polymerase.	similarity to DNA polymerase lambda POL lambda - Homo sapiens
An08g02510	Anig02002	K02326	DNA Polymerase epsilon, subunit C	2.7.7.7	An08g02510	295	-		similarity to DNA polymerase epsilon p17 subunit p17 - Homo sapiens
An08g02560	XXX				An08g02560	353	-		weak similarity to hypothetical threonine dehydratase ilvA - Bacillus halodurans
An08g02570	Anig10241				An08g02570	378	-		weak similarity to hypothetical transaminase DR1350 - Deinococcus radiodurans
An08g02850	Anig02487	K01529		3.6.1.-	An08g02850	204	-		similarity to hypothetical protein MUTT - Arabidopsis thaliana
An08g02920	Anig06638	K00493	unspecific monooxygenase	1.14.14.1 1.14.14.-	An08g02920	519	-	1.14.14.- oxidoreductases with reduced flavin or flavoprotein as one donor, and incorporation of one atom of oxygen.	strong similarity to cytochrome P450 monooxygenase P450I - Gibberella fujikuroi
An08g02960	Anig01037	K01178	glucoamylase	3.2.1.3	An08g02960	408	-		weak similarity to protein SEQ ID NO:7168 from patent WO200253728-A2 - Candida albicans
An08g03060	Anig05102				An08g03060	799	-		strong similarity to hypothetical protein CC0533 - Caulobacter crescentus
An08g03070	Anig05103	K00605	aminomethyltransferase	2.1.2.10	An08g03070	482	mitochondrium	2.1.2.10 aminomethyltransferase.	strong similarity to glycine decarboxylase subunit T Gcv1 - Saccharomyces cerevisiae
An08g03480	Anig05267	K01509	adenosinetriphosphatase	3.4.21.- 3.6.1.3	An08g03480	798	mitochondrium	3.4.21.- serine endopeptidases.	strong similarity to mitochondrial heat shock protein Hsp78 - Saccharomyces cerevisiae
An08g03730	Anig02155	K04126	isopenicillin-N synthase	1.21.3.1 1.14.11.-	An08g03730	322	-	1.14.11.- oxidoreductases with 2-oxoglutarate as one donor, and incorporation of one atom each of oxygen into both donors.	similarity to gibberellin 7-oxidase - Cucurbita maxima
An08g03780	Anig05411	K00517	oxidoreductases acting on paired donors with incorporation of molecular oxygen.	1.14.-.-	An08g03780	497	-	1.14.-.- oxidoreductases acting on paired donors with incorporation of molecular oxygen.	strong similarity to cytochrome P450 monooxygenase TRI11 - Fusarium sporotrichioides
An08g03790 An08g03800	Anig00919 Anig01279 Anig02177 Anig08999	K04780 K00680	nonribosomal peptide synthetase DhbF	2.3.1.-	An08g03790	3605	-		strong similarity to lovastatin nonaketide synthase lovB - Aspergillus terreus
An08g03800	Anig08999				An08g03800	219	-		similarity to saframycin Mx1 synthase safA - Myxococcus xanthus [truncated ORF]
An08g03820	Anig12904 Anig07248		oxidoreductases with nad(+) or nadp(+) as acceptor.	1.3.1.-	An08g03820	348	-	1.3.1.- oxidoreductases with nad(+) or nadp(+) as acceptor.	strong similarity to enoyl reductase of the lovastatin biosynthesis lovC - Aspergillus terreus
An08g03830	Anig07249	K00091	dihydroflavonol-4-reductase	1.1.1.219 1.1.1.195	An08g03830	329	-	1.1.1.195 cinnamyl-alcohol dehydrogenase.	strong similarity to cinnamyl-alcohol dehydrogenase CAD1 - Eucalyptus gunnii
An08g04030	Anig11277	K00493	unspecific monooxygenase	1.14.14.1	An08g04030	776	-		weak similarity to hemoglobin protease Hbp - Escherichia coli
An08g04660	Anig05761	K00804 K02523	geranylgeranyl pyrophosphate synthetase octaprenyl-diphosphate synthase	2.5.1.29 2.5.1.-	An08g04660	360	-	2.5.1.29 farnesyltranstransferase.	strong similarity to geranylgeranyl diphosphate synthase GGPS1 - Homo sapiens
An08g05200	Anig02427	K06867			An08g05200	1144	nucleus		strong similarity to transcription suppressor protein Spt23 - Saccharomyces cerevisiae
An08g05290	Anig02514	K00698	chitin synthase	2.4.1.16	An08g05290	749	plasma membrane	2.4.1.16 chitin synthase.	strong similarity to class VI chitin synthase chsD - Aspergillus fumigatus
An08g05320	Anig12624	K00044	estradiol 17beta-dehydrogenase	1.1.1.62	An08g05320	325	-	1.1.1.62 estradiol 17 beta-dehydrogenase.	strong similarity to estradiol 17beta-dehydrogenase type 2 17beta-HSD - Homo sapiens
An08g05360	Anig02056	K01516	nucleoside-triphosphatase	3.6.1.15	An08g05360	1259	plasma membrane		strong similarity to multidrug resistance protein mdr1 - Aspergillus flavus [putative frameshift]
An08g05400	Anig09734	K00632	acetyl-CoA acyltransferase	2.3.1.16	An08g05400	418	peroxisome	2.3.1.16 acetyl-coa c-acyltransferase.	strong similarity to peroxisomal acetyl-CoA C-acyltransferase POT1 - Yarrowia lipolytica
An08g05670	Anig00363				An08g05670	504	plasma membrane		strong similarity to nitrate permease crnA - Aspergillus nidulans
An08g05720	Anig07191	K01253	epoxide hydrolase	3.3.2.3	An08g05720	294	-		similarity to protein SEQ ID NO:1444 from patent WO200157190-A2 - Homo sapiens
An08g06050	Anig09213	K01156	type III restriction enzyme	3.1.21.5	An08g06050	1072	cytoplasm		strong similarity to prematurely terminated mRNA decay factor Nam7 - Saccharomyces cerevisiae
An08g06240	Anig01920				An08g06240	560	plasma membrane		strong similarity to uracil transport protein fur4p - Schizosaccharomyces pombe
An08g06390	Anig00764	K00033	6-phosphogluconate dehydrogenase	1.1.1.44 1.1.1.31	An08g06390	314	-		similarity to 3-hydroxyisobutyrate dehydrogenase mmsB - Pseudomonas aeruginosa
An08g06890	Anig00570		methyltransferases.	2.1.1.-	An08g06890	294	-	2.1.1.- methyltransferases.	weak similarity to 3-demethylubiquinone-9 3-O-methyltransferase ubiG - Escherichia coli
An08g07280	Anig13384	K01436	aminoacylase	3.5.1.14	An08g07280	414	-		strong similarity to methicillin resistance gene HmrA - Staphylococcus aureus
An08g07330	Anig00384		hydrolases acting on ester bonds.	3.1.-.-	An08g07330	744	nucleus	3.1.-.- hydrolases acting on ester bonds.	strong similarity to DNA repair phosphoesterase rad32p - Schizosaccharomyces pombe
An08g07590	Anig02128	K03327	multidrug resistance protein, MATE family		An08g07590	624	-		strong similarity to ethionine resistance protein Erc1 - Saccharomyces cerevisiae
An08g07910	Anig10459	K00493 K00517 K07436	unspecific monooxygenase cytochrome P450, family 24, subfamily A (25-hydroxyvitamin D3	1.14.14.1 1.14.-.-	An08g07910	483	-	1.14.-.- oxidoreductases acting on paired donors with incorporation of molecular oxygen.	strong similarity to cytochrome P450 pisatin demethylase PDAT9 - Nectria haematococca
An08g08000	Anig06756				An08g08000	612	-		strong similarity to maltose transport protein Mal31 - Saccharomyces cerevisiae
An08g08020	Anig06753		carboxylic ester hydrolases.	3.1.1.-	An08g08020	338	-	3.1.1.- carboxylic ester hydrolases.	similarity to bialaphos acetylhydrolase bah - Streptomyces hygroscopicus
An08g08030	Anig04110 Anig06752	K01049	acetylcholinesterase	3.1.1.- 3.1.1.7	An08g08030	558	-	3.1.1.- carboxylic ester hydrolases.	strong similarity to para-nitrobenzyl esterase pnbA - Bacillus subtilis
An08g08140	Anig03065		tannase.	3.1.1.73 3.1.1.20	An08g08140	548	-	3.1.1.20 tannase.	strong similarity to precursor of tannase - Aspergillus oryzae
An08g08190	Anig06884		oxidoreductases.	1.-.-.-	An08g08190	361	-	1.-.-.- oxidoreductases.	weak similarity to CDP-3,6-dideoxy-L-glycero-D-glycero-4-hexulose-4-reductase - Yersinia pseudotuberculosis
An08g08390	Anig05168	K01066	esterase / lipase	3.1.1.-	An08g08390	317	-	3.1.1.- carboxylic ester hydrolases.	strong similarity to lipase LipP - Pseudomonas sp.
An08g08400	Anig05169	K00059 K00079	3-oxoacyl-[acyl-carrier protein] reductase carbonyl reductase (NADPH)	1.1.1.100 1.1.1.184 1.1.1.-	An08g08400	253	-	1.1.1.- oxidoreductases with nad(+) or nadp(+) as acceptor.	strong similarity to toluenesulfonate zinc-independent alcohol dehydrogenase TsaC - Comamonas testosteroni
An08g08770	Anig03358	K00870	protein kinase	2.7.1.37 2.7.1.112	An08g08770	365	-		similarity to serine kinase SRPK2 - Homo sapiens
An08g08820	Anig02746	K01179	endoglucanase	3.2.1.4	An08g08820	576	-		similarity to hypothetical protein ZK84.1 - Caenorhabditis elegans
An08g08830	XXX				An08g08830	242	-		weak similarity to hypothetical L-lactate dehydrogenase mll6909 - Mesorhizobium loti
An08g08920	Anig01971	K00429	catalase	1.11.1.6	An08g08920	544	-	1.11.1.6 catalase.	strong similarity to catalase C catC - Aspergillus nidulans
An08g08940	Anig12151	K01501	nitrilase	3.5.5.1	An08g08940	414	-	3.5.5.1 nitrilase.	strong similarity to nitrilase NIT3 - Arabidopsis thaliana
An08g09030	Anig13438	K01183	chitinase	3.2.1.14	An08g09030	446	-	3.2.1.14 chitinase.	strong similarity to chitinase 1 cts1 - Coccidioides immitis
An08g09110	Anig12380				An08g09110	174	-		similarity to hypothetical UDP-glucose,sterol transferase gstA - Aspergillus oryzae
An08g09150	XXX		glutathione transferase.	2.5.1.18	An08g09150	221	-	2.5.1.18 glutathione transferase.	strong similarity to hypothetical glutathione S-transferase SPCC965.07c - Schizosaccharomyces pombe
An08g09210	Anig02930	K01865	transferring other groups.	5.-.-.- 5.4.99.-	An08g09210	356	-	5.4.99.- transferring other groups.	strong similarity to S-adenosylmethionine tRNA ribosyltransferase queA - Bacillus subtilis
An08g09300	Anig00582		lactoylglutathione lyase	4.4.1.5	An08g09300	206	-	4.4.1.5 lactoylglutathione lyase	similarity to prokaryotic essential protein #7529 from patent WO200277183-A2 - Burkholderia fungorum
An08g09360	Anig04310	K00059	3-oxoacyl-[acyl-carrier protein] reductase	1.1.1.100 1.1.1.123	An08g09360	279	-	1.1.1.123 sorbose 5-dehydrogenase (nadp+).	strong similarity to sorbitol utilization protein sou2 - Candida albicans
An08g09390	Anig09710	K00867	pantothenate kinase	2.7.1.33	An08g09390	241	-		similarity to hypothetical kinase frcK - Sinorhizobium meliloti
An08g09430	Anig09029	K00870	protein kinase	2.7.1.37 2.7.1.112	An08g09430	772	-		similarity to notchless Nle - Drosophila melanogaster
An08g09440	Anig09031	K01876	aspartyl-tRNA synthetase	6.1.1.12 6.1.1.22	An08g09440	198	cytoplasm	6.1.1.22 asparagine--trna ligase.	similarity to asparagine-tRNA ligase NRSEC - Escherichia coli
An08g09510	XXX	K00870	protein kinase	2.7.1.37 2.7.1.112	An08g09510	352	-		weak similarity to death associated protein kinase Dapk1 - Mus musculus
An08g09540	XXX				An08g09540	352	-		weak similarity to microtubule-based motor HsKIFC3 - Homo sapiens
An08g09630	Anig01306			4.2.1.103	An08g09630	255	-		similarity to hypothetical protein SC5F2A.30 - Streptomyces coelicolor
An08g09650	Anig00297		oxidoreductases with nad(+) or nadp(+) as acceptor.	1.3.1.-	An08g09650	76	-	1.3.1.- oxidoreductases with nad(+) or nadp(+) as acceptor.	weak similarity to dihydrodiol dehydrogenase phdE - Nocardioides sp. [putative pseudogene]
An08g09670	XXX		nadh dehydrogenase (ubiquinone).	1.6.5.3	An08g09670	128	-	1.6.5.3 nadh dehydrogenase (ubiquinone).	weak similarity to subunit of NADH:ubiquinone reductase - Cyprinodon variegatus [putative sequencing error]
An08g09710	Anig12634	K07045 K03392	aminocarboxymuconate-semialdehyde decarboxylase	4.1.1.45 3.-.-.-	An08g09710	353	-	3.-.-.- hydrolases.	similarity to 2,2-dihydroxy-3,3-dimethoxy-5,5-dicarboxybiphenyl meta-cleavage compound hydrolase ligY - Sphingomonas paucimobilis
An08g09800	Anig04996		tannase.	3.1.1.20	An08g09800	591	-	3.1.1.20 tannase.	strong similarity to precursor of tannase - Aspergillus oryzae
An08g09850	Anig09047	K01078	acid phosphatase	3.1.3.2	An08g09850	470	-	3.1.3.2 acid phosphatase.	strong similarity to phosphate-repressible acid phosphatase precursor phoA - Penicillium chrysogenum
An08g09920	Anig07347		scytalone dehydratase.	4.2.1.94	An08g09920	176	-	4.2.1.94 scytalone dehydratase.	strong similarity to scytalone dehydratase - Pyricularia oryzae
An08g09960	Anig02960	K00870	protein kinase	2.7.1.37 2.7.1.-	An08g09960	299	-	2.7.1.- phosphotransferases with an alcohol group as acceptor.	similarity to protein kinase raf-1 - Xenopus laevis
An08g09970	Anig13499			3.6.5.1	An08g09970	1175	-		similarity to beta-transducin-like protein het-e - Podospora anserina
An08g09980	Anig13498	K00012	UDPglucose 6-dehydrogenase	1.1.1.22	An08g09980	456	-	1.1.1.22 udp-glucose 6-dehydrogenase.	strong similarity to UDP-glucose dehydrogenase UDPGDH - Drosophila melanogaster
An08g09990	Anig13497	K00754	hexosyltransferases.	2.4.1.-	An08g09990	292	-	2.4.1.- hexosyltransferases.	similarity to synthase of the type 3 pneumococcal capsular polysaccharide CapB - Streptococcus pneumoniae
An08g10080	Anig13652	K01931		6.3.2.19	An08g10080	416	-		weak similarity to MHC class III histocompatibility antigen HLA-B-associated transcript BAT2 - Homo sapiens
An08g10800	Anig00624	K00274	monoamine oxidase	1.4.3.4 1.4.3.2	An08g10800	665	-	1.4.3.2 l-amino acid oxidase.	strong similarity to L-amino-acid oxidase lox - Neurospora crassa
An08g10820	Anig05427	K00155	aldehyde dehydrogenase (nad+).	1.2.1.- 1.2.1.3	An08g10820	489	-	1.2.1.3 aldehyde dehydrogenase (nad+).	strong similarity to indole-3-acetaldehyde dehydrogenase iad1 - Ustilago maydis
An08g10990	Anig05424		carboxymethylenebutenolidase.	3.1.1.45	An08g10990	292	-	3.1.1.45 carboxymethylenebutenolidase.	similarity to dienelactone hydrolase clcD - Rhodococcus opacus
An08g11030	Anig06204	K01078	acid phosphatase	3.1.3.2 3.1.3.-	An08g11030	479	-	3.1.3.- phosphoric monoester hydrolases.	acid phosphatase aph, 3-phytase phyB - Aspergillus niger
An08g11520	Anig01415	K00986	RNA-directed DNA polymerase	2.7.7.49	An08g11520	1652	-		strong similarity to LTR-containing retrotransposable elements MARS1 - Ascobolus immersus
An08g11620	Anig01894				An08g11620	368	-		strong similarity to protein encoded by ORF1 of transposon Ant1 - Aspergillus niger [putative frameshift]
An08g11680	Anig08416		oxidoreductases acting on the ch-oh group of donors.	1.1.-.-	An08g11680	263	-	1.1.-.- oxidoreductases acting on the ch-oh group of donors.	strong similarity to 2,5-dicloro-2,5-cyclohexadiene-1,4-diol dehydrogenase linC - Pseudomonas paucimobilis
An08g12200	Anig02947			3.6.5.1	An08g12200	1186	nucleus		similarity to transcription initiation factor TFIID 100 kD subunit TAFII-100 - Homo sapiens
An09g00010	Anig03973	K03186	3-octaprenyl-4-hydroxybenzoate carboxy-lyase UbiX	4.1.1.-	An09g00010	213	-	4.1.1.- carboxy-lyases.	strong similarity to phenylacrylic acid decarboxylase Pad1 - Saccharomyces cerevisiae
An09g00050	Anig07813	K00493	unspecific monooxygenase	1.14.14.1	An09g00050	160	-		similarity to nitric-oxide cytochrome P-450 reductase Cyp55 - Fusarium oxysporum [putative sequencing error]
An09g00060	Anig08125	K01516	nucleoside-triphosphatase	3.6.1.15	An09g00060	1393	-		similarity to multidrug resistance protein MLP-2 - Rattus norvegicus
An09g00070	Anig08126		glutamine-phenylpyruvate transaminase | kynurenine-oxoglutarate transaminase | cysteine-S-conjugate b-lyase	2.6.1.64 2.6.1.7 4.4.1.13	An09g00070	307	-		similarity to mitochondrial kynurenine aminotransferase KAT - Aedes aegypti
An09g00170	Anig02089 Anig04454	K01649	2-isopropylmalate synthase	2.3.3.13 4.1.3.12	An09g00170	566	-	4.1.3.12 2-isopropylmalate synthase.	strong similarity to alpha-isopropylmalate synthase Leu4 - Saccharomyces cerevisiae
An09g00250	Anig12849	K00128	aldehyde dehydrogenase (NAD+)	1.2.1.3	An09g00250	161	-		weak similarity to hypothetical aldehyde dehydrogenase CAB63554.1 - Schizosaccharomyces pombe
An09g00270	Anig12848		a-galactosidase	3.2.1.22	An09g00270	120	-	3.2.1.22 a-galactosidase	alpha-galactosidase aglC - Aspergillus niger [truncated ORF]
An09g00310	Anig12602	K01078	acid phosphatase	3.1.3.2	An09g00310	501	-	3.1.3.2 acid phosphatase.	similarity to constitutive acid phosphatase Ph03 - Saccharomyces cerevisiae
An09g00530	Anig01057	K00493	unspecific monooxygenase	1.14.14.1	An09g00530	435	-		similarity to salicylate hydroxylase nahW - Pseudomonas stutzeri
An09g00550	Anig00339	K03446	drug:H+ antiporter-2, DHA2 family		An09g00550	665	-		similarity to multidrug resistance protein fnx1p - Schizosaccharomyces pombe
An09g00570	Anig01670				An09g00570	222	-		weak similarity to calcium binding protein P22 - Gallus gallus
An09g00670	Anig06796	K01210	glucan 1,3-beta-glucosidase	3.2.1.58	An09g00670	541	plasma membrane		strong similarity to glycosylphosphatidylinositol-anchored beta(1-3)glucanosyltransferase gel3 - Aspergillus fumigatus
An09g00790	Anig10884	K01066	esterase / lipase	3.1.1.-	An09g00790	231	-	3.1.1.- carboxylic ester hydrolases.	similarity to acetyl xylan esterase precursor axe1 - Trichoderma reesei
An09g00850	Anig00185 Anig00940 Anig01681	K01516	nucleoside-triphosphatase	3.6.1.15	An09g00850	1441	plasma membrane		strong similarity to ATP-binding cassette multidrug transport protein atrA - Aspergillus nidulans [putative frameshift]
An09g01010	Anig10854		acetylxylan esterase.	3.1.1.72	An09g01010	236	-	3.1.1.72 acetylxylan esterase.	similarity to acetyl xylan esterase precursor axe1 - Trichoderma reesei
An09g01260	Anig10822	K00142	aminoadipate-semialdehyde dehydrogenase	1.2.1.31	An09g01260	398	-		similarity to oxidoreductase OXRD-1 from patent WO200071679-A2 - Homo sapiens
An09g01270	Anig10823	K00495	unspecific monooxygenase.	1.14.14.- 1.14.14.1	An09g01270	514	-	1.14.14.1 unspecific monooxygenase.	strong similarity to n-alkane inducible cytochrome P450 protein ALK1 - Yarrowia lipolytica
An09g01340	Anig12530 Anig03128		leukotriene-b4 20-monooxygenase.	1.14.13.30	An09g01340	461	-	1.14.13.30 leukotriene-b4 20-monooxygenase.	similarity to leukotriene B(4) omega-hydroxylase cytochrome P450 4F2 CYP4F2 - Homo sapiens
An09g01370	Anig06769		lignostilbene alpha beta-dioxygenase.	1.13.11.43	An09g01370	483	-	1.13.11.43 lignostilbene alpha beta-dioxygenase.	strong similarity to lignostilbene-alpha,beta-dioxygenase LSD - Pseudomonas paucimobilis
An09g01410	Anig00956	K00493 K00517 K07436	unspecific monooxygenase cytochrome P450, family 24, subfamily A (25-hydroxyvitamin D3	1.14.14.1 1.14.-.-	An09g01410	482	-	1.14.-.- oxidoreductases acting on paired donors with incorporation of molecular oxygen.	strong similarity to cytochrome P450 pisatin demethylase PDAT9 - Nectria haematococca [putative frameshift]
An09g01440	Anig11227	K00493	unspecific monooxygenase	1.14.14.1 1.14.13.-	An09g01440	490	-	1.14.13.- oxidoreductases with nadh or nadph as one donor, and incorporation of one atom of oxygen.	strong similarity to maackiain detoxification protein MAK1 - Nectria haematococca
An09g01530	XXX				An09g01530	171	-		weak similarity to precursor of IgA-specific metalloendopeptidase - Neisseria gonorrhoeae
An09g01600	XXX				An09g01600	107	-		weak similarity to hypothetical oxidoreductase NMA1338 - Neisseria meningitidis
An09g01690	Anig02230 Anig03887 Anig09809 Anig02724		acid--amino-acid ligases (peptide synthases).	5.1.1.11 6.3.2.-	An09g01690	2869	-	6.3.2.- acid--amino-acid ligases (peptide synthases).	strong similarity to HC-toxin synthase HTS1 - Cochliobolus carbonum
An09g01700	Anig09808	K01516 K02074	nucleoside-triphosphatase zinc/manganese transport system ATP-binding protein	3.6.1.15	An09g01700	1450	plasma membrane		strong similarity to multidrug resistance protein MRP1 - Homo sapiens
An09g01750	Anig09660		enoyl-[acyl-carrier-protein] reductase (NADH2) | [acyl-carrier-protein] S-acetyltransferase | [acyl-carrier-protein] S-malonyltransferase | fatty-acyl-CoA synthase | 3-hydroxypalmitoyl-[acyl-carrier-protein] dehydratase	1.3.1.9 2.3.1.38 2.3.1.39 2.3.1.86 4.2.1.61	An09g01750	317	-		strong similarity to fatty acid synthase beta subunit fasB - Aspergillus nidulans [truncated ORF]
An09g01800 An12g00930	Anig06152 Anig10684	K05283	phosphatidylinositol glycan, class W	2.3.-.- 2.3.1.-	An09g01800	461	-	2.3.1.- acyltransferases.	strong similarity to trichothecene 3-O-acetyltransferase TRI101 - Fusarium sporotrichioides
An09g01810	Anig10685		cinnamyl-alcohol dehydrogenase	1.1.1.195	An09g01810	346	-		strong similarity to ketoreductase from patent EP918090-A - Saccharomyces cerevisiae
An09g01820	Anig05410	K01904 K01897	4-coumarate--CoA ligase long-chain fatty-acid-CoA ligase	6.2.1.12 6.2.1.3	An09g01820	539	-	6.2.1.12 4-coumarate--coa ligase.	strong similarity to 4-coumarate-CoA ligase 4CL - Arabidopsis thaliana
An09g01830	Anig05409		(r)-6-hydroxynicotine oxidase.	1.5.3.6	An09g01830	482	-	1.5.3.6 (r)-6-hydroxynicotine oxidase.	similarity to 6-hydroxy-D-nicotine oxidase 6-HDNO - Arthrobacter oxidans
An09g01850	Anig07898	K00517	benzoate 4-monooxygenase.	1.14.13.12 1.14.-.-	An09g01850	488	-	1.14.13.12 benzoate 4-monooxygenase.	strong similarity to benzoate 4-monooxygenase cytochrome P450 53 bphA - Aspergillus niger
An09g01930	Anig01163 Anig03727		methyltransferases.	2.1.1.-	An09g01930	2558	-	2.1.1.- methyltransferases.	strong similarity to lovastatin diketide synthase lovF - Aspergillus terreus
An09g01970	Anig07361	K00010	myo-inositol 2-dehydrogenase	1.1.1.18	An09g01970	344	-		similarity to oxidoreductase from patent WO0100844 - Corynebacterium glutamicum
An09g02000	Anig00958 Anig00959 Anig10212	K00493	unspecific monooxygenase	1.14.14.1	An09g02000	507	-	1.14.14.1 unspecific monooxygenase.	strong similarity to cytochrome P450 - Rhodotorula minuta
An09g02150	Anig04113	K00493	unspecific monooxygenase	1.14.14.1 1.-.-.-	An09g02150	445	-	1.-.-.- oxidoreductases.	strong similarity to hypothetical monooxygenase paxM - Penicillium paxilli
An09g02220	Anig02307	K03515	DNA repair protein REV1	2.7.7.-	An09g02220	1165	-	2.7.7.- nucleotidyltransferases.	strong similarity to deoxycytidyl transferase Rev1 - Homo sapiens
An09g02440	Anig03379		oxo-acid-lyases.	4.1.3.-	An09g02440	236	-	4.1.3.- oxo-acid-lyases.	strong similarity to 2,4-dihydroxyhept-2-ene-1,7-dioic acid aldolase hpcH - Escherichia coli
An09g02520	Anig09837	K00870	protein kinase	2.7.1.37	An09g02520	257	-	2.7.1.37 protein kinase.	weak similarity to stress activated protein kinase JNK3 - Rattus norvegicus
An09g02560	Anig11375	K00308	polyamine oxidase	1.5.3.11	An09g02560	548	-	1.5.3.11 polyamine oxidase.	similarity to polyamine oxidase PAO - Zea mays
An09g02590	Anig02729	K00493	unspecific monooxygenase	1.14.14.1 1.14.-.-	An09g02590	499	-	1.14.-.- acting on paired donors, with incorporation or reduction of molecular oxygen	strong similarity to cytochrome P450 monooxygenase stcS - Aspergillus nidulans
An09g02610	Anig11751		trichodiene synthase.	4.2.3.6 4.1.99.6	An09g02610	318	-	4.1.99.6 trichodiene synthase.	similarity to trichodiene synthase - Gibberella pulicaris
An09g02790	Anig12212		acyltransferases.	2.3.1.-	An09g02790	523	-	2.3.1.- acyltransferases.	similarity to trichothecene 3-O-acetyltransferase TRI101 - Fusarium sporotrichioides
An09g02810	Anig12215	K02427	cell division protein methyltransferase FtsJ	2.1.1.-	An09g02810	497	-		weak similarity to nuclear mitotic apparatus protein NuMA - Homo sapiens
An09g02830	Anig11207		acylaminoacyl-peptidase.	3.4.19.1	An09g02830	750	extracellular/secretion proteins	3.4.19.1 acylaminoacyl-peptidase.	strong similarity to acylaminoacyl-peptidase DPP V - Aspergillus fumigatus
An09g03090	XXX				An09g03090	284	-		weak similarity to retinitis pigmentosa GTPase regulator RPGR - Homo sapiens
An09g03110	Anig13929	K01176	alpha-amylase	3.2.1.1	An09g03110	542	extracellular/secretion proteins	3.2.1.1 alpha-amylase.	strong similarity to alpha-amylase precursor amy - Bacillus amyloliquefaciens
An09g03730	Anig08025		oxidoreductases acting on reduced flavodoxin as donor.	1.19.-.-	An09g03730	672	-	1.19.-.- oxidoreductases acting on reduced flavodoxin as donor.	strong similarity to acyl CoA dehydrogenase aidB - Escherichia coli
An09g03800	Anig03995		aminopeptidases.	3.4.11.-	An09g03800	309	-	3.4.11.- aminopeptidases.	strong similarity to hydrolase protein YQJL from patent WO9927081-A2 - Bacillus subtilis
An09g03860	Anig00622				An09g03860	221	centrosome		similarity to calcium binding protein P22 - Gallus gallus
An09g03920	Anig07935	K00141	benzaldehyde dehydrogenase (NAD)	1.2.1.28 1.2.1.-	An09g03920	485	-	1.2.1.- oxidoreductases with nad(+) or nadp(+) as acceptor.	strong similarity to p-hydroxycinnamoyl CoA hydratase/lyase vdh - Pseudomonas fluorescens
An09g04230	Anig03671	K00870	protein kinase	2.7.1.37 2.7.1.112 2.7.1.-	An09g04230	410	-		similarity to protein kinase STY - Mus musculus
An09g04390	Anig00881	K00493 K00540	unspecific monooxygenase	1.14.14.1 1.-.-.- 1.14.13.1	An09g04390	435	-	1.14.13.1 salicylate 1-monooxygenase.	strong similarity to salicylate hydroxylase sal - Pseudomonas putida
An09g04550	Anig03721				An09g04550	207	-		weak similarity to protein phosphatase type 1 Gac1 - Saccharomyces cerevisiae [truncated ORF]
An09g04650	Anig00926	K01931		6.3.2.19	An09g04650	461	-		similarity to hypothetical protein mlo2p - Schizosaccharomyces pombe
An09g04660	Anig12100	K00870	protein kinase	2.7.1.37	An09g04660	428	-	2.7.1.37 protein kinase.	strong similarity to meiotic mRNA stability protein kinase Ume5 - Saccharomyces cerevisiae
An09g04960	XXX		protein kinase.	2.7.1.37	An09g04960	340	-	2.7.1.37 protein kinase.	similarity to cyclin dependent kinase cdc2 - Zea mays
An09g04990	Anig06741	K01426	amidase	3.5.1.4	An09g04990	540	-	3.5.1.4 amidase.	strong similarity to acetamidase amdS - Aspergillus nidulans
An09g05340	Anig01628 Anig03157		acyltransferases.	2.3.1.-	An09g05340	2437	-	2.3.1.- acyltransferases.	strong similarity to polyketide synthase FUM5 - Gibberella moniliformis
An09g05350	Anig13081		penicillin amidase.	3.1.1.73 3.5.1.11	An09g05350	536	-	3.5.1.11 penicillin amidase.	strong similarity to mature penicillin V amidohydrolase PVA from patent US5516679-A - Fusarium oxysporum
An09g05570	XXX				An09g05570	398	-		weak similarity to Recq helicase 5 RecQ5 - Drosophila melanogaster
An09g05770	Anig00081		exopolyphosphatase.	3.6.1.11	An09g05770	474	cytoplasm	3.6.1.11 exopolyphosphatase.	strong similarity to cytosolic exopolyphosphatase Ppx1 - Saccharomyces cerevisiae
An09g06060	XXX				An09g06060	141	-		weak similarity to phospholipase A1 - Polistes annularis [truncated ORF]
An09g06090	Anig06577		pentalenene synthase.	4.2.3.7	An09g06090	284	-	4.6.1.5 pentalenene synthase.	strong similarity to pentalenene synthase - Streptomyces sp.
An09g06400	Anig12300	K01183	chitinase	3.2.1.14	An09g06400	1257	-	3.2.1.14 chitinase.	strong similarity to chitinase chiA - Aspergillus nidulans
An10g00120	Anig10860	K03392	aminocarboxymuconate-semialdehyde decarboxylase	4.1.1.45 4.1.1.-	An10g00120	368	-	4.1.1.- carboxy-lyases.	similarity to 2,3-dihydroxybenzoic acid decarboxylase from patent WO9909048-A1 - Aspergillus niger
An10g00130	Anig10859	K03179	4-hydroxybenzoate octaprenyltransferase	2.5.1.- 2.5.1.39	An10g00130	282	mitochondrium	2.5.1.39 4-hydroxybenzoate nonaprenyltransferase	strong similarity to para-hydroxybenzoate--polyprenyltransferase ppt1p - Schizosaccharomyces pombe
An10g00140	Anig10672				An10g00140	1779	-		strong similarity to 6-methylsalicylic acid synthase atX - Aspergillus terreus
An10g00150	Anig10671	K00493	unspecific monooxygenase	1.14.14.1 1.14.-.-	An10g00150	508	-	1.14.-.- oxidoreductases acting on paired donors with incorporation of molecular oxygen.	strong similarity to cytochrome P450 monooxygenase TRI4 - Myrothecium roridum
An10g00190	Anig13819		oxidoreductases with oxygen as acceptor.	1.5.3.6 1.2.3.-	An10g00190	553	-	1.2.3.- oxidoreductases with oxygen as acceptor.	similarity to carbohydrate oxidase CHO from patent WO9931990-A1 - Microdochium nivale
An10g00420	Anig06003				An10g00420	270	-		weak similarity to 2-5A-dependent ribonuclease RNS4 - Homo sapiens
An10g00450	Anig03563	K01741	DNA-(apurinic or apyrimidinic site) lyase	4.2.99.18	An10g00450	498	-		hypothetical protein
An10g00680	Anig01019	K02155	V-type H+-transporting ATPase 16kDa proteolipid subunit	3.6.3.14	An10g00680	194	-		strong similarity to H+-ATPase V0 domain 17 KD subunit Cup5 - Saccharomyces cerevisiae
An10g00740	Anig11866				An10g00740	2327	-		strong similarity to retrotransposon Tto1 - Nicotiana tabacum
An10g00780 An13g03800	Anig05995 Anig10759	K03927	carboxylesterase type B	3.1.1.1 3.1.1.-	An10g00780	532	-	3.1.1.- carboxylic ester hydrolases.	strong similarity to p-nitrobenzyl esterase pnbA - Bacillus subtilis
An10g00950	Anig07256		tannase.	3.1.1.20	An10g00950	581	-	3.1.1.20 tannase.	strong similarity to tannase precursor from patent JP08080196-A - Aspergillus oryzae
An10g00960	Anig07255	K00870	protein kinase	2.7.1.37	An10g00960	795	-		weak similarity to left-right axis pathway protein inversin invs - Mus musculus
An11g00050	Anig00677 Anig01786 Anig09863		methyltransferases.	2.1.1.-	An11g00050	3887	-	2.1.1.- methyltransferases.	strong similarity to enniatin synthase esyn1 - Fusarium scirpi
An11g00070	Anig09861	K00599	methyltransferases.	2.1.1.-	An11g00070	400	-	2.1.1.- methyltransferases.	strong similarity to O-methyltransferase B omtB - Aspergillus parasiticus
An11g00130	Anig03710	K01046	triacylglycerol lipase	3.1.1.3 3.1.1.-	An11g00130	586	-	3.1.1.- carboxylic ester hydrolases.	similarity to p-nitrobenzyl esterase pnbA - Bacillus subtilis
An11g00180	XXX		lignostilbene ab-dioxygenase	1.13.11.43	An11g00180	412	-		weak similarity to lignostilbene alphabeta-dioxygenase I lsdB - Pseudomonas paucimobilis
An11g00240	Anig03653	K05281	2'-hydroxyisoflavone reductase	1.3.1.45 1.3.1.-	An11g00240	309	-		weak similarity to 2-hydroxyisoflavone reductase IRL - Zea mays
An11g00250	Anig01903 Anig04156				An11g00250	3902	-		strong similarity to lovastatin diketide synthase lovF - Aspergillus terreus
An11g00270	Anig09559		oxidoreductases with reduced flavin or flavoprotein as one donor, and incorporation of one atom of oxygen.	1.14.14.-	An11g00270	482	-	1.14.14.- oxidoreductases with reduced flavin or flavoprotein as one donor, and incorporation of one atom of oxygen.	strong similarity to lanosterol 14 alpha-demethylase CYP51 - Homo sapiens
An11g00280	Anig00772		methyltransferases.	2.1.1.-	An11g00280	363	-	2.1.1.- methyltransferases.	strong similarity to O-methyltransferase omtB - Aspergillus flavus
An11g00300	Anig10900	K00493	unspecific monooxygenase	1.14.14.1	An11g00300	432	-		strong similarity to salicylate 1-monooxygenase - Pseudomonas putida
An11g00310	Anig10901	K01386		3.4.23.-	An11g00310	414	-		similarity to aspartyl proteinase candidapepsin - Candida albicans
An11g00320	Anig07050				An11g00320	280	-		similarity to pristinamycin I synthase 3 SnbDE - Streptomyces pristinaespiralis
An11g00720	Anig12059		dna-directed dna polymerase.	2.7.7.7	An11g00720	197	-	2.7.7.7 dna-directed dna polymerase.	similarity to DNA-directed DNA polymerase delta chain cdm1p - Schizosaccharomyces pombe
An11g00950	Anig02498	K00870	protein kinase	2.7.1.37 2.7.1.-	An11g00950	378	-	2.7.1.- phosphotransferases with an alcohol group as acceptor.	similarity to protein kinase PK12 - Nicotiana tabacum
An11g01150	Anig11286	K00279 K00493	cytokinin dehydrogenase unspecific monooxygenase	1.5.3.6 1.5.99.12 1.14.14.1 1.5.3.- 1.14.-.-	An11g01150	491	-	1.14.-.- oxidoreductases acting on paired donors with incorporation of molecular oxygen.	similarity to hypothetical cytochrome P450 monooxygenase p450-4 - Gibberella fujikuroi
An11g01160	Anig11285	K01183	chitinase	3.2.1.14	An11g01160	165	-	3.2.1.14 chitinase.	similarity to chitinase Chi1 - Aphanocladium album
An11g01220	Anig05713		tannase.	3.1.1.20	An11g01220	534	-	3.1.1.20 tannase.	strong similarity to precursor of tannase - Aspergillus oryzae
An11g01240	Anig07786			3.2.1.101	An11g01240	614	-		similarity to filamentous growth protein Dfg5 - Saccharomyces cerevisiae
An11g01250	Anig01654	K00870	protein kinase	2.7.1.37	An11g01250	985	-		weak similarity to cyclin-dependent kinase Cdk8 - Drosophila melanogaster
An11g01350	Anig10829	K00870	protein kinase	2.7.1.37 2.7.1.-	An11g01350	318	-	2.7.1.- phosphotransferases with an alcohol group as acceptor.	similarity to protein kinase ADK1 - Arabidopsis thaliana
An11g01480	XXX				An11g01480	117	-		weak similarity to hypothetical RNA polymerase - Pelargonium leaf curl virus
An11g01710	XXX				An11g01710	257	-		weak similarity to ATP:scyllo-inosamine phosphatransferase stsE - Streptomyces griseus
An11g01890	XXX	K01104	protein-tyrosine phosphatase	3.1.3.48	An11g01890	556	-	3.1.3.48 protein-tyrosine-phosphatase.	strong similarity to tyrosine phosphatase nimT - Aspergillus nidulans
An11g01940	Anig01465	K00870	protein kinase	2.7.1.37	An11g01940	206	-		weak similarity to hypothetical protein encoded by An01g12000 - Aspergillus niger
An11g02100	Anig07634	K01223	6-phospho-beta-glucosidase	3.2.1.86	An11g02100	569	-		strong similarity to furostanol glycoside 26-O-beta-glucosidase CSF26G1 - Costus speciosus
An11g02110	Anig07633	K01516	nucleoside-triphosphatase	3.6.1.15	An11g02110	1491	plasma membrane		strong similarity to multidrug ATP binding cassette transporter Snq2 - Saccharomyces cerevisiae
An11g02450	Anig08942	K00540	oxidoreductases with nad(+) or nadp(+) as acceptor.	1.-.-.- 1.1.1.-	An11g02450	320	-	1.1.1.- oxidoreductases with nad(+) or nadp(+) as acceptor.	similarity to aldohexose 4-ketoreductase EryBIV - Saccharopolyspora erythraea
An11g02460	Anig08944	K00100	oxidoreductases with nad(+) or nadp(+) as acceptor.	1.1.1.-	An11g02460	249	-	1.1.1.- oxidoreductases with nad(+) or nadp(+) as acceptor.	strong similarity to norsolorinic acid ketoreductase nor-1 - Aspergillus parasiticus
An11g02500	Anig11745		dimethylallyltransferase.	2.5.1.20 2.5.1.1 2.5.1.29	An11g02500	335	-	2.5.1.1 dimethylallyltransferase.	strong similarity to geranylgeranyl pyrophosphate synthase GGPPS - Homo sapiens
An11g02510	Anig11744	K00517	oxidoreductases acting on paired donors with incorporation of molecular oxygen.	1.14.-.-	An11g02510	497	-	1.14.-.- oxidoreductases acting on paired donors with incorporation of molecular oxygen.	similarity to cytochrome P450 monooxygenase TRI4 - Myrothecium roridum
An11g02950	Anig00122	K01376	calpain.	3.4.22.17 3.4.22.-	An11g02950	793	-	3.4.22.17 calpain.	similarity to calpain nCL-3 from patent DE19650142-A1 - Mus musculus
An11g03020	XXX				An11g03020	109	-		weak similarity to platenolide synthase ORF3 protein from patent EP791656-A2 - Streptomyces ambofaciens
An11g03060	Anig01140		salicylate 1-monooxygenase.	1.14.13.1	An11g03060	410	-	1.14.13.1 salicylate 1-monooxygenase.	strong similarity to salicylate hydroxylase sal - Pseudomonas putida
An11g03210	XXX		glycosidases - hydrolysing o-glycosyl compounds.	3.2.1.-	An11g03210	137	-	3.2.1.- glycosidases - hydrolysing o-glycosyl compounds.	strong similarity to sucrose:sucrose 1-fructosyltransferase AFSS1FRUC_1 - Aspergillus foetidus [putative frameshift]
An11g03220	Anig11921	K00059	3-oxoacyl-[acyl-carrier protein] reductase	1.1.1.100	An11g03220	691	nucleus		similarity to transcription factor Gal4 - Saccharomyces cerevisiae
An11g03310	Anig10518		myosin ATPase	3.6.4.1	An11g03310	895	-		strong similarity to myosin heavy chain - Oryctolagus cuniculus
An11g03460	Anig03270 Anig03464			3.6.5.1	An11g03460	1460	-		strong similarity to vegetative incompatibility factor het-e1 - Podospora anserina
An11g03470	Anig05368	K00493	unspecific monooxygenase	1.14.14.1	An11g03470	578	endoplasmatic reticulum	1.14.14.1 unspecific monooxygenase.	strong similarity to bifunctional cytochrome P450rm - Rhodotorula minuta
An11g03490	Anig13908	K00540	oxidoreductases acting on the ch-oh group of donors.	1.-.-.- 1.1.-.-	An11g03490	290	-	1.1.-.- oxidoreductases acting on the ch-oh group of donors.	strong similarity to hypothetical oxidoreductase actVB-orf11 - Streptomyces coelicolor
An11g03500	Anig13909	K00101	L-lactate dehydrogenase (cytochrome)	1.1.2.3	An11g03500	401	mitochondrium	1.1.2.3 l-lactate dehydrogenase (cytochrome).	strong similarity to L-lactate dehydrogenase precursor Cyb2 - Saccharomyces cerevisiae
An11g03620	Anig06274	K00478	oxidoreductases acting on paired donors with incorporation of molecular oxygen.	1.14.11.- 1.14.-.-	An11g03620	323	-	1.14.-.- oxidoreductases acting on paired donors with incorporation of molecular oxygen.	strong similarity to 2,4-dichlorophenoxyacetic acid/alpha-ketoglutarate dioxygenase tfdA - Burkholderia sp.
An11g03670	XXX				An11g03670	367	-		similarity to hypothetical reductase encoded by 2SCG18.20c - Streptomyces coelicolor
An11g03680	Anig07242	K00002	alcohol dehydrogenase (NADP+)	1.1.1.195 1.1.1.2	An11g03680	356	-	1.1.1.195 cinnamyl-alcohol dehydrogenase.	strong similarity to cinnamyl alcohol dehydrogenase CAD - Eucalyptus gunnii
An11g03860	Anig04347		metalloendopeptidases.	3.4.24.-	An11g03860	611	-	3.4.24.- metalloendopeptidases.	similarity to mitochondrial ATP-dependent protease ftsH2 - Cyanidioschyzon merolae
An11g03870	Anig12004				An11g03870	1725	-		similarity to vegetative heterokaryon incompatibility factor het-e1 - Podospora anserina
An11g03920	Anig10158 Anig03105		methyltransferases.	2.1.1.-	An11g03920	2748	-	2.1.1.- methyltransferases.	strong similarity to lovastatin diketide synthase lovF - Aspergillus terreus
An11g03940 An14g03870	Anig12016 Anig02816	K00517	unspecific monooxygenase.	1.14.-.- 1.14.14.1	An11g03940	534	endoplasmatic reticulum	1.14.14.1 unspecific monooxygenase.	strong similarity to bifunctional cytochrome P450rm - Rhodotorula minuta
An11g04070	XXX				An11g04070	164	-		weak similarity to polo-like kinase kinase xPlkk1 - Xenopus laevis
An11g04100	Anig00096	K00503	dopamine beta-monooxygenase	1.14.17.1 1.1.3.25	An11g04100	213	-	1.1.3.25 cellobiose oxidase.	weak similarity to cellobiose dehydrogenase cdh - Trametes versicolor
An11g04150	Anig01352		alcohol dehydrogenase.	1.1.1.1	An11g04150	364	cytoplasm	1.1.1.1 alcohol dehydrogenase.	strong similarity to alcohol dehydrogenase 2 Adh2 - Saccharomyces cerevisiae
An11g04180	Anig11770	K03283	heat shock protein 70, Hsp70 family		An11g04180	672	endoplasmatic reticulum		dnaK-type molecular chaperone bipA - Aspergillus niger
An11g04250	Anig09812		aminoadipate-semialdehyde dehydrogenase.	1.2.1.31	An11g04250	996	-	1.2.1.31 aminoadipate-semialdehyde dehydrogenase.	similarity to aminoadipate reductase enzyme lys2 - Acremonium chrysogenum
An11g04260	Anig09811	K00287	dihydrofolate reductase	1.5.1.3	An11g04260	280	-		weak similarity to dihydrofolate reductase dfr1p - Schizosaccharomyces pombe
An11g04270	Anig09810		oxidoreductases with nad(+) or nadp(+) as acceptor.	1.3.1.-	An11g04270	362	-	1.3.1.- oxidoreductases with nad(+) or nadp(+) as acceptor.	strong similarity to enoyl reductase of the lovastatin biosynthesis lovC - Aspergillus terreus
An11g04280	Anig07314	K00646 K00645	3-oxoacyl-[acyl-carrier-protein] synthase [acyl-carrier-protein] S-malonyltransferase	2.3.1.41 2.3.1.39 2.3.1.-	An11g04280	2341	-		strong similarity to polyketide synthase PKS1 - Cochliobolus heterostrophus
An11g04940	Anig01127 Anig07610	K00232	acyl-CoA oxidase	1.3.3.6	An11g04940	858	-	1.3.3.6 acyl-coa oxidase.	similarity to acyl-CoA oxydase tylP - Streptomyces fradiae
An11g05080	XXX				An11g05080	100	-		weak similarity to H+-transporting ATP synthase chain d Atp7 - Saccharomyces cerevisiae
An11g05100	Anig13593	K00870	protein kinase	2.7.1.37	An11g05100	507	-		strong similarity to hypothetical protein encoded by An07g04880 - Aspergillus niger
An11g05110	Anig13592 Anig13591	K00870	protein kinase	2.7.1.- 2.7.1.37 2.7.1.112	An11g05110	555	-	2.7.1.- phosphotransferases with an alcohol group as acceptor.	similarity to death-associated protein kinase DAPK1 - Homo sapiens
An11g05400	Anig09050				An11g05400	1966	-		weak similarity to metacaspase casA - Aspergillus nidulans
An11g05660	Anig03860 Anig04727			3.6.5.1	An11g05660	1254	-		similarity to erythrocyte splice form 1 of ankyrin ANK1 - Homo sapiens
An11g05680	Anig03473	K00517		1.14.-.-	An11g05680	539	-		similarity to cytochrome P450 3A13 - Mus musculus
An11g05690	XXX				An11g05690	129	-		similarity to hypothetical alpha subunit of dinitrogenase reductase nifH - Unclassified organism
An11g05850	XXX		oxidoreductases with oxygen as acceptor.	1.5.3.-	An11g05850	496	-	1.5.3.- oxidoreductases with oxygen as acceptor.	similarity to 6-hydroxy-D-nicotine oxidase 6-HDNO - Arthrobacter oxidans
An11g05940 An15g07920	Anig10210	K00646 K00645	3-oxoacyl-[acyl-carrier-protein] synthase [acyl-carrier-protein] S-malonyltransferase; acyltransferases.	2.3.1.41 2.3.1.39 2.3.1.-	An11g05940	2415	-	2.3.1.- acyltransferases.	strong similarity to polyketide synthase PKS1 - Cochliobolus heterostrophus
An11g05960	Anig06674		methyltransferases.	2.1.1.-	An11g05960	2517	-	2.1.1.- methyltransferases.	strong similarity to lovastatin diketide synthase lovF - Aspergillus terreus
An11g06090	Anig01498		beta-glucosidase.	3.2.1.21	An11g06090	278	-	3.2.1.21 beta-glucosidase.	strong similarity to beta-glucosidase2 BGL2 - Saccharomycopsis fibuligera
An11g06270	Anig08665	K04121	ent-kaurene synthase	4.2.3.19	An11g06270	566	-		strong similarity to Ent-Kaurene synthase GfCPS/KS - Gibberella fujikuroi
An11g06320	Anig05996	K01184	polygalacturonase	3.2.1.15 3.2.1.-	An11g06320	443	-	3.2.1.- glycosidases - hydrolysing o-glycosyl compounds.	strong similarity to rhamnogalacturonase rhgA - Aspergillus niger
An11g06330	Anig05625	K01189	alpha-galactosidase	3.2.1.22	An11g06330	432	-	3.2.1.22 alpha-galactosidase.	strong similarity to alpha-galactosidase 1 agl1 - Penicillium simplicissimum
An11g06440	Anig03262		oxidoreductases with nad(+) or nadp(+) as acceptor.	1.3.1.-	An11g06440	362	-	1.3.1.- oxidoreductases with nad(+) or nadp(+) as acceptor.	strong similarity to enoyl reductase of the lovastatin biosynthesis lovC - Aspergillus terreus
An11g06460	Anig12725		acyltransferases.	2.3.1.-	An11g06460	3897	-	2.3.1.- acyltransferases.	strong similarity to lovastatin nonaketide synthase lovB - Aspergillus terreus
An11g06510	Anig02919 Anig04219		cyclohexanone monooxygenase.	1.14.13.22	An11g06510	514	-	1.14.13.22 cyclohexanone monooxygenase.	strong similarity to cyclohexanone monooxygenase chnB - Acinetobacter sp.
An11g06580	Anig09480		protein kinase.	2.7.1.37	An11g06580	275	-	2.7.1.37 protein kinase.	similarity to cdc2/CDC28-like kinase 2 Clk2 - Mus musculus
An11g06940	Anig07731		3-methyl-2-oxobutanoate hydroxymethyltransferase	2.1.2.11	An11g06940	204	-	2.1.2.11 3-methyl-2-oxobutanoate hydroxymethyltransferase	strong similarity to 3-methyl-2-oxobutanoate hydroxymethyltransferase panB - Aspergillus nidulans [truncated ORF] [deleted ORF]
An11g07000	Anig08574		kanamycin kinase.	2.7.1.95	An11g07000	434	-	2.7.1.95 kanamycin kinase.	weak similarity to kanamycin kinase aph - Streptomyces fradiae
An11g07210	Anig11029	K06272	integrin-linked kinase	2.7.1.37	An11g07210	998	-		similarity to ankyrin Ank - Drosophila melanogaster
An11g07290	Anig04857		nucleotidyltransferases.	2.7.7.- 2.7.7.47	An11g07290	255	-	2.7.7.47 streptomycin 3''-adenylyltransferase.	similarity to spectinomycin adenylyltransferase spc - Staphylococcus aureus
An11g07510	Anig08770		(r)-6-hydroxynicotine oxidase.	1.5.3.6	An11g07510	471	-	1.5.3.6 (r)-6-hydroxynicotine oxidase.	similarity to 6-Hydroxy-D-nicotine oxidase 6-HDNO - Arthrobacter oxidans
An11g07550	Anig10108		pyruvate dehydrogenase (lipoamide).	1.2.4.1	An11g07550	635	-	1.2.4.1 pyruvate dehydrogenase (lipoamide).	weak similarity to pyruvate dehydrogenase pdhA - Alcaligenes eutrophus
An11g07590	Anig00276	K01162	ribonuclease III	3.1.26.3	An11g07590	1379	-		similarity to RNA helicase/RNAseIII CAF - Arabidopsis thaliana
An11g07920	Anig10918	K02355	elongation factor EF-G	3.6.5.3	An11g07920	60	-		similarity to pancreatic cancer antigen from patent WO200055320-A1 - Homo sapiens
An11g07930	Anig10915 Anig10916 Anig10917		myosin ATPase	3.6.4.1	An11g07930	1359	cytoskeleton		similarity to desmoplakin I DPI - Homo sapiens
An11g08060	Anig08802	K00022 K00074	3-hydroxyacyl-CoA dehydrogenase 3-hydroxybutyryl-CoA dehydrogenase	1.1.1.35 1.1.1.157	An11g08060	603	-		similarity to 3-hydroxyacyl-CoA dehydrogenase HCDH - Mus musculus
An11g08130	Anig11240	K00870	protein kinase	2.7.1.37	An11g08130	296	-		weak similarity to SR protein kinase 1 SRPK1 - Drosophila melanogaster
An11g08290	Anig02519	K00517 K07430	cytochrome P450, family 7, subfamily B (oxysterol	1.14.-.-	An11g08290	389	-		similarity to ferulic acid hydroxylase FAH from patent CA2270417-A1 - Brassica napus
An11g08460	Anig03716	K00540	oxidoreductases with oxygen as acceptor.	1.-.-.- 1.9.3.-	An11g08460	310	mitochondrium	1.9.3.- oxidoreductases with oxygen as acceptor.	strong similarity to alternative oxidase aox1 - Aspergillus niger
An11g08530	Anig04105	K00100	carbonyl reductase (nadph).	1.1.1.184 1.1.1.-	An11g08530	333	-	1.1.1.184 carbonyl reductase (nadph).	strong similarity to ketoreductase krd - Zygosaccharomyces rouxii
An11g08900	Anig05558	K01426	amidase	3.5.1.4	An11g08900	536	-	3.5.1.4 amidase.	strong similarity to acetamidase amdS - Aspergillus nidulans
An11g08950	Anig00671	K00344	NADPH2:quinone reductase	1.6.5.5 1.1.1.-	An11g08950	334	-	1.1.1.- oxidoreductases with nad(+) or nadp(+) as acceptor.	strong similarity to oxidoreductase protein HORP-4 from patent WO200000622-A2 - Homo sapiens
An11g09080	Anig11648		oxidoreductases with oxygen as acceptor.	1.5.3.-	An11g09080	436	-	1.5.3.- oxidoreductases with oxygen as acceptor.	similarity to 6-hydroxy-D-nicotine oxidase 6-HDNO - Arthrobacter oxidans
An11g09170	Anig10867 Anig05697	K06002	aspartic endopeptidases.	3.4.23.1 3.4.23.-	An11g09170	466	extracellular/secretion proteins	3.4.23.- aspartic endopeptidases.	similarity to secreted aspartic proteinase SAP8 - Candida albicans
An11g09230	Anig02787	K06035	cyanamide hydratase	4.2.1.69	An11g09230	259	-	4.2.1.69 cyanamide hydratase.	strong similarity to cyanamide hydratase - Myrothecium verrucaria
An11g09260	Anig04381	K00493	unspecific monooxygenase	1.14.14.1 1.14.-.-	An11g09260	517	-	1.14.-.- oxidoreductases acting on paired donors with incorporation of molecular oxygen.	similarity to precursor of mitochondrial vitamin D3 25-monooxygenase cytochrome P450 - Rattus norvegicus
An11g09710	Anig05920		4-coumarate-CoA ligase	6.2.1.12	An11g09710	550	-		strong similarity to 4-coumarate-CoA ligase - Populus tremuloides
An11g09720	Anig03181 Anig03373		acyltransferases.	2.3.1.161 2.1.1.- 2.3.1.-	An11g09720	2478	-	2.3.1.- acyltransferases.	strong similarity to polyketide synthase PKS1 - Cochliobolus heterostrophus
An11g10310	Anig11075	K00493	unspecific monooxygenase	1.14.14.1 1.14.13.1	An11g10310	453	-	1.14.13.1 salicylate 1-monooxygenase.	similarity to gentisate 1,2-dioxygenases GDO - Pseudomonas alcaligenes
An11g11050	Anig03221				An11g11050	746	-		strong similarity to enzyme activator protein Skt5 - Saccharomyces cerevisiae
An12g00340	Anig10427		glycosidases - hydrolysing o-glycosyl compounds.	3.2.1.-	An12g00340	965	-	3.2.1.- glycosidases - hydrolysing o-glycosyl compounds.	similarity to alpha 1,2-mannosidase IB - Homo sapiens
An12g00920	Anig02528	K00652	8-amino-7-oxononanoate synthase	2.3.1.47	An12g00920	431	-	2.3.1.47 8-amino-7-oxononanoate synthase.	strong similarity to transmembrane protein from patent WO9927105-A2 - Chlamydia pneumoniae
An12g00950	Anig13283	K01184	polygalacturonase	3.2.1.15 3.2.1.-	An12g00950	446	-	3.2.1.15 polygalacturonase.	rhamnogalacturonase rhgA - Aspergillus niger
An12g01070	XXX	K05724	FYVE, RhoGEF and PH domain containing 5/6		An12g01070	547	-		weak similarity to phosphatidylinositol(3)-phosphate binding protein Pib1 - Saccharomyces cerevisiae
An12g01150	Anig06675	K00517 K00493	unspecific monooxygenase	1.14.-.- 1.14.14.1	An12g01150	501	-	1.14.-.- oxidoreductases acting on paired donors with incorporation of molecular oxygen.	strong similarity to cytochrome P450 trichodiene oxygenase TRI4 - Fusarium sporotrichioides
An12g01260	Anig07466	K01501	nitrilase	3.5.5.1	An12g01260	320	-	3.5.5.1 nitrilase.	strong similarity to nitrilase NIT1 - Arabidopsis thaliana
An12g01270	Anig07465	K01872	alanyl-tRNA synthetase	6.1.1.7	An12g01270	296	-		similarity to hypothetical alanine--tRNA ligase alaS - Streptomyces coelicolor
An12g01420	XXX				An12g01420	127	-		weak similarity to hypothetical helicase protein Cag-omega from cagI pathogenicity island - Helicobacter pylori
An12g01590	Anig07885	K00058	D-3-phosphoglycerate dehydrogenase	1.1.1.95	An12g01590	599	nucleus		similarity to transcription activator Ppr1 - Saccharomyces cerevisiae
An12g01710	Anig07875	K00218 K00540	protochlorophyllide reductase	1.3.1.33 1.-.-.-	An12g01710	299	-	1.-.-.- oxidoreductases.	strong similarity to human breast tumour-associated protein 77 from patent DE19813839-A1 - Homo sapiens
An12g01800	Anig01209 Anig02213		glycosidases - hydrolysing o-glycosyl compounds.	3.2.1.59 3.2.1.-	An12g01800	1017	-	3.2.1.- glycosidases - hydrolysing o-glycosyl compounds.	similarity to mutanase mutA - Trichoderma harzianum
An12g01810	XXX				An12g01810	124	-		weak similarity to glutamine--tRNA ligase QARS - Homo sapiens
An12g01990	Anig00933	K00665	fatty-acid synthase	1.3.1.9 2.3.1.85	An12g01990	2051	cytoplasm	1.3.1.9 enoyl-[acyl-carrier protein] reductase (nadh).	strong similarity to fatty-acyl-CoA synthase beta chain fas1p - Schizosaccharomyces pombe
An12g02070	XXX		ribonuclease T1	3.1.27.3	An12g02070	191	-		similarity to ribonuclease T1 precursor rntA - Aspergillus oryzae
An12g02220	Anig03991 Anig04581	K01225	cellulose 1,4-beta-cellobiosidase	3.2.1.91	An12g02220	459	-	3.2.1.91 cellulose 1,4-beta-cellobiosidase.	strong similarity to cellulose 1,4-beta-cellobiosidase II CBH2 - Trichoderma reesei
An12g02240	XXX	K01877	glycyl-tRNA synthetase	6.1.1.14 3.6.5.3	An12g02240	667	-	6.1.1.14 glycine--trna ligase.	strong similarity to glycine--tRNA ligase Grs1 - Saccharomyces cerevisiae
An12g02340	Anig12262	K01046	triacylglycerol lipase	3.1.1.3 3.1.1.-	An12g02340	528	-	3.1.1.- carboxylic ester hydrolases.	strong similarity to p-nitrobenzyl esterase pnbA - Bacillus subtilis
An12g02420	Anig07362	K00224	oxidoreductases with nad(+) or nadp(+) as acceptor.	1.3.1.-	An12g02420	320	-	1.3.1.- oxidoreductases with nad(+) or nadp(+) as acceptor.	strong similarity to phenylcoumaran benzylic ether reductase pcbera - Populus trichocarpa
An12g02430	Anig07364 Anig04283	K01904	4-coumarate--CoA ligase	6.2.1.12	An12g02430	572	-	6.2.1.12 4-coumarate--coa ligase.	strong similarity to 4-coumarate-CoA ligase 4CL1 - Populus trichocarpa
An12g02460	Anig01595	K01176	alpha-amylase	3.2.1.1	An12g02460	549	-	3.2.1.1 alpha-amylase.	strong similarity to alpha-amylase - Aspergillus niger
An12g02520	Anig04944	K00540	oxidoreductases with nad(+) or nadp(+) as acceptor.	1.-.-.- 1.1.1.-	An12g02520	252	-	1.1.1.- oxidoreductases with nad(+) or nadp(+) as acceptor.	strong similarity to clavulanic acid dehydrogenase from patent WO9503416-A - Streptomyces clavuligerus
An12g02670	Anig12417 Anig11261		acyltransferases.	2.3.1.-	An12g02670	2831	-	2.3.1.- acyltransferases.	strong similarity to polyketide synthase FUM5 - Gibberella fujikuroi
An12g02690	Anig11263	K00507	stearoyl-CoA desaturase	1.14.19.1	An12g02690	153	-		weak similarity to cytochrome b5 CB5 - Oryza sativa
An12g02700	Anig11264	K00059	3-oxoacyl-[acyl-carrier protein] reductase	1.1.1.100 1.1.1.- 1.1.1.69	An12g02700	254	-	1.1.1.- oxidoreductases with nad(+) or nadp(+) as acceptor.	strong similarity to gluconate 5-dehydrogenase GNO - Gluconobacter oxydans
An12g02750	Anig01294		acid--thiol ligases.	6.2.1.-	An12g02750	1142	-	6.2.1.- acid--thiol ligases.	similarity to FK520 biosynthetic gene cluster polyketide synthase fkbB - Streptomyces hygroscopicus
An12g02790	XXX		coumarate reductase.	1.3.1.11	An12g02790	329	-	1.3.1.11 coumarate reductase.	strong similarity to phenylcoumaran benzylic ether reductase pcbera - Populus trichocarpa
An12g02810	Anig00474	K00599	methyltransferases.	2.1.1.- 2.1.1.110	An12g02810	398	-	2.1.1.- methyltransferases.	strong similarity to O-methyltransferase omtB - Aspergillus flavus
An12g02840	Anig00449	K01897	long-chain fatty-acid-CoA ligase	6.2.1.3	An12g02840	5054	-		strong similarity to d-lysergyl-peptide-synthase PS1 - Claviceps purpurea
An12g02850	Anig02118		now ec 1.8.1.9	1.6.4.5	An12g02850	333	-	1.6.4.5 now ec 1.8.1.9	strong similarity to sulphydryl oxidase Sox from patent EP565172-A1 - Aspergillus niger
An12g02890	Anig06035	K00826	branched-chain amino acid aminotransferase	2.6.1.42 2.6.1.-	An12g02890	373	-	2.6.1.- transaminases (aminotransferases).	strong similarity to branched-chain amino acid aminotransferase TOXF - Cochliobolus carbonum
An12g02970	Anig13667	K01090	protein phosphatase	3.1.3.16	An12g02970	325	-	3.1.3.16 serine/threonine specific protein phosphatase.	strong similarity to phosphatase 2A ACP2 - Homo sapiens
An12g02980	Anig08008	K06269	protein phosphatase 1, catalytic subunit	3.1.3.16	An12g02980	316	-	3.1.3.16 serine/threonine specific protein phosphatase.	strong similarity to phosphoprotein phosphatase bimG - Aspergillus nidulans
An12g03040	Anig02845	K03469	ribonuclease HI	3.1.26.4	An12g03040	366	-	3.1.26.4 ribonuclease h.	similarity to ribonuclease H1 Rnh1 - Mus musculus
An12g03120	Anig01545	K01066	esterase / lipase	3.1.1.-	An12g03120	310	-	3.1.1.- carboxylic ester hydrolases.	strong similarity to lipase LipP - Pseudomonas sp.
An12g03180	Anig08342	K00480	salicylate hydroxylase	1.14.13.1	An12g03180	442	-	1.14.13.1 salicylate 1-monooxygenase.	strong similarity to salicylate hydroxylase nahG - Pseudomonas putida
An12g03240	Anig12538	K00622	arylamine N-acetyltransferase	2.3.1.5	An12g03240	311	-	2.3.1.5 arylamine n-acetyltransferase.	similarity to arylamine N-acetyltransferase - Gallus gallus
An12g03270	Anig06381				An12g03270	343	-		similarity to hypothetical BH0305 - Bacillus halodurans
An12g03430	Anig11281		glucose oxidase	1.1.3.4	An12g03430	59	-	1.1.3.4 glucose oxidase	similarity to glucose oxidase goxC - Aspergillus niger [truncated ORF][deleted ORF]
An12g03440	Anig13091		glucose oxidase	1.1.3.4	An12g03440	655	-	1.1.3.4 glucose oxidase	similarity to glucose oxidase goxC - Aspergillus niger
An12g03530	Anig10307	K00517 K00493	unspecific monooxygenase	1.14.-.- 1.14.14.1	An12g03530	497	-	1.14.-.- acting on paired donors with incorporation of molecular oxygen.	similarity to cytochrome P450 trichodiene oxygenase TRI4 - Fusarium sporotrichioides [putative frameshift]
An12g04110	Anig05672		endonucleases active with either ribo- or deoxyribonucleic acid and producing 5'-phosphomonoesters.	3.1.30.-	An12g04110	334	mitochondrium	3.1.30.- endonucleases active with either ribo- or deoxyribonucleic acid and producing 5'-phosphomonoesters.	strong similarity to precursor of mitochondrial nuclease Nuc1 - Saccharomyces cerevisiae
An12g04260	Anig01586	K00540	udp-glucose 4-epimerase.	1.-.-.- 5.1.3.2	An12g04260	319	-	5.1.3.2 udp-glucose 4-epimerase.	similarity to UDP-glucose 4-epimerase GALE - Streptomyces lividans
An12g04280	Anig05296		carboxylic ester hydrolases.	3.1.1.-	An12g04280	313	-	3.1.1.- carboxylic ester hydrolases.	similarity to esterase est - Acinetobacter calcoaceticus
An12g04340	Anig07607	K00001	alcohol dehydrogenase	1.1.1.1 1.6.-.-	An12g04340	387	-	1.6.-.- oxidoreductases acting on nadh or nadph.	strong similarity to zeta-crystallin/quinone reductase CRYZ - Homo sapiens
An12g04390	Anig09588 Anig09589		oxidoreductases with nad(+) or nadp(+) as acceptor.	1.1.1.-	An12g04390	345	-	1.1.1.- oxidoreductases with nad(+) or nadp(+) as acceptor.	strong similarity to NADP dependent leukotriene b4 12-hydroxydehydrogenase LTB4DH - Sus scrofa
An12g04490	Anig00208	K00961	DNA polymerase	2.7.7.7	An12g04490	676	-		strong similarity to DNA polymerase lambda POLL - Mus musculus
An12g04530	Anig11693	K00108	choline dehydrogenase	1.1.99.1 1.-.-.-	An12g04530	582	-	1.-.-.- oxidoreductases.	strong similarity to versicolorin B synthase vbs - Aspergillus parasiticus [putative frameshift]
An12g04630	Anig00516 Anig02998		hydrolases acting on ester bonds.	3.1.-.- 3.1.1.73	An12g04630	448	-	3.1.-.- hydrolases acting on ester bonds.	strong similarity to full length Penicillin V amidohydrolase from patent US5516679-A - Fusarium oxysporum
An12g04910	Anig00388	K03578	ATP-dependent helicase HrpA		An12g04910	733	-		strong similarity to mRNA splicing factor Prp16 - Saccharomyces cerevisiae [truncated ORF]
An12g05120	Anig04569		protein kinase.	2.7.1.37	An12g05120	292	-	2.7.1.37 protein kinase.	similarity to protein kinase cdc2 homolog PfPK5 - Plasmodium falciparum
An12g05630	Anig07199		acyltransferases.	2.3.1.-	An12g05630	467	-	2.3.1.- acyltransferases.	similarity to trichothecene 3-O-acetyltransferase TRI101 - Fusarium sporotrichioides
An12g05650	Anig08774	K01932		6.3.2.-	An12g05650	1952	-		strong similarity to ankyrin 3 Ank3 - Mus musculus
An12g05680	Anig12864			3.6.5.1	An12g05680	1214	plasma membrane		similarity to erythrocyte splice form 1 of ankyrin ANK1 - Homo sapiens
An12g05810	Anig08814	K05909	laccase.	1.10.3.2	An12g05810	672	-	1.10.3.2 laccase.	strong similarity to laccase - Cryphonectria parasitica
An12g05840	Anig07482		carboxylesterase.	3.1.1.1	An12g05840	1115	endoplasmatic reticulum	3.1.1.1 carboxylesterase.	similarity to precursor of liver carboxylesterase E1 - Rattus norvegicus [putative frameshift]
An12g05930	Anig05366 Anig04295 Anig04295			3.2.1.101	An12g05930	536	-		similarity to hypothetical protein SPCC970.02 - Schizosaccharomyces pombe
An12g06010	Anig13231	K00274	monoamine oxidase	1.4.3.4 1.5.3.11	An12g06010	390	-	1.5.3.11 polyamine oxidase.	strong similarity to polyamine oxidase PAO - Zea mays [putative frameshift]
An12g06270	XXX		cysteine endopeptidases.	3.4.22.-	An12g06270	220	-	3.4.22.- cysteine endopeptidases.	weak similarity to hypothetical caspase-8 CASP8 - Rattus norvegicus
An12g06360	XXX				An12g06360	331	-		weak similarity to transamidase GPI8 - Plasmodium falciparum
An12g06430	Anig00749 Anig05319 Anig05324 Anig13890 Anig02208	K00986	RNA-directed DNA polymerase	2.7.7.49 3.1.26.4	An12g06430	1288	-	2.7.7.49 rna-directed dna polymerase.	strong similarity to reverse transcriptase of the LINE-like retrotransposon Tad1-1 - Neurospora crassa
An12g06440	Anig03574	K01467	beta-lactamase	3.5.2.6 3.1.1.-	An12g06440	380	-	3.1.1.- carboxylic ester hydrolases.	strong similarity to transesterase involved in the lovastatin biosynthesis LovD - Aspergillus terreus
An12g07000	Anig12197				An12g07000	326	-		strong similarity to protein encoded by ORF1 of transposon Ant1 - Aspergillus niger
An12g07020	Anig05341		hexosyltransferases.	2.4.1.-	An12g07020	421	Golgi	2.4.1.- hexosyltransferases.	strong similarity to alpha-1,6-mannosyltransferase Hoc1 - Saccharomyces cerevisiae
An12g07090	Anig03763		oxidoreductases.	1.-.-.-	An12g07090	442	-	1.-.-.- oxidoreductases.	similarity to 6-hydroxy-D-nicotine oxidase 6-HDNO - Arthrobacter oxidans [putative sequencing error]
An12g07100	Anig02030		with nad or nadp as acceptor	1.5.1.-	An12g07100	337	-	1.5.1.- with nad or nadp as acceptor	strong similarity to cucumopine synthase cus - Agrobacterium rhizogenes
An12g07180	Anig05200		carboxylic ester hydrolases.	3.1.1.-	An12g07180	254	-	3.1.1.- carboxylic ester hydrolases.	similarity to alkyl salicylate esterase salE - Acinetobacter sp.
An12g07230	Anig07533		acid--amino-acid ligases (peptide synthases).	5.1.1.12 6.3.2.-	An12g07230	3997	-	6.3.2.- acid--amino-acid ligases (peptide synthases).	strong similarity to enniatin synthase esyn1 - Fusarium scirpi
An12g08040	Anig02909	K01164	ribonuclease P	3.1.26.5	An12g08040	202	-		similarity to hypothetical ribonuclease P subunit Rpp21 - Homo sapiens
An12g08530	Anig00795	K02515 K00870	serine/threonine-protein kinase HSL1,negative regulator of Swe1	2.7.1.37	An12g08530	858	-		similarity to Swe1 regulating protein kinase Hsl1 - Saccharomyces cerevisiae [truncated ORF]
An12g08540	XXX				An12g08540	177	-		strong similarity to Swe1 regulating protein kinase Hsl1 - Saccharomyces cerevisiae [truncated ORF]
An12g08560	Anig12008		hydrolases acting on peptide bonds (peptide hydrolases).	3.4.-.-	An12g08560	624	-	3.4.-.- hydrolases acting on peptide bonds (peptide hydrolases).	strong similarity to proteinase SlpE - Streptomyces lividans
An12g08790	Anig13924 Anig00992	K01530	phospholipid-translocating ATPase	3.6.3.1 3.6.1.-	An12g08790	1520	-	3.6.1.- hydrolases in phosphorous-containing anhydrides.	strong similarity to P-type ATPase FIC1 - Homo sapiens
An12g08930	Anig09279 Anig04667	K01253	epoxide hydrolase	3.3.2.3	An12g08930	395	-	3.3.2.3 epoxide hydrolase.	strong similarity to epoxide hydrolase hyl1 - Aspergillus niger
An12g09130	Anig12457				An12g09130	323	-		similarity to glucanase ZmGnsN3 from patent WO200073470-A2 - Zea mays
An12g09350	Anig00418	K01516	nucleoside-triphosphatase	3.6.1.15	An12g09350	324	-		similarity to hypothetical protein PaxU - Penicillium paxilli
An12g09460	Anig01665	K05765	cofilin		An12g09460	664	-		similarity to ORF13 Zinc finger II protein from patent WO200037629-A2 - Aspergillus terreus
An12g09480	Anig09506 Anig00269	K04126	isopenicillin-N synthase	1.21.3.1 1.14.11.9	An12g09480	373	-	1.14.11.9 naringenin 3-dioxygenase.	similarity to naringenin 3-dioxygenase F3H - Medicago sativa
An12g09500	Anig01956	K00870	protein kinase	2.7.1.37 2.7.1.112	An12g09500	717	cytoskeleton		similarity to ankyrin ANK1 - Homo sapiens
An12g09640	Anig01107	K01497	GTP cyclohydrolase II	3.5.4.25	An12g09640	456	-		strong similarity to hypothetical GTP cyclohydrolase CAB65619.1 - Schizosaccharomyces pombe
An12g09660	Anig12220	K00761	uracil phosphoribosyltransferase	2.4.2.9 2.-.-.- 2.4.-.- 2.4.2.-	An12g09660	203	-	2.-.-.- transferases.	strong similarity to uracil phosphoribosyltransferase upp - Bacillus caldolyticus
An12g09680	Anig12218	K00140	methylmalonate-semialdehyde dehydrogenase	1.2.1.27 1.-.-.- 1.2.-.- 1.2.1.-	An12g09680	591	-	1.-.-.- oxidoreductases.	strong similarity to methylmalonate-semialdehyde dehydrogenase precursor MMSDH - Bos taurus
An12g09770	Anig05676	K01516	nucleoside-triphosphatase	3.6.1.15	An12g09770	408	-		similarity to brefeldin A resistance protein bfr1p - Schizosaccharomyces pombe
An12g09880	Anig10663		cysteine synthase.	4.2.99.8	An12g09880	309	-	4.2.99.8 cysteine synthase.	strong similarity to cysteine synthase rcs2 - Oryza sativa
An12g09910	Anig10407	K01529		3.6.1.-	An12g09910	194	-		similarity to mutator MutT/nudix family protein DR0329 - Deinococcus radiodurans
An12g10020	Anig02344		aryl-alcohol oxidase.	1.1.3.7	An12g10020	620	-	1.1.3.7 aryl-alcohol oxidase.	strong similarity to aryl-alcohol oxidase precursor aao - Pleurotus eryngii
An12g10050	Anig11559	K03392	aminocarboxymuconate-semialdehyde decarboxylase	4.1.1.45	An12g10050	371	-		similarity to 2,3-dihydroxybenzoic acid decarboxylase from patent WO9909048-A1 - Aspergillus niger
An12g10100	Anig08840	K00077	2-dehydropantoate 2-reductase	1.1.1.169	An12g10100	344	-		strong similarity to hypothetical membrane protein YDL144c - Saccharomyces cerevisiae
An12g10120	Anig08838	K01628	L-fuculose-phosphate aldolase	4.1.2.17	An12g10120	294	-		strong similarity to adducin alpha chain (splice form 1) ADD1 - Homo sapiens
An12g10140	Anig03713	K00016 K00104	L-lactate dehydrogenase (S)-2-hydroxy-acid oxidase	1.1.1.27 1.1.3.15	An12g10140	387	-	1.1.3.15 (s)-2-hydroxy-acid oxidase.	strong similarity to glycolate oxidase GOX - Mus musculus
An12g10150	Anig02257	K01426 K00274	amidase monoamine oxidase	3.5.1.4 1.4.3.4	An12g10150	597	-	1.4.3.4 amine oxidase (flavin-containing).	strong similarity to monoamine oxidase MAO - Oncorhynchus mykiss
An12g10220	Anig02597		oxidoreductases with 2-oxoglutarate as one donor, and incorporation of one atom each of oxygen into both donors.	1.14.11.-	An12g10220	325	-	1.14.11.- oxidoreductases with 2-oxoglutarate as one donor, and incorporation of one atom each of oxygen into both donors.	similarity to leucoanthocyanidin dioxygenase LDOX - Vitis vinifera
An12g10270	Anig04848	K01762	1-aminocyclopropane-1-carboxylate synthase	4.4.1.14	An12g10270	368	-	4.4.1.14 1-aminocyclopropane-1-carboxylate synthase.	similarity to 1-aminocyclopropane-1-carboxylate synthase ACS1 - Arabidopsis thaliana
An12g10340	XXX				An12g10340	280	-		weak similarity to hypothetical purine-cytosine permease homolog yxlA - Bacillus subtilis
An12g10540	XXX				An12g10540	132	-		weak similarity to hypothetical phosphoglucomutase or phosphomannomutase mrsA - Mycobacterium tuberculosis
An12g10680	Anig07631	K00493	unspecific monooxygenase	1.-.-.- 1.14.14.1	An12g10680	539	-	1.-.-.- oxidoreductases.	strong similarity to hypothetical monooxygenase paxM - Penicillium paxilli
An12g10850	Anig11230	K01636		4.1.2.-	An12g10850	289	-		strong similarity to macrophomate synthase - Macrophoma commelinae
An12g10890	XXX				An12g10890	224	-		weak similarity to dehydrogenase LovC from patent WO200037629-A2 - Aspergillus terreus
An12g10910	Anig02556		with nad or nadp as acceptor	1.3.1.-	An12g10910	305	-	1.3.1.- with nad or nadp as acceptor	similarity to enoyl reductase of the lovastatin biosynthesis lovC - Aspergillus terreus
An12g10920	Anig04396	K02355	elongation factor EF-G	3.6.5.3	An12g10920	157	-		similarity to protein cognate of protein kinase C-theta from patent WO9714038-A1 - Homo sapiens
An12g10950	Anig03093	K01167	ribonuclease T1	3.1.27.3	An12g10950	194	-		similarity to guanine nucleotide-specific ribonuclease Po1 - Pleurotus ostreatus
An13g01020	Anig08233 Anig09872				An13g01020	771	-		similarity to Rho-type GTPase activating protein Bem2 - Saccharomyces cerevisiae
An13g01140	Anig05362	K00870	protein kinase	2.7.1.37 2.7.1.-	An13g01140	399	-	2.7.1.- phosphotransferases with an alcohol group as acceptor.	similarity to serine/threonine-specific protein kinase Hal4 - Saccharomyces cerevisiae
An13g01310	Anig03213	K01249	DNA glycosylase	3.2.2.-	An13g01310	918	nucleus		similarity to methyl-CpG binding protein MBD4 - Homo sapiens
An13g01560	Anig03648		protein-tyrosine kinase.	2.7.1.112	An13g01560	631	-	2.7.1.112 protein-tyrosine kinase.	similarity to receptor tyrosine kinase CCK-2 from patent US5677144-A - Homo sapiens
An13g01830	Anig05991		phosphotransferases with an alcohol group as acceptor.	2.7.1.-	An13g01830	725	-	2.7.1.- phosphotransferases with an alcohol group as acceptor.	weak similarity to SAK-b serine-threonine kinase from patent CA2150789-A - Mus musculus
An13g01840	Anig03423		tryptophan dimethylallyltransferase.	2.5.1.34	An13g01840	465	-	2.5.1.34 tryptophan dimethylallyltransferase.	strong similarity to dimethylallyltryptophan synthase dmaW - Claviceps purpurea
An13g01860	Anig02994				An13g01860	498	-		strong similarity to GABA permease gabA - Aspergillus nidulans
An13g02160	Anig05282 Anig10483	K03927	carboxylesterase type B	3.1.1.1	An13g02160	532	-	3.1.1.1 carboxylesterase.	strong similarity to p-nitrobenzyl esterase pnbA - Bacillus subtilis
An13g02180	Anig10484	K00521	ferric-chelate reductase	1.16.1.7 1.6.99.13	An13g02180	750	-	1.6.99.13 ferric-chelate reductase.	strong similarity to ferric reductase CFL1 - Candida albicans
An13g02720	XXX				An13g02720	210	-		weak similarity to hypothetical urokinase plasminogen activator receptor UPAR - Aotus trivirgatus
An13g02770	Anig03567		with nad or nadp as acceptor | with nad or nadp as acceptor	1.1.1.- 1.2.1.-	An13g02770	359	-	1.1.1.- oxidoreductases with nad(+) or nadp(+) as acceptor.	strong similarity to D-mandelate dehydrogenase - Rhodotorula graminis
An13g02920	XXX				An13g02920	224	-		similarity to polyketide synthase lovF - Aspergillus terreus
An13g02960	Anig00731				An13g02960	904	-		strong similarity to lovastatin nonaketide synthase lovB - Aspergillus terreus [truncated ORF]
An13g03000	Anig08359	K00493	unspecific monooxygenase	1.14.14.1	An13g03000	529	-		strong similarity to n-alkane-inducible cytochrome P450 protein ALK1 - Yarrowia lipolytica
An13g03040	Anig04872				An13g03040	1415	-		strong similarity to enniatin synthase esyn1 - Fusarium scirpi
An13g03320	Anig10255	K01568	pyruvate decarboxylase	4.1.1.1	An13g03320	618	-	4.1.1.1 pyruvate decarboxylase.	strong similarity to pyruvate decarboxylase (PDC)-2 SEQ ID NO:44292 from patent EP1033405-A2 - Arabidopsis thaliana
An13g03330	Anig10254	K00001	alcohol dehydrogenase	1.1.1.1	An13g03330	344	-	1.1.1.1 alcohol dehydrogenase.	strong similarity to alcohol dehydrogenase alcA - Aspergillus nidulans
An13g03370	Anig09095		sterigmatocystin 7-o-methyltransferase.	2.1.1.110	An13g03370	447	-	2.1.1.110 sterigmatocystin 7-o-methyltransferase.	strong similarity to O-methyltransferase A omtA - Aspergillus parasiticus
An13g03710	Anig05993	K01176	alpha-amylase	3.2.1.1 3.2.1.- 3.2.1.20	An13g03710	610	-	3.2.1.- glycosidases - hydrolysing o-glycosyl compounds.	strong similarity to alpha-glucosidase aglU - Bacillus sp.
An13g03730	Anig05994		galactoside o-acetyltransferase.	2.3.1.18	An13g03730	120	-	2.3.1.18 galactoside o-acetyltransferase.	similarity to galactoside acetyltransferase lacA - Escherichia coli
An13g03790	Anig05994		acyltransferases.	2.3.1.-	An13g03790	122	-	2.3.1.- acyltransferases.	strong similarity to polypeptide sequence # 24 from patent EP982401-A2 - Candida albicans
An13g03810	Anig05325 Anig11147		tannase.	3.1.1.20	An13g03810	584	-	3.1.1.20 tannase.	strong similarity to precursor of tannase - Aspergillus oryzae
An13g04000	Anig12661	K00021	3-hydroxy-3-methylglutaryl-CoA reductase	1.1.1.34	An13g04000	390	-	1.1.1.34 hydroxymethylglutaryl-coa reductase (nadph).	strong similarity to hydroxymethylglutaryl-CoA reductase hmgA - Sulfolobus solfataricus
An13g04080	Anig11215	K00493	unspecific monooxygenase	1.14.14.1	An13g04080	513	-		strong similarity to cytochrome P450 monooxygenase P450II - Gibberella fujikuroi
An14g00040	Anig11896				An14g00040	2461	-		strong similarity to ATM-related kinase required for DNA damage response uvsB - Aspergillus nidulans
An14g00050	XXX	K01500		3.5.4.-	An14g00050	259	-		similarity to tRNA-specific adenosine deaminase Tad2 - Saccharomyces cerevisiae
An14g00170	Anig03444	K07300	Ca2+:H+ antiporter		An14g00170	1132	plasma membrane		strong similarity to hypothetical Ca2+/H+ antiporter YNL321w - Saccharomyces cerevisiae
An14g00460	Anig09445 Anig09446		betaine-aldehyde dehydrogenase.	1.2.1.8	An14g00460	476	-	1.2.1.8 betaine-aldehyde dehydrogenase.	weak similarity to betaine aldehyde dehydrogenase badH - Escherichia coli
An14g00560	Anig02105	K01463		3.5.1.-	An14g00560	1347	-		similarity to hypothetical protein YPL116w - Saccharomyces cerevisiae [truncated ORF]
An14g00690	Anig08927	K00429	catalase	1.11.1.6	An14g00690	678	-	1.11.1.6 catalase.	strong similarity to catalase A catA - Aspergillus nidulans
An14g00800	Anig04796	K01178	glucoamylase	3.2.1.3	An14g00800	994	-		similarity to hypothetical protein CAC38347.1 - Schizosaccharomyces pombe
An14g00820	XXX				An14g00820	78	-		weak similarity to subunit K of the dimeric form of mitochondrial F1F0-ATP synthase Atp19 - Saccharomyces cerevisiae
An14g00860	Anig08473	K01046	triacylglycerol lipase	3.1.1.3	An14g00860	582	-	3.1.1.3 triacylglycerol lipase.	strong similarity to triacylglycerol lipase Lip5 - Candida rugosa
An14g00900	Anig03495	K05285	phosphatidylinositol glycan, class N	2.7.-.-	An14g00900	996	vacuole		strong similarity to glycosylphosphatidylinositol anchor synthesis protein Mcd4 - Saccharomyces cerevisiae
An14g01210	Anig00052	K00301	sarcosine oxidase	1.5.3.- 1.5.3.1	An14g01210	438	-	1.5.3.- oxidoreductases with oxygen as acceptor.	strong similarity to fructosyl amine oxygen oxidoreductase - Aspergillus fumigatus
An14g01225	Anig11345	K00870	protein kinase	2.7.1.37	An14g01225	258	-		similarity to serine kinase SRPK2 - Homo sapiens [truncated ORF]
An14g01270	Anig06269		3-oxoacyl-[acyl-carrier protein] reductase.	1.1.1.100	An14g01270	352	-	1.1.1.100 3-oxoacyl-[acyl-carrier protein] reductase.	similarity to 3-oxoacyl-(acyl carrier protein) reductase fabG - Sinorhizobium meliloti
An14g01280	Anig06270	K00540	oxidoreductases.	1.-.-.-	An14g01280	302	-	1.-.-.- oxidoreductases.	similarity to hypothetical oxidoreductase SMa2343 - Sinorhizobium meliloti
An14g01340	Anig04185	K01756	adenylosuccinate lyase	4.3.2.2 5.5.1.2	An14g01340	444	-	5.5.1.2 3-carboxy-cis,cis-muconate cycloisomerase.	strong similarity to 3-carboxy-cis,cis-muconate cycloisomerase pcaB - Bradyrhizobium japonicum
An14g01440	Anig12995	K00155	succinate-semialdehyde dehydrogenase.	1.2.1.- 1.2.1.24	An14g01440	466	-	1.2.1.24 succinate-semialdehyde dehydrogenase.	strong similarity to succinate-semialdehyde dehydrogenase SSADH - Rattus norvegicus
An14g01530	Anig09429		serine endopeptidases.	3.4.21.-	An14g01530	843	-	3.4.21.- serine endopeptidases.	similarity to intracellular serine proteinase isp - Bacillus polymyxa
An14g01590	XXX	K00559	sterol 24-C-methyltransferase	2.1.1.41	An14g01590	377	-	2.1.1.41 delta(24)-sterol c-methyltransferase.	strong similarity to sterol transmethylase ERG6 - Candida albicans
An14g01750	Anig01898		oxidoreductases.	1.-.-.-	An14g01750	132	-	1.-.-.- oxidoreductases.	similarity to oxidoreductase OXRD-4 from patent WO200071679-A2 - Homo sapiens
An14g01910	Anig00119 Anig06761				An14g01910	3562	-		strong similarity to lovastatin nonaketide synthase lovB - Aspergillus terreus [truncated ORF]
An14g01940	Anig12585	K00001	alcohol dehydrogenase	1.1.1.1 1.3.1.-	An14g01940	357	-	1.3.1.- oxidoreductases with nad(+) or nadp(+) as acceptor.	strong similarity to enoyl reductase of the lovastatin biosynthesis lovC - Aspergillus terreus
An14g02050	Anig08928				An14g02050	103	-		similarity to hypothetical isoamyl alcohol oxidase mreA - Aspergillus oryzae [truncated ORF]
An14g02080	Anig03501		xaa-pro dipeptidase.	3.4.13.9	An14g02080	480	-	3.4.13.9 xaa-pro dipeptidase.	strong similarity to prolidase - Aureobacterium esteraromaticum
An14g02150	Anig06189	K01289	carboxypeptidase	3.4.16.-	An14g02150	478	-	3.4.16.- serine-type carboxypeptidases.	strong similarity to serine-type carboxypeptidase precursor cpdS - Aspergillus phoenicis
An14g02300	Anig06000	K00493	unspecific monooxygenase	1.14.14.1 1.14.-.-	An14g02300	472	-	1.14.-.- oxidoreductases acting on paired donors with incorporation of molecular oxygen.	similarity to protein fragment from patent EP1033405-A2 - Arabidopsis thaliana
An14g02480	XXX				An14g02480	444	-		weak similarity to catalase protein from patent CN1219588-A - Bacillus thermoglucosidasius
An14g02530	XXX				An14g02530	104	-		weak similarity to protein serine/threonine kinase-1 psk1 - Plasmodium falciparum
An14g02640	Anig12843	K00549	5-methyltetrahydropteroyltriglutamate--homocysteine	2.1.1.14	An14g02640	387	-		strong similarity to transmembrane protein from patent WO9927105-A2 - Chlamydia pneumoniae
An14g02670	Anig05055	K01179	endoglucanase	3.2.1.4 3.2.1.-	An14g02670	349	extracellular/secretion proteins	3.2.1.- glycosidases - hydrolysing o-glycosyl compounds.	strong similarity to endoglucanase IV egl4 - Trichoderma reesei
An14g02680	XXX				An14g02680	288	-		weak similarity to hypothetical xylosidase/arabinosidase - Streptomyces coelicolor
An14g02730	XXX				An14g02730	156	-		weak similarity to thioredoxin reductase tr/trx - Mycobacterium leprae
An14g02790	Anig02552	K00876	uridine kinase	2.7.1.48	An14g02790	635	-		weak similarity to hypothetical 2,3-cyclic-nucleotide 3-phosphodiesterase related protein - Neurospora crassa
An14g02840	Anig05707	K01423		3.4.-.-	An14g02840	170	-		similarity to hypothetical protein EAA58614.1 - Aspergillus nidulans
An14g02880	Anig00620				An14g02880	521	plasma membrane		strong similarity to maltose transport protein Mal31 - Saccharomyces cerevisiae
An14g02950	Anig01892		oxidoreductases with oxygen as acceptor.	1.1.3.-	An14g02950	610	-	1.1.3.- oxidoreductases with oxygen as acceptor.	strong similarity to hypothetical isoamyl alcohol oxidase mreA - Aspergillus oryzae
An14g02970	Anig04051				An14g02970	1258	-		similarity to phytochrome phy - Synechocystis sp.
An14g03000 An11g07590	Anig10109	K01165 K01162	ribonuclease III	3.1.26.- 3.1.26.3	An14g03000	1352	-		similarity to RNA helicase/RNAseIII carpel factory CAF - Arabidopsis thaliana
An14g03280	Anig01032	K01687	dihydroxy-acid dehydratase	4.2.1.9	An14g03280	615	-		strong similarity to dihydroxy-acid dehydratase Ilv3 - Saccharomyces cerevisiae
An14g03390	Anig10801	K01915	glutamine synthetase	6.3.1.2	An14g03390	869	-		strong similarity to fluG - Aspergillus nidulans
An14g03500	Anig00492	K00615	transketolase	2.2.1.3 2.2.1.1	An14g03500	708	peroxisome	2.2.1.3 formaldehyde transketolase.	strong similarity to dihydroxyacetone synthase DAS1 - Candida boidinii
An14g03570	Anig00020 Anig07081	K01516	nucleoside-triphosphatase	3.6.1.15	An14g03570	1432	plasma membrane		strong similarity to ATP-binding cassette multidrug transport protein atrB - Aspergillus nidulans
An14g03650	Anig05389	K00799	glutathione S-transferase	2.5.1.18	An14g03650	234	-		weak similarity to syndecan-1 gene Xsyn-1 - Xenopus laevis
An14g03670	XXX				An14g03670	216	-		weak similarity to retinitis pigmentosa GTPase regulator RPGR - Bos taurus
An14g03720	Anig09195 Anig09196 Anig02221 Anig09196	K01931		6.3.2.19	An14g03720	1189	-		strong similarity to DNA repair protein Rad5 - Saccharomyces cerevisiae
An14g04200	Anig11950	K01184	polygalacturonase	3.2.1.- 3.2.1.15	An14g04200	558	-	3.2.1.- glycosidases - hydrolysing o-glycosyl compounds.	rhamnogalacturonase rhgB - Aspergillus niger
An14g04395	Anig06339		succinate dehydrogenase (ubiquinone)	1.3.5.1	An14g04395	60	mitochondrium	1.3.5.1 succinate dehydrogenase (ubiquinone)	strong similarity to succinate dehydrogenase iron-sulfur protein subunit Sdh2 - Saccharomyces cerevisiae [truncated ORF]
An14g04510	Anig01111	K01931		6.3.2.19	An14g04510	280	-		similarity to essential protein #47 WO2003076464-A2 - Aspergillus fumigatus
An14g04710	Anig07460	K06002	aspergillopepsin i.	3.4.23.1 3.4.23.18	An14g04710	394	extracellular/secretion proteins	3.4.23.18 aspergillopepsin i.	aspartic proteinase aspergillopepsin I pepA - Aspergillus niger
An14g04850	Anig08119 Anig04652	K00142	aminoadipate-semialdehyde dehydrogenase	1.2.1.31	An14g04850	1869	-		strong similarity to pimaricin polyketide synthase pimS2 - Streptomyces natalensis
An14g04890	Anig10220	K00870	protein kinase	2.7.1.37 2.7.1.-	An14g04890	545	-	2.7.1.- phosphotransferases with an alcohol group as acceptor.	similarity to protein kinase AFC1 - Arabidopsis thaliana
An14g05400	XXX				An14g05400	129	-		weak similarity to proteinase inhibitor PID - Solanum tuberosum
An14g05600	Anig13321	K01921	D-alanine-D-alanine ligase	6.3.2.4	An14g05600	334	-		similarity to hypothetical D-alanine-D-alanine ligase B - Aquifex aeolicus
An14g05810	Anig01592	K06062	p300/CBP-associated factor	2.3.1.- 2.3.1.48	An14g05810	413	nucleus	2.3.1.48 histone acetyltransferase.	strong similarity to histone acetyltransferase Gcn5 - Saccharomyces cerevisiae
An14g06190	Anig02673	K02355 K03680	elongation factor EF-G translation initiation factor eIF-2B delta subunit	3.6.5.3	An14g06190	707	cytoplasm		similarity to translation initiation factor eIF2B 71 kDa delta subunit Gcd2 - Saccharomyces cerevisiae
An14g06240	XXX				An14g06240	361	-		weak similarity to eukaryotic translation initiation factor-2 alpha kinase PEK from patent WO9938994-A1 - Rattus sp.
An14g06540	Anig01428	K04728	ataxia telangectasia mutated family protein	2.7.1.37	An14g06540	2556	-		strong similarity to phosphotidylinositol kinase tel1p - Schizosaccharomyces pombe
An14g06930	Anig03179	K00091 K00002	dihydroflavonol-4-reductase alcohol dehydrogenase (NADP+)	1.1.1.219 1.1.1.-	An14g06930	355	-	1.1.1.- oxidoreductases with nad(+) or nadp(+) as acceptor.	strong similarity to aldehyde reductase II ARII - Sporidiobolus salmonicolor
An14g07010	Anig03170	K00100		1.1.1.-	An14g07010	319	-		strong similarity to protein fragment SEQ ID NO:61122 from patent EP1033405-A2 - Arabidopsis thaliana
An14g07030	Anig03734		carboxylic ester hydrolases.	3.1.1.-	An14g07030	543	-	3.1.1.- carboxylic ester hydrolases.	strong similarity to p-nitrobenzyl esterase pnbA - Bacillus subtilis
An14g07180	Anig13272	K00001	alcohol dehydrogenase	1.1.1.1	An14g07180	346	-	1.1.1.1 alcohol dehydrogenase.	strong similarity to thermostable alcohol dehydrogenase adhT - Bacillus stearothermophilus
An14g07380	Anig12933	K00344	NADPH2:quinone reductase	1.6.5.5	An14g07380	328	-		strong similarity to hypothetical zinc-binding oxidoreductase BAB49325.1 - Mesorhizobium loti
An15g00140	Anig00722	K06666	glucose repression regulatory protein TUP1		An15g00140	583	nucleus		similarity to transcription repressor Tup1 - Saccharomyces cerevisiae
An15g00320	Anig03793	K01193	beta-fructofuranosidase	3.2.1.26	An15g00320	617	-	3.2.1.26 beta-fructofuranosidase.	strong similarity to beta-fructofuranosidase precursor suc1 - Aspergillus niger
An15g01510	Anig01420	K01530	phospholipid-translocating ATPase	3.6.1.- 3.6.3.1	An15g01510	1193	Golgi	3.6.1.- hydrolases in phosphorous-containing anhydrides.	strong similarity to P-type ATPase Drs2 - Saccharomyces cerevisiae
An15g01840	Anig00431	K00001	alcohol dehydrogenase	1.1.1.- 1.1.1.1	An15g01840	280	-	1.1.1.- with nad or nadp as acceptor	strong similarity to secoisolariciresinol dehydrogenase SMDEHY511 from patent WO9955846-A1 - Forsythia intermedia
An15g02110	Anig10607		hydrolases acting on carbon-nitrogen bonds, other than peptide bonds, in linear amides.	3.1.1.73 3.5.1.-	An15g02110	551	-	3.5.1.- hydrolases acting on carbon-nitrogen bonds, other than peptide bonds, in linear amides.	similarity to penicillin V amidohydrolase PVA from patent US5516679-A - Fusarium oxysporum
An15g02130	Anig05111 Anig11184	K00344	NADPH2:quinone reductase	1.6.5.5 2.1.1.-	An15g02130	2622	-	2.1.1.- methyltransferases.	strong similarity to lovastatin diketide synthase lovF - Aspergillus terreus
An15g02140	Anig03770	K00287	dihydrofolate reductase	1.5.1.3	An15g02140	247	-		weak similarity to dihydrofolate reductase dfr1p - Schizosaccharomyces pombe
An15g02180	Anig02707	K00480	salicylate hydroxylase	1.14.13.1 1.-.-.-	An15g02180	425	-	1.-.-.- oxidoreductases.	similarity to salicylate hydroxylase nahW - Pseudomonas stutzeri
An15g02290	Anig00379 Anig07236		thimet oligopeptidase	3.4.24.15	An15g02290	702	cytoplasm	3.4.24.15 thimet oligopeptidase	strong similarity to cytoplasmic metalloproteinase mepB - Aspergillus fumigatus
An15g02460	Anig11809	K00837	transaminases (aminotransferases).	2.6.1.-	An15g02460	529	-	2.6.1.- transaminases (aminotransferases).	similarity to aromatic aminotransferase I Aro8 - Saccharomyces cerevisiae
An15g02820	XXX	K01965 K01106	propionyl-CoA carboxylase alpha chain inositol-1,4,5-trisphosphate 5-phosphatase	6.4.1.1 6.4.1.3 3.1.3.56	An15g02820	650	-	6.4.1.1 pyruvate carboxylase.	strong similarity to pyruvate carboxylase pcb - Homo sapiens
An15g02870	Anig11221		myosin ATPase	3.6.4.1	An15g02870	634	-		similarity to Kaposis sarcoma-associated herpesvirus glycoprotein M - Herpesvirus 8
An15g02930	Anig01452	K01516	nucleoside-triphosphatase	3.6.1.15	An15g02930	1490	-		strong similarity to ABC transporter CDR4 - Candida albicans
An15g03280	Anig03981		phosphotransferases with an alcohol group as acceptor.	2.7.1.-	An15g03280	997	-	2.7.1.- phosphotransferases with an alcohol group as acceptor.	strong similarity to protein kinase RAD53 from patent US5674996-A - Saccharomyces cerevisiae
An15g03530	Anig07519		phosphodiesterase i.	3.1.4.1	An15g03530	700	-	3.1.4.1 phosphodiesterase i.	strong similarity to plasma cell membrane glycoprotein PC-1 - Homo sapiens
An15g03750	Anig02651		metalloendopeptidases.	3.4.24.-	An15g03750	541	-	3.4.24.- metalloendopeptidases.	similarity to adhesion protease from patent WO0109293-A - Homo sapiens
An15g03760	Anig02649				An15g03760	376	-		weak similarity to hypothetical protein CAD21317.1 - Neurospora crassa
An15g03770	Anig01488	K00635	diacylglycerol O-acyltransferase	2.3.1.20	An15g03770	294	-	2.3.1.20 diacylglycerol o-acyltransferase.	strong similarity to diacylglycerol acyl transferase MR1 from patent WO200001713-A2 - Mortierella ramanniana
An15g03990	Anig07588	K00493 K07413	unspecific monooxygenase cytochrome P450, family 2, subfamily C	1.14.14.1 1.14.-.-	An15g03990	515	-	1.14.-.- oxidoreductases acting on paired donors with incorporation of molecular oxygen.	strong similarity to O-methylsterigmatocystin oxidoreductase ord1 - Aspergillus flavus
An15g04140	Anig03513 Anig02436 Anig06674 Anig06880	K00344	NADPH2:quinone reductase	1.3.1.9 1.6.5.5	An15g04140	2565	-	1.3.1.9 enoyl-[acyl-carrier protein] reductase (nadh).	strong similarity to polyketide synthase PKS1 - Cochliobolus heterostrophus
An15g04150	Anig00472		oxidoreductases.	1.-.-.-	An15g04150	293	-	1.-.-.- oxidoreductases.	strong similarity to oxidoreductase involved in actinorhodin production encoded by Orf11 - Streptomyces lividans
An15g04160	XXX		exodeoxyribonuclease I	3.1.11.1	An15g04160	298	-		strong similarity to exodeoxyribonuclease I sbc - Escherichia coli [putative cloning artefact]
An15g04180	Anig09435	K00493	unspecific monooxygenase	1.14.14.1	An15g04180	436	-		strong similarity to hypothetical cytochrome P450 related protein B13N20.260 - Neurospora crassa
An15g04350	Anig08704	K01560	2-haloacid dehalogenase	3.8.1.2 1.-.-.-	An15g04350	463	-	1.-.-.- oxidoreductases.	strong similarity to hypothetical oxidoreductase encoded by mll6520 - Mesorhizobium loti
An15g04360	Anig09521		2-haloacid dehalogenase.	3.8.1.2	An15g04360	246	-	3.8.1.2 2-haloacid dehalogenase.	similarity to haloacid dehalogenase dhlB - Xanthobacter autotrophicus
An15g04380	Anig09519	K00493	unspecific monooxygenase	1.14.14.1	An15g04380	546	endoplasmatic reticulum		strong similarity to phenylacetate 2-hydroxylase phacA - Aspergillus nidulans
An15g04390	Anig09518		oxidoreductases with nad(+) or nadp(+) as acceptor.	1.1.1.-	An15g04390	285	-	1.1.1.- oxidoreductases with nad(+) or nadp(+) as acceptor.	strong similarity to 7-alpha-hydroxysteroid dehydrogenase gene hdhA - Escherichia coli
An15g04450	Anig12711				An15g04450	110	-		hypothetical protein
An15g04470	Anig01583			3.6.5.1	An15g04470	815	-		similarity to protein from patent EP1033405-A2 - Arabidopsis thaliana
An15g04530	Anig08066 Anig12807	K05989		3.2.1.40	An15g04530	408	-		weak similarity to rhamnosidase B precursor rhaB - Aspergillus aculeatus
An15g04570	Anig12740	K01179	endoglucanase	3.2.1.4 3.2.1.-	An15g04570	340	extracellular/secretion proteins	3.2.1.- glycosidases - hydrolysing o-glycosyl compounds.	strong similarity to endoglucanase IV - Trichoderma reesei
An15g04620	Anig03761	K01710	dTDP-glucose 4,6-dehydratase	4.2.1.46	An15g04620	350	-		similarity to dTDP-glucose-4,6-dehydratase rmlB - Streptococcus mutans
An15g04760	Anig12162		glucan endo-1,3-alpha-glucosidase.	3.2.1.59	An15g04760	542	-	3.2.1.59 glucan endo-1,3-alpha-glucosidase.	similarity to mutanase mutA - Penicillium purporogenum
An15g04900	Anig11329	K01179	endoglucanase	3.2.1.4	An15g04900	412	-	3.2.1.4 cellulase.	strong similarity to endoglucanase IV egl4 - Trichoderma reesei
An15g05070	Anig00557	K00493	unspecific monooxygenase	1.14.14.1 1.14.-.-	An15g05070	573	-	1.14.-.- oxidoreductases acting on paired donors with incorporation of molecular oxygen.	similarity to cytochrome P-450 protein Cyp3a-13 - Mus musculus
An15g05200	Anig09054	K00545	catechol O-methyltransferase	2.1.1.6 2.1.1.-	An15g05200	244	-	2.1.1.- methyltransferases.	weak similarity to O-methyltransferase MdmC - Streptomyces mycarofaciens
An15g05220	Anig09055	K00287	dihydrofolate reductase	1.5.1.3	An15g05220	219	-	1.5.1.3 dihydrofolate reductase.	similarity to dihydrofolate reductase dfr1p - Schizosaccharomyces pombe
An15g05270	Anig04862		carboxylesterase.	3.1.1.1	An15g05270	681	-	3.1.1.1 carboxylesterase.	strong similarity to carboxylesterase precursor protein ES-4 - Rattus norvegicus
An15g05280	Anig02123 Anig01977			3.1.1.73	An15g05280	545	-		strong similarity to penicillin V amidohydrolase PVA from patent US5516679-A - Fusarium oxysporum
An15g05330	Anig00207	K01613	phosphatidylserine decarboxylase	4.1.1.65	An15g05330	279	-		hypothetical protein
An15g05370	Anig05519	K01184	polygalacturonase	3.2.1.15	An15g05370	362	-	3.2.1.15 polygalacturonase.	polygalacturonase pgaII - Aspergillus niger
An15g05390	Anig05517	K01931		6.3.2.19	An15g05390	204	-		hypothetical protein
An15g05530	Anig13636	K07552	bicyclomycin resistance protein		An15g05530	535	-		strong similarity to fluconazole resistance protein FLU1 - Candida albicans
An15g05600	XXX				An15g05600	68	-		weak similarity to indole-3-glycerol phosphate synthase - Staphylococcus aureus
An15g05630	Anig01881 Anig01998			3.6.5.1	An15g05630	1707	-		similarity to vegetative heterokaryon incompatibility factor het-e1 - Podospora anserina
An15g05670	Anig08964	K07222	putative flavoprotein involved in K+ transport	1.14.13.8	An15g05670	627	-	1.14.13.8 dimethylaniline monooxygenase (n-oxide forming).	strong similarity to flavin-containing monooxygenase 1C1 - Oryctolagus cuniculus
An15g06590	XXX				An15g06590	89	-		weak similarity to hypothetical mitochondrial H+-transporting ATP synthase protein 6 homolog MURF4 - Leishmania tarentolae
An15g06680	Anig00409	K01885	glutamyl-tRNA synthetase	6.1.1.17	An15g06680	611	mitochondrium	6.1.1.17 glutamate--trna ligase.	strong similarity to mitochondrial glutamate--tRNA ligase Mse1 - Saccharomyces cerevisiae
An15g06750	Anig07346	K00870	protein kinase	2.7.1.37 2.7.1.112	An15g06750	1136	-		similarity to ankyrin Ank2 - Homo sapiens
An15g06970	Anig04531		sterigmatocystin 7-o-methyltransferase.	2.1.1.110	An15g06970	386	-	2.1.1.110 sterigmatocystin 7-o-methyltransferase.	strong similarity to methyltransferase B omtB - Aspergillus parasiticus
An15g07000	Anig05840	K01078	acid phosphatase	3.1.3.2 3.1.3.8	An15g07000	547	extracellular/secretion proteins	3.1.3.8 3-phytase	strong similarity to phytase phyA - Aspergillus fumigatus
An15g07030	Anig00077	K00804	geranylgeranyl pyrophosphate synthetase	2.5.1.29	An15g07030	292	-	2.5.1.29 farnesyltranstransferase.	strong similarity to geranylgeranyl diphosphate synthase GGPS1 - Homo sapiens
An15g07040	Anig01263	K01115	phospholipase D	3.1.4.4	An15g07040	1214	-	3.1.4.4 phospholipase d.	strong similarity to phospholipase D Spo14 - Saccharomyces cerevisiae
An15g07250	Anig08153	K06867			An15g07250	710	-		similarity to ankyrin B - Homo sapiens
An15g07340	Anig08580	K04102	4,5-dihydroxyphthalate decarboxylase	4.1.1.55	An15g07340	337	-	4.1.1.55 4,5-dihydroxyphthalate decarboxylase.	strong similarity to 4,5-dihydroxyphthalate decarboxylase ophC - Burkholderia cepacia
An15g07490	Anig03823	K00478	oxidoreductases acting on paired donors with incorporation of molecular oxygen.	1.14.11.- 1.14.-.-	An15g07490	311	-	1.14.-.- oxidoreductases acting on paired donors with incorporation of molecular oxygen.	strong similarity to 2,4-dichlorophenoxyacetate monooxygenase tfdA - Alcaligenes eutrophus
An15g07720	Anig07963	K03417	methylisocitrate lyase	4.1.3.30 5.4.2.-	An15g07720	300	cytoplasm	5.4.2.- phosphotransferases (phosphomutases).	strong similarity to carboxyphosphonoenolpyruvate mutase - Streptomyces hygroscopicus
An15g07800	Anig10409	K01176	alpha-amylase	3.2.1.1	An15g07800	567	-	3.2.1.1 alpha-amylase.	strong similarity to precursor of alpha-amylase A - Aspergillus niger
An15g07810	Anig00193 Anig00949	K01176	alpha-amylase	3.2.1.1	An15g07810	2388	-		strong similarity to hypothetical cell wall alpha-glucan synthase ags1p - Schizosaccharomyces pombe
An15g07870	Anig13582	K00001	alcohol dehydrogenase	1.1.1.1	An15g07870	370	-		strong similarity to alcohol dehydrogenase adhT - Bacillus stearothermophilus
An15g07910	Anig10598				An15g07910	1880	-		strong similarity to cyclic peptide AM-toxin synthase AMT - Alternaria alternata
An16g00010	Anig07098	K01057	6-phosphogluconolactonase	3.1.1.31 1.1.1.1	An16g00010	383	-	1.1.1.1 alcohol dehydrogenase.	similarity to alcohol dehydrogenase orfB from patent WO9807867-A2 - Lactococcus lactis
An16g00030	Anig07722	K03927	carboxylesterase type B	3.1.1.1 3.1.-.-	An16g00030	543	plasma membrane	3.1.-.- hydrolases acting on ester bonds.	strong similarity to cholinesterase 2 ChE2 - Branchiostoma floridae
An16g00060	Anig00398	K01181	endo-1,4-beta-xylanase	3.2.1.8	An16g00060	312	-		similarity to esterase mesA - Pasteurella multocida
An16g00200	Anig13643		trans-1,2-dihydrobenzene-1,2-diol dehydrogenase.	1.3.1.20	An16g00200	401	-	1.3.1.20 trans-1,2-dihydrobenzene-1,2-diol dehydrogenase.	strong similarity to dimeric dihydrodiol dehydrogenase SUS2DD - Sus scrofa
An16g00390	Anig12522	K00480	salicylate hydroxylase	1.14.13.1	An16g00390	390	-	1.14.13.1 salicylate 1-monooxygenase.	strong similarity to salicylate hydroxylase nahW - Pseudomonas stutzeri
An16g00400	Anig12523	K00001	alcohol dehydrogenase	1.1.1.1	An16g00400	368	-	1.1.1.1 alcohol dehydrogenase.	strong similarity to alcohol dehydrogenase 3 ADH3 - Candida sphaerica
An16g00410	Anig12524	K00344	NADPH2:quinone reductase	1.6.5.5	An16g00410	336	-		strong similarity to human oxidoreductase protein HORP-4 from patent WO200000622-A2 - Homo sapiens
An16g00450	Anig05137	K03392	aminocarboxymuconate-semialdehyde decarboxylase	4.1.1.45 3.1.1.57	An16g00450	299	-	3.1.1.57 2-pyrone-4,6-dicarboxylate lactonase.	similarity to 2-pyrone-4,6-dicarboxylic acid hydrolase LigI - Sphingomonas paucimobilis
An16g00460	Anig05136	K03762	proline/betaine transporter		An16g00460	482	-		strong similarity to carboxylic acid transport protein Jen1 - Saccharomyces cerevisiae
An16g00550	Anig11448	K01502	aliphatic nitrilase	3.5.5.7 3.5.5.1	An16g00550	337	-	3.5.5.1 nitrilase.	strong similarity to nitrilase - Rhodococcus rhodochrous
An16g00630	Anig12656		chloride peroxidase.	1.11.-.- 1.11.1.10	An16g00630	214	-	1.11.1.10 chloride peroxidase.	similarity to chloride peroxidase precursor CPO - Leptoxyphium fumago
An16g00640	XXX				An16g00640	97	-		weak similarity to cyclin dependent kinase inhibitor CDKN2A - Homo sapiens
An16g00990	Anig13005		2'-hydroxyisoflavone reductase.	1.3.1.45	An16g00990	300	cytoplasm	1.3.1.45 2'-hydroxyisoflavone reductase.	similarity to 2-hydroxyisoflavone reductase IRL - Zea mays
An16g01090	Anig04353	K01253	epoxide hydrolase	3.3.2.3	An16g01090	404	endosome	3.3.2.3 epoxide hydrolase.	strong similarity to epoxide hydrolase - Rattus norvegicus
An16g01190	Anig07458	K00675 K00622	N-hydroxyarylamine O-acetyltransferase arylamine N-acetyltransferase	2.3.1.118 2.3.1.5	An16g01190	315	-	2.3.1.5 arylamine n-acetyltransferase.	strong similarity to arylamine N-acetyltransferase NAT1 - Homo sapiens
An16g01280	Anig03899 Anig04871	K00493	unspecific monooxygenase	1.14.14.1 1.14.13.1	An16g01280	437	-	1.14.13.1 salicylate 1-monooxygenase.	strong similarity to salicylate hydroxylase nahG - Pseudomonas putida
An16g01500	Anig02197				An16g01500	762	nucleus		strong similarity to nucleolar protein Nop2 - Saccharomyces cerevisiae
An16g01670	Anig12974	K00787	dimethylallyltranstransferase	2.5.1.1 2.5.1.10	An16g01670	349	-	2.5.1.1 dimethylallyltransferase.	strong similarity to farnesyl-pyrophosphate synthase FPPS - Gibberella fujikuroi
An16g01680	Anig12973	K00799	glutathione S-transferase	2.5.1.18	An16g01680	383	-	2.5.1.18 glutathione transferase.	strong similarity to gluthathione S-transferase III GST3 - Zea mays
An16g01700	Anig07788	K05351	D-xylulose reductase	1.1.1.9 1.1.1.14	An16g01700	159	-	1.1.1.14 l-iditol 2-dehydrogenase.	similarity to L-iditol 2-dehydrogenase (sorbitol dehydrogenase) tms1p - Schizosaccharomyces pombe
An16g01720	Anig03927	K00100	aldehyde reductase.	1.1.1.- 1.1.1.21	An16g01720	345	-	1.1.1.21 aldehyde reductase.	strong similarity to aldehyde reductase ALR1 - Sus scrofa
An16g01840	Anig05114	K01463		3.5.1.-	An16g01840	744	nucleus		strong similarity to histone deacetylase A Hda1 - Saccharomyces cerevisiae
An16g01880	Anig02852	K01066 K01046	esterase / lipase triacylglycerol lipase	3.1.1.- 3.1.1.3	An16g01880	297	-	3.1.1.3 triacylglycerol lipase.	strong similarity to lysophospholipase - Aspergillus foetidus
An16g02000	Anig04193		4-aminobutyrate aminotransferase.	2.6.1.19	An16g02000	501	-	2.6.1.19 4-aminobutyrate aminotransferase.	strong similarity to GABA permease gabA - Aspergillus nidulans
An16g02020	Anig08009	K05909	oxidoreductases with oxygen as acceptor.	1.10.3.2 1.10.3.-	An16g02020	658	-	1.10.3.- oxidoreductases with oxygen as acceptor.	strong similarity to dihydrogeodin oxidase DHGO - Aspergillus terreus [putative sequencing error]
An16g02180	XXX		oxidoreductases.	1.-.-.-	An16g02180	330	-	1.-.-.- oxidoreductases.	strong similarity to hypothetical short chain dehydrogenase SPCC736.13 - Schizosaccharomyces pombe
An16g02360	Anig10273 Anig11808	K05275	pyridoxine 4-dehydrogenase	1.1.1.65	An16g02360	329	-	1.1.1.65 pyridoxine 4-dehydrogenase.	strong similarity to pyridoxine 4-dehydrogenase PLR - Schizosaccharomyces pombe
An16g02370	Anig10274	K00079	carbonyl reductase (NADPH)	1.1.1.184 1.-.-.-	An16g02370	244	-	1.-.-.- oxidoreductases.	strong similarity to sequence 37 from patent WO0116303 - Saccharopolyspora spinosa [putative sequencing error]
An16g02750	Anig10335		transferases transferring alkyl or aryl groups, other than methyl groups.	2.5.-.-	An16g02750	292	-	2.5.-.- transferases transferring alkyl or aryl groups, other than methyl groups.	similarity to prenyltransferase designated ATPT3 from patent WO200063391-A2 - Arabidopsis sp.
An16g02880	Anig13471		carboxy-lyases.	4.1.1.-	An16g02880	226	-	4.1.1.- carboxy-lyases.	similarity to lysine decarboxylase ECORLD - Eikenella corrodens
An16g03300	Anig00597				An16g03300	521	-		strong similarity to GABA permease Uga4 - Saccharomyces cerevisiae
An16g03700	Anig02991	K01114	phospholipase C	3.1.1.5 3.1.4.3	An16g03700	467	-	3.1.1.5 lysophospholipase.	strong similarity to phospholipase B from patent US6146869-A - Aspergillus oryzae
An16g03930	XXX				An16g03930	111	-		weak similarity to hypothetical uridylate kinase from chromosome III BAC T22K18 - Arabidopsis thaliana
An16g04190	XXX				An16g04190	218	-		weak similarity to retinitis pigmentosa GTPase regulator protein AAG00552.1 - Mus musculus
An16g04450	XXX		in phosphorus-containing anhydrides	3.6.1.-	An16g04450	68	-	3.6.1.- in phosphorus-containing anhydrides	similarity to protein fragment SEQ ID NO:40331 from patent EP1033405-A2 - Zea mays
An16g04830	Anig13573		acid--thiol ligases.	6.2.1.-	An16g04830	567	-	6.2.1.- acid--thiol ligases.	strong similarity to phenylacetyl-CoA ligase pclA from patent WO9702349-A1 - Penicillium chrysogenum
An16g04930	Anig03636	K02943	large subunit ribosomal protein LP2		An16g04930	110	cytoplasm		strong similarity to cytoplasmic acidic ribosomal protein P2 - Aspergillus fumigatus
An16g05910	Anig13900	K00489	cytochrome P450, family 7, subfamily A (cholesterol	1.14.13.17	An16g05910	499	-	1.14.13.17 cholesterol 7-alpha-monooxygenase.	strong similarity to cholesterol 7alpha-hydroxylase CYP7 - Sus scrofa
An16g05940	Anig13905	K00517	oxidoreductases acting on paired donors with incorporation of molecular oxygen.	1.14.-.-	An16g05940	576	-	1.14.-.- oxidoreductases acting on paired donors with incorporation of molecular oxygen.	strong similarity to cytochrome P450 monooxygenase stcS - Aspergillus nidulans
An16g05960	Anig13906		3-oxoadipate enol-lactonase	3.1.1.24	An16g05960	348	-		similarity to hydrolase YGJL from patent WO9927081-A2 - Bacillus subtilis
An16g06070	Anig00752	K01259	proline iminopeptidase	3.4.11.5	An16g06070	305	-	3.4.11.5 prolyl aminopeptidase.	strong similarity to prolyl aminopeptidase PIP - Bacillus coagulans
An16g06120	Anig09985	K01210	glucan 1,3-beta-glucosidase	3.2.1.58	An16g06120	534	plasma membrane		strong similarity to glycosylphosphatidylinositol-anchored beta(1-3)glucanosyltransferase gel3 - Aspergillus fumigatus
An16g06210	Anig09622	K01502	aliphatic nitrilase	3.5.5.7 3.5.5.1	An16g06210	344	-	3.5.5.1 nitrilase.	strong similarity to nitrilase - Alcaligenes faecalis
An16g06240	Anig02001	K00001	alcohol dehydrogenase	1.1.1.1	An16g06240	344	-	1.1.1.1 alcohol dehydrogenase.	similarity to alcohol dehydrogenase PsADH1 - Pichia stipitis
An16g06260	XXX		serine endopeptidases.	3.4.21.-	An16g06260	467	-	3.4.21.- serine endopeptidases.	weak similarity to alkaline serine protease ispQ - Bacillus sp.
An16g06270	Anig03206	K00120	oxidoreductases acting on the ch-oh group of donors.	1.1.-.-	An16g06270	245	-	1.1.-.- oxidoreductases acting on the ch-oh group of donors.	similarity to versicolorin reductase verA - Aspergillus nidulans
An16g06360	Anig10339		methyltransferases.	2.1.1.-	An16g06360	483	-	2.1.1.- methyltransferases.	strong similarity to O-methyltransferase omtB - Aspergillus flavus
An16g06380	Anig08329		protein kinase.	2.7.1.37	An16g06380	250	-	2.7.1.37 protein kinase.	similarity to SR-family splicing factor specific serine/threonine kinase SRPK1 - Homo sapiens
An16g06390	Anig02191				An16g06390	898	-		strong similarity to hypothetical protein SPAC2C4.17c - Schizosaccharomyces pombe
An16g06470	Anig02022		acylglycerone-phosphate reductase.	1.1.1.101	An16g06470	252	-	1.1.1.101 acylglycerone-phosphate reductase.	similarity to 1-acyldihydroxyacetone-phosphate reductase Ayr1 - Saccharomyces cerevisiae
An16g06560	Anig08522	K01262	X-Pro aminopeptidase	3.4.11.9	An16g06560	567	-		similarity to glutaryl 7-ACA acylase - Bacillus laterosporus
An16g06590	Anig01463	K01224	arabinogalactan endo-1,4-beta-galactosidase	3.2.1.89	An16g06590	396	extracellular/secretion proteins	3.2.1.89 arabinogalactan endo-1,4-beta-galactosidase.	strong similarity to beta-1,4-galactanase - Aspergillus aculeatus [putative pseudogene]
An16g06710	Anig07911	K00870	protein kinase	2.7.1.37	An16g06710	1252	cytoskeleton		similarity to ankyrin 1 - Mus musculus
An16g06720	Anig00497 Anig00551 Anig09856 Anig12196		acid--amino-acid ligases (peptide synthases).	6.3.2.-	An16g06720	7035	-	6.3.2.- acid--amino-acid ligases (peptide synthases).	strong similarity to HC-toxin peptide synthase HTS - Cochliobolus carbonum
An16g06740	Anig10390	K01516	nucleoside-triphosphatase	3.6.1.15	An16g06740	1273	-		strong similarity to cadmium resistance protein Ycf1 - Saccharomyces cerevisiae [truncated ORF]
An16g06750	XXX		d-stereospecific aminopeptidase.	3.4.11.19	An16g06750	547	-	3.4.11.19 d-stereospecific aminopeptidase.	similarity to D-stereospecific aminopeptidase - Ochrobactrum anthropi
An16g06990	Anig00400	K01184	polygalacturonase	3.2.1.15	An16g06990	370	extracellular/secretion proteins	3.2.1.15 polygalacturonase.	endo-polygalacturonase A pgaA - Aspergillus niger [putative frameshift]
An16g07170	Anig12728		acyltransferases.	2.3.1.-	An16g07170	572	-	2.3.1.- acyltransferases.	similarity to polyketide synthase FUM5 - Gibberella moniliformis [putative frameshift]
An16g07710	Anig01193	K01262	X-Pro aminopeptidase	3.4.11.9 3.1.1.1	An16g07710	598	-	3.1.1.1 carboxylesterase.	similarity to cocaine esterase cocE - Rhodococcus sp.
An16g08060	Anig07302 Anig04333 Anig07303	K00493	unspecific monooxygenase	1.14.13.12 1.14.14.1	An16g08060	507	-	1.14.13.12 benzoate 4-monooxygenase.	strong similarity to isobutene-forming enzyme and benzoate 4-hydroxylase P450rm - Rhodotorula minuta
An16g08070	Anig04332		carboxylic ester hydrolases.	3.1.1.-	An16g08070	508	-	3.1.1.- carboxylic ester hydrolases.	strong similarity to fumonisin esterase from patent WO9606175-A2 - Exophiala spinifera
An16g08610	Anig07654		acyltransferases.	2.3.1.-	An16g08610	459	-	2.3.1.- acyltransferases.	similarity to trichothecene 3-O-acetyltransferase TRI101 - Fusarium sporotrichioides
An16g08760	Anig00232	K00960	DNA-directed RNA polymerase	2.7.7.6	An16g08760	1310	-		similarity to zinc metalloprotease ZmpB from patent WO9964610-A1 - Streptococcus pneumoniae
An17g00390	Anig09629	K05994	bacterial leucyl aminopeptidase	3.4.11.10 3.4.11.-	An17g00390	439	-	3.4.11.- aminopeptidases.	strong similarity to aminopeptidase from patent WO9628542-A1 - Aspergillus oryzae
An17g00420	Anig08791	K06047		6.3.2.25	An17g00420	293	-		strong similarity to hypothetical protein YBR094w - Saccharomyces cerevisiae
An17g00430	Anig00145		DNA-directed RNA polymerase	2.7.7.6	An17g00430	833	-		similarity to hypothetical protein EAA71271.1 - Gibberella zeae
An17g00440	Anig05352	K00493	unspecific monooxygenase	1.14.14.1 1.14.-.-	An17g00440	511	-	1.14.-.- oxidoreductases acting on paired donors with incorporation of molecular oxygen.	strong similarity to cytochrome P450 monooxygenase avnA - Aspergillus parasiticus
An17g00450	Anig05349		trichodiene synthase.	4.2.3.6 4.1.99.6	An17g00450	319	-	4.1.99.6 trichodiene synthase.	similarity to trichodiene synthase tri5 from patent US6180366-B1 - Fusarium poae
An17g00470	Anig06234	K04739	cAMP-dependent protein kinase regulator	2.7.1.37	An17g00470	417	-	2.7.1.37 protein kinase.	strong similarity to cAMP dependent protein kinase regulatory subunit pkaR - Aspergillus niger
An17g00520	Anig08452	K05349	beta-glucosidase	3.2.1.21	An17g00520	818	-	3.2.1.21 beta-glucosidase.	strong similarity to beta-glucosidase precursor BGLUC - Kluyveromyces marxianus
An17g01230	XXX				An17g01230	236	-		weak similarity to polyketide synthase module 7 encoded by nidA5 - Streptomyces caelestis
An17g01490	Anig03141				An17g01490	1697	-		strong similarity to DNA helicase Ino80 - Saccharomyces cerevisiae
An17g01865	Anig03810	K00870	protein kinase	2.7.1.123 2.7.1.37	An17g01865	625	-	2.7.1.123 ca2+/calmodulin-dependent protein kinase	strong similarity to calcium/calmodulin dependent protein kinase cmkC - Aspergillus nidulans
An17g01925	Anig05126	K00870	protein kinase	2.7.1.- 2.7.1.37	An17g01925	522	-	2.7.1.- phosphotransferases with an alcohol group as acceptor.	strong similarity to serine/threonine-specific protein kinase Hal4 - Saccharomyces cerevisiae
An18g00010	Anig08122	K00540	ribitol 2-dehydrogenase.	1.-.-.- 1.1.1.56	An18g00010	222	-	1.1.1.56 ribitol 2-dehydrogenase.	similarity to ribitol 2-dehydrogenase RDH - Klebsiella aerogenes
An18g00210	Anig01340				An18g00210	354	-		similarity to transposase Tan1 - Aspergillus niger
An18g00260	Anig06571	K00493	unspecific monooxygenase	1.14.14.1 1.14.-.-	An18g00260	513	-	1.14.-.- oxidoreductases acting on paired donors with incorporation of molecular oxygen.	strong similarity to cytochrome P450 monooxygenase avnA - Aspergillus parasiticus
An18g00290	Anig01241		3-oxoacyl-[acyl-carrier protein] reductase.	1.1.1.100	An18g00290	309	-	1.1.1.100 3-oxoacyl-[acyl-carrier protein] reductase.	similarity to 3-ketoacyl-(acyl-carrier-protein) reductase fabG - Escherichia coli
An18g00510	Anig01258	K00309	(r)-6-hydroxynicotine oxidase.	1.5.3.- 1.5.3.6	An18g00510	470	-	1.5.3.6 (r)-6-hydroxynicotine oxidase.	similarity to 6-hydroxy-d-nicotine oxidase 6-HDNO - Arthrobacter oxidans
An18g00530	Anig13687		oxidoreductases.	1.-.-.-	An18g00530	637	-	1.-.-.- oxidoreductases.	strong similarity to versicolorin B synthase vbs - Aspergillus parasiticus
An18g00760	Anig12825	K00774	NAD ADP-ribosyltransferase	2.4.2.30	An18g00760	106	-		weak similarity to TRF1-interacting ankyrin-related ADP-ribose polymerase tankyrase - Homo sapiens
An18g00870	Anig12819	K03392	aminocarboxymuconate-semialdehyde decarboxylase	4.1.1.45 4.1.1.46	An18g00870	351	-	4.1.1.46 o-pyrocatechuate decarboxylase.	similarity to O-pyrocatechuate decarboxylase - Aspergillus niger
An18g00880	Anig12818	K00287	dihydrofolate reductase	1.5.1.3	An18g00880	257	-	1.5.1.3 dihydrofolate reductase.	similarity to dihydrofolate reductase dfr1p - Schizosaccharomyces pombe
An18g00940	Anig10891	K00119	sorbose dehydrogenase.	1.1.99.- 1.1.99.12	An18g00940	428	-	1.1.99.12 sorbose dehydrogenase.	strong similarity to FAD dependent L-sorbose dehydrogenase SDH - Gluconobacter oxydans
An18g01090	Anig08080	K01048	lysophospholipase	3.1.1.5	An18g01090	620	extracellular/secretion proteins	3.1.1.5 lysophospholipase.	strong similarity to lysophospholipase from patent WO0127251-A - Aspergillus oryzae
An18g01200	Anig03084	K00493 K07413 K07412	unspecific monooxygenase cytochrome P450, family 2, subfamily C cytochrome P450, family 2, subfamily B	1.14.14.1 1.14.-.-	An18g01200	527	-	1.14.-.- oxidoreductases acting on paired donors with incorporation of molecular oxygen.	strong similarity to O-methylsterigmatocystin oxidoreductase ord1 - Aspergillus flavus
An18g01210	Anig05315	K00870	protein kinase	2.7.1.37 2.7.1.112	An18g01210	452	nucleus		similarity to SR-protein-specific kinase SRPK2 - Mus musculus
An18g01320	Anig04196	K06002	barrierpepsin.	3.4.23.1 3.4.23.35	An18g01320	456	extracellular/secretion proteins	3.4.23.35 barrierpepsin.	strong similarity to extracellular protease precursor Bar1 - Saccharomyces cerevisiae
An18g01380	Anig03750 Anig09778	K01516	nucleoside-triphosphatase	3.6.1.15	An18g01380	1430	-		strong similarity to cadmium resistance protein Ycf1 - Saccharomyces cerevisiae [putative sequencing error]
An18g01430	Anig07242		alcohol dehydrogenase | cinnamyl-alcohol dehydrogenase | alcohol dehydrogenase (NADP)	1.1.1.1 1.1.1.195 1.1.1.2	An18g01430	353	-		strong similarity to thermostable alcohol dehydrogenase adhT - Bacillus stearothermophilus
An18g01450	Anig07531		acting on paired donors with incorporation of molecular oxygen.	1.14.-.-	An18g01450	163	-	1.14.-.- acting on paired donors with incorporation of molecular oxygen.	strong similarity to O-methylsterigmatocystin oxidoreductase ordA - Aspergillus parasiticus
An18g01460	Anig04242	K00059	3-oxoacyl-[acyl-carrier protein] reductase	1.1.1.100 1.-.-.-	An18g01460	262	-	1.-.-.- oxidoreductases.	strong similarity to cyclohexanol dehydrogenase chnA - Acinetobacter sp.
An18g01470	Anig04243		oxidoreductases acting on paired donors with incorporation of molecular oxygen.	1.14.-.-	An18g01470	471	-	1.14.-.- oxidoreductases acting on paired donors with incorporation of molecular oxygen.	strong similarity to monooxygenase moxY - Aspergillus parasiticus
An18g01540	Anig08368		acyltransferases.	2.3.1.-	An18g01540	469	-	2.3.1.- acyltransferases.	strong similarity to trichothecene 3-O-acetyltransferase TRI101 - Fusarium sporotrichioides
An18g01580	Anig05308	K01672	carbonic anhydrase	4.2.1.1	An18g01580	220	-	4.2.1.1 carbonate dehydratase.	strong similarity to carbonic anhydrase pca1 - Porphyridium purpureum
An18g01600	Anig09024	K00870	protein kinase	2.7.1.37 2.7.1.112	An18g01600	335	-	2.7.1.37 protein kinase.	strong similarity to serine/arginine-rich protein-specific kinase srpk2 - Mus musculus
An18g01780	Anig04838	K00357	dihydropteridine reductase	1.5.1.34	An18g01780	456	cytoplasm		strong similarity to flavohemoglobin hmp - Escherichia coli [putative frameshift]
An18g01800	Anig04839	K00870	protein kinase	2.7.1.37 2.7.1.-	An18g01800	279	-	2.7.1.- phosphotransferases with an alcohol group as acceptor.	similarity to cdc25C associated protein kinase c-tak1 - Homo sapiens
An18g01850	XXX				An18g01850	132	-		weak similarity to prostaglandin-endoperoxide synthase 2 - Rattus norvegicus
An18g01910	Anig03582			3.6.5.1	An18g01910	645	-		weak similarity to hypothetical protein CAD21096.1 - Neurospora crassa
An18g01920	Anig08816	K06867			An18g01920	467	-		similarity to ankyrin AAC37208.1 - Drosophila melanogaster
An18g02320	XXX		acyltransferases.	2.3.1.-	An18g02320	185	-	2.3.1.- acyltransferases.	similarity to 8-amino-7-oxononanoate synthase BioF - Erwinia herbicola
An18g02620 An18g02630	Anig03762 Anig04620		Subtilisin	3.4.21.62	An18g02620	929	-		hypothetical protein
An18g02680	Anig06102	K00517	acting on paired donors with incorporation of molecular oxygen.	1.14.-.-	An18g02680	493	-	1.14.-.- acting on paired donors with incorporation of molecular oxygen.	strong similarity to cytochrome P450 monooxygenase avnA - Aspergillus parasiticus
An18g02710	Anig01328 Anig05757	K04120	ent-copalyl diphosphate synthase	5.5.1.13 2.5.-.-	An18g02710	960	-	2.5.-.- transferases transferring alkyl or aryl groups, other than methyl groups.	strong similarity to ent-Kaurene synthase - Phaeosphaeria sp.
An18g02720	Anig05756	K00799	glutathione S-transferase	2.5.1.18	An18g02720	226	-	2.5.1.18 glutathione transferase	strong similarity to hypothetical glutathione S-transferase CAA19067.1 - Schizosaccharomyces pombe
An18g02740	Anig03999	K00493	unspecific monooxygenase	1.14.14.1	An18g02740	590	-	1.14.14.1 unspecific monooxygenase.	similarity to cytochrome P450 3A7 - Homo sapiens
An18g02980	Anig04830		endopeptidase la.	3.4.21.53	An18g02980	929	cytoplasm	3.4.21.53 endopeptidase la.	strong similarity to endopeptidase La 2 lonD - Myxococcus xanthus
An18g03210	Anig04705		nadph:quinone reductase.	1.6.5.5	An18g03210	358	-	1.6.5.5 nadph:quinone reductase.	strong similarity to quinone oxidoreductase P1 - Arabidopsis thaliana
An18g03290	Anig01866	K03456	protein phosphatase 2 (formerly 2A), regulatory subunit A	3.1.3.16	An18g03290	616	-	3.1.3.16 phosphoprotein phosphatase	strong similarity to regulator subunit of the protein phosphatase 2A PR65 - Xenopus laevis
An18g03400	XXX				An18g03400	233	-		weak similarity to hypothetical fatty acid alpha-oxidase PIOX - Oryza sativa
An18g03480	XXX	K00222	D14-sterol reductase	1.1.-.- 1.3.1.70	An18g03480	497	-	1.1.-.- oxidoreductases acting on the ch-oh group of donors.	strong similarity to sterol delta14,15-reductase erg-3 - Neurospora crassa
An18g03640	Anig06330				An18g03640	123	-		weak similarity to polymerase-associated nucleocapsid phosphoprotein - Parainfluenza virus type 1
An18g03740	Anig03489	K00924	phosphotransferases with an alcohol group as acceptor.	2.7.1.-	An18g03740	542	-	2.7.1.- phosphotransferases with an alcohol group as acceptor.	strong similarity to protein kinase of the MAP kinase kinase 2 Mkk2 - Saccharomyces cerevisiae
An18g03810	Anig00011	K02355	elongation factor EF-G	3.6.5.3	An18g03810	202	cytoplasm		strong similarity to cytoplasmic ribosomal protein of the large subunit L13a - Saccharomyces cerevisiae
An18g04160	XXX	K01687	dihydroxy-acid dehydratase	4.2.1.9	An18g04160	608	-	4.2.1.9 dihydroxy-acid dehydratase.	strong similarity to dihydroxy-acid dehydratase Ilv3 - Saccharomyces cerevisiae
An18g04330	Anig03325	K01684	galactonate dehydratase	4.2.1.6 5.5.-.-	An18g04330	383	-	5.5.-.- intramolecular lyases.	strong similarity to starvation-sensing protein rspA - Escherichia coli
An18g04630	XXX		tryptophan synthase	4.2.1.20	An18g04630	114	-		similarity to tryptophan synthase Trp5 - Saccharomyces cerevisiae
An18g04680	XXX				An18g04680	234	-		weak similarity to hypothetical nonstructural protein V - Newcastle disease virus
An18g04710	XXX				An18g04710	239	-		weak similarity to hypothetical retinitis pigmentosa GTPase regulator RPGR - Homo sapiens
An18g05500	Anig01588				An18g05500	762	-		strong similarity to mitochondrial ceramidase AAF86240.1 - Homo sapiens
An19g00230	Anig06964	K00505	tyrosinase	1.14.18.1	An19g00230	442	-	1.14.18.1 monophenol monooxygenase.	similarity to monophenol monooxygenase melC2 - Streptomyces antibioticus
XXX	Anig04725	K00142	aminoadipate-semialdehyde dehydrogenase	1.2.1.31	Anig04725	131			similar to gb|EAA62981.1 hypothetical protein AN2634.2 [Aspergillus nidulans FGSC A4] EC:1.2.1.31 Contig6302(1222..1629) AN05067U
XXX	Anig01224	K00260	glutamate dehydrogenase	1.4.1.2	Anig01224	298			similar to pir||A53164 glutamate dehydrogenase (EC 1.4.1.2) - Achlya klebsiana EC:1.4.1.2 Contig2560(8..901) AN01560S
XXX	Anig06488	K00276	copper amine oxidase	1.4.3.6	Anig06488	63			similar to gb|EAA58067.1 hypothetical protein AN6092.2 [Aspergillus nidulans FGSC A4] EC:1.4.3.6 Contig7478(2737..2925) AN06910S
XXX	Anig09368	K00653	histone acetyltransferase	2.3.1.48	Anig09368	80			similar to gb|EAA46722.1 hypothetical protein MG09943.4 [Magnaporthe grisea 70-15] EC:2.3.1.48 Contig8842(6654..6892) AN09755A
XXX	Anig01211	K00870	protein kinase	2.7.1.37 2.7.1.112	Anig01211	101			similar to gb|EAN91016.1 serine/threonine protein kinase, putative [Trypanosoma cruzi] EC:2.7.1.37 2.7.1.112 Contig2546(459..761) AN01314U
XXX	Anig09064	K00986	RNA-directed DNA polymerase	2.7.7.49	Anig09064	53			similar to gb|EAA47245.1 hypothetical protein (AF314096_2 (AF314096) polymerase [Magnaporthe grisea]) [Magnaporthe grisea 70-15] EC:2.7.7.49 Contig8716(3343..3185) AN09450A
XXX	Anig13665		rna-directed dna polymerase	2.7.7.49	Anig13665	79
XXX	Anig06527	K01044	carboxylesterase	3.1.1.1	Anig06527	208			similar to gb|EAA62101.1 hypothetical protein AN7521.2 [Aspergillus nidulans FGSC A4] EC:3.1.1.1 Contig7504(1641..1020) AN06925U
XXX	Anig12539	K01426	amidase	3.5.1.4	Anig12539	137			similar to gb|EAA57859.1 hypothetical protein AN6519.2 [Aspergillus nidulans FGSC A4] EC:3.5.1.4 Contig9788(7348..6938) AN12672A
XXX	Anig07897	K01516	nucleoside-triphosphatase	3.6.1.15	Anig07897	288			similar to gb|EAL89673.1 AAA family ATPase, putative [Aspergillus fumigatus Af293] EC:3.6.1.15 Contig8212(7094..6231) AN08269S
XXX	Anig04440	K01549	ATP synthase	3.6.3.14	Anig04440	65			similar to gb|EAA55854.1 hypothetical protein MG01505.4 [Magnaporthe grisea 70-15] EC:3.6.3.14 3.6.3.14 Contig6066(709..1074) AN04817S
XXX	Anig02429	K05608	2-methylisocitrate dehydratase	4.2.1.99	Anig02429	80			similar to gb|EAL93656.1 prpd protein [Aspergillus fumigatus Af293] EC:4.2.1.99 Contig4087(20..258) AN02789S
XXX	Anig06940	K01762	1-aminocyclopropane-1-carboxylate synthase	4.4.1.14	Anig06940	122			similar to gb|EAA64669.1 hypothetical protein AN2564.2 [Aspergillus nidulans FGSC A4] EC:4.4.1.14 Contig7721(1940..1575) AN07414A
XXX	Anig09817	K01785	aldose 1-epimerase	5.1.3.3	Anig09817	57			similar to gb|EAA68294.1 hypothetical protein FG10462.1 [Gibberella zeae PH-1] EC:5.1.3.3 Contig9003(3318..3488) AN10132S
XXX	Anig08328	K01909	long-chain-fatty-acid--[acyl-carrier-protein] ligase	6.2.1.20	Anig08328	106			similar to ref|XP_329450.1 hypothetical protein [Neurospora crassa] EC:6.2.1.20 Contig8404(2142..1824) AN08752A
XXX	Anig03820	K01931		6.3.2.19	Anig03820	84			similar to gb|AAB17267.1 RAG1 gene product EC:6.3.2.19 Contig5519(340..591) AN04201S
XXX	Anig09530	K01931		6.3.2.19	Anig09530	58			similar to gb|AAF59555.1 Hypothetical protein Y54E10BR.3 [Caenorhabditis elegans] EC:6.3.2.19 Contig8899(724..551) AN09880S
XXX	XXX				jgi|Aspni1|45672	187			similar to ref|ZP_00473927.1 Succinic semialdehyde dehydrogenase [Chromohalobacter salexigens DSM 3043] evalue: 0.00000003 identity: 47.05
XXX	Anig06698				jgi|Aspni1|191100	61			similar to gb|AAX11421.1 nonribosomal peptide synthetase 6 [Aspergillus fumigatus] evalue: 0.00000001 identity: 64.44
XXX	Anig07179				Anig00018	265			similar to dbj|BAC54731.1 putative transposase [Aspergillus oryzae] Contig0089(330..611)+Contig0156(18..530) dbj|BAC54731.1
XXX	Anig01039				Anig01039	72			similar to gb|EAL89620.1 phosphatidyl synthase [Aspergillus fumigatus Af293] Contig2286(234..19) AN01386A
XXX	Anig01802				Anig01803	150			similar to gb|EAL88663.1 DNA (apurinic or apyrimidinic site) lyase, endon uclease [Aspergillus fumigatus Af293] Contig3323(684..1133) AN02212A
XXX	Anig02568				Anig02568	50			similar to gb|EAL84785.1 proline permease [Aspergillus fumigatus Af293] Contig4248(171..22) AN02736U
XXX	Anig02905				Anig02905	104			similar to gb|EAL84925.1 NADP-dependent alcohol dehydrogenase [Aspergillus fumigatus Af293] Contig4638(978..1355) AN03277S
XXX	Anig11979				Anig03738	209			similar to gb|EAL84269.1 lignostilbene-alpha,beta-dioxygenase [Aspergillus fumigatus Af293] Contig5432(2979..3230)+Contig6262(2404..2030) gb|EAL84269.1
XXX	Anig04679				Anig04679	165			similar to gb|EAL84936.1 glycosyl transferase, group 2 family protein domain protein [Aspergillus fumigatus Af293] Contig6267(37..531) AN05077S
XXX	Anig05392				Anig05392	47			similar to gb|EAL90928.1 serine/threonine protein kinase, putative [Aspergillus fumigatus Af293] Contig6781(3855..3715) AN05919A
XXX	Anig07558				Anig07558	46			similar to gb|EAL89178.1 arsenate reductase (Arc2), putative [Aspergillus fumigatus Af293] Contig8045(856..719) AN07997A
XXX	Anig10217				Anig10217	130			similar to gb|EAL86207.1 feruloyl esterase, putative [Aspergillus fumigatus Af293] Contig9139(4302..3914) AN10565A
XXX	Anig11185				Anig11185	92			similar to gb|EAL86294.1 succinate-semialdehyde dehydrogenase [Aspergillus fumigatus Af293] Contig9446(5918..5643) AN11614U
XXX	Anig11302				Anig11302	81			similar to gb|EAL87982.1 zinc metallopeptidase, putative [Aspergillus fumigatus Af293] Contig9482(4218..3914) AN11530S
XXX	Anig11390				Anig11390	83			similar to gb|EAL92233.1 flavin containing amine oxidase, putative [Aspergillus fumigatus Af293] Contig9503(923..1170) AN11616A
XXX	Anig11917				Anig11917	109			similar to gb|EAL87257.1 sphingomyelin phosphodiesterase, putative [Aspergillus fumigatus Af293] Contig9640(3833..4158) AN12108A
XXX	Anig12429				Anig12429	77			similar to ref|ZP_00170356.1 COG1073: Hydrolases of the alpha/beta superfamily [Ralstonia eutropha JMP134] Contig9765(13824..14054) AN12580S
XXX	Anig13128				Anig13128	122			similar to gb|EAL87166.1 protein kinase, putative [Aspergillus fumigatus Af293] Contig9905(12171..12537) AN13209A
Note:
XXX means that the coresponding DNA sequences is present in the genome but not predicted as genes.
