# Supplementary material for: Metabolic peculiarities of Aspergillus niger disclosed by comparative metabolic genomics
Source: Genome Biol. 2007 Sep 4;8(9):R182. doi: 10.1186/gb-2007-8-9-r182 (PMC2375020; doi:10.1186/gb-2007-8-9-r182)
Supplement: Additional data file 14 — The reaction database used for reconstruction of the metabolic network. [file gb-2007-8-9-r182-S14.zip]

Archive with 1 entries (1 files):
- Additional data file 14 Supplementary file ReactionDB_20060217.xls
