# Supplementary material for: Metabolic peculiarities of Aspergillus niger disclosed by comparative metabolic genomics
Source: Genome Biol. 2007 Sep 4;8(9):R182. doi: 10.1186/gb-2007-8-9-r182 (PMC2375020; doi:10.1186/gb-2007-8-9-r182)
Supplement: Additional data file 14 — The reaction database used for reconstruction of the metabolic network. [file gb-2007-8-9-r182-S14.zip › Additional data file 14 Supplementary file ReactionDB_20060217.xls]

## Sheet: reaction
R00001		1	Polyphosphate + H2O = Oligophosphate	C00890 + C00001 = C02174	890	2174								3.6.1.10																													Polyphosphate polyphosphohydrolase
R00002		1	16 ATP + 16 H2O = 8 e- + 8 H+ + 16 Orthophosphate + 16 ADP	16 C00002 + 16 C00001 = 8 C05359 + 8 C00080 + 16 C00009 + 16 C00008	2	8								1.18.6.1																													Reduced ferredoxin:dinitrogen oxidoreductase (ATP-hydrolysing)
R00004		1	Pyrophosphate + H2O = 2 Orthophosphate	C00013 + C00001 = 2 C00009	13	9								3.6.1.1																													Pyrophosphate phosphohydrolase	KO: K01507 inorganic pyrophosphatase	PATH: rn00190 Oxidative phosphorylation
R00005		1	Urea-1-carboxylate + H2O = 2 CO2 + 2 NH3	C01010 + C00001 = 2 C00011 + 2 C00014	1010	11	1010	14						3.5.1.54																													Urea-1-carboxylate amidohydrolase	KO: K01457 allophanate hydrolase	PATH: rn00220 Urea cycle and metabolism of amino groups PATH: rn00791 Atrazine degradation PATH: rn00910 Nitrogen metabolism
R00006		1	2 Pyruvate = 2-Acetolactate + CO2	2 C00022 = C00900 + C00011	22	900								2.2.1.6																													2-Acetolactate pyruvate-lyase (carboxylating)	KO: K01651 acetolactate synthase	PATH: rn00770 Pantothenate and CoA biosynthesis
R00007		1	4-Hydroxy-4-methyl-2-oxoglutarate = 2 Pyruvate	C04184 = 2 C00022	4184	22								4.1.3.17																													4-Hydroxy-4-methyl-2-oxoglutarate pyruvate-lyase		PATH: rn00362 Benzoate degradation via hydroxylation
R00008		1	Parapyruvate = 2 Pyruvate	C06033 = 2 C00022	6033	22								4.1.3.17																													Parapyruvate pyruvate-lyase		PATH: rn00660 C5-Branched dibasic acid metabolism
R00009		0	2 H2O2 = Oxygen + 2 H2O	2 C00027 = C00007 + 2 C00001	27	7								1.11.1.6																													Hydorogen-peroxide:hydrogen-peroxide oxidoreductase
R00010		1	alpha,alpha-Trehalose + H2O = 2 D-Glucose	C01083 + C00001 = 2 C00031	1083	31								3.2.1.28																													alpha,alpha-Trehalose glucohydrolase	KO: K01194 alpha,alpha-trehalase	PATH: rn00500 Starch and sucrose metabolism
R00011		0	2 Manganese + 2 H2O = H2O2 + 2 Manganese + 2 H+	2 C00034 + 2 C00001 = C00027 + 2 C00034 + 2 C00080	1	27	1	80						1.11.1.13																													Mn(II):hydrogen-peroxide oxidoreductase
R00012		0	2 GTP = Pyrophosphate + P1,P4-Bis(5'-guanosyl) tetraphosphate	2 C00044 = C00013 + C01261	44	1261								2.7.7.45																													GTP:GTP guanylyltransferase
R00013		1	2 Glyoxylate = 2-Hydroxy-3-oxopropanoate + CO2	2 C00048 = C01146 + C00011	48	1146								4.1.1.47																													Glyoxylate carboxy-lyase (dimerizing)	KO: K01608 tartronate-semialdehyde synthase	PATH: rn00630 Glyoxylate and dicarboxylate metabolism
R00014		1	Thiamin diphosphate + Pyruvate = 2-(alpha-Hydroxyethyl)thiamine diphosphate + CO2	C00068 + C00022 = C05125 + C00011	22	5125								1.2.4.1	2.2.1.6																												2-(alpha-Hydroxyethyl)thiamine diphosphate pyruvate-lyase (carboxylating)	KO: K00160 pyruvate dehydrogenase KO: K01568 pyruvate decarboxylase KO: K01651 acetolactate synthase	PATH: rn00010 Glycolysis / Gluconeogenesis PATH: rn00290 Valine, leucine and isoleucine biosynthesis PATH: rn00650 Butanoate metabolism
R00015		0	2 Sucrose = D-Glucose + 1F-beta-D-Fructosylsucrose	2 C00089 = C00031 + C03661	89	31	89	3661						2.4.1.99																													Sucrose:sucrose 1F-beta-D-fructosyltransferase
R00016		0	2 D-Glucose 1-phosphate = D-Glucose + D-Glucose 1,6-bisphosphate	2 C00103 = C00031 + C00660	103	31	103	660						2.7.1.41																													D-Glucose-1-phosphate:D-glucose-1-phosphate 6-phosphotransferase
R00017		0	H2O2 + 2 Ferrocytochrome c = 2 Ferricytochrome c + 2 H2O	C00027 + 2 C00126 = 2 C00125 + 2 C00001	126	125								1.11.1.5																													Ferrocytochrome-c:hydrogen-peroxide oxidoreductase
R00018		1	2 Putrescine = Homospermidine + NH3	2 C00134 = C06366 + C00014	134	6366								2.5.1.44																													Putrescine:putrescine 4-aminobutyltransferase (ammonia-forming)	KO: K00808 homospermidine synthase	PATH: rn00960 Alkaloid biosynthesis II
R00019		1	2 Reduced ferredoxin + 2 H+ = Hydrogen + 2 Oxidized ferredoxin	2 C00138 + 2 C00080 = C00282 + 2 C00139	80	282								1.12.7.2																													Reduced ferredoxin:H+ oxidoreductase	KO: K00532 ferredoxin hydrogenase	PATH: rn00630 Glyoxylate and dicarboxylate metabolism PATH: rn00680 Methane metabolism
R00021		1	L-Glutamine + 2-Oxoglutarate + 2 Reduced ferredoxin = 2 L-Glutamate + 2 Oxidized ferredoxin	C00064 + C00026 + 2 C00138 = 2 C00025 + 2 C00139	64	25	26	25						1.4.7.1																													L-Glutamate:ferredoxin oxidoreductase (transaminating)	KO: K00284 glutamate synthase (ferredoxin)	PATH: rn00910 Nitrogen metabolism
R00022		1	Chitobiose + H2O = 2 N-Acetyl-D-glucosamine	C01674 + C00001 = 2 C00140	1674	140								3.2.1.52																														KO: K01207 beta-N-acetylhexosaminidase	PATH: rn00530 Aminosugars metabolism
R00023		0	2 Hydroxylamine + 2 NAD+ = Hyponitrite + 2 NADH + 2 H+	2 C00192 + 2 C00003 = C01818 + 2 C00004 + 2 C00080	192	1818								1.7.1.5																													NADH:hyponitrite oxidoreductase
R00024		1	D-Ribulose 1,5-bisphosphate + CO2 + H2O = 2 3-Phospho-D-glycerate	C01182 + C00011 + C00001 = 2 C00197	1182	197								4.1.1.39																													D-Ribulose 1,5-bisphosphate carboxy-lyase (dimerizing)	KO: K01600 ribulose-bisphosphate carboxylase	PATH: rn00710 Carbon fixation
R00025		1	Oxygen + 2 2-Nitropropane = 2 Acetone + 2 Nitrite	C00007 + 2 C02116 = 2 C00207 + 2 C00088	2116	207								1.13.11.32																													2-Nitropropane:oxygen 2-oxidoreductase	KO: K00459 2-nitropropane dioxygenase	PATH: rn00910 Nitrogen metabolism
R00026		1	Cellobiose + H2O = 2 beta-D-Glucose	C00185 + C00001 = 2 C00031	185	31								3.2.1.21																													beta-D-Glucoside glucohydrolase	KO: K01188 beta-glucosidase KO: K05349 beta-glucosidase KO: K05350 beta-glucosidase	PATH: rn00500 Starch and sucrose metabolism
R00027		0	Benzoin = 2 Benzaldehyde	C01408 = 2 C00261	1408	261								4.1.2.38																													2-Hydroxy-1,2-diphenylethanone benzaldehyde-lyase
R00028		1	Maltose + H2O = 2 alpha-D-Glucose	C00208 + C00001 = 2 C00031	208	31								3.2.1.20																													alpha-D-Glucoside glucohydrolase	KO: K01187 alpha-glucosidase	PATH: rn00500 Starch and sucrose metabolism
R00029		0	2 Thiosulfate + 2 Ferricytochrome c = Tetrathionate + 2 Ferrocytochrome c	2 C00320 + 2 C00125 = C02084 + 2 C00126	125	126	320	2084						1.8.2.2																													Thiosulfate:ferricytochrome-c oxidoreductase
R00031		1	Oxygen + 2 L-Tyrosine = 2 3,4-Dihydroxy-L-phenylalanine	C00007 + 2 C00082 = 2 C00355	82	355								1.10.3.1																													1,2-Benzenediol:oxygen oxidoreductase	KO: K00422 polyphenol oxidase	PATH: rn00350 Tyrosine metabolism
R00032		1	beta-Carotene + Oxygen = 2 Retinal	C02094 + C00007 = 2 C00376	2094	376								1.14.99.36																													beta-Carotene:oxygen 15,15'-oxidoreductase (bond-cleaving)	KO: K00515 beta-carotene 15,15'-monooxygenase	PATH: rn00830 Retinol metabolism
R00033		1	Thiamin + Oxygen = H2O2 + Thiamine aldehyde	C00378 + C00007 = C00027 + C05856	378	5856								1.1.3.23																													Thiamin:oxygen 5-oxidoreductase		PATH: rn00730 Thiamine metabolism
R00034		0	Cyclobutadipyrimidine = 2 Pyrimidine 5'-deoxynucleotide	C03103 = 2 C08249	3103	8249								4.1.99.3																													Cyclobutadipyrimidine (in DNA) pyrimidine-lyase
R00035		1	Oxygen + 2 Ascorbate = 2 Dehydroascorbate + 2 H2O	C00007 + 2 C00072 = 2 C00425 + 2 C00001	72	425								1.10.3.3																													L-Ascorbate:oxygen oxidoreductase
R00036		1	2 5-Aminolevulinate = Porphobilinogen + 2 H2O	2 C00430 = C00931 + 2 C00001	430	931								4.2.1.24																													5-Aminolevulinate hydro-lyase(adding 5-aminolevulinate and cyclizing)	KO: K01698 porphobilinogen synthase	PATH: rn00860 Porphyrin and chlorophyll metabolism
R00038		0	2 Propanal = 4-Hydroxyhexan-3-one	2 C00479 = C02948	479	2948								4.1.2.35																													4-Hydroxy-3-hexanone propanal-lyase
R00039		1	2 Raffinose = 1F-alpha-D-Galactosylraffinose + Sucrose	2 C00492 = C03971 + C00089	492	3971	492	89						2.4.1.166																													Raffinose:raffinose alpha-D-galactosyltransferase
R00040		1	Oxygen + 2 Choline = 2 Betaine aldehyde + 2 H2O	C00007 + 2 C00114 = 2 C00576 + 2 C00001	114	576								1.1.3.17																													Choline:oxygen 1-oxidoreductase		PATH: rn00260 Glycine, serine and threonine metabolism
R00041		1	2 Long-chain alcohol + Oxygen = 2 Long-chain aldehyde + 2 H2O	2 C00339 + C00007 = 2 C00609 + 2 C00001	339	609								1.1.3.20																													Long-chain-alcohol:oxygen oxidoreductase
R00042		1	2 3-(4-Hydroxyphenyl)pyruvate + Oxygen = 2 4-Hydroxyphenylacetate + 2 CO2	2 C01179 + C00007 = 2 C00642 + 2 C00011	1179	642								1.2.3.13	1.2.3.-																												4-Hydroxyphenylpyruvate:oxygen oxidoreductase (decarboxylating)		PATH: rn00350 Tyrosine metabolism
R00043		1	1,2-Bis(4-hydroxy-3-methoxyphenyl)ethylene + Oxygen = 2 4-Hydroxy-3-methoxy-benzaldehyde	C04547 + C00007 = 2 C00755	4547	755								1.13.11.43																													1,2-Bis(4-hydroxy-3-methoxyphenyl)ethylene:oxygen oxidoreductase (alpha-beta-bond-cleaving)
R00044		1	2 Columbamine + Oxygen = 2 Berberine + 2 H2O	2 C01795 + C00007 = 2 C00757 + 2 C00001	1795	757								1.21.3.2																													Columbamine:oxygen oxidoreductase (cyclizing)		PATH: rn00950 Alkaloid biosynthesis I
R00045		1	Oxygen + 2 3,4-Dihydroxy-L-phenylalanine = 2 Dopaquinone + 2 H2O	C00007 + 2 C00355 = 2 C00822 + 2 C00001	355	822								1.10.3.1																													1,2-Benzenediol:oxygen oxidoreductase	KO: K00422 polyphenol oxidase	PATH: rn00350 Tyrosine metabolism
R00046		1	Oxygen + 2 Indole-3-acetaldehyde = 2 Indole-3-acetate + 2 H2O	C00007 + 2 C00637 = 2 C00954 + 2 C00001	637	954								1.2.3.7																													Indole-3-acetaldehyde:oxygen oxidoreductase
R00047		1	Oxygen + 2 6-Hydroxynicotinate = 2 2,5-Dihydroxypyridine + 2 CO2	C00007 + 2 C01020 = 2 C01059 + 2 C00011	1020	1059								1.14.99.-																													6-Hydroxynicotinate, hydrogen-donor:oxygen oxidoreductase (5-hydroxylating)	KO: K00516 fatty acid desaturase	PATH: rn00760 Nicotinate and nicotinamide metabolism
R00048		0	(R)-3-((R)-3-Hydroxybutanoyloxy)butanoate + H2O = 2 (R)-3-Hydroxybutanoate	C04546 + C00001 = 2 C01089	4546	1089								3.1.1.22																													(R)-3-((R)-3-Hydroxybutanoyloxy)-butanoate hydroxybutanoylhydrolase	KO: K07518 hydroxybutyrate-dimer hydrolase	PATH: rn00650 Butanoate metabolism
R00049		0	2 1-O-Galloyl-beta-D-glucose = D-Glucose + 1-O,6-O-Digalloyl-beta-D-glucose	2 C01158 = C00031 + C04101	1158	4101	1158	31						2.3.1.90																													1-O-Galloyl-beta-D-glucose:1-O-galloyl-beta-D-glucose O-galloyltransferase
R00052		0	H2O2 + 2 Alkane + 2 Cl- = 2 RCl + 2 H2O	C00027 + 2 C01371 + 2 C00698 = 2 C01334 + 2 C00001	1371	1334								1.11.1.10																													Chloride:hydrogen-peroxide oxidoreductase
R00053		1	Digallate + H2O = 2 Gallate	C01572 + C00001 = 2 C01424	1572	1424								3.1.1.20																													Tannin acylhydrolase
R00054		1	Orsellinate depside + H2O = 2 Orsellinate	C02868 + C00001 = 2 C01839	2868	1839								3.1.1.40																													Orsellinate-depside hydrolase
R00055		1	2 Inosine + Oxygen = 2 5'-Oxoinosine + 2 H2O	2 C00294 + C00007 = 2 C01993 + 2 C00001	294	1993								1.1.3.28																													Nucleoside:oxygen 5'-oxidoreductase
R00056		1	Dinucleotide + H2O = 2 Mononucleotide	C01910 + C00001 = 2 C02171	1910	2171								3.6.1.9																													Dinucleotide nucleotidohydrolase
R00057		1	Oxygen + 4 R'C(R)SH = 2 R'C(R)S-S(R)CR' + 2 H2O	C00007 + 4 C01525 = 2 C02318 + 2 C00001	1525	2318								1.8.3.2																													Thiol:oxygen oxidoreductase
R00058		1	Oxygen + 2 Catechol = 2 1,2-Benzoquinone + 2 H2O	C00007 + 2 C00090 = 2 C02351 + 2 C00001	90	2351								1.10.3.1																													1,2-Benzenediol:oxygen oxidoreductase
R00059		1	N-(6-Aminohexanoyl)-6-aminohexanoate + H2O = 2 6-Aminohexanoate	C01255 + C00001 = 2 C02378	1255	2378								3.5.1.46																													N-(6-Aminohexanoyl)-6-aminohexanoate amidohydrolase
R00060		1	Oxygen + 2 Sulochrin = 2 (+)-Bisdechlorogeodin + 2 H2O	C00007 + 2 C00495 = 2 C03036 + 2 C00001	495	3036								1.21.3.4																													Sulochrin:oxygen oxidoreductase (cyclizing, (+)-specific)
R00061		1	Oxygen + 2 Sulochrin = 2 (-)-Bisdechlorogeodin + 2 H2O	C00007 + 2 C00495 = 2 C03040 + 2 C00001	495	3040								1.21.3.5																													Sulochrin:oxygen oxidoreductase (cyclizing, (-)-specific)
R00062		0	2 Bilirubin-glucuronoside = Bilirubin + Bilirubin beta-diglucuronide	2 C03374 = C00486 + C05787	3374	486	3374	5787						2.4.1.95																													Bilirubin-glucuronoside:bilirubin-glucuronoside D-glucuronosyltransferase
R00063		1	2 1-O-Sinapoyl beta-D-glucoside = 1,2-Bis-O-sinapoyl-beta-D-glucoside + D-Glucose	2 C03915 = C04275 + C00031	3915	31	3915	4275						2.3.1.103																													1-O-(4-Hydroxy-3,5-dimethoxycinnamoyl)-beta-D-glucoside:1-O-(4- hydroxy-3,5-dimethoxycinnamoyl)-beta-D-glucoside
R00064		0	4-(4-Deoxy-beta-D-gluc-4-enuronosyl)-D-galacturonate = 2 5-Dehydro-4-deoxy-D-glucuronate	C04733 = 2 C04053	4733	4053								4.2.2.6																													4-(4-Deoxy-beta-D-gluc-4-enuronosyl)-D-galacturonate lyase
R00066		1	2 6,7-Dimethyl-8-(1-D-ribityl)lumazine = Riboflavin + 4-(1-D-Ribitylamino)-5-amino-2,6-dihydroxypyrimidine	2 C04332 = C00255 + C04732	4332	4732	4332	255						2.5.1.9																													6,7-Dimethyl-8-(1-D-ribityl)lumazine:6,7-dimethyl-8-(1-D-ribityl) lumazine 2,3-butanediyltransferase	KO: K00792 riboflavin synthase	PATH: rn00740 Riboflavin metabolism
R00067		0	2 e- + 2 H+ = Hydrogen	2 C05359 + 2 C00080 = C00282	80	282								1.18.6.1																													Reduced ferredoxin:dinitrogen oxidoreductase (ATP-hydrolysing)
R00068		1	Oxygen + 2 Ascorbate = 2 L-Dehydroascorbate + 2 H2O	C00007 + 2 C00072 = 2 C05422 + 2 C00001	72	5422								1.10.3.3																													L-Ascorbate:oxygen oxidoreductase	KO: K00423 L-ascorbate oxidase	PATH: rn00053 Ascorbate and aldarate metabolism
R00069		1	Oxygen + 2 4-Imidazolone-5-propanoate = 2 Hydantoin-5-propionate	C00007 + 2 C03680 = 2 C05565	3680	5565								1.14.13.-																														KO: K00492	PATH: rn00340 Histidine metabolism
R00070		1	2 D-Urobilinogen + Oxygen = 2 D-Urobilin + 2 H2O	2 C05791 + C00007 = 2 C05795 + 2 C00001	5791	5795								0.0.0.1																															PATH: rn00860 Porphyrin and chlorophyll metabolism
R00071		1	Oxygen + 2 2-Polyprenylphenol = 2 5-Hydroxy-2-polyprenylphenol	C00007 + 2 C05807 = 2 C05808	5807	5808																																							PATH: rn00130 Ubiquinone biosynthesis
R00072		1	Thiamine aldehyde + Oxygen + H2O = H2O2 + Thiamin acetic acid	C05856 + C00007 + C00001 = C00027 + C02892	5856	2892								1.1.3.23																													Thiamin:oxygen 5-oxidoreductase		PATH: rn00730 Thiamine metabolism
R00073		1	2 Prostaglandin H2 + Oxygen = 2 Prostaglandin G2	2 C00427 + C00007 = 2 C05956	427	5956								1.14.99.1																													Prostaglandin H2:oxygen oxidoreductase	KO: K00509 prostaglandin-endoperoxide synthase	PATH: rn00590 Prostaglandin and leukotriene metabolism
R00074		1	3 Oxygen + 4 2-Aminophenol = 6 H2O + 2 Isophenoxazine	3 C00007 + 4 C01987 = 6 C00001 + 2 C02161	1987	2161								1.10.3.4																													2-Aminophenol:oxygen oxidoreductase		PATH: rn00380 Tryptophan metabolism
R00075		1	3 S-Adenosyl-L-methionine = 3 5'-Methylthioadenosine + Nicotianamine	3 C00019 = 3 C00170 + C05324	19	170	19	5324						2.5.1.43																													S-adenosyl-L-methionine:S-adenosyl-L-methionine 3-amino-3-carboxypropyltransferase
R00076		1	4 ATP + 2 Phosphorylase b = 4 ADP + Phosphorylase a	4 C00002 + 2 C02308 = 4 C00008 + C02307	2308	2307								2.7.1.38																													ATP:phosphorylase-b phosphotransferase
R00077		1	Phosphorylase a + 4 H2O = 2 Phosphorylase b + 4 Orthophosphate	C02307 + 4 C00001 = 2 C02308 + 4 C00009	2307	2308								3.1.3.17																													[Phosphorylase a] phosphohydrolase
R00078		1	Oxygen + 4 Iron + 4 H+ = 4 Iron + 2 H2O	C00007 + 4 C00023 + 4 C00080 = 4 C00023 + 2 C00001	7	1	80	1						1.16.3.1																													Fe(II):oxygen oxidoreductase	KO: K00522 ferroxidase	PATH: rn00860 Porphyrin and chlorophyll metabolism
R00080		1	4 Catechol + 3 Oxygen = 6 H2O + 2 Dibenzo[1,4]dioxin-2,3-dione	4 C00090 + 3 C00007 = 6 C00001 + 2 C03861	90	3861								1.1.3.14																													Catechol:oxygen oxidoreductase (dimerizing)
R00081		1	Oxygen + 4 Ferrocytochrome c = 4 Ferricytochrome c + 2 H2O	C00007 + 4 C00126 = 4 C00125 + 2 C00001	126	125								1.9.3.1																													Ferrocytochrome-c:oxygen oxidoreductase	KO: K00403 cytochrome c oxidase KO: K00404 cb-type cytochrome c oxidase subunit I KO: K00405 cb-type cytochrome c oxidase subunit II KO: K00406 cb-type cytochrome c oxidase subunit III KO: K00407 cb-type cytochrome c oxidase subunit IV KO: K02256 cytochrome c oxidase subunit I KO: K02261 cytochrome c oxidase subunit II KO: K02262 cytochrome c oxidase subunit III KO: K02263 cytochrome c oxidase su…	PATH: rn00190 Oxidative phosphorylation
R00082		1	Oxygen + 4 Ferrocytochrome c2 = 4 Ferricytochrome c2 + 2 H2O	C00007 + 4 C01000 = 4 C00997 + 2 C00001	1000	997								1.7.2.1																													Ferrocytochrome c2:oxygen oxidoreductase
R00083		1	Oxygen + 4 Benzenediol = 4 Benzosemiquinone + 2 H2O	C00007 + 4 C01785 = 4 C02389 + 2 C00001	1785	2389								1.10.3.2																													Benzenediol:oxygen oxidoreductase
R00084		1	4 Porphobilinogen + H2O = Hydroxymethylbilane + 4 NH3	4 C00931 + C00001 = C01024 + 4 C00014	931	1024								2.5.1.61																													Porphobilinogen ammonia-lyase (polymerizing)	KO: K01749 hydroxymethylbilane synthase	PATH: rn00860 Porphyrin and chlorophyll metabolism
R00085		1	ATP + 2 H2O = AMP + 2 Orthophosphate	C00002 + 2 C00001 = C00020 + 2 C00009	2	20								3.6.1.5																													ATP diphosphohydrolase
R00086		1	ATP + H2O = ADP + Orthophosphate	C00002 + C00001 = C00008 + C00009	2	8								3.6.1.3	3.6.1.5	3.6.1.8	3.6.1.15	3.6.3.1	3.6.3.6	3.6.3.8	3.6.3.9	3.6.3.10	3.6.3.14	3.6.3.15	3.6.3.46					3.6.4.1	3.6.4.2	3.6.4.3	3.6.4.4	3.6.4.5	3.6.4.6				3.6.4.10	3.6.4.11			ATP phosphohydrolase (protein-secreting)	KO: K01509 adenosinetriphosphatase KO: K01510 apyrase KO: K01516 nucleoside-triphosphatase KO: K01535 H+-transporting ATPase KO: K01541 H+/K+-exchanging ATPase KO: K01549 ATP synthase KO: K01553 myosin ATPase KO: K02107 H+-transporting ATPase KO: K02108 F-type H+-transporting ATPase a chain KO: K02109 F-type H+-transporting ATPase b chain KO: K02110 F-type H+-transporting ATPase c chain KO: K0211…	PATH: rn00190 Oxidative phosphorylation PATH: rn00230 Purine metabolism
R00087		1	ATP + H2O = AMP + Pyrophosphate	C00002 + C00001 = C00020 + C00013	2	20								3.6.1.8																													ATP pyrophosphohydrolase	KO: K04765 ATP diphosphatase	PATH: rn00230 Purine metabolism
R00088		1	ATP + H2O = ITP + NH3	C00002 + C00001 = C00081 + C00014	2	14	2	81						3.5.4.18																													ATP aminohydrolase		PATH: rn00910 Nitrogen metabolism
R00089		1	ATP = 3',5'-Cyclic AMP + Pyrophosphate	C00002 = C00575 + C00013	2	575								4.6.1.1																													ATP pyrophosphate-lyase (cyclizing)	KO: K01768 adenylate cyclase	PATH: rn00230 Purine metabolism
R00090		1	H2O2 + NADH = NAD+ + 2 H2O	C00027 + C00004 = C00003 + 2 C00001	4	3	27	3						1.11.1.1																													NADH:hydrogen-peroxide oxidoreductase
R00091		0	NAD+ + 2 CoA = CoA-disulfide + NADH + H+	C00003 + 2 C00010 = C02015 + C00004 + C00080	10	2015								1.8.1.14																													NADH:CoA-disulfide oxidoreductase
R00092		0	NAD+ + 2 Iron = NADH + H+ + 2 Iron	C00003 + 2 C00023 = C00004 + C00080 + 2 C00023	3	4	3	80						1.16.1.7																													NADH:Fe2+ oxidoreductase
R00093		1	L-Glutamine + 2-Oxoglutarate + NADH = 2 L-Glutamate + NAD+	C00064 + C00026 + C00004 = 2 C00025 + C00003	64	25	26	25						1.4.1.14																													L-Glutamate:NAD+ oxidoreductase (transaminating)	KO: K00267 glutamate synthase (NADH)	PATH: rn00251 Glutamate metabolism PATH: rn00910 Nitrogen metabolism
R00094		0	NAD+ + 2 Glutathione = Oxidized glutathione + NADH	C00003 + 2 C00051 = C00127 + C00004	51	127								1.8.1.7																													NADPH:oxidized-glutathione oxidoreductase	KO: K00383 glutathione reductase (NADPH)	PATH: rn00251 Glutamate metabolism
R00095		0	NAD+ + 2 Ascorbate = NADH + 2 Monodehydroascorbate	C00003 + 2 C00072 = C00004 + 2 C01041	72	4								1.6.5.4																													NADH:monodehydroascorbate oxidoreductase		PATH: rn00053 Ascorbate and aldarate metabolism
R00097		1	NADH + 2 Aquacob(III)alamin + H+ = NAD+ + 2 Cob(II)alamin + 2 H2O	C00004 + 2 C00992 + C00080 = C00003 + 2 C00541 + 2 C00001	992	541								1.16.1.3																													NADH:cob(III)alamine oxidoreductase	KO: K05368 aquacobalamin reductase	PATH: rn00860 Porphyrin and chlorophyll metabolism
R00098		0	NAD+ + 2 Cob(II)alamin = NADH + 2 Vitamin B12	C00003 + 2 C00541 = C00004 + 2 C05776	541	5776
R00099		1	NADH + H+ + 2 Cob(II)alamin = NAD+ + 2 Cob(I)alamin	C00004 + C00080 + 2 C00541 = C00003 + 2 C00853	541	853								1.16.1.4																													NADH:cob(II)alamin oxidoreductase		PATH: rn00860 Porphyrin and chlorophyll metabolism
R00100		1	NADH + 2 Ferricytochrome b5 = NAD+ + 2 Ferrocytochrome b5	C00004 + 2 C00996 = C00003 + 2 C00999	996	999								1.6.2.2																													NADH:ferricytochrome-b5 oxidoreductase	KO: K00326 cytochrome-b5 reductase	PATH: rn00530 Aminosugars metabolism
R00101		0	NADH + 2 Ferrileghemoglobin = NAD+ + 2 Ferroleghemoglobin	C00004 + 2 C02683 = C00003 + 2 C02685	2683	2685								1.6.2.6																													NADH:ferrileghemoglobin oxidoreductase
R00102		1	NAD+ + H2O = Nicotinamide + ADPribose	C00003 + C00001 = C00153 + C00301	3	301	3	153						3.2.2.5	3.2.2.6																												NAD+ glycohydrolase	KO: K01242 NAD+ nucleosidase	PATH: rn00760 Nicotinate and nicotinamide metabolism
R00103		1	NAD+ + H2O = AMP + Nicotinamide D-ribonucleotide	C00003 + C00001 = C00020 + C00455	3	455	3	20						3.6.1.9	3.6.1.22																												NAD+ phosphohydrolase	KO: K01513 nucleotide pyrophosphatase KO: K03426 NAD diphosphatase	PATH: rn00760 Nicotinate and nicotinamide metabolism
R00104		1	ATP + NAD+ = ADP + NADP+	C00002 + C00003 = C00008 + C00006	3	6								2.7.1.23																													ATP:NAD+ 2'-phosphotransferase	KO: K00858 NAD+ kinase	PATH: rn00760 Nicotinate and nicotinamide metabolism
R00105		1	ATP + NADH = ADP + NADPH	C00002 + C00004 = C00008 + C00005	4	5								2.7.1.86																													ATP:NADH 2'-phosphotransferase
R00106		0	NADPH + 2 Ferricytochrome = NADP+ + 2 Ferrocytochrome	C00005 + 2 C00923 = C00006 + 2 C00924	923	924								1.6.2.4																													NADPH:ferricytochrome oxidoreductase
R00107		1	NADPH + 2 Aquacob(III)alamin + H+ = NADP+ + 2 Cob(II)alamin + 2 H2O	C00005 + 2 C00992 + C00080 = C00006 + 2 C00541 + 2 C00001	992	541								1.16.1.5																													NADPH:aquacob(III)alamin oxidoreductase		PATH: rn00860 Porphyrin and chlorophyll metabolism
R00108		0	NADPH + 2 Ferricytochrome c2 = NADP+ + 2 Ferrocytochrome c2	C00005 + 2 C00997 = C00006 + 2 C01000	997	1000								1.6.2.5																													NADPH:ferricytochrome-c2 oxidoreductase
R00109		0	NADPH + 2 Ferrileghemoglobin = NADP+ + 2 Ferroleghemoglobin	C00005 + 2 C02683 = C00006 + 2 C02685	2683	2685								1.6.2.6																													NADPH:ferrileghemoglobin oxidoreductase
R00110		0	NADPH + 2 Vitamin B12 = NADP+ + 2 Cob(II)alamin	C00005 + 2 C05776 = C00006 + 2 C00541	5776	541
R00111		1	NADPH + 2 N-(omega)-Hydroxyarginine + Oxygen + H+ = NADP+ + 2 Nitric oxide + 2 L-Citrulline	C00005 + 2 C05933 + C00007 + C00080 = C00006 + 2 C00533 + 2 C00327	5933	327	5933	533						1.14.13.39																													N-(omega)-Hydroxyarginine,NADPH:oxygen oxidoreductase (nitric-oxide-forming)	KO: K00491 nitric-oxide synthase	PATH: rn00330 Arginine and proline metabolism
R00112		0	NADPH + NAD+ = NADP+ + NADH	C00005 + C00003 = C00006 + C00004	3	4	5	6						1.6.1.1	1.6.1.2																												NADPH:NAD+ oxidoreductase (B-specific)	KO: K00322 NAD(P) transhydrogenase KO: K00323 NAD(P) transhydrogenase	PATH: rn00760 Nicotinate and nicotinamide metabolism
R00113		0	H2O2 + NADPH = NADP+ + 2 H2O	C00027 + C00005 = C00006 + 2 C00001	5	6	27	1						1.11.1.2																													NADPH:hydrogen-peroxide oxidoreductase
R00114		1	L-Glutamine + 2-Oxoglutarate + NADPH + H+ = 2 L-Glutamate + NADP+	C00064 + C00026 + C00005 + C00080 = 2 C00025 + C00006	26	25	64	25						1.4.1.13																													L-Glutamate:NADP+ oxidoreductase (transaminating)	KO: K00264 glutamate synthase (NADPH)	PATH: rn00251 Glutamate metabolism PATH: rn00910 Nitrogen metabolism
R00115		0	NADP+ + 2 Glutathione = Oxidized glutathione + NADPH + H+	C00006 + 2 C00051 = C00127 + C00005 + C00080	51	127								1.8.1.7																													NADPH:oxidized-glutathione oxidoreductase	KO: K00383 glutathione reductase (NADPH)	PATH: rn00251 Glutamate metabolism PATH: rn00480 Glutathione metabolism
R00116		0	NADP+ + 2 L-Cysteine = L-Cystine + NADPH	C00006 + 2 C00097 = C00491 + C00005	97	491								1.8.1.10																													NADPH:CoA-glutathione oxidoreductase
R00118		1	NADP+ + H2O = Orthophosphate + NAD+	C00006 + C00001 = C00009 + C00003	6	3								3.1.3.-																														KO: K01112	PATH: rn00760 Nicotinate and nicotinamide metabolism
R00119		1	NADP+ + H2O = Nicotinamide + ADPribose 2'-phosphate	C00006 + C00001 = C00153 + C03246	6	3246	6	153						3.2.2.5	3.2.2.6																												NADP+ glycohydrolase	KO: K01242 NAD+ nucleosidase	PATH: rn00760 Nicotinate and nicotinamide metabolism
R00120		1	Oxygen + 2 Glutathione = Oxidized glutathione + H2O2	C00007 + 2 C00051 = C00127 + C00027	51	127								1.8.3.3	1.8.4.1	1.8.4.4																											Glutathione:oxygen oxidoreductase		PATH: rn00480 Glutathione metabolism
R00121		1	Oxygen + H2O + 2 Sulfur = Hydrogen sulfide + Sulfite	C00007 + C00001 + 2 C00087 = C00283 + C00094	87	283	87	94						1.13.99.-																															PATH: rn00920 Sulfur metabolism
R00122		1	ADP + H2O = AMP + Orthophosphate	C00008 + C00001 = C00020 + C00009	8	20								3.6.1.5																													ATP pyrophosphohydrolase	KO: K01510 apyrase	PATH: rn00230 Purine metabolism
R00123		1	ADP + H2O = IDP + NH3	C00008 + C00001 = C00104 + C00014	8	14	8	104						3.5.4.7																													ADP aminohydrolase		PATH: rn00910 Nitrogen metabolism
R00124		0	ATP + ADP = ADP + ATP	C00002 + C00008 = C00008 + C00002	2	8	8	2						2.7.4.6																													ATP:nucleoside-diphosphate phosphatransferase	KO: K00940 nucleoside-diphosphate kinase	PATH: rn00230 Purine metabolism
R00125		1	P1,P4-Bis(5'-adenosyl) tetraphosphate + H2O = 2 ADP	C01260 + C00001 = 2 C00008	1260	8								3.6.1.41																													P1,P4-Bis(5'-nucleosyl)-tetraphosphate nucleotidebisphosphohydrolase	KO: K01525 bis(5'-nucleosyl)-tetraphosphatase (symmetrical)	PATH: rn00230 Purine metabolism
R00126		1	ADP + ATP = Orthophosphate + P1,P4-Bis(5'-adenosyl) tetraphosphate	C00008 + C00002 = C00009 + C01260	2	1260	8	1260						2.7.7.53																													ADP:ATP adenylyltransferase	KO: K00988 ATP adenylyltransferase	PATH: rn00230 Purine metabolism
R00127		1	ATP + AMP = 2 ADP	C00002 + C00020 = 2 C00008	2	8	20	8						2.7.4.3																													ATP:AMP phosphotransferase	KO: K00939 adenylate kinase	PATH: rn00230 Purine metabolism
R00128		1	Adenosine tetraphosphate + H2O = ATP + Orthophosphate	C03483 + C00001 = C00002 + C00009	3483	2								3.6.1.14																													Adenosine-tetraphosphate phosphohydrolase		PATH: rn00230 Purine metabolism
R00129		1	ATP + (6S)-6-beta-Hydroxy-1,4,5,6-tetrahydronicotinamide-adenine dinucleotide = ADP + Orthophosphate + NADH	C00002 + C04856 = C00008 + C00009 + C00004	4856	4	2	8						4.2.1.93																													(6S)-beta-6-Hydroxy-1,4,5,6-tetrahydronicotinamide-adenine- dinucleotide hydro-lyase (ATP-hydrolysing)
R00130		1	ATP + Dephospho-CoA = ADP + CoA	C00002 + C00882 = C00008 + C00010	882	10								2.7.1.24																													ATP:dephospho-CoA 3'-phosphotransferase	KO: K00859 dephospho-CoA kinase	PATH: rn00770 Pantothenate and CoA biosynthesis
R00131		1	Urea + H2O = CO2 + 2 NH3	C00086 + C00001 = C00011 + 2 C00014	86	11	86	14						3.5.1.5																													Urea amidohydrolase	KO: K01427 urease	PATH: rn00220 Urea cycle and metabolism of amino groups PATH: rn00230 Purine metabolism PATH: rn00791 Atrazine degradation PATH: rn00910 Nitrogen metabolism
R00132		0	Carbonic acid = CO2 + H2O	C01353 = C00011 + C00001	11	1353								4.2.1.1																													Carbonic acid hydro-lyase	KO: K01672 carbonic anhydrase	PATH: rn00910 Nitrogen metabolism
R00134		1	Formate + NADP+ = CO2 + NADPH	C00058 + C00006 = C00011 + C00005	58	11								1.2.1.43																													Formate:NADP+ oxidoreductase	KO: K05299 formate dehydrogenase (NADP+)	PATH: rn00680 Methane metabolism
R00135		1	Peptide + H2O = L-Proline + Peptide	C00012 + C00001 = C00148 + C00012	12	12	12	148						3.4.11.5																														KO: K01259 proline iminopeptidase	PATH: rn00330 Arginine and proline metabolism
R00136		1	ATP + Pyrophosphate = ADP + Triphosphate	C00002 + C00013 = C00008 + C00536	2	8	13	536						2.7.4.1																													ATP:polyphosphate phosphotransferase	KO: K00937 polyphosphate kinase	PATH: rn00190 Oxidative phosphorylation
R00137		1	ATP + Nicotinamide D-ribonucleotide = Pyrophosphate + NAD+	C00002 + C00455 = C00013 + C00003	455	3								2.7.7.1	2.7.7.18																												ATP:nicotinamide-nucleotide adenylyltransferase	KO: K00969 nicotinate-nucleotide adenylyltransferase	PATH: rn00760 Nicotinate and nicotinamide metabolism
R00138		1	Triphosphate + H2O = Pyrophosphate + Orthophosphate	C00536 + C00001 = C00013 + C00009	536	9	536	13						3.6.1.25																													Triphosphate phosphohydrolase
R00139		1	2'-Deoxy-5-hydroxymethylcytidine-5'-diphosphate + ATP = 2'-Deoxy-5-hydroxymethylcytidine-5'-triphosphate + ADP	C11038 + C00002 = C11039 + C00008	11038	11039																																							PATH: rn00240 Pyrimidine metabolism
R00140		1	5-Hydroxymethyldeoxycytidylate + ATP = 2'-Deoxy-5-hydroxymethylcytidine-5'-diphosphate + ADP	C03997 + C00002 = C11038 + C00008	3997	11038																																							PATH: rn00240 Pyrimidine metabolism
R00141		1	ATP + NH3 = ADP + Phosphoramide	C00002 + C00014 = C00008 + C02058	2	8	14	2058						2.7.3.8																													ATP:ammonia phosphotransferase
R00143		1	Hydroxylamine + NADH + H+ = NH3 + NAD+ + H2O	C00192 + C00004 + C00080 = C00014 + C00003 + C00001	192	14								1.7.1.10	1.7.99.1																												Ammonia:(acceptor) oxidoreductase; NADH:hydroxylamine oxidoreductase	KO: K05601 hydroxylamine reductase	PATH: rn00910 Nitrogen metabolism
R00144		1	Nitrogenous compounds + Oxygen + NADH = Fatty acid + NH3 + NAD+	C06061 + C00007 + C00004 = C00162 + C00014 + C00003	6061	162								1.14.13.35																													Nitrogenous compounds,NADH:oxygen oxidoreductase (3-hydroxylating, deaminating)		PATH: rn00910 Nitrogen metabolism
R00145		0	alpha-Amino acid + H2O + NAD+ = 2-Oxo acid + NH3 + NADH + H+	C05167 + C00001 + C00003 = C00161 + C00014 + C00004 + C00080	5167	161								1.4.1.1	1.4.1.2	1.4.1.3	1.4.1.4	1.4.1.5	1.4.1.7	1.4.1.8	1.4.1.9	1.4.1.10	1.4.1.12	1.4.1.15	1.4.1.19																				PATH: rn00910 Nitrogen metabolism
R00146		0	alpha-Amino acid + H2O + NADP+ = 2-Oxo acid + NH3 + NADPH + H+	C05167 + C00001 + C00006 = C00161 + C00014 + C00005 + C00080	5167	161								1.4.1.1	1.4.1.2	1.4.1.3	1.4.1.4	1.4.1.5	1.4.1.7	1.4.1.8	1.4.1.9	1.4.1.10	1.4.1.12	1.4.1.15	1.4.1.19																				PATH: rn00910 Nitrogen metabolism
R00147		1	Nitrogenous compounds + Oxygen + NADPH = Fatty acid + NH3 + NADP+	C06061 + C00007 + C00005 = C00162 + C00014 + C00006	6061	162								1.14.13.35																													Nitrogenous compounds,NADPH:oxygen oxidoreductase (3-hydroxylating, deaminating)		PATH: rn00910 Nitrogen metabolism
R00148		1	NH3 + Oxygen = Hydroxylamine + H2O	C00014 + C00007 = C00192 + C00001	14	192								1.13.12.-																														KO: K00468	PATH: rn00910 Nitrogen metabolism
R00149		1	2 ATP + NH3 + CO2 + H2O = 2 ADP + Orthophosphate + Carbamoyl phosphate	2 C00002 + C00014 + C00011 + C00001 = 2 C00008 + C00009 + C00169	14	169	11	169						6.3.4.16																													Carbon-dioxide:ammonia ligase (ADP-forming,carbamate-phosphorylating)	KO: K01948 carbamoyl-phosphate synthase (ammonia)	PATH: rn00220 Urea cycle and metabolism of amino groups PATH: rn00251 Glutamate metabolism PATH: rn00330 Arginine and proline metabolism PATH: rn00910 Nitrogen metabolism
R00150		1	ATP + NH3 + CO2 = ADP + Carbamoyl phosphate	C00002 + C00014 + C00011 = C00008 + C00169	11	169	14	169						2.7.2.2																													ATP:carbamate phosphotransferase	KO: K00926 carbamate kinase	PATH: rn00230 Purine metabolism PATH: rn00251 Glutamate metabolism PATH: rn00330 Arginine and proline metabolism PATH: rn00910 Nitrogen metabolism
R00152		1	Cyanide = NH3 + CO2	C00177 = C00014 + C00011	177	11	177	14																																					PATH: rn00460 Cyanoamino acid metabolism
R00153		0	Hydrazine + 2 e- + 2 H+ = NH3	C05361 + 2 C05359 + 2 C00080 = C00014	5361	14								1.18.6.1																													Reduced ferredoxin:dinitrogen oxidoreductase (ATP-hydrolysing)
R00155		1	UDP + H2O = UMP + Orthophosphate	C00015 + C00001 = C00105 + C00009	15	105								3.6.1.5	3.6.1.6																												UDP diphosphohydrolase	KO: K01510 apyrase KO: K01511 nucleoside-diphosphatase	PATH: rn00240 Pyrimidine metabolism
R00156		0	ATP + UDP = ADP + UTP	C00002 + C00015 = C00008 + C00075	15	75								2.7.4.6																													ATP:nucleoside-diphosphate phosphatransferase	KO: K00940 nucleoside-diphosphate kinase	PATH: rn00240 Pyrimidine metabolism
R00157		1	UTP + AMP = UDP + ADP	C00075 + C00020 = C00015 + C00008	20	8								2.7.4.10																													Uridine triphosphate:AMP phosphotransferase	KO: K00944 nucleoside-triphosphate--adenylate kinase	PATH: rn00240 Pyrimidine metabolism
R00158		1	ATP + UMP = ADP + UDP	C00002 + C00105 = C00008 + C00015	105	15								2.7.4.4	2.7.4.14																												ATP:nucleoside-phosphate phosphotransferase	KO: K00945 cytidylate kinase	PATH: rn00240 Pyrimidine metabolism
R00159		1	UTP + H2O = UDP + Orthophosphate	C00075 + C00001 = C00015 + C00009	75	15								3.6.1.5	3.6.1.39																												UTP diphosphohydrolase	KO: K01510 apyrase	PATH: rn00240 Pyrimidine metabolism
R00160		1	FAD + H2O = AMP + FMN	C00016 + C00001 = C00020 + C00061	16	61								3.6.1.9	3.6.1.18																												FAD nucleotidohydrolase	KO: K01513 nucleotide pyrophosphatase	PATH: rn00740 Riboflavin metabolism
R00161		1	ATP + FMN = Pyrophosphate + FAD	C00002 + C00061 = C00013 + C00016	61	16								2.7.7.2																													ATP:FMN adenylyltransferase	KO: K00953 FMN adenylyltransferase	PATH: rn00740 Riboflavin metabolism
R00162		1	ATP + Protein = ADP + Phosphoprotein	C00002 + C00017 = C00008 + C00562	17	562								2.7.1.37																													ATP:protein phosphotransferase
R00163		1	ATP + Protein = ADP + O-Phosphoprotein	C00002 + C00017 = C00008 + C02449	17	2449								2.7.1.123																													ATP:protein O-phosphotransferase (calmodulin-dependent)
R00164		1	Phosphoprotein + H2O = Protein + Orthophosphate	C00562 + C00001 = C00017 + C00009	562	17								3.1.3.16																													Phosphoprotein phosphohydrolase
R00165		1	L-Alanyl-tRNA = Protein	C00886 = C00017	886	17																																							PATH: rn00252 Alanine and aspartate metabolism
R00166		1	L-Leucyl-tRNA = Protein	C02047 = C00017	2047	17																																							PATH: rn00290 Valine, leucine and isoleucine biosynthesis
R00167		0	Protein = L-Arginyl-tRNA(Arg)	C00017 = C02163	17	2163																																							PATH: rn00330 Arginine and proline metabolism
R00168		1	L-Valyl-tRNA(Val) = Protein	C02554 = C00017	2554	17																																							PATH: rn00290 Valine, leucine and isoleucine biosynthesis
R00169		1	L-Glutamyl-tRNA(Glu) = Protein	C02987 = C00017	2987	17																																							PATH: rn00251 Glutamate metabolism
R00170		1	L-Isoleucyl-tRNA(Ile) = Protein	C03127 = C00017	3127	17																																							PATH: rn00290 Valine, leucine and isoleucine biosynthesis
R00171		1	L-Selenocysteinyl-tRNA(Ser) = Protein	C05173 = C00017	5173	17																																							PATH: rn00450 Selenoamino acid metabolism
R00172		1	Selenomethionyl-tRNA(Met) = Protein	C05336 = C00017	5336	17																																							PATH: rn00450 Selenoamino acid metabolism
R00173		1	Pyridoxal phosphate + H2O = Pyridoxal + Orthophosphate	C00018 + C00001 = C00250 + C00009	18	250								3.1.3.-																														KO: K01112	PATH: rn00750 Vitamin B6 metabolism
R00174		1	ATP + Pyridoxal = ADP + Pyridoxal phosphate	C00002 + C00250 = C00008 + C00018	250	18								2.7.1.35																													ATP:pyridoxal 5'-phosphotransferase	KO: K00868 pyridoxine kinase	PATH: rn00750 Vitamin B6 metabolism
R00175		1	S-Adenosyl-L-methionine + H2O = 5'-Methylthioadenosine + L-Homoserine	C00019 + C00001 = C00170 + C00263	19	170	19	263						3.3.1.2																													S-Adenosyl-L-methionine hydrolase
R00177		1	ATP + L-Methionine + H2O = Orthophosphate + Pyrophosphate + S-Adenosyl-L-methionine	C00002 + C00073 + C00001 = C00009 + C00013 + C00019	73	19								2.5.1.6																													ATP:L-methione S-adenosyltransferase	KO: K00789 S-adenosylmethionine synthetase	PATH: rn00271 Methionine metabolism
R00178		1	S-Adenosyl-L-methionine = S-Adenosylmethioninamine + CO2	C00019 = C01137 + C00011	19	1137								4.1.1.50																													S-Adenosyl-L-methionine carboxy-lyase	KO: K01611 S-adenosylmethionine decarboxylase	PATH: rn00330 Arginine and proline metabolism
R00179		1	S-Adenosyl-L-methionine = 1-Aminocyclopropane-1-carboxylate + 5'-Methylthioadenosine	C00019 = C01234 + C00170	19	1234	19	170						4.4.1.14																													S-Adenosyl-L-methionine methylthioadenosine-lyase	KO: K01762 1-aminocyclopropane-1-carboxylate synthase	PATH: rn00640 Propanoate metabolism
R00180		1	S-Adenosyl-L-methionine = 5'-Methylthioadenosine + 2-Aminobutan-4-olide	C00019 = C00170 + C02926	19	170	19	2926						2.5.1.4																													S-Adenosyl-L-methionine alkyltransferase (cyclizing)
R00181		1	AMP + H2O = IMP + NH3	C00020 + C00001 = C00130 + C00014	20	130								3.5.4.6	3.5.4.17																												AMP aminohydrolase	KO: K01490 AMP deaminase	PATH: rn00230 Purine metabolism PATH: rn00910 Nitrogen metabolism
R00182		1	AMP + H2O = Adenine + D-Ribose 5-phosphate	C00020 + C00001 = C00147 + C00117	20	117	20	147						3.2.2.4																													AMP phosphoribohydrolase	KO: K01241 AMP nucleosidase	PATH: rn00230 Purine metabolism
R00183		1	AMP + H2O = Adenosine + Orthophosphate	C00020 + C00001 = C00212 + C00009	20	212								3.1.3.5																													Adenosine 5'-monophosphate phosphohydrolase	KO: K01081 5'-nucleotidase	PATH: rn00230 Purine metabolism
R00184		1	P1,P4-Bis(5'-adenosyl) tetraphosphate + H2O = ATP + AMP	C01260 + C00001 = C00002 + C00020	1260	20	1260	2						3.6.1.17																													P1,P4-Bis(5'-adenosyl) tetraphosphate nucleotidohydrolase	KO: K01518 bis(5'-nucleosidyl)-tetraphosphatase	PATH: rn00230 Purine metabolism
R00185		1	ATP + Adenosine = ADP + AMP	C00002 + C00212 = C00008 + C00020	212	20								2.7.1.20	2.7.1.74																												ATP:adenosine 5'-phosphotransferase	KO: K00856 adenosine kinase KO: K00893 deoxycitidine kinase	PATH: rn00230 Purine metabolism
R00186		1	P1,P2-Bis(5'-adenosyl) triphosphate + H2O = ADP + AMP	C04307 + C00001 = C00008 + C00020	4307	20	4307	8						3.6.1.29																													(S)-Lactate adenylohydrolase
R00187		1	P1,P3-Bis(5'-adenosyl) triphosphate + H2O = ADP + AMP	C06197 + C00001 = C00008 + C00020	6197	20	6197	8						3.6.1.29																													P1,P3-Bis(5'-adenosyl) triphosphate adenylohydrolase	KO: K01522 bis(5'-adenosyl)-triphosphatase	PATH: rn00230 Purine metabolism
R00188		1	Adenosine 3',5'-bisphosphate + H2O = AMP + Orthophosphate	C00054 + C00001 = C00020 + C00009	54	20								3.1.3.7																													Adenosine 3',5'-bisphosphate 3'(2')-phosphohydrolase
R00189		1	ATP + Deamino-NAD+ + NH3 = AMP + Pyrophosphate + NAD+	C00002 + C00857 + C00014 = C00020 + C00013 + C00003	857	13								6.3.1.5																													Deamino-NAD+:ammonia ligase (AMP-forming)	KO: K01916 NAD+ synthase	PATH: rn00760 Nicotinate and nicotinamide metabolism PATH: rn00910 Nitrogen metabolism
R00190		1	AMP + Pyrophosphate = Adenine + 5-Phospho-alpha-D-ribose 1-diphosphate	C00020 + C00013 = C00147 + C00119	13	119	20	147	13	147				2.4.2.7	2.4.2.8																												AMP:pyrophosphate phosphoribosyltransferase	KO: K00759 adenine phosphoribosyltransferase KO: K00760 hypoxanthine phosphoribosyltransferase	PATH: rn00230 Purine metabolism
R00191		1	3',5'-Cyclic AMP + H2O = AMP	C00575 + C00001 = C00020	575	20								3.1.4.17																													Adenosine 3',5'-phosphate 5'-nucleotidohydrolase	KO: K01120 3',5'-cyclic-nucleotide phosphodiesterase	PATH: rn00230 Purine metabolism
R00192		0	S-Adenosyl-L-homocysteine + H2O = Adenosine + L-Homocysteine	C00021 + C00001 = C00212 + C00155	21	212	21	155						3.3.1.1																													S-Adenosyl-L-homocysteine hydrolase	KO: K01251 adenosylhomocysteinase	PATH: rn00271 Methionine metabolism
R00193		1	S-Adenosyl-L-homocysteine + H2O = S-Inosyl-L-homocysteine + NH3	C00021 + C00001 = C03431 + C00014	21	3431								3.5.4.28																													S-Adenosyl-L-homocysteine aminohydrolase
R00194		0	S-Adenosyl-L-homocysteine + H2O = S-Ribosyl-L-homocysteine + Adenine	C00021 + C00001 = C03539 + C00147	21	3539	21	147						3.2.2.9																													S-Adenosyl-L-homocysteine homocysteinylribohydrolase	KO: K01243 S-adenosylhomocysteine nucleosidase	PATH: rn00271 Methionine metabolism
R00195		1	2,3-Diaminopropanoate + H2O = Pyruvate + 2 NH3	C06393 + C00001 = C00022 + 2 C00014	6393	22								4.3.1.15																													2,3-Diaminopropionate ammonia-lyase
R00196		1	(S)-Lactate + 2 Ferricytochrome c = Pyruvate + 2 Ferrocytochrome c	C00186 + 2 C00125 = C00022 + 2 C00126	186	22								1.1.2.3																													(S)-Lactate:ferricytochrome-c 2-oxidoreductase	KO: K00101 L-lactate dehydrogenase (cytochrome)	PATH: rn00620 Pyruvate metabolism
R00197		1	(R)-Lactate + 2 Ferricytochrome c = Pyruvate + 2 Ferrocytochrome c	C00256 + 2 C00125 = C00022 + 2 C00126	256	22								1.1.2.4																													(R)-Lactate:ferricytochrome-c 2-oxidoreductase	KO: K00102 D-lactate dehydrogenase (cytochrome)	PATH: rn00620 Pyruvate metabolism
R00198		1	(R)-Lactate + 2 Ferricytochrome c-553 = Pyruvate + 2 Ferrocytochrome c-553	C00256 + 2 C01070 = C00022 + 2 C01071	22	256								1.1.2.5																													(R)-Lactate:ferricytochrome-c-553 2-oxidoreductase		PATH: rn00620 Pyruvate metabolism
R00199		1	ATP + Pyruvate + H2O = AMP + Phosphoenolpyruvate + Orthophosphate	C00002 + C00022 + C00001 = C00020 + C00074 + C00009	22	74								2.7.9.2																													ATP:pyruvate,water phosphotransferase	KO: K01007 pyruvate,water dikinase	PATH: rn00620 Pyruvate metabolism PATH: rn00720 Reductive carboxylate cycle (CO2 fixation)
R00200		1	ADP + Phosphoenolpyruvate = ATP + Pyruvate	C00008 + C00074 = C00002 + C00022	74	22								2.7.1.40																													ATP:pyruvate O2-phosphotransferase	KO: K00873 pyruvate kinase	PATH: rn00010 Glycolysis / Gluconeogenesis PATH: rn00230 Purine metabolism PATH: rn00620 Pyruvate metabolism PATH: rn00710 Carbon fixation
R00203		1	Methylglyoxal + NAD+ + H2O = Pyruvate + NADH + H+	C00546 + C00003 + C00001 = C00022 + C00004 + C00080	546	22								1.2.1.22	1.2.1.23																												Pyruvaldehyde:NAD+ oxidoreductase; Pyruvaldehyde:NAD+ 2-oxidoreductase	KO: K00138 lactaldehyde dehydrogenase	PATH: rn00620 Pyruvate metabolism
R00205		1	Methylglyoxal + NADP+ + H2O = Pyruvate + NADPH	C00546 + C00006 + C00001 = C00022 + C00005	22	546								1.2.1.49																													2-Oxopropanal:NADP+ oxidoreductase		PATH: rn00620 Pyruvate metabolism
R00206		1	ATP + Pyruvate + Orthophosphate = AMP + Phosphoenolpyruvate + Pyrophosphate	C00002 + C00022 + C00009 = C00020 + C00074 + C00013	22	74								2.7.9.1																													ATP:pyruvate,orthophosphate phosphotransferase	KO: K01006 pyruvate,orthophosphate dikinase	PATH: rn00620 Pyruvate metabolism PATH: rn00710 Carbon fixation
R00207		1	Pyruvate + Orthophosphate + Oxygen = Acetyl phosphate + H2O2 + CO2	C00022 + C00009 + C00007 = C00227 + C00027 + C00011	22	227								1.2.3.3																													Pyruvate:oxygen 2-oxidoreductase (phosphorylating)	KO: K00158 pyruvate oxidase	PATH: rn00620 Pyruvate metabolism
R00208		1	Phosphoenolpyruvate + H2O = Pyruvate + Orthophosphate	C00074 + C00001 = C00022 + C00009	74	22								3.1.3.60																													Phosphoenolpyruvate phosphohydrolase
R00209		1	Pyruvate + CoA + NAD+ = Acetyl-CoA + CO2 + NADH	C00022 + C00010 + C00003 = C00024 + C00011 + C00004	22	24								1.2.1.51	1.2.4.1	1.8.1.4	2.3.1.12																										Pyruvate:NAD+ 2-oxidoreductase (CoA-acetylating)	KO: K00160 pyruvate dehydrogenase KO: K00382 dihydrolipoamide dehydrogenase KO: K00627 pyruvate dehydrogenase E2 component (dihydrolipoamide acetyltransferase)	PATH: rn00620 Pyruvate metabolism
R00210		1	Pyruvate + CoA + NADP+ = Acetyl-CoA + CO2 + NADPH	C00022 + C00010 + C00006 = C00024 + C00011 + C00005	22	24								1.2.1.51	1.2.4.1	1.8.1.4	2.3.1.12																										Pyruvate:NADP+ 2-oxidoreductase (CoA-acetylating)	KO: K00160 pyruvate dehydrogenase KO: K00382 dihydrolipoamide dehydrogenase KO: K00627 pyruvate dehydrogenase E2 component (dihydrolipoamide acetyltransferase)	PATH: rn00010 Glycolysis / Gluconeogenesis PATH: rn00620 Pyruvate metabolism
R00211		1	Pyruvate + CoA + Oxygen = H2O2 + Acetyl-CoA + CO2	C00022 + C00010 + C00007 = C00027 + C00024 + C00011	22	24								1.2.3.6																													Glyoxylate:oxygen oxidoreductase		PATH: rn00620 Pyruvate metabolism
R00212		0	Acetyl-CoA + Formate = CoA + Pyruvate	C00024 + C00058 = C00010 + C00022	24	22	58	22						2.3.1.54																													Acetyl-CoA:formate C-acetyltransferase	KO: K00656 formate C-acetyltransferase	PATH: rn00620 Pyruvate metabolism PATH: rn00650 Butanoate metabolism
R00213		1	O-Carbamoyl-L-serine + H2O = Pyruvate + 2 NH3 + CO2	C03015 + C00001 = C00022 + 2 C00014 + C00011	3015	22								4.3.1.13																													O-Carbamoyl-L-serine ammonia-lyase (pyruvate-forming)
R00214		0	(S)-Malate + NAD+ = Pyruvate + CO2 + NADH	C00149 + C00003 = C00022 + C00011 + C00004	149	22								1.1.1.38	1.1.1.39	1.1.1.40	4.1.1.3																										(S)-Malate:NADP+ oxidoreductase(oxaloacetate-decarboxylating)	KO: K00027 malate dehydrogenase (oxaloacetate-decarboxylating) KO: K00028 malate dehydrogenase (decarboxylating) KO: K00029 malate dehydrogenase (oxaloacetate-decarboxylating)(NADP+) KO: K01570 oxaloacetate decarboxylase	PATH: rn00620 Pyruvate metabolism PATH: rn00710 Carbon fixation
R00215		0	(R)-Malate + NAD+ = Pyruvate + CO2 + NADH	C00497 + C00003 = C00022 + C00011 + C00004	497	22								1.1.1.83																													(R)-Malate:NAD+ oxidoreductase (decarboxylating)	KO: K07246 D-malate dehydrogenase (decarboxylating)	PATH: rn00650 Butanoate metabolism
R00216		0	(S)-Malate + NADP+ = Pyruvate + CO2 + NADPH	C00149 + C00006 = C00022 + C00011 + C00005	149	22								1.1.1.38	1.1.1.39	1.1.1.40	4.1.1.3																										(S)-Malate:NADP+ oxidoreductase(oxaloacetate-decarboxylating)	KO: K00027 malate dehydrogenase (oxaloacetate-decarboxylating) KO: K00028 malate dehydrogenase (decarboxylating) KO: K00029 malate dehydrogenase (oxaloacetate-decarboxylating)(NADP+) KO: K01570 oxaloacetate decarboxylase	PATH: rn00620 Pyruvate metabolism PATH: rn00710 Carbon fixation
R00217		1	Oxaloacetate = Pyruvate + CO2	C00036 = C00022 + C00011	36	22								4.1.1.3																													Oxaloacetate carboxy-lyase	KO: K01570 oxaloacetate decarboxylase	PATH: rn00620 Pyruvate metabolism
R00218		1	Acetylenedicarboxylate + H2O = Pyruvate + CO2	C03248 + C00001 = C00022 + C00011	3248	22								4.1.1.78																													acetylenedicarboxylate carboxy-lyase		PATH: rn00620 Pyruvate metabolism
R00219		1	2-Hydroxyethylenedicarboxylate = Pyruvate + CO2	C03981 = C00022 + C00011	3981	22								4.1.1.-																														KO: K01618	PATH: rn00620 Pyruvate metabolism
R00220		1	L-Serine = Pyruvate + NH3	C00065 = C00022 + C00014	65	22								4.3.1.17	4.3.1.19																												L-serine ammonia-lyase	KO: K01752 L-serine dehydratase KO: K01754 threonine dehydratase	PATH: rn00260 Glycine, serine and threonine metabolism
R00221		1	D-Serine = Pyruvate + NH3	C00740 = C00022 + C00014	740	22								4.3.1.18																													D-serine ammonia-lyase	KO: K01753 D-serine dehydratase	PATH: rn00260 Glycine, serine and threonine metabolism
R00223		1	Serine = Pyruvate + NH3	C00716 = C00022 + C00014	716	22								4.3.1.15																													Serine ammonia-lyase
R00224		1	Pyruvate = Acetaldehyde + CO2	C00022 = C00084 + C00011	22	84								4.1.1.1																													Pyruvate carboxy-lyase
R00226		1	2 Pyruvate = (S)-2-Acetolactate + CO2	2 C00022 = C06010 + C00011	22	6010								2.2.1.6																													(S)-2-Acetolactate pyruvate-lyase (carboxylating)	KO: K01651 acetolactate synthase	PATH: rn00660 C5-Branched dibasic acid metabolism
R00227		1	Acetyl-CoA + H2O = CoA + Acetate	C00024 + C00001 = C00010 + C00033	24	33								3.1.2.1																													Acetyl-CoA hydrolase	KO: K01067 acetyl-CoA hydrolase	PATH: rn00620 Pyruvate metabolism
R00228		1	Acetaldehyde + CoA + NAD+ = Acetyl-CoA + NADH	C00084 + C00010 + C00003 = C00024 + C00004	24	84								1.2.1.10																													Acetaldehyde:NAD+ oxidoreductase (CoA-acetylating)	KO: K00132 acetaldehyde dehydrogenase	PATH: rn00620 Pyruvate metabolism
R00229		0	ATP + Acetate + CoA = ADP + Acetyl-CoA + Orthophosphate	C00002 + C00033 + C00010 = C00008 + C00024 + C00009	33	24								6.2.1.13																													Acetate:CoA ligase (ADP-forming)	KO: K01905 acetyl-CoA synthetase (ADP-forming)	PATH: rn00620 Pyruvate metabolism
R00230		0	Acetyl-CoA + Orthophosphate = CoA + Acetyl phosphate	C00024 + C00009 = C00010 + C00227	24	227								2.3.1.8																													Acetyl-CoA:orthophosphate acetyltransferase	KO: K00625 phosphate acetyltransferase	PATH: rn00430 Taurine and hypotaurine metabolism PATH: rn00620 Pyruvate metabolism
R00233		1	Malonyl-CoA = Acetyl-CoA + CO2	C00083 = C00024 + C00011	83	24								4.1.1.9																													Malonyl-CoA carboxy-lyase	KO: K01578 malonyl-CoA decarboxylase	PATH: rn00410 beta-Alanine metabolism PATH: rn00640 Propanoate metabolism
R00234		1	Acetyl-CoA + Peptide = CoA + Nalpha-Acetylpeptide	C00024 + C00012 = C00010 + C03011	12	3011	24	3011						2.3.1.88																													Acetyl-CoA:peptide Nalpha-acetyltransferase
R00235		1	ATP + Acetate + CoA = AMP + Pyrophosphate + Acetyl-CoA	C00002 + C00033 + C00010 = C00020 + C00013 + C00024	33	24								6.2.1.1																													Acetate:CoA ligase (AMP-forming)	KO: K01895 acetyl-CoA synthetase	PATH: rn00010 Glycolysis / Gluconeogenesis PATH: rn00720 Reductive carboxylate cycle (CO2 fixation)
R00236		1	Acetyl adenylate + CoA = AMP + Acetyl-CoA	C05993 + C00010 = C00020 + C00024	5993	24								6.2.1.1																													Acetyl adenylate:CoA ligase (AMP-forming)	KO: K01895 acetyl-CoA synthetase	PATH: rn00620 Pyruvate metabolism
R00237		0	(3S)-Citramalyl-CoA = Acetyl-CoA + Pyruvate	C01011 = C00024 + C00022	1011	24	1011	22						4.1.3.22	4.1.3.25																												(3S)-Citramalyl-CoA pyruvate-lyase		PATH: rn00620 Pyruvate metabolism PATH: rn00660 C5-Branched dibasic acid metabolism
R00238		0	2 Acetyl-CoA = CoA + Acetoacetyl-CoA	2 C00024 = C00010 + C00332	24	332								2.3.1.9	2.3.1.16																												Acetyl-CoA:acetyl-CoA C-acetyltransferase	KO: K00626 acetyl-CoA C-acetyltransferase KO: K00632 acetyl-CoA acyltransferase KO: K07508 acetyl-CoA acyltransferase 2 KO: K07509 acetyl-CoA acyltransferase KO: K07513 acetyl-CoA acyltransferase 1	PATH: rn00071 Fatty acid metabolism PATH: rn00072 Synthesis and degradation of ketone bodies PATH: rn00280 Valine, leucine and isoleucine degradation PATH: rn00310 Lysine degradation PATH: rn00380 Tryptophan metabolism PATH: rn00620 Pyruvate metabolism PATH: rn00632 Benzoate degradation via CoA ligation PATH: rn00640 Propanoate metabolism PATH: rn00650 Butanoate metabolism
R00239		1	ATP + L-Glutamate = ADP + L-Glutamyl 5-phosphate	C00002 + C00025 = C00008 + C03287	25	3287								2.7.2.11																													ATP:L-glutamate 5-phosphotransferase	KO: K00931 glutamate 5-kinase	PATH: rn00220 Urea cycle and metabolism of amino groups
R00240		1	ATP + L-Glutamate = ADP + alpha-D-Glutamyl phosphate	C00002 + C00025 = C00008 + C03734	25	3734								2.7.2.13																													ATP:L-glutamate 1-phosphotransferase
R00241		1	ATP + L-Glutamate = ADP + L-Glutamyl 1-phosphate	C00002 + C00025 = C00008 + C05765	25	5765								2.7.2.13																													ATP:L-glutamate 1-phosphotransferase
R00243		0	L-Glutamate + NAD+ + H2O = 2-Oxoglutarate + NH3 + NADH + H+	C00025 + C00003 + C00001 = C00026 + C00014 + C00004 + C00080	25	26								1.4.1.2	1.4.1.3	1.4.1.4																											L-Glutamate:NAD+ oxidoreductase (deaminating)	KO: K00260 glutamate dehydrogenase KO: K00261 glutamate dehydrogenase (NAD(P)+) KO: K00262 glutamate dehydrogenase (NADP+)	PATH: rn00220 Urea cycle and metabolism of amino groups PATH: rn00251 Glutamate metabolism PATH: rn00330 Arginine and proline metabolism PATH: rn00471 D-Glutamine and D-glutamate metabolism PATH: rn00910 Nitrogen metabolism
R00245		0	L-Glutamate 5-semialdehyde + NAD+ + H2O = L-Glutamate + NADH + H+	C01165 + C00003 + C00001 = C00025 + C00004 + C00080	25	1165								1.5.1.12																													L-Glutamate 5-semialdehyde:NAD+ oxidoreductase	KO: K00294 1-pyrroline-5-carboxylate dehydrogenase	PATH: rn00330 Arginine and proline metabolism
R00248		0	L-Glutamate + NADP+ + H2O = 2-Oxoglutarate + NH3 + NADPH + H+	C00025 + C00006 + C00001 = C00026 + C00014 + C00005 + C00080	25	26								1.4.1.3	1.4.1.4																												L-Glutamate:NADP+ oxidoreductase (deaminating)	KO: K00261 glutamate dehydrogenase (NAD(P)+) KO: K00262 glutamate dehydrogenase (NADP+)	PATH: rn00220 Urea cycle and metabolism of amino groups PATH: rn00251 Glutamate metabolism PATH: rn00330 Arginine and proline metabolism PATH: rn00471 D-Glutamine and D-glutamate metabolism PATH: rn00910 Nitrogen metabolism
R00250		1	L-Glutamate + Oxygen + H2O = 2-Oxoglutarate + NH3 + H2O2	C00025 + C00007 + C00001 = C00026 + C00014 + C00027	25	26								1.4.3.11																													L-Glutamate:oxygen oxidoreductase (deaminating)		PATH: rn00910 Nitrogen metabolism
R00251		1	ATP + 5-Oxoproline + 2 H2O = ADP + Orthophosphate + L-Glutamate	C00002 + C01879 + 2 C00001 = C00008 + C00009 + C00025	1879	25								3.5.2.9																													5-Oxoproline amidohydrolase (ATP-hydrolysing)	KO: K01469 5-oxoprolinase (ATP-hydrolysing)	PATH: rn00480 Glutathione metabolism
R00253		1	ATP + L-Glutamate + NH3 = ADP + Orthophosphate + L-Glutamine	C00002 + C00025 + C00014 = C00008 + C00009 + C00064	25	64								6.3.1.2																													L-Glutamate:ammonia ligase (ADP-forming)	KO: K01915 glutamine synthetase	PATH: rn00251 Glutamate metabolism PATH: rn00910 Nitrogen metabolism
R00254		1	N-Carbamyl-L-glutamate + H2O = L-Glutamate + NH3 + CO2	C05829 + C00001 = C00025 + C00014 + C00011	5829	25								0.0.0.2																															PATH: rn00340 Histidine metabolism
R00256		1	L-Glutamine + H2O = L-Glutamate + NH3	C00064 + C00001 = C00025 + C00014	64	25								3.5.1.2	3.5.1.38																												L-Glutamine amidohydrolase	KO: K01425 glutaminase KO: K05597 glutamin-(asparagin-)ase	PATH: rn00251 Glutamate metabolism PATH: rn00471 D-Glutamine and D-glutamate metabolism PATH: rn00910 Nitrogen metabolism
R00257		1	ATP + Deamino-NAD+ + L-Glutamine + H2O = AMP + Pyrophosphate + NAD+ + L-Glutamate	C00002 + C00857 + C00064 + C00001 = C00020 + C00013 + C00003 + C00025	857	3								6.3.5.1																													Deamido-NAD+:L-glutamine amido-ligase (AMP-forming)	KO: K01950 NAD+ synthase (glutamine-hydrolysing)	PATH: rn00251 Glutamate metabolism PATH: rn00760 Nicotinate and nicotinamide metabolism
R00258		0	L-Alanine + 2-Oxoglutarate = Pyruvate + L-Glutamate	C00041 + C00026 = C00022 + C00025	26	25	41	22						2.6.1.2																													L-Alanine:2-oxoglutarate aminotransferase	KO: K00814 alanine transaminase	PATH: rn00251 Glutamate metabolism PATH: rn00252 Alanine and aspartate metabolism PATH: rn00710 Carbon fixation
R00259		1	Acetyl-CoA + L-Glutamate = CoA + N-Acetyl-L-glutamate	C00024 + C00025 = C00010 + C00624	25	624	24	624						2.3.1.1																													Acetyl-CoA:L-glutamate N-acetyltransferase	KO: K00618 amino-acid N-acetyltransferase	PATH: rn00220 Urea cycle and metabolism of amino groups
R00260		0	L-Glutamate = D-Glutamate	C00025 = C00217	25	217								5.1.1.3																													L-Glutamate racemase	KO: K01776 glutamate racemase	PATH: rn00251 Glutamate metabolism PATH: rn00471 D-Glutamine and D-glutamate metabolism
R00261		1	L-Glutamate = 4-Aminobutanoate + CO2	C00025 = C00334 + C00011	25	334								4.1.1.15	4.1.1.19																												L-Glutamate 1-carboxy-lyase	KO: K01580 glutamate decarboxylase KO: K01583 arginine decarboxylase KO: K02626 arginine decarboxylase	PATH: rn00251 Glutamate metabolism PATH: rn00650 Butanoate metabolism
R00262		0	L-threo-3-Methylaspartate = L-Glutamate	C03618 = C00025	3618	25								5.4.99.1																													L-threo-3-Methylaspartate carboxy-aminomethylmutase	KO: K01846 methylaspartate mutase	PATH: rn00660 C5-Branched dibasic acid metabolism
R00263		0	L-Glutamate = Poly-gamma-D-glutamate	C00025 = C05723	25	5723																																							PATH: rn00471 D-Glutamine and D-glutamate metabolism
R00264		0	2,5-Dioxopentanoate + NADP+ + H2O = 2-Oxoglutarate + NADPH	C00433 + C00006 + C00001 = C00026 + C00005	433	26								1.2.1.26																													2,5-Dioxopentanoate:NADP+ 5-oxidoreductase		PATH: rn00053 Ascorbate and aldarate metabolism
R00265		1	2-Oxoglutarate + CoA + NADP+ = Succinyl-CoA + CO2 + NADPH	C00026 + C00010 + C00006 = C00091 + C00011 + C00005	26	91								1.2.1.52																													2-Oxoglutarate:NADP+ 2-oxidoreductase (CoA-succinylating)
R00267		1	Isocitrate + NADP+ = 2-Oxoglutarate + CO2 + NADPH + H+	C00311 + C00006 = C00026 + C00011 + C00005 + C00080	311	26								1.1.1.42																													Isocitrate:NADP+ oxidoreductase (decarboxylating)	KO: K00031 isocitrate dehydrogenase	PATH: rn00480 Glutathione metabolism PATH: rn00720 Reductive carboxylate cycle (CO2 fixation)
R00268		1	Oxalosuccinate = 2-Oxoglutarate + CO2	C05379 = C00026 + C00011	5379	26								1.1.1.42																													Oxalosuccinate:NADP+ oxidoreductase (decarboxylating)	KO: K00031 isocitrate dehydrogenase	PATH: rn00020 Citrate cycle (TCA cycle)
R00269		1	2-Oxoglutaramate + H2O = 2-Oxoglutarate + NH3	C00940 + C00001 = C00026 + C00014	940	26								3.5.1.3																													2-Oxoglutaramate amidohydrolase		PATH: rn00251 Glutamate metabolism
R00270		1	4-Oxoglutaramate + H2O = 2-Oxoglutarate + NH3	C05572 + C00001 = C00026 + C00014	5572	26								0.0.0.3																															PATH: rn00340 Histidine metabolism
R00271		1	Acetyl-CoA + H2O + 2-Oxoglutarate = 2-Hydroxybutane-1,2,4-tricarboxylate + CoA	C00024 + C00001 + C00026 = C01251 + C00010	26	1251	24	1251						2.3.3.14																													2-Hydroxybutane-1,2,4-tricarboxylate 2-oxoglutarate-lyase (CoA-acetylating)	KO: K01655 homocitrate synthase	PATH: rn00300 Lysine biosynthesis PATH: rn00620 Pyruvate metabolism
R00272		1	2-Oxoglutarate = Succinate semialdehyde + CO2	C00026 = C00232 + C00011	26	232								4.1.1.71																													2-Oxoglutarate carboxy-lyase
R00273		1	Oxalate + Oxygen = H2O2 + 2 CO2	C00209 + C00007 = C00027 + 2 C00011	209	11								1.2.3.4																													Oxalate:oxygen oxidoreductase		PATH: rn00630 Glyoxylate and dicarboxylate metabolism
R00274		1	H2O2 + 2 Glutathione = Oxidized glutathione + 2 H2O	C00027 + 2 C00051 = C00127 + 2 C00001	51	127								1.11.1.9																													Glutathione:hydrogen-peroxide oxidoreductase	KO: K00432 glutathione peroxidase	PATH: rn00480 Glutathione metabolism
R00275		0	2 O2.- + 2 H+ = H2O2 + Oxygen	2 C00704 + 2 C00080 = C00027 + C00007	704	7	704	27						1.15.1.1																													Superoxide:superoxide oxidoreductase
R00276		0	CO2 + H2O2 = CO + H2O + Oxygen	C00011 + C00027 = C00237 + C00001 + C00007	11	237	27	7						1.2.2.4																													Carbon-monoxide:oxygen oxidoreductase
R00277		1	Pyridoxamine phosphate + H2O + Oxygen = Pyridoxal phosphate + NH3 + H2O2	C00647 + C00001 + C00007 = C00018 + C00014 + C00027	647	18								1.4.3.5																													Pyridoxamine-5'-phosphate:oxygen oxidoreductase (deaminating)	KO: K00275 pyridoxamine 5'-phosphate oxidase	PATH: rn00750 Vitamin B6 metabolism PATH: rn00910 Nitrogen metabolism
R00278		1	Pyridoxine phosphate + Oxygen = H2O2 + Pyridoxal phosphate	C00627 + C00007 = C00027 + C00018	627	18								1.4.3.5																													Pyridoxine 5-phosphate:oxygen oxidoreductase (deaminating)	KO: K00275 pyridoxamine 5'-phosphate oxidase	PATH: rn00750 Vitamin B6 metabolism
R00279		1	D-Glutamate + H2O + Oxygen = 2-Oxoglutarate + NH3 + H2O2	C00217 + C00001 + C00007 = C00026 + C00014 + C00027	217	26								1.4.3.7	1.4.3.15																												D-Glutamate(D-aspartate):oxygen oxidoreductase (deaminating)		PATH: rn00471 D-Glutamine and D-glutamate metabolism PATH: rn00910 Nitrogen metabolism
R00280		0	Acceptor + 2 Nitric oxide + 2 H2O = Reduced acceptor + 2 Nitrite	C00028 + 2 C00533 + 2 C00001 = C00030 + 2 C00088	533	88								1.7.2.1																													Nitric-oxide:(acceptor) oxidoreductase
R00281		1	Acceptor + NADH = Reduced acceptor + NAD+	C00028 + C00004 = C00030 + C00003	4	3								1.6.99.3	1.6.99.5																												NADH:(quinone-acceptor) oxidoreductase	KO: K00356 NADH dehydrogenase KO: K03885 NADH dehydrogenase KO: K03934 NADH dehydrogenase (ubiquinone) Fe-S protein 1 KO: K03934 NADH dehydrogenase (ubiquinone) Fe-S protein 1 KO: K03935 NADH dehydrogenase (ubiquinone) Fe-S protein 2 KO: K03935 NADH dehydrogenase (ubiquinone) Fe-S protein 2 KO: K03936 NADH dehydrogenase (ubiquinone) Fe-S protein 3 KO: K03936 NADH dehydrogenase (ubiquinone) Fe-S p…	PATH: rn00190 Oxidative phosphorylation
R00282		0	Acceptor + NADPH = Reduced acceptor + NADP+	C00028 + C00005 = C00030 + C00006	5	6								1.6.99.1	1.6.99.6																												NADPH:(quinone-acceptor) oxidoreductase
R00283		1	Hydroxylamine + Reduced acceptor + 2 ATP = Acceptor + NH3 + H2O + 2 Orthophosphate + 2 ADP	C00192 + C00030 + = C00028 + C00014 + C00001 + 2 C00009 + 2 C00008	192	14								1.3.99.15																													Cyclohexa-1,5-diene-1-carbonyl-CoA:acceptor oxidoreductase (aromatizing, ATP-forming)
R00284		1	Acceptor + NH3 + H2O = Hydroxylamine + Reduced acceptor	C00028 + C00014 + C00001 = C00192 + C00030	14	192								1.7.99.1																													Ammonia:(acceptor) oxidoreductase
R00286		0	UDPglucose + H2O + 2 NAD+ = UDPglucuronate + 2 NADH + H+	C00029 + C00001 + 2 C00003 = C00167 + 2 C00004 + C00080	29	167								1.1.1.22																													UDPglucose:NAD+ oxidoreductase	KO: K00012 UDPglucose 6-dehydrogenase	PATH: rn00040 Pentose and glucuronate interconversions PATH: rn00500 Starch and sucrose metabolism PATH: rn00520 Nucleotide sugars metabolism
R00287		1	UDPglucose + H2O = UMP + D-Glucose 1-phosphate	C00029 + C00001 = C00105 + C00103	29	103								3.6.1.8	3.6.1.9																												UDPglucose pyrophosphohydrolase	KO: K01513 nucleotide pyrophosphatase KO: K04765 ATP diphosphatase	PATH: rn00240 Pyrimidine metabolism PATH: rn00500 Starch and sucrose metabolism
R00289		1	UTP + D-Glucose 1-phosphate = Pyrophosphate + UDPglucose	C00075 + C00103 = C00013 + C00029	103	29								2.7.7.9																													UTP:alpha-D-glucose-1-phosphate uridylyltransferase	KO: K00963 UTP--glucose-1-phosphate uridylyltransferase	PATH: rn00040 Pentose and glucuronate interconversions PATH: rn00052 Galactose metabolism PATH: rn00500 Starch and sucrose metabolism PATH: rn00520 Nucleotide sugars metabolism
R00290		1	UDPglucose + Protein = UDP + alpha-D-Glucosyl-protein	C00029 + C00017 = C00015 + C01140	17	1140	29	1140						2.4.1.112																													UDPglucose:protein 4-alpha-glucosyltransferase
R00291		0	UDPglucose = UDP-D-galactose	C00029 = C00052	29	52								5.1.3.2																													UDPglucose 4-epimerase	KO: K01784 UDP-glucose 4-epimerase	PATH: rn00052 Galactose metabolism PATH: rn00520 Nucleotide sugars metabolism
R00292		1	UDPglucose + Amylose = UDP + Amylose	C00029 + C00718 = C00015 + C00718	29	718	718	718						2.4.1.11																													UDPglucose:glycogen 4-alpha-D-glucosyltransferase	KO: K00693 glycogen(starch) synthase	PATH: rn00500 Starch and sucrose metabolism
R00293		1	UDPglucose = UDP-4-dehydro-6-deoxy-D-glucose + H2O	C00029 = C04089 + C00001	29	4089								4.2.1.76																													UDPglucose 4,6-hydro-lyase		PATH: rn00520 Nucleotide sugars metabolism
R00294		0	Reduced acceptor + 2 Nitric oxide = Nitrous oxide + Acceptor + H2O	C00030 + 2 C00533 = C00887 + C00028 + C00001	533	887								1.7.99.7																													Nitrous-oxide:(acceptor) oxidoreductase (NO-forming)
R00295		0	Trithionate + HO- + Acceptor + 2 H2O = Reduced acceptor + 3 HSO3-	C01861 + C01328 + C00028 + 2 C00001 = C00030 + 3 C11481	1861	11481	1328	11481						1.8.99.3																													Trithionate: (acceptor) oxidoreductase
R00296		0	CO + H2O + Acceptor = CO2 + Reduced acceptor	C00237 + C00001 + C00028 = C00011 + C00030	237	11								1.2.99.2																													Carbon-monoxide:(acceptor) oxidoreductase
R00297		0	(R)-Lactate + Acceptor = Pyruvate + Reduced acceptor	C00256 + C00028 = C00022 + C00030	256	22								1.1.99.6																													(R)-2-Hydroxy-acid:(acceptor) 2-oxidoreductase
R00298		0	(S)-2-Hydroxyglutarate + Acceptor = 2-Oxoglutarate + Reduced acceptor	C03196 + C00028 = C00026 + C00030	3196	26								1.1.99.2																													(S)-2-Hydroxyglutarate:(acceptor) 2-oxidoreductase
R00299		1	ATP + D-Glucose = ADP + D-Glucose 6-phosphate	C00002 + C00031 = C00008 + C00092	31	92								2.7.1.1	2.7.1.2																												ATP:D-glucose 6-phosphotransferase
R00300		0	D-Glucose + NAD+ = D-Glucono-1,5-lactone + NADH	C00031 + C00003 = C00198 + C00004	31	198								1.1.1.118																													D-Glucose:NAD+ 1-oxidoreductase
R00301		0	D-Glucose + NADP+ = D-Glucono-1,4-lactone + NADPH	C00031 + C00006 = C03107 + C00005	31	3107								1.1.1.119																													D-Glucose:NADP+ 1-oxidoreductase
R00302		1	D-Glucose + Oxygen = 2-Dehydro-D-glucose + H2O2	C00031 + C00007 = C02779 + C00027	31	2779								1.1.3.10																													Pyranose:oxygen 2-oxidoreductase		PATH: rn00030 Pentose phosphate pathway
R00303		1	D-Glucose 6-phosphate + H2O = D-Glucose + Orthophosphate	C00092 + C00001 = C00031 + C00009	92	31								3.1.3.9	3.1.3.58																												D-Glucose-6-phosphate phosphohydrolase
R00304		1	D-Glucose 1-phosphate + H2O = D-Glucose + Orthophosphate	C00103 + C00001 = C00031 + C00009	103	31								3.1.3.10																													D-Glucose-1-phosphate phosphohydrolase
R00305		0	D-Glucose + Acceptor = D-Glucono-1,5-lactone + Reduced acceptor	C00031 + C00028 = C00198 + C00030	31	198								1.1.99.10																													D-Glucose:(pyrroloquinone-quinone) 1-oxidoreductase	KO: K00115 glucose dehydrogenase (acceptor)	PATH: rn00030 Pentose phosphate pathway
R00306		1	Cellobiose + H2O = 2 D-Glucose	C00185 + C00001 = 2 C00031	185	31								3.2.1.74																													1,4-beta-D-Glucan glucohydrolase		PATH: rn00500 Starch and sucrose metabolism
R00307		0	D-Glucose = D-Fructose	C00031 = C00095	31	95								5.3.1.5
R00308		1	1,3-beta-D-Glucan + H2O = D-Glucose + 1,3-beta-D-Glucan	C00965 + C00001 = C00031 + C00965	965	31	965	965						3.2.1.39																													1,3-beta-D-Glucan glucanohydrolase	KO: K01199 glucan endo-1,3-beta-D-glucosidase	PATH: rn00500 Starch and sucrose metabolism
R00310		1	Protoporphyrin + Iron = Heme + 2 H+	C02191 + C00023 = C00032 + 2 C00080	32	2191								4.99.1.1																													Protoporphyrin ferro-lyase	KO: K01772 ferrochelatase	PATH: rn00860 Porphyrin and chlorophyll metabolism
R00311		1	Heme + 3 Reduced acceptor + 3 Oxygen = Biliverdin + CO + Iron + 3 Acceptor + 3 H2O	C00032 + 3 C00030 + 3 C00007 = C00500 + C00237 + C00023 + 3 C00028	32	500	32	237	32	23				1.14.99.3																													Heme, hydrogen-donor:oxygen oxidoreductase (alpha-methylene-oxydizing, hydroxylating)
R00312		0	Heme = Cytochrome a	C00032 = C05783	32	5783																																							PATH: rn00860 Porphyrin and chlorophyll metabolism
R00313		0	Heme = Catalase	C00032 = C05784	32	5784																																							PATH: rn00860 Porphyrin and chlorophyll metabolism
R00314		0	Heme = Peroxidase	C00032 = C05785	32	5785																																							PATH: rn00860 Porphyrin and chlorophyll metabolism
R00315		0	ATP + Acetate = ADP + Acetyl phosphate	C00002 + C00033 = C00008 + C00227	33	227								2.7.2.1																													ATP:acetate phosphotransferase	KO: K00925 acetate kinase	PATH: rn00430 Taurine and hypotaurine metabolism PATH: rn00620 Pyruvate metabolism
R00316		1	ATP + Acetate = Pyrophosphate + Acetyl adenylate	C00002 + C00033 = C00013 + C05993	33	5993								6.2.1.1																													Acetate:CoA ligase (AMP-forming)	KO: K01895 acetyl-CoA synthetase	PATH: rn00620 Pyruvate metabolism
R00317		1	Acetyl phosphate + H2O = Acetate + Orthophosphate	C00227 + C00001 = C00033 + C00009	227	33								3.6.1.7																													Acetyl phosphate phosphohydrolase	KO: K01512 acylphosphatase	PATH: rn00620 Pyruvate metabolism
R00318		1	Phosphonoacetate + H2O = Acetate + Orthophosphate	C05682 + C00001 = C00033 + C00009	5682	33								3.11.1.2																													Phosphonoacetate phosphonohydrolase		PATH: rn00440 Aminophosphonate metabolism
R00319		1	(S)-Lactate + Oxygen = Acetate + CO2 + H2O	C00186 + C00007 = C00033 + C00011 + C00001	186	33								1.13.12.4																													(S)-Lactate:oxygen 2-oxidoreductase(decarboxylating)	KO: K00467 lactate 2-monooxygenase	PATH: rn00620 Pyruvate metabolism
R00320		0	Pyrophosphate + Acetate = Orthophosphate + Acetyl phosphate	C00013 + C00033 = C00009 + C00227	33	227								2.7.2.12																													Pyrophosphate:acetate phosphotransferase		PATH: rn00620 Pyruvate metabolism
R00321		1	Acetamide + H2O = Acetate + NH3	C06244 + C00001 = C00033 + C00014	6244	33								3.5.1.4																													Acetamide amidohydrolase		PATH: rn00910 Nitrogen metabolism
R00322		1	5'-Acetylphosphoadenosine + H2O = AMP + Acetate	C06434 + C00001 = C00020 + C00033	6434	20								3.6.1.20																													5'-Acetylphosphoadenosine acylhydrolase		PATH: rn00230 Purine metabolism
R00323		0	Citramalate = Acetate + Pyruvate	C00815 = C00033 + C00022	815	22	815	33						4.1.3.22																													Citramalate pyruvate-lyas
R00324		1	Acetylpyruvate + H2O = Acetate + Pyruvate	C02132 + C00001 = C00033 + C00022	2132	22	2132	33						3.7.1.6																													Acetylpyruvate acetylhydrolase
R00325		1	(S)-2-Methylmalate = Acetate + Pyruvate	C02614 = C00033 + C00022	2614	22	2614	33						4.1.3.22																													(3S)-Citramalate pyruvate-lyas		PATH: rn00660 C5-Branched dibasic acid metabolism
R00326		0	Acetaldehyde + Acceptor + H2O = Acetate + Reduced acceptor	C00084 + C00028 + C00001 = C00033 + C00030	84	33								1.2.99.6																													Acetaldehyde:(acceptor) oxidoreductase		PATH: rn00620 Pyruvate metabolism
R00327		1	6-Acetyl-D-glucose + H2O = D-Glucose + Acetate	C02655 + C00001 = C00031 + C00033	2655	31	2655	33						3.1.1.33																													6-Acetyl-D-glucose acetylhydrolase
R00328		1	GDP + H2O = GMP + Orthophosphate	C00035 + C00001 = C00144 + C00009	35	144								3.6.1.5	3.6.1.6	3.6.1.42																											GDP phosphohydrolase	KO: K01510 apyrase KO: K01511 nucleoside-diphosphatase	PATH: rn00230 Purine metabolism
R00329		1	Nucleoside diphosphate + H2O = Nucleotide + Orthophosphate	C11479 + C00001 = C00215 + C00009	11479	215								3.6.1.6																													Nucleoside-diphosphate phosphohydrolase
R00330		0	ATP + GDP = ADP + GTP	C00002 + C00035 = C00008 + C00044	35	44								2.7.4.6																													ATP:nucleoside-diphosphate phosphatransferase	KO: K00940 nucleoside-diphosphate kinase	PATH: rn00230 Purine metabolism
R00331		0	ATP + GDP = ADP + Nucleoside triphosphate	C00002 + C00035 = C00008 + C00201	2	8	35	201						2.7.4.6																													ATP:nucleoside-diphosphate phosphatransferase
R00332		1	ATP + GMP = ADP + GDP	C00002 + C00144 = C00008 + C00035	144	35								2.7.4.8																													ATP:(d)GMP phosphotransferase	KO: K00942 guanylate kinase	PATH: rn00230 Purine metabolism
R00333		1	Nucleoside triphosphate + AMP = GDP + ADP	C00201 + C00020 = C00035 + C00008	20	8								2.7.4.10																													Nucleoside-triphosphate:AMP phosphotransferase
R00334		0	ATP + Nucleoside phosphate = ADP + GDP	C00002 + C03013 = C00008 + C00035	2	8	3013	35						2.7.4.4																													ATP:nucleoside-phosphate phosphotransferase
R00335		1	GTP + H2O = GDP + Orthophosphate	C00044 + C00001 = C00035 + C00009	44	35								3.6.1.5	3.6.5.1	3.6.5.2	3.6.5.3	3.6.5.4	3.6.5.5	3.6.5.6																							GTP phosphohydrolase (vesicle-releasing)	KO: K01510 apyrase	PATH: rn00230 Purine metabolism
R00336		1	Guanosine 3',5'-bis(diphosphate) + H2O = GDP + Pyrophosphate	C01228 + C00001 = C00035 + C00013	1228	13	1228	35						3.1.7.2																													Guanosine-3',5'-bis(diphosphate) 3'-pyrophosphohydrolase	KO: K01139 guanosine-3',5'-bis(diphosphate) 3'-pyrophosphohydrolase	PATH: rn00230 Purine metabolism
R00337		1	GDPglucose + H2O = GDP + D-Glucose	C00394 + C00001 = C00035 + C00031	394	31								3.2.1.42																													GDPglucose glucohydrolase
R00338		1	Oxaloacetate + H2O = Oxalate + Acetate	C00036 + C00001 = C00209 + C00033	36	33	36	209						3.7.1.1																													Oxaloacetate acetylhydrolase
R00339		0	(R,R)-Tartaric acid = Oxaloacetate + H2O	C00898 = C00036 + C00001	36	898								4.2.1.32																													(R,R)-Tartrate hydro-lyase	KO: K01701 L(+)-tartrate dehydratase	PATH: rn00630 Glyoxylate and dicarboxylate metabolism
R00340		0	(S,S)-Tartaric acid = Oxaloacetate + H2O	C02107 = C00036 + C00001	2107	36								4.2.1.81																													(S,S)-Tartrate hydro-lyase
R00341		1	ATP + Oxaloacetate = ADP + Phosphoenolpyruvate + CO2	C00002 + C00036 = C00008 + C00074 + C00011	36	74								4.1.1.49																													ATP:oxaloacetate carboxy-lyase (transphosphorylating)	KO: K01610 phosphoenolpyruvate carboxykinase (ATP)	PATH: rn00020 Citrate cycle (TCA cycle) PATH: rn00620 Pyruvate metabolism PATH: rn00710 Carbon fixation
R00342		0	(S)-Malate + NAD+ = Oxaloacetate + NADH + H+	C00149 + C00003 = C00036 + C00004 + C00080	149	36								1.1.1.37																													(S)-Malate:NADP+ oxidoreductase	KO: K00024 malate dehydrogenase	PATH: rn00020 Citrate cycle (TCA cycle) PATH: rn00620 Pyruvate metabolism PATH: rn00630 Glyoxylate and dicarboxylate metabolism PATH: rn00710 Carbon fixation PATH: rn00720 Reductive carboxylate cycle (CO2 fixation)
R00343		0	(S)-Malate + NADP+ = Oxaloacetate + NADPH + H+	C00149 + C00006 = C00036 + C00005 + C00080	149	36								1.1.1.82																													(S)-Malate:NADP+ oxidoreductase	KO: K00051 malate dehydrogenase (NADP+)	PATH: rn00620 Pyruvate metabolism PATH: rn00710 Carbon fixation
R00344		0	ATP + Pyruvate + HCO3- = ADP + Orthophosphate + Oxaloacetate	C00002 + C00022 + C00288 = C00008 + C00009 + C00036	22	36								6.4.1.1																													Pyruvate:carbon-dioxide ligase (ADP-forming)	KO: K01958 pyruvate carboxylase	PATH: rn00020 Citrate cycle (TCA cycle) PATH: rn00252 Alanine and aspartate metabolism PATH: rn00620 Pyruvate metabolism
R00345		1	H2O + Phosphoenolpyruvate + CO2 = Orthophosphate + Oxaloacetate	C00001 + C00074 + C00011 = C00009 + C00036	74	36								4.1.1.31																													Orthophosphate:oxaloacetate carboxyl-lyase (phosphorylating)	KO: K01595 phosphoenolpyruvate carboxylase	PATH: rn00620 Pyruvate metabolism PATH: rn00710 Carbon fixation PATH: rn00720 Reductive carboxylate cycle (CO2 fixation)
R00346		1	Pyrophosphate + Oxaloacetate = Orthophosphate + Phosphoenolpyruvate + CO2	C00013 + C00036 = C00009 + C00074 + C00011	36	74								4.1.1.38																													Pyrophosphate:oxaloacetate carboxy-lyase (transphosphorylating)		PATH: rn00620 Pyruvate metabolism
R00347		1	erythro-3-Hydroxy-L-aspartate = Oxaloacetate + NH3	C03961 = C00036 + C00014	3961	36								4.3.1.20																													erythro-3-hydroxy-Ls-aspartate ammonia-lyase		PATH: rn00910 Nitrogen metabolism
R00348		1	2-Oxosuccinamate + H2O = Oxaloacetate + NH3	C02362 + C00001 = C00036 + C00014	2362	36								3.5.1.3																													2-Oxosuccinamate amidohydrolase		PATH: rn00252 Alanine and aspartate metabolism
R00350		1	4-Carboxy-4-hydroxy-2-oxoadipate = Oxaloacetate + Pyruvate	C04115 = C00036 + C00022	4115	36	4115	22						4.1.3.17																													4-Hydroxy-4-carboxymethyl-2-oxoglutarate pyruvate-lyase		PATH: rn00362 Benzoate degradation via hydroxylation
R00351		0	Citrate + CoA = Acetyl-CoA + H2O + Oxaloacetate	C00158 + C00010 = C00024 + C00001 + C00036	158	24	158	36						2.3.3.1	2.3.3.3																												Citrate oxaloacetate-lyase ((pro-3S)-CH2COO- -> acetyl-CoA)	KO: K01647 citrate synthase	PATH: rn00020 Citrate cycle (TCA cycle) PATH: rn00630 Glyoxylate and dicarboxylate metabolism
R00352		1	ADP + Orthophosphate + Acetyl-CoA + Oxaloacetate = ATP + Citrate + CoA	C00008 + C00009 + C00024 + C00036 = C00002 + C00158 + C00010	24	158	36	158						2.3.3.8																													ATP:citrate oxaloacetate-lyase ((pro-3S)-CH2COO- ->acetyl-CoA) (ATP-dephosphorylating)	KO: K01648 ATP citrate (pro-S)-lyase	PATH: rn00020 Citrate cycle (TCA cycle)
R00353		0	Malonyl-CoA + Pyruvate = Acetyl-CoA + Oxaloacetate	C00083 + C00022 = C00024 + C00036	22	24	83	36						2.1.3.1																													Malonyl-CoA:pyruvate carboxyltransferase	KO: K03416 methylmalonyl-CoA carboxyltransferase	PATH: rn00640 Propanoate metabolism
R00354		1	(3S)-Citryl-CoA = Acetyl-CoA + Oxaloacetate	C00566 = C00024 + C00036	566	24	566	36						4.1.3.34																													(3S)-Citryl-CoA oxaloacetate-lyase	KO: K01660 citryl-CoA lyase	PATH: rn00020 Citrate cycle (TCA cycle)
R00355		0	L-Aspartate + 2-Oxoglutarate = Oxaloacetate + L-Glutamate	C00049 + C00026 = C00036 + C00025	26	25	49	36						2.6.1.1																													L-Aspartate:2-oxoglutarate aminotransferase	KO: K00811 aspartate aminotransferase	PATH: rn00251 Glutamate metabolism PATH: rn00252 Alanine and aspartate metabolism PATH: rn00710 Carbon fixation
R00356		1	5-(2'-Carboxyethyl)-4,6-dihydroxypicolinate + 2 Oxygen = Oxaloacetate + 2-Oxoglutarate + NH3	C05655 + 2 C00007 = C00036 + C00026 + C00014	5655	36	5655	26						1.13.11.-																														KO: K00465	PATH: rn00380 Tryptophan metabolism
R00357		1	L-Aspartate + H2O + Oxygen = Oxaloacetate + NH3 + H2O2	C00049 + C00001 + C00007 = C00036 + C00014 + C00027	49	36								1.4.3.2	1.4.3.16																												L-Aspartic acid:oxygen oxidoreductase (deaminating)	KO: K00278 L-aspartate oxidase KO: K03334 L-amino-acid oxidase	PATH: rn00252 Alanine and aspartate metabolism
R00359		1	D-Aspartate + H2O + Oxygen = Oxaloacetate + NH3 + H2O2	C00402 + C00001 + C00007 = C00036 + C00014 + C00027	402	36								1.4.3.1	1.4.3.15																												D-Aspartate:oxygen oxidoreductase (deaminating)	KO: K00272 D-aspartate oxidase	PATH: rn00252 Alanine and aspartate metabolism PATH: rn00910 Nitrogen metabolism
R00360		1	(S)-Malate + Oxygen = Oxaloacetate + H2O2	C00149 + C00007 = C00036 + C00027	149	36								1.1.3.3																													(S)-Malate:oxygen oxidoreductase		PATH: rn00620 Pyruvate metabolism
R00361		0	(S)-Malate + Acceptor = Oxaloacetate + Reduced acceptor	C00149 + C00028 = C00036 + C00030	149	36								1.1.99.16																													(S)-Malate:(acceptor) oxidoreductase
R00362		0	Citrate = Acetate + Oxaloacetate	C00158 = C00033 + C00036	158	33	158	36						4.1.3.6																													Citrate oxaloacetate-lyase ((pro-3S)-CH2COO- -->acetate)	KO: K01642 citrate lyase	PATH: rn00020 Citrate cycle (TCA cycle) PATH: rn00720 Reductive carboxylate cycle (CO2 fixation)
R00363		0	Oxaloacetate = 2-Hydroxyethylenedicarboxylate	C00036 = C03981	36	3981								5.3.2.2																													Oxaloacetate keto-enol-isomerase
R00364		1	Glycine + H2O + 2 Ferricytochrome c = Glyoxylate + NH3 + 2 Ferrocytochrome c	C00037 + C00001 + 2 C00125 = C00048 + C00014 + 2 C00126	37	48								1.4.2.1																													Glycine:ferricytochrome-c oxidoreductase (deaminating)		PATH: rn00260 Glycine, serine and threonine metabolism
R00365		0	Glycine + H2O + NAD+ = Glyoxylate + NH3 + NADH	C00037 + C00001 + C00003 = C00048 + C00014 + C00004	37	48								1.4.1.10																													Glycine:NAD+ oxidoreductase (deaminating)		PATH: rn00910 Nitrogen metabolism
R00366		1	Glycine + H2O + Oxygen = Glyoxylate + NH3 + H2O2	C00037 + C00001 + C00007 = C00048 + C00014 + C00027	37	48								1.4.3.3	1.4.3.19																												Aminoacetic acid:oxygen oxidoreductase (deaminating)	KO: K00273 D-amino-acid oxidase	PATH: rn00260 Glycine, serine and threonine metabolism PATH: rn00910 Nitrogen metabolism
R00367		1	S-Adenosyl-L-methionine + Glycine = S-Adenosyl-L-homocysteine + Sarcosine	C00019 + C00037 = C00021 + C00213	37	213								2.1.1.20																													S-Adenosyl-L-methionine:glycine methyltransferase	KO: K00552 glycine N-methyltransferase	PATH: rn00260 Glycine, serine and threonine metabolism
R00368		0	N-(Carboxymethyl)-D-alanine + NAD+ + H2O = Glycine + Pyruvate + NADH	C03790 + C00003 + C00001 = C00037 + C00022 + C00004	3790	22	3790	37						1.5.1.22																													N-(Carboxymethyl)-D-alanine:NAD+ oxidoreductase (glycine-forming)
R00369		0	L-Alanine + Glyoxylate = Pyruvate + Glycine	C00041 + C00048 = C00022 + C00037	41	22	48	37						2.6.1.44																													L-Alanine:glyoxylate aminotransferase	KO: K00827 alanine--glyoxylate transaminase	PATH: rn00252 Alanine and aspartate metabolism PATH: rn00260 Glycine, serine and threonine metabolism
R00370		1	Acetyl-CoA + Glycine = CoA + 2-Amino-3-oxobutanoate	C00024 + C00037 = C00010 + C03214	24	3214	37	3214						2.3.1.29																													Acetyl-CoA:glycine C-acetyltransferase
R00371		1	Acetyl-CoA + Glycine = CoA + L-2-Amino-3-oxobutanoic acid	C00024 + C00037 = C00010 + C03508	37	3508	24	3508						2.3.1.29	2.3.1.37																												Succinyl-CoA:glycine C-succinyl-transferase(decarboxylating)	KO: K00639 glycine C-acetyltransferase KO: K00643 5-aminolevulinate synthase	PATH: rn00260 Glycine, serine and threonine metabolism
R00372		0	Glycine + 2-Oxoglutarate = Glyoxylate + L-Glutamate	C00037 + C00026 = C00048 + C00025	26	25	37	48						2.6.1.4																													Glycine:2-oxoglutarate aminotransferase		PATH: rn00260 Glycine, serine and threonine metabolism
R00373		0	Glycine + Oxaloacetate = Glyoxylate + L-Aspartate	C00037 + C00036 = C00048 + C00049	37	48	36	49						2.6.1.35																													Glycine:oxaloacetate aminotransferase
R00374		0	Glycine = Cyanide	C00037 = C00177	37	177																																							PATH: rn00460 Cyanoamino acid metabolism
R00375		1	dATP + DNA = Pyrophosphate + DNA	C00131 + C00039 = C00013 + C00039	39	39	131	39						2.7.7.7																													Deoxyadenosine 5'-triphosphate:DNA deoxynucleotidyltransferase (DNA-directed)	KO: K02319 DNA polymerase I KO: K02335 DNA polymerase I KO: K04330 DNA polymerase III complex {K02337+K03763+K02342+K02345+K02343+K02341+K02340+K02339 +K02344+K02338} KO: K04474 DNA polymerase alpha / primase complex {K02320+K02321+K02685+K02684} KO: K04475 DNA polymerase delta complex {K02327+K02328+K03504+K03505} KO: K04476 DNA polymerase epsilon complex {K02324+K02325+K02326+K03506} KO: K04481…	PATH: rn00230 Purine metabolism
R00376		1	dGTP + DNA = Pyrophosphate + DNA	C00286 + C00039 = C00013 + C00039	39	39	286	39						2.7.7.7																													Deoxyguanosine 5'-triphosphate:DNA deoxynucleotidyltransferase (DNA-directed)	KO: K02319 DNA polymerase I KO: K02335 DNA polymerase I KO: K04330 DNA polymerase III complex {K02337+K03763+K02342+K02345+K02343+K02341+K02340+K02339 +K02344+K02338} KO: K04474 DNA polymerase alpha / primase complex {K02320+K02321+K02685+K02684} KO: K04475 DNA polymerase delta complex {K02327+K02328+K03504+K03505} KO: K04476 DNA polymerase epsilon complex {K02324+K02325+K02326+K03506} KO: K04481…	PATH: rn00230 Purine metabolism
R00377		1	dCTP + DNA = Pyrophosphate + DNA	C00458 + C00039 = C00013 + C00039	39	39	458	39						2.7.7.7																													Deoxycytidine triphosphate:DNA deoxynucleotidyltransferase (DNA-directed)	KO: K02319 DNA polymerase I KO: K02335 DNA polymerase I KO: K04330 DNA polymerase III complex {K02337+K03763+K02342+K02345+K02343+K02341+K02340+K02339 +K02344+K02338} KO: K04474 DNA polymerase alpha / primase complex {K02320+K02321+K02685+K02684} KO: K04475 DNA polymerase delta complex {K02327+K02328+K03504+K03505} KO: K04476 DNA polymerase epsilon complex {K02324+K02325+K02326+K03506} KO: K04481…	PATH: rn00240 Pyrimidine metabolism
R00378		1	dTTP + DNA = Pyrophosphate + DNA	C00459 + C00039 = C00013 + C00039	39	39	459	39						2.7.7.7																													Thymidine triphosphate:DNA deoxynucleotidyltransferase (DNA-directed)	KO: K02319 DNA polymerase I KO: K02335 DNA polymerase I KO: K04330 DNA polymerase III complex {K02337+K03763+K02342+K02345+K02343+K02341+K02340+K02339 +K02344+K02338} KO: K04474 DNA polymerase alpha / primase complex {K02320+K02321+K02685+K02684} KO: K04475 DNA polymerase delta complex {K02327+K02328+K03504+K03505} KO: K04476 DNA polymerase epsilon complex {K02324+K02325+K02326+K03506} KO: K04481…	PATH: rn00240 Pyrimidine metabolism
R00379		1	Deoxynucleoside triphosphate + DNA = Pyrophosphate + DNA	C00677 + C00039 = C00013 + C00039	39	39	677	39						2.7.7.7	2.7.7.31	2.7.7.49																											Deoxynucleoside triphosphate:DNA deoxynucleotidyltransferase (DNA-directed)
R00380		1	S-Adenosyl-L-methionine + DNA = S-Adenosyl-L-homocysteine + DNA 5-methylcytosine	C00019 + C00039 = C00021 + C02967	39	2967								2.1.1.37																													S-Adenosyl-L-methionine:DNA (cytosine-5-)-methyltransferase
R00381		1	ATP + DNA(n) + DNA(m) = AMP + Pyrophosphate + DNA(n+m)	C00002 + C00039(n) + C00039(m) = C00020 + C00013 + C00039(n+m)	39	39								6.5.1.1																													(Deoxyribonucleotide)n:(Deoxyribonucleotide)m ligase (AMP-forming)
R00382		1	NAD+ + DNA(n) + DNA(m) = AMP + Nicotinamide D-ribonucleotide + DNA(n+m)	C00003 + C00039(n) + C00039(m) = C00020 + C00455 + C00039(n+m)	39	39	3	455						6.5.1.2																													(Deoxyribonucleotide)n:(Deoxyribonucleotide)m ligase (AMP-forming, NMN-forming)
R00383		1	Acyl-CoA + H2O = CoA + Carboxylate	C00040 + C00001 = C00010 + C00060	40	60								3.1.2.18	3.1.2.19	3.1.2.20																											Acyl-CoA hydrolase
R00384		0	Acyl-CoA + NAD+ = trans-2,3-Didehydroacyl-CoA + NADH	C00040 + C00003 = C03815 + C00004	40	3815								1.3.1.44																													Acyl-CoA:NAD+ trans-2-oxidoreductase
R00385		0	Acyl-CoA + NADP+ = 2,3-Dehydroacyl-CoA + NADPH	C00040 + C00006 = C00605 + C00005	40	605								1.3.1.8																													Acyl-CoA:NADP+ 2-oxidoreductase
R00387		0	Acyl-CoA + NADP+ = cis-2,3-Dehydroacyl-CoA + NADPH	C00040 + C00006 = C01122 + C00005	40	1122								1.3.1.37																													Acyl-CoA:NADP+ cis-2-oxidoreductase
R00388		0	Acyl-CoA + Oxygen = trans-2,3-Dehydroacyl-CoA + H2O2	C00040 + C00007 = C00658 + C00027	40	658								1.3.3.6																													Acyl-CoA:oxygen 2-oxidoreductase
R00389		1	ATP + Acid + CoA = AMP + Pyrophosphate + Acyl-CoA	C00002 + C00174 + C00010 = C00020 + C00013 + C00040	174	40								6.2.1.2																													Acid:CoA ligase (AMP-forming)
R00390		1	ATP + Long-chain carboxylate + CoA = AMP + Pyrophosphate + Acyl-CoA	C00002 + C00347 + C00010 = C00020 + C00013 + C00040	347	40								6.2.1.3																													Long-chain carboxylate:CoA ligase (AMP-forming)
R00391		1	Acyl-CoA + Acetyl-CoA = CoA + 3-Oxoacyl-CoA	C00040 + C00024 = C00010 + C00264	24	264	40	264						2.3.1.16																													Acyl-CoA:acetyl-CoA C-acyltransferase
R00392		0	Acyl-CoA + Acceptor = 2,3-Dehydroacyl-CoA + Reduced acceptor	C00040 + C00028 = C00605 + C00030	40	605								1.3.99.3	1.3.99.13																												Acyl-CoA:(acceptor) 2,3-oxidoreductase
R00393		0	Acyl-CoA + Acetate = Fatty acid anion + Acetyl-CoA	C00040 + C00033 = C02403 + C00024	33	24	40	2403						2.8.3.8																													Acyl-CoA:acetate CoA-transferase
R00394		0	GTP + Acid + CoA = GDP + Orthophosphate + Acyl-CoA	C00044 + C00174 + C00010 = C00035 + C00009 + C00040	174	40								6.2.1.10																													Acid:CoA ligase (GDP-forming)
R00395		1	Acyl-CoA + Glycine = CoA + N-Acylglycine	C00040 + C00037 = C00010 + C02055	37	2055	40	2055						2.3.1.13																													Acyl-CoA:glycine N-acyltransferase
R00396		0	L-Alanine + NAD+ + H2O = Pyruvate + NH3 + NADH + H+	C00041 + C00003 + C00001 = C00022 + C00014 + C00004 + C00080	41	22								1.4.1.1																													L-Alanine:NAD+ oxidoreductase (deaminating)	KO: K00259 alanine dehydrogenase	PATH: rn00430 Taurine and hypotaurine metabolism PATH: rn00720 Reductive carboxylate cycle (CO2 fixation) PATH: rn00910 Nitrogen metabolism
R00397		1	L-Aspartate = L-Alanine + CO2	C00049 = C00041 + C00011	49	41								4.1.1.12																													L-Aspartate 4-carboxy-lyase		PATH: rn00252 Alanine and aspartate metabolism
R00398		0	2,2'-Iminodipropanoate + NAD+ + H2O = L-Alanine + Pyruvate + NADH	C03210 + C00003 + C00001 = C00041 + C00022 + C00004	3210	22	3210	41						1.5.1.17																													2,2'-Iminodipropanoate:NAD+ oxidoreductase (L-alanine-forming)
R00399		1	L-Alanine + Acetyl-CoA = 2-Amino-4-oxopentanoic acid + CoA	C00041 + C00024 = C03341 + C00010	41	3341	24	3341						2.3.1.-																															PATH: rn00472 D-Arginine and D-ornithine metabolism
R00400		0	Pyruvate + L-Aspartate = L-Alanine + Oxaloacetate	C00022 + C00049 = C00041 + C00036	22	41	49	36						2.6.1.12																													L-Alanine:2-oxo-acid aminotransferase		PATH: rn00252 Alanine and aspartate metabolism
R00401		0	L-Alanine = D-Alanine	C00041 = C00133	41	133								5.1.1.1																													L-Alanine racemase	KO: K01775 alanine racemase	PATH: rn00252 Alanine and aspartate metabolism PATH: rn00473 D-Alanine metabolism
R00402		0	Succinate + NAD+ = Fumarate + NADH	C00042 + C00003 = C00122 + C00004	42	122								1.3.1.6																													Succinate:NAD+ oxidoreductase
R00405		0	ATP + Succinate + CoA = ADP + Orthophosphate + Succinyl-CoA	C00002 + C00042 + C00010 = C00008 + C00009 + C00091	42	91								6.2.1.5																													Succinate:CoA ligase (ADP-forming)	KO: K01901 succinyl-CoA synthetase	PATH: rn00020 Citrate cycle (TCA cycle) PATH: rn00640 Propanoate metabolism PATH: rn00720 Reductive carboxylate cycle (CO2 fixation)
R00406		0	Succinyl-CoA + (S)-Malate = Succinate + (3S)-3-Carboxy-3-hydroxypropanoyl-CoA	C00091 + C00149 = C00042 + C04348	149	4348	91	42
R00407		1	Succinyl-CoA + H2O = CoA + Succinate	C00091 + C00001 = C00010 + C00042	91	42								3.1.2.3																													Succinyl-CoA hydrolase		PATH: rn00020 Citrate cycle (TCA cycle)
R00408		0	Succinate + FAD = FADH2 + Fumarate	C00042 + C00016 = C01352 + C00122	42	122								1.3.99.1																													Succinate:(acceptor) oxidoreductase	KO: K00238 succinate dehydrogenase KO: K00239 succinate dehydrogenase flavoprotein subunit KO: K00240 succinate dehydrogenase iron-sulfur protein KO: K00241 succinate dehydrogenase cytochrome b-556 subunit KO: K00242 succinate dehydrogenase hydrophobic membrane anchor protein KO: K00244 fumarate reductase flavoprotein subunit KO: K00245 fumarate reductase iron-sulfur protein KO: K00246 fumarate r…	PATH: rn00650 Butanoate metabolism PATH: rn00720 Reductive carboxylate cycle (CO2 fixation)
R00409		0	(2S,3R)-3-Hydroxybutane-1,2,3-tricarboxylate = Pyruvate + Succinate	C04593 = C00022 + C00042	4593	22	4593	42						4.1.3.30																													(2S,3R)-3-Hydroxybutane-1,2,3-tricarboxylate pyruvate-lyase	KO: K03417 methylisocitrate lyase	PATH: rn00640 Propanoate metabolism
R00410		0	Succinyl-CoA + Acetoacetate = Succinate + Acetoacetyl-CoA	C00091 + C00164 = C00042 + C00332	91	42	164	332						2.8.3.5																													Succinyl-CoA:3-oxo-acid CoA-transferase	KO: K01027 3-oxoacid CoA-transferase	PATH: rn00072 Synthesis and degradation of ketone bodies PATH: rn00280 Valine, leucine and isoleucine degradation PATH: rn00650 Butanoate metabolism
R00411		1	N2-Succinyl-L-glutamate + H2O = L-Glutamate + Succinate	C05931 + C00001 = C00025 + C00042	5931	42	5931	25						3.5.1.-																														KO: K05526 succinylglutamate desuccinylase	PATH: rn00330 Arginine and proline metabolism
R00412		0	Succinate + Acceptor = Fumarate + Reduced acceptor	C00042 + C00028 = C00122 + C00030	42	122								1.3.99.1																													Succinate:(acceptor) oxidoreductase	KO: K00238 succinate dehydrogenase KO: K00239 succinate dehydrogenase flavoprotein subunit KO: K00240 succinate dehydrogenase iron-sulfur protein KO: K00241 succinate dehydrogenase cytochrome b-556 subunit KO: K00242 succinate dehydrogenase hydrophobic membrane anchor protein KO: K00244 fumarate reductase flavoprotein subunit KO: K00245 fumarate reductase iron-sulfur protein KO: K00246 fumarate r…	PATH: rn00020 Citrate cycle (TCA cycle) PATH: rn00190 Oxidative phosphorylation PATH: rn00632 Benzoate degradation via CoA ligation
R00414		1	UDP-N-acetyl-D-glucosamine + H2O = N-Acetyl-D-mannosamine + UDP	C00043 + C00001 = C00645 + C00015	43	645								5.1.3.14																													UDP-N-acetyl-D-glucosamine 2-epimerase	KO: K01791 UDP-N-acetylglucosamine 2-epimerase	PATH: rn00530 Aminosugars metabolism
R00415		1	UTP + N-Acetyl-D-glucosamine 1-phosphate = Pyrophosphate + UDP-N-acetyl-D-glucosamine	C00075 + C04256 = C00013 + C00043	4256	43								2.7.7.23																													UTP:N-acetyl-alpha-D-glucosamine-1-phosphate uridylyltransferase	KO: K00972 UDP-N-acetylglucosamine pyrophosphorylase	PATH: rn00530 Aminosugars metabolism
R00416		1	UTP + N-Acetyl-alpha-D-glucosamine 1-phosphate = Pyrophosphate + UDP-N-acetyl-D-glucosamine	C00075 + C04501 = C00013 + C00043	4501	43								2.7.7.23																													UTP:N-acetyl-alpha-D-glucosamine-1-phosphate uridylyltransferase
R00417		1	UDP-N-acetyl-D-glucosamine + Protein = UDP + 4-N-(N-Acetyl-D-glucosaminyl)-protein	C00043 + C00017 = C00015 + C04375	17	4375	43	4375						2.4.1.94																													UDP-N-acetyl-D-glucosamine:protein beta-N-acetyl-D-glucosaminyltransferase
R00418		1	UDP-N-acetyl-D-glucosamine = UDP-N-acetyl-D-galactosamine	C00043 = C00203	43	203								5.1.3.7																													UDP-N-acetyl-D-glucosamine 4-epimerase	KO: K02473 UDP-N-acetylglucosamine 4-epimerase	PATH: rn00530 Aminosugars metabolism
R00419		0	UDP-N-acetyl-D-glucosamine = Glycoprotein	C00043 = C00326	43	326																																							PATH: rn00530 Aminosugars metabolism
R00420		1	UDP-N-acetyl-D-glucosamine = UDP-N-acetyl-D-mannosamine	C00043 = C01170	43	1170								5.1.3.14																													UDP-N-acetyl-D-glucosamine 2-epimerase	KO: K01791 UDP-N-acetylglucosamine 2-epimerase	PATH: rn00530 Aminosugars metabolism
R00421		1	UDP-N-acetyl-D-glucosamine + 2 NAD+ + H2O = UDP-N-acetyl-2-amino-2-deoxy-D-glucuronate + 2 NADH + 2 H+	C00043 + 2 C00003 + C00001 = C04573 + 2 C00004 + 2 C00080	43	4573								1.1.1.136																													UDP-N-acetyl-D-glucosamine:NAD+ 6-oxidoreductase		PATH: rn00530 Aminosugars metabolism
R00422		0	UDP-N-acetyl-D-glucosamine = Glycolipid	C00043 = C05005	43	5005																																							PATH: rn00530 Aminosugars metabolism
R00423		0	UDP-N-acetyl-D-glucosamine = Mucopolysaccharide	C00043 = C05114	43	5114																																							PATH: rn00530 Aminosugars metabolism
R00424		1	GTP + 2 H2O = 2-Amino-4-hydroxy-6-(erythro-1,2,3-trihydroxypropyl)dihydropteridine triphosphate + Formate + H2O	C00044 + 2 C00001 = C04895 + C00058 + C00001	44	58	44	4895						3.5.4.16																													GTP 7,8-8,9-dihydrolase
R00425		1	GTP + 3 H2O = Formate + 2,5-Diamino-6-hydroxy-4-(5'-phosphoribosylamino)-pyrimidine + Pyrophosphate	C00044 + 3 C00001 = C00058 + C01304 + C00013	44	1304	44	58						3.5.4.25																													GTP 7,8-8,9-dihydrolase (pyrophosphate-forming)	KO: K01497 GTP cyclohydrolase II	PATH: rn00740 Riboflavin metabolism
R00426		1	GTP + H2O = GMP + Pyrophosphate	C00044 + C00001 = C00144 + C00013	44	144								3.6.1.8	3.6.1.19																												Guanosine 5'-triphosphate pyrophosphohydrolase	KO: K01519 nucleoside-triphosphate pyrophosphatase KO: K04765 ATP diphosphatase	PATH: rn00230 Purine metabolism
R00428		1	GTP + H2O = Formamidopyrimidine nucleoside triphosphate	C00044 + C00001 = C05922	44	5922								3.5.4.16																													GTP 7,8-8,9-dihydrolase	KO: K01495 GTP cyclohydrolase I	PATH: rn00790 Folate biosynthesis
R00429		1	ATP + GTP = AMP + Guanosine 3'-diphosphate 5'-triphosphate	C00002 + C00044 = C00020 + C04494	44	4494								2.7.6.5																													ATP:GTP 3'-pyrophosphotransferase	KO: K00951 GTP pyrophosphokinase	PATH: rn00230 Purine metabolism
R00430		1	GTP + Pyruvate = GDP + Phosphoenolpyruvate	C00044 + C00022 = C00035 + C00074	22	74								2.7.1.40																													GTP:pyruvate O2-phosphotransferase	KO: K00873 pyruvate kinase	PATH: rn00230 Purine metabolism
R00431		1	GTP + Oxaloacetate = GDP + Phosphoenolpyruvate + CO2	C00044 + C00036 = C00035 + C00074 + C00011	36	74								4.1.1.32																													GTP:oxaloacetate carboxy-lyase (transphosphorylating)	KO: K01596 phosphoenolpyruvate carboxykinase (GTP)	PATH: rn00020 Citrate cycle (TCA cycle) PATH: rn00620 Pyruvate metabolism
R00432		0	GTP + Succinate + CoA = GDP + Orthophosphate + Succinyl-CoA	C00044 + C00042 + C00010 = C00035 + C00009 + C00091	42	91								6.2.1.4																													Succinate:CoA ligase (GDP-forming)	KO: K01898 succinate--CoA ligase (GDP-forming)	PATH: rn00020 Citrate cycle (TCA cycle) PATH: rn00640 Propanoate metabolism
R00434		1	GTP = 3',5'-Cyclic GMP + Pyrophosphate	C00044 = C00942 + C00013	44	942								4.6.1.1	4.6.1.2																												GTP pyrophosphate-lyase (cyclizing)	KO: K01768 adenylate cyclase KO: K01769 guanylate cyclase	PATH: rn00230 Purine metabolism
R00435		1	ATP + RNA = Pyrophosphate + RNA	C00002 + C00046 = C00013 + C00046	46	46								2.7.7.6	2.7.7.19	2.7.7.48																											ATP:polynucleotide adenylyltransferase	KO: K00985 RNA-directed RNA polymerase KO: K04329 DNA-directed RNA polymerase complex, bacteria-type {K03040+K03043+K03046+K03048+K03060} KO: K04470 DNA-directed RNA polymerase complex, archaea-type {K03042+K03041+K03044+K03045+K03053+K03055+K03058+K03047 +K03049+K03050+K03056+K03057+K03059+K03051+K03052+K03054 } KO: K04471 DNA-directed RNA polymerase II complex {K03006+K03010+K03011+K03012+K0301…	PATH: rn00230 Purine metabolism
R00436		1	ATP + RNA = AMP + Pyrophosphate + RNA(circular)	C00002 + C00046 = C00020 + C00013 + C02073	46	2073								6.5.1.3																													(Ribonucleotide)n:(Ribonucleotide)m ligase(AMP-forming)
R00437		0	RNA + Orthophosphate = RNA + ADP	C00046 + C00009 = C00046 + C00008	46	46								2.7.7.8																													Polyribonucleotide:orthophosphate nucleotidyltransferase	KO: K00962 polyribonucleotide nucleotidyltransferase	PATH: rn00230 Purine metabolism
R00438		0	RNA + Orthophosphate = RNA + UDP	C00046 + C00009 = C00046 + C00015	46	46								2.7.7.8																													Polyribonucleotide:orthophosphate nucleotidyltransferase	KO: K00962 polyribonucleotide nucleotidyltransferase	PATH: rn00240 Pyrimidine metabolism
R00439		0	RNA + Orthophosphate = RNA + GDP	C00046 + C00009 = C00046 + C00035	46	46								2.7.7.8																													Polyribonucleotide:orthophosphate nucleotidyltransferase	KO: K00962 polyribonucleotide nucleotidyltransferase	PATH: rn00230 Purine metabolism
R00440		0	RNA + Orthophosphate = RNA + CDP	C00046 + C00009 = C00046 + C00112	46	46	46	112						2.7.7.8																													Polyribonucleotide:orthophosphate nucleotidyltransferase	KO: K00962 polyribonucleotide nucleotidyltransferase	PATH: rn00240 Pyrimidine metabolism
R00441		1	GTP + RNA = Pyrophosphate + RNA	C00044 + C00046 = C00013 + C00046	46	46								2.7.7.6																													Guanosine 5'-triphosphate:RNA nucleotidyltransferase (DNA-directed)	KO: K04329 DNA-directed RNA polymerase complex, bacteria-type {K03040+K03043+K03046+K03048+K03060} KO: K04470 DNA-directed RNA polymerase complex, archaea-type {K03042+K03041+K03044+K03045+K03053+K03055+K03058+K03047 +K03049+K03050+K03056+K03057+K03059+K03051+K03052+K03054 } KO: K04471 DNA-directed RNA polymerase II complex {K03006+K03010+K03011+K03012+K03013+K03014+K03015+K03016 +K03017+K03007+K…	PATH: rn00230 Purine metabolism
R00442		1	CTP + RNA = Pyrophosphate + RNA	C00063 + C00046 = C00013 + C00046	46	46	63	46						2.7.7.6																													Uridine triphosphate:RNA nucleotidyltransferase (DNA-directed)	KO: K04329 DNA-directed RNA polymerase complex, bacteria-type {K03040+K03043+K03046+K03048+K03060} KO: K04470 DNA-directed RNA polymerase complex, archaea-type {K03042+K03041+K03044+K03045+K03053+K03055+K03058+K03047 +K03049+K03050+K03056+K03057+K03059+K03051+K03052+K03054 } KO: K04471 DNA-directed RNA polymerase II complex {K03006+K03010+K03011+K03012+K03013+K03014+K03015+K03016 +K03017+K03007+K…	PATH: rn00240 Pyrimidine metabolism
R00443		1	UTP + RNA = Pyrophosphate + RNA	C00075 + C00046 = C00013 + C00046	46	46	75	46						2.7.7.6	2.7.7.52																												UTP:RNA uridylyltransferase	KO: K04329 DNA-directed RNA polymerase complex, bacteria-type {K03040+K03043+K03046+K03048+K03060} KO: K04470 DNA-directed RNA polymerase complex, archaea-type {K03042+K03041+K03044+K03045+K03053+K03055+K03058+K03047 +K03049+K03050+K03056+K03057+K03059+K03051+K03052+K03054 } KO: K04471 DNA-directed RNA polymerase II complex {K03006+K03010+K03011+K03012+K03013+K03014+K03015+K03016 +K03017+K03007+K…	PATH: rn00240 Pyrimidine metabolism
R00444		1	Nucleoside triphosphate + RNA = Pyrophosphate + RNA	C00201 + C00046 = C00013 + C00046	46	46	201	46						2.7.7.6	2.7.7.48																												Nucleoside-triphosphate:RNA nucleotidyltransferase (RNA-directed)
R00445		0	L-Lysine + NAD+ = 1,2-Didehydropiperidine-2-carboxylate + NH3 + NADH	C00047 + C00003 = C01258 + C00014 + C00004	47	1258								1.4.1.15																													L-Lysine:NAD+ oxidoreductase (deaminating, cyclizing)		PATH: rn00910 Nitrogen metabolism
R00446		0	L-Lysine + NAD+ + H2O = Allysine + NADH + NH3 + H+	C00047 + C00003 + C00001 = C01475 + C00004 + C00014 + C00080	47	1475								1.4.1.18																													L-Lysine:NAD+ 6-oxidoreductase (deaminating)
R00447		1	L-Lysine + Oxygen + H2O = 6-Amino-2-oxohexanoate + NH3 + H2O2	C00047 + C00007 + C00001 = C03239 + C00014 + C00027	47	3239								1.4.3.14																													L-Lysine:oxygen oxidoreductase(deaminating)		PATH: rn00310 Lysine degradation
R00448		1	L-Lysine + Oxygen + NADPH = N6-Hydroxy-L-lysine + NADP+ + H2O	C00047 + C00007 + C00005 = C01028 + C00006 + C00001	47	1028								1.14.13.59																													L-Lysine,NADPH:oxygen oxidoreductase (6-hydroxylating)	KO: K03897 lysine N6-hydroxylase	PATH: rn00310 Lysine degradation
R00449		1	L-Lysine + Oxygen = 5-Aminopentanamide + CO2 + H2O	C00047 + C00007 = C00990 + C00011 + C00001	47	990								1.13.12.2																													L-Lysine:oxygen 2-oxidoreductase (decarboxylating)		PATH: rn00310 Lysine degradation
R00451		1	meso-2,6-Diaminoheptanedioate = L-Lysine + CO2	C00680 = C00047 + C00011	680	47								4.1.1.20																													meso-2,6-Diaminoheptanedioate carboxy-lyase	KO: K01586 diaminopimelate decarboxylase	PATH: rn00300 Lysine biosynthesis
R00452		1	N2-(D-1-Carboxyethyl)-L-lysine + NADP+ + H2O = L-Lysine + Pyruvate + NADPH	C04020 + C00006 + C00001 = C00047 + C00022 + C00005	4020	22	4020	47						1.5.1.16																													N2-(D-1-Carboxylethyl)-L-lysine:NADP+ oxidoreductase (L-lysine-forming)		PATH: rn00310 Lysine degradation
R00453		0	L-Lysine + Pyruvate = L-2-Aminoadipate 6-semialdehyde + L-Alanine	C00047 + C00022 = C04076 + C00041	22	41	47	4076						2.6.1.71																													L-Lysine:pyruvate aminotransferase
R00454		1	L-Lysine + Acetyl-CoA = N6-Acetyl-L-lysine + CoA	C00047 + C00024 = C02727 + C00010	47	2727								2.3.1.-																														KO: K00680 KO: K03823 acetyltransferase KO: K03824 putative acetyltransferase KO: K03825 putative acetyltransferase KO: K03826 putative acetyltransferase KO: K03827 putative acetyltransferase KO: K03828 putative acetyltransferase KO: K03829 putative acetyltransferase KO: K03830 putative acetyltransferase	PATH: rn00310 Lysine degradation
R00457		0	L-Lysine + 2-Oxoglutarate = L-2-Aminoadipate 6-semialdehyde + L-Glutamate	C00047 + C00026 = C04076 + C00025	26	25	47	4076						2.6.1.36																													L-Lysine:2-oxoglutarate 6-aminotransferase	KO: K03918 L-lysine 6-transaminase	PATH: rn00300 Lysine biosynthesis
R00458		1	N6-Acetyl-L-lysine + H2O = Acetate + L-Lysine	C02727 + C00001 = C00033 + C00047	2727	47	2727	33						3.5.1.17																													N6-Acyl-L-lysine amidohydrolase		PATH: rn00310 Lysine degradation
R00459		1	L-Lysine = L-Pipecolate	C00047 = C00408	47	408																																							PATH: rn00960 Alkaloid biosynthesis II
R00460		0	L-Lysine = D-Lysine	C00047 = C00739	47	739								5.1.1.5	5.1.1.9																												L-Lysine racemase		PATH: rn00310 Lysine degradation
R00461		1	L-Lysine = (3S)-3,6-Diaminohexanoate	C00047 = C01142	47	1142								5.4.3.2																													L-Lysine 2,3-aminomutase	KO: K01843 lysine 2,3-aminomutase	PATH: rn00310 Lysine degradation
R00462		1	L-Lysine = Cadaverine + CO2	C00047 = C01672 + C00011	47	1672								4.1.1.18																													L-Lysine carboxy-lyase	KO: K01582 lysine decarboxylase	PATH: rn00310 Lysine degradation PATH: rn00960 Alkaloid biosynthesis II
R00463		1	L-Lysine 1,6-lactam + H2O = L-Lysine	C02837 + C00001 = C00047	2837	47								3.5.2.11																													L-Lysine-1,6-lactam lactamhydrolase
R00465		0	Glycolate + NADP+ = Glyoxylate + NADPH	C00160 + C00006 = C00048 + C00005	160	48								1.1.1.79																													Glycolate:NADP+ oxidoreductase	KO: K00049 glyoxylate reductase (NADP+)	PATH: rn00630 Glyoxylate and dicarboxylate metabolism
R00466		1	Glyoxylate + Oxygen + H2O = Oxalate + H2O2	C00048 + C00007 + C00001 = C00209 + C00027	48	209								1.2.3.5																													Glyoxylate:oxygen oxidoreductase		PATH: rn00630 Glyoxylate and dicarboxylate metabolism
R00468		0	Glyoxylate + CoA + NADP+ = Oxalyl-CoA + NADPH + H+	C00048 + C00010 + C00006 = C00313 + C00005 + C00080	48	313								1.2.1.17																													Glyoxylate:NADP+ oxidoreductase (CoA-oxalylating)		PATH: rn00630 Glyoxylate and dicarboxylate metabolism
R00469		1	(-)-Ureidoglycolate + H2O = Glyoxylate + 2 NH3 + CO2	C00603 + C00001 = C00048 + 2 C00014 + C00011	603	48								3.5.3.19																													Ureidoglycolate amidohydrolase (decarboxylating)	KO: K01483 ureidoglycolate hydrolase	PATH: rn00230 Purine metabolism
R00470		0	4-Hydroxy-2-oxoglutarate = Pyruvate + Glyoxylate	C01127 = C00022 + C00048	1127	48	1127	22						4.1.3.16																													4-Hydroxy-2-oxoglutarate glyoxylate-lyase	KO: K01650 4-hydroxy-2-oxoglutarate aldolase	PATH: rn00630 Glyoxylate and dicarboxylate metabolism
R00471		0	D-4-Hydroxy-2-oxoglutarate = Pyruvate + Glyoxylate	C05946 = C00022 + C00048	5946	22	5946	48						4.1.1.3	4.1.2.14	4.1.3.16																											D-4-Hydroxy-2-oxoglutarate glyoxylate-lyase	KO: K01570 oxaloacetate decarboxylase KO: K01625 2-dehydro-3-deoxyphosphogluconate aldolase KO: K01650 4-hydroxy-2-oxoglutarate aldolase	PATH: rn00330 Arginine and proline metabolism
R00472		1	Acetyl-CoA + H2O + Glyoxylate = (S)-Malate + CoA	C00024 + C00001 + C00048 = C00149 + C00010	48	149	24	149						2.3.3.9																													L-Malate glyoxylate-lyase (CoA-acetylating)	KO: K01638 malate synthase	PATH: rn00620 Pyruvate metabolism PATH: rn00630 Glyoxylate and dicarboxylate metabolism
R00473		1	(3S)-3-Carboxy-3-hydroxypropanoyl-CoA = Acetyl-CoA + Glyoxylate	C04348 = C00024 + C00048	4348	24	4348	48						4.1.3.24																													(3S)-3-Carboxy-3-hydroxypropanoyl-CoA glyoxylate-lyase		PATH: rn00630 Glyoxylate and dicarboxylate metabolism
R00474		1	2-Oxoglutarate + Glyoxylate = 2-Hydroxy-3-oxoadipate + CO2	C00026 + C00048 = C03217 + C00011	48	3217	26	3217						2.2.1.5																													2-Hydroxy-3-oxoadipate glyoxylate-lyase (carboxylating)		PATH: rn00630 Glyoxylate and dicarboxylate metabolism
R00475		1	Glycolate + Oxygen = Glyoxylate + H2O2	C00160 + C00007 = C00048 + C00027	160	48								1.1.3.15																													(S)-2-Hydroxy-acid:oxygen 2-oxidoreductase	KO: K00104 (S)-2-hydroxy-acid oxidase	PATH: rn00630 Glyoxylate and dicarboxylate metabolism
R00476		1	Glycolate + Acceptor = Glyoxylate + Reduced acceptor	C00160 + C00028 = C00048 + C00030	160	48								1.1.99.14																													Glycolate:(acceptor) 2-oxidoreductase		PATH: rn00630 Glyoxylate and dicarboxylate metabolism
R00477		0	3-Oxalomalate = Oxaloacetate + Glyoxylate	C01990 = C00036 + C00048	1990	36	1990	48						4.1.3.13																													3-Oxalomalate glyoxylate-lyase		PATH: rn00630 Glyoxylate and dicarboxylate metabolism
R00478		0	erythro-3-Hydroxy-L-aspartate = Glycine + Glyoxylate	C03961 = C00037 + C00048	3961	37	3961	48						4.1.3.14																													erythro-3-Hydroxy-L-aspartate glyoxylate-lyase
R00479		1	Isocitrate = Succinate + Glyoxylate	C00311 = C00042 + C00048	311	42	311	48						4.1.3.1																													Isocitrate glyoxylate-lyase	KO: K01637 isocitrate lyase	PATH: rn00630 Glyoxylate and dicarboxylate metabolism
R00480		1	ATP + L-Aspartate = ADP + 4-Phospho-L-aspartate	C00002 + C00049 = C00008 + C03082	49	3082								2.7.2.4																													ATP:L-aspartate 4-phosphotransferase	KO: K00928 aspartate kinase	PATH: rn00260 Glycine, serine and threonine metabolism PATH: rn00300 Lysine biosynthesis
R00481		1	L-Aspartate + Oxygen = Iminoaspartate + H2O2	C00049 + C00007 = C05840 + C00027	49	5840								1.4.3.16																														KO: K00278 L-aspartate oxidase	PATH: rn00760 Nicotinate and nicotinamide metabolism
R00482		1	ATP + L-Aspartate + NH3 = ADP + Orthophosphate + L-Asparagine	C00002 + C00049 + C00014 = C00008 + C00009 + C00152	49	152								6.3.1.4																													L-Aspartate:ammonia ligase (ADP-forming)		PATH: rn00910 Nitrogen metabolism
R00483		1	ATP + L-Aspartate + NH3 = AMP + Pyrophosphate + L-Asparagine	C00002 + C00049 + C00014 = C00020 + C00013 + C00152	49	152								6.3.1.1																													L-Aspartate:ammonia ligase (AMP-forming)	KO: K01914 aspartate--ammonia ligase	PATH: rn00252 Alanine and aspartate metabolism PATH: rn00460 Cyanoamino acid metabolism PATH: rn00910 Nitrogen metabolism
R00484		1	N-Carbamoyl-L-aspartate + H2O = L-Aspartate + CO2 + NH3	C00438 + C00001 = C00049 + C00011 + C00014	438	49								3.5.1.7																													N-Carbamoyl-L-aspartate amidohydrolase		PATH: rn00252 Alanine and aspartate metabolism PATH: rn00910 Nitrogen metabolism
R00485		1	L-Asparagine + H2O = L-Aspartate + NH3	C00152 + C00001 = C00049 + C00014	152	49								3.5.1.1	3.5.1.38																												L-Asparagine amidohydrolase	KO: K01424 L-asparaginase KO: K05597 glutamin-(asparagin-)ase	PATH: rn00252 Alanine and aspartate metabolism PATH: rn00460 Cyanoamino acid metabolism PATH: rn00910 Nitrogen metabolism
R00486		1	3-Cyano-L-alanine + 2 H2O = L-Aspartate + NH3	C02512 + 2 C00001 = C00049 + C00014	2512	49								3.5.5.4																													3-Cyano-L-alanine aminohydrolase		PATH: rn00460 Cyanoamino acid metabolism
R00487		1	Acetyl-CoA + L-Aspartate = CoA + N-Acetyl-L-aspartate	C00024 + C00049 = C00010 + C01042	24	1042	49	1042						2.3.1.17																													Acetyl-CoA:L-aspartate N-acetyltransferase
R00488		1	N-Acetyl-L-aspartate + H2O = Acetate + L-Aspartate	C01042 + C00001 = C00033 + C00049	1042	49	1042	33						3.5.1.15																													N-Acetyl-L-aspartate amidohydrolase	KO: K01437 aspartoacylase	PATH: rn00252 Alanine and aspartate metabolism
R00489		1	L-Aspartate = beta-Alanine + CO2	C00049 = C00099 + C00011	49	99								4.1.1.11	4.1.1.15																												L-Aspartate 1-carboxy-lyase	KO: K01579 aspartate 1-decarboxylase KO: K01580 glutamate decarboxylase	PATH: rn00252 Alanine and aspartate metabolism PATH: rn00410 beta-Alanine metabolism
R00490		1	L-Aspartate = Fumarate + NH3	C00049 = C00122 + C00014	49	122								3.5.1.38	4.3.1.1																												L-Aspartate ammonia-lyase	KO: K01744 aspartate ammonia-lyase KO: K05597 glutamin-(asparagin-)ase	PATH: rn00252 Alanine and aspartate metabolism PATH: rn00910 Nitrogen metabolism
R00491		0	L-Aspartate = D-Aspartate	C00049 = C00402	49	402								5.1.1.13																													L-Aspartate racemase	KO: K01779 aspartate racemase	PATH: rn00252 Alanine and aspartate metabolism
R00492		1	L-Aspartate + Glyceraldehyde 3-phosphate = Pyridine-2,3-dicarboxylate	C00049 + C00661 = C03722	49	3722	661	3722																																					PATH: rn00960 Alkaloid biosynthesis II
R00493		0	L-Aspartate = Nitrogenous compounds	C00049 = C06061	49	6061																																							PATH: rn00910 Nitrogen metabolism
R00494		1	Glutathione + H2O = Cys-Gly + L-Glutamate	C00051 + C00001 = C01419 + C00025	51	25	51	1419						2.3.2.2	3.4.11.4																													KO: K00681 gamma-glutamyltranspeptidase KO: K01258 tripeptide aminopeptidase	PATH: rn00480 Glutathione metabolism
R00497		1	ATP + gamma-L-Glutamyl-L-cysteine + Glycine = ADP + Orthophosphate + Glutathione	C00002 + C00669 + C00037 = C00008 + C00009 + C00051	37	51	669	51						6.3.2.3																													gamma-L-Glutamyl-L-cysteine:glycine ligase (ADP-forming)	KO: K01920 glutathione synthase	PATH: rn00251 Glutamate metabolism PATH: rn00480 Glutathione metabolism
R00498		0	Glutathione + CoA + NADP+ = CoA-glutathione + NADPH + H+ + H2O	C00051 + C00010 + C00006 = C00920 + C00005 + C00080 + C00001	51	920								1.8.1.10																													NADPH:CoA-glutathione oxidoreductase
R00499		1	S-Succinylglutathione + H2O = Glutathione + Succinate	C03174 + C00001 = C00051 + C00042	3174	42	3174	51						3.1.2.13																													S-Succinylglutathione hydrolase
R00500		0	2 Glutathione = Oxidized glutathione	2 C00051 = C00127	51	127								1.8.4.-																															PATH: rn00251 Glutamate metabolism
R00501		1	UDP-D-galactose + 2 NAD+ + H2O = UDP-D-galacturonate + 2 NADH + 2 H+	C00052 + 2 C00003 + C00001 = C00617 + 2 C00004 + 2 C00080	52	617								1.1.1.-																														KO: K00100	PATH: rn00520 Nucleotide sugars metabolism
R00502		1	UTP + alpha-D-Galactose 1-phosphate = Pyrophosphate + UDP-D-galactose	C00075 + C00446 = C00013 + C00052	446	52								2.7.7.10																													UTP:alpha-D-hexose-1-phosphate uridylyltransferase	KO: K00964 galactose-1-phosphate uridylyltransferase	PATH: rn00052 Galactose metabolism PATH: rn00520 Nucleotide sugars metabolism
R00503		1	UDP-D-galactose + D-Glucose = UDP + Lactose	C00052 + C00031 = C00015 + C00243	31	243	52	243						2.4.1.22																													UDPgalactose:D-glucose 4-beta-D-galactosyltransferase	KO: K00704 lactose synthase	PATH: rn00052 Galactose metabolism
R00504		1	UDP-D-galactose + UDP-N-acetyl-D-glucosamine = UMP + UDP-N-acetyl-6-(D-galactose-1-phospho)-D-glucosamine	C00052 + C00043 = C00105 + C04739	43	4739	52	4739						2.7.8.18																													UDPgalactose:UDP-N-acetyl-D-glucosamine galactosephosphotransferase
R00505		1	UDP-D-galactose = UDP-alpha-D-galacto-1,4-furanose	C00052 = C03733	52	3733								5.4.99.9																													UDP-D-galactopyranose furanomutase
R00506		1	UDP-D-galactose + Galactan = Galactan + UDP	C00052 + C05796 = C05796 + C00015	52	5796	5796	5796																																					PATH: rn00052 Galactose metabolism
R00507		1	3'-Phosphoadenylyl sulfate + H2O = Sulfate + Adenosine 3',5'-bisphosphate	C00053 + C00001 = C00059 + C00054	53	54	53	59						3.6.1.9	3.6.2.2																												3'-Phosphoadenylylsulfate nucleotidohydrolase	KO: K01513 nucleotide pyrophosphatase	PATH: rn00230 Purine metabolism PATH: rn00920 Sulfur metabolism
R00508		1	3'-Phosphoadenylyl sulfate + H2O = Adenylylsulfate + Orthophosphate	C00053 + C00001 = C00224 + C00009	53	224								3.1.3.7																													3'-Phospho-5'-adenylyl sulfate 3'(2')-phosphohydrolase	KO: K01082 3'(2'), 5'-bisphosphate nucleotidase	PATH: rn00920 Sulfur metabolism
R00509		0	ATP + Adenylylsulfate = ADP + 3'-Phosphoadenylyl sulfate	C00002 + C00224 = C00008 + C00053	224	53								2.7.1.25																													ATP:adenylylsulfate 3'-phosphotransferase	KO: K00860 adenylylsulfate kinase	PATH: rn00230 Purine metabolism PATH: rn00920 Sulfur metabolism
R00510		1	CMP + H2O = Cytosine + D-Ribose 5-phosphate	C00055 + C00001 = C00380 + C00117	55	117	55	380						3.2.2.10																													Cytidine-5'-monophosphate phosphoribo(deoxyribo)hydrolase		PATH: rn00240 Pyrimidine metabolism
R00511		1	CMP + H2O = Cytidine + Orthophosphate	C00055 + C00001 = C00475 + C00009	55	475								3.1.3.5																													Cytidine-5'-monophosphate phosphohydrolase	KO: K01081 5'-nucleotidase	PATH: rn00240 Pyrimidine metabolism
R00512		1	ATP + CMP = ADP + CDP	C00002 + C00055 = C00008 + C00112	55	112								2.7.4.14																													ATP:CMP phosphotransferase	KO: K00945 cytidylate kinase	PATH: rn00240 Pyrimidine metabolism
R00513		1	ATP + Cytidine = ADP + CMP	C00002 + C00475 = C00008 + C00055	475	55								2.7.1.48																													ATP:cytidine 5'-phosphotransferase	KO: K00876 uridine kinase	PATH: rn00240 Pyrimidine metabolism
R00514		1	CDP + H2O = CMP + Orthophosphate	C00112 + C00001 = C00055 + C00009	112	55								3.6.1.5																													CDP diphosphohydrolase	KO: K01510 apyrase	PATH: rn00240 Pyrimidine metabolism
R00515		1	CTP + H2O = CMP + Pyrophosphate	C00063 + C00001 = C00055 + C00013	63	55								3.6.1.8																													CTP pyrophosphohydrolase	KO: K04765 ATP diphosphatase	PATH: rn00240 Pyrimidine metabolism
R00516		1	UTP + Cytidine = UDP + CMP	C00075 + C00475 = C00015 + C00055	475	55								2.7.1.48																													UTP:cytidine 5'-phosphotransferase	KO: K00876 uridine kinase	PATH: rn00240 Pyrimidine metabolism
R00517		1	GTP + Cytidine = GDP + CMP	C00044 + C00475 = C00035 + C00055	475	55								2.7.1.48																													GTP:cytidine 5'-phosphotransferase	KO: K00876 uridine kinase	PATH: rn00240 Pyrimidine metabolism
R00518		1	ATP + Formate = ADP + Formyl phosphate	C00002 + C00058 = C00008 + C02405	58	2405								2.7.2.6																													ATP:formate phosphotransferase		PATH: rn00630 Glyoxylate and dicarboxylate metabolism
R00519		1	Formate + NAD+ = H+ + CO2 + NADH	C00058 + C00003 = C00080 + C00011 + C00004	58	11								1.2.1.2																													Formate:NAD+ oxidoreductase	KO: K00122 formate dehydrogenase	PATH: rn00630 Glyoxylate and dicarboxylate metabolism PATH: rn00680 Methane metabolism
R00521		1	Formyl-CoA + H2O = CoA + Formate	C00798 + C00001 = C00010 + C00058	798	58								3.1.2.10																													Formyl-CoA hydrolase		PATH: rn00630 Glyoxylate and dicarboxylate metabolism
R00522		1	Oxalate = Formate + CO2	C00209 = C00058 + C00011	209	58								4.1.1.2																													Oxalate carboxy-lyase	KO: K01569 oxalate decarboxylase	PATH: rn00630 Glyoxylate and dicarboxylate metabolism
R00524		1	Formamide + H2O = Formate + NH3	C00488 + C00001 = C00058 + C00014	488	58								3.5.1.49																													Formamide amidohydrolase	KO: K01455 formamidase	PATH: rn00630 Glyoxylate and dicarboxylate metabolism PATH: rn00910 Nitrogen metabolism
R00525		1	N-Formyl-L-glutamate + H2O = Formate + L-Glutamate	C01045 + C00001 = C00058 + C00025	1045	25	1045	58						3.5.1.68																													N-Formyl-L-glutamate amidohydrolase	KO: K01458 N-formylglutamate deformylase	PATH: rn00340 Histidine metabolism PATH: rn00630 Glyoxylate and dicarboxylate metabolism
R00526		1	N-Formyl-L-aspartate + H2O = Formate + L-Aspartate	C01044 + C00001 = C00058 + C00049	1044	49	1044	58						3.5.1.8	3.5.1.15																												N-Formyl-L-aspartate amidohydrolase	KO: K01437 aspartoacylase	PATH: rn00340 Histidine metabolism PATH: rn00630 Glyoxylate and dicarboxylate metabolism
R00527		1	S-Formylglutathione + H2O = Formate + Glutathione	C01031 + C00001 = C00058 + C00051	1031	51	1031	58						3.1.2.12																													S-Formylglutathione hydrolase	KO: K01070 S-formylglutathione hydrolase	PATH: rn00680 Methane metabolism
R00528		1	Sulfite + H2O + 2 Ferricytochrome c = Sulfate + 2 Ferrocytochrome c	C00094 + C00001 + 2 C00125 = C00059 + 2 C00126	59	94								1.8.2.1																													Sulfite:ferricytochrome-c oxidoreductase	KO: K05301 sulfite dehydrogenase	PATH: rn00920 Sulfur metabolism
R00529		1	ATP + Sulfate = Pyrophosphate + Adenylylsulfate	C00002 + C00059 = C00013 + C00224	59	224								2.7.7.4																													ATP:sulfate adenylyltransferase	KO: K00955 sulfate adenylyltransferase	PATH: rn00230 Purine metabolism PATH: rn00920 Sulfur metabolism
R00530		1	ADP + Sulfate = Orthophosphate + Adenylylsulfate	C00008 + C00059 = C00009 + C00224	59	224								2.7.7.5																													ADP:sulfate adenylyltransferase	KO: K00959 sulfate adenylyltransferase (ADP)	PATH: rn00920 Sulfur metabolism
R00531		1	Adenylylsulfate + H2O = AMP + Sulfate	C00224 + C00001 = C00020 + C00059	224	59								3.6.2.1																													Adenylylsulfate sulfohydrolase		PATH: rn00920 Sulfur metabolism
R00532		1	L-Serine O-sulfate + H2O = Pyruvate + NH3 + Sulfate	C02703 + C00001 = C00022 + C00014 + C00059	2703	59	2703	22						4.3.1.10																													L-Serine-O-sulfate ammonia-lyase (pyruvate-forming)		PATH: rn00910 Nitrogen metabolism
R00533		1	Sulfite + Oxygen + H2O = Sulfate + H2O2	C00094 + C00007 + C00001 = C00059 + C00027	94	59								1.8.3.1																													Sulfite:oxygen oxidoreductase	KO: K00387 sulfite oxidase	PATH: rn00920 Sulfur metabolism
R00534		1	D-Glucose 6-sulfate + H2O = D-Glucose + Sulfate	C02827 + C00001 = C00031 + C00059	2827	59	2827	31						3.1.6.3																													D-Glucose 6-sulfate sulfohydrolase
R00535		1	3'-Phosphoadenylyl sulfate + Estradiol-17beta = Adenosine 3',5'-bisphosphate + Estradiol-17beta 3-sulfate	C00053 + C00951 = C00054 + C08357	951	8357	53	54						2.8.2.15																													3'-Phosphoadenylylsulfate:phenolic-steroid sulfotransferase		PATH: rn00150 Androgen and estrogen metabolism
R00536		1	3'-Phosphoadenylyl sulfate + 2-Methoxyestrone = Adenosine 3',5'-bisphosphate + 2-Methoxyestrone 3-sulfate	C00053 + C05299 = C00054 + C08358	5299	8358	53	54						2.8.2.15																													3'-Phosphoadenylylsulfate:phenolic-steroid sulfotransferase		PATH: rn00150 Androgen and estrogen metabolism
R00537		1	3'-Phosphoadenylyl sulfate + 2-Methoxyestradiol-17beta = Adenosine 3',5'-bisphosphate + 2-Methoxyestradiol-17beta 3-sulfate	C00053 + C05302 = C00054 + C08359	5302	8359	53	54						2.8.2.15																													3'-Phosphoadenylylsulfate:phenolic-steroid sulfotransferase		PATH: rn00150 Androgen and estrogen metabolism
R00538		0	Aldehyde + NAD+ + H2O = Carboxylate + NADH	C00071 + C00003 + C00001 = C00060 + C00004	71	60								1.2.1.3																													Aldehyde:NAD+ oxidoreductase
R00539		1	Acyl phosphate + H2O = Carboxylate + Orthophosphate	C02133 + C00001 = C00060 + C00009	2133	60								3.6.1.7																													Acyl phosphate phosphohydrolase
R00540		1	Nitrile + 2 H2O = Carboxylate + NH3	C00726 + 2 C00001 = C00060 + C00014	726	60								3.5.5.1	3.5.5.2	3.5.5.5	3.5.5.7																										Nitrile aminohydrolase	KO: K01501 nitrilase	PATH: rn00460 Cyanoamino acid metabolism PATH: rn00910 Nitrogen metabolism
R00542		1	5'-Acylphosphoadenosine + H2O = AMP + Carboxylate	C03361 + C00001 = C00020 + C00060	3361	60								3.6.1.20																													5'-Acylphosphoadenosine acylhydrolase
R00543		1	3-Acylpyruvate + H2O = Carboxylate + Pyruvate	C02119 + C00001 = C00060 + C00022	2119	22	2119	60						3.7.1.5																													3-Acylpyruvate acylhydrolase
R00544		0	Aldehyde + Acceptor + H2O = Carboxylate + Reduced acceptor	C00071 + C00028 + C00001 = C00060 + C00030	71	60								1.2.99.3	1.2.99.6																												Aldehyde:(acceptor) oxidoreductase
R00545		1	N6-Acyl-L-lysine + H2O = Carboxylate + L-Lysine	C02444 + C00001 = C00060 + C00047	2444	47	2444	60						3.5.1.17																													N6-Acyl-L-lysine amidohydrolase
R00546		1	N-Acyl-L-aspartate + H2O = Carboxylate + L-Aspartate	C02715 + C00001 = C00060 + C00049	2715	49	2715	60						3.5.1.15																													N-Acyl-L-aspartate amidohydrolase
R00547		1	S-Acylglutathione + H2O = Carboxylate + Glutathione	C02589 + C00001 = C00060 + C00051	2589	51	2589	60						3.1.2.7																													S-Acylglutathione hydrolase
R00548		1	FMN + H2O = Riboflavin + Orthophosphate	C00061 + C00001 = C00255 + C00009	61	255								3.1.3.2																													Riboflavin-5-phosphate phosphohydrolase (acid optimum)	KO: K01078 acid phosphatase KO: K03787 acid phosphatase KO: K03788 acid phosphatase (class B)	PATH: rn00740 Riboflavin metabolism
R00549		1	ATP + Riboflavin = ADP + FMN	C00002 + C00255 = C00008 + C00061	255	61								2.7.1.26																													ATP:riboflavin 5'-phosphotransferase	KO: K00861 riboflavin kinase	PATH: rn00740 Riboflavin metabolism
R00550		1	D-Glucose 1-phosphate + Riboflavin = D-Glucose + FMN	C00103 + C00255 = C00031 + C00061	255	31	103	31						2.7.1.42																													D-Glucose-1-phosphate:riboflavin 5'-phosphotransferase
R00551		1	L-Arginine + H2O = L-Ornithine + Urea	C00062 + C00001 = C00077 + C00086	62	86	62	77						3.5.3.1																													L-Arginine amidinohydrolase	KO: K01476 arginase	PATH: rn00220 Urea cycle and metabolism of amino groups PATH: rn00330 Arginine and proline metabolism
R00552		1	L-Arginine + H2O = L-Citrulline + NH3	C00062 + C00001 = C00327 + C00014	62	327								3.5.3.6																													L-Arginine iminohydrolase	KO: K01478 arginine deiminase	PATH: rn00330 Arginine and proline metabolism PATH: rn00910 Nitrogen metabolism
R00554		1	ATP + L-Arginine = ADP + L-Arginine phosphate	C00002 + C00062 = C00008 + C05945	62	5945								2.7.3.3																													ATP:L-arginine N-phosphotransferase	KO: K00934 arginine kinase	PATH: rn00330 Arginine and proline metabolism
R00555		0	NAD+ + L-Arginine = Nicotinamide + N(omega)-(ADP-D-ribosyl)-L-arginine	C00003 + C00062 = C00153 + C01201	62	1201	3	153						2.4.2.31																													NAD+:L-arginine ADP-D-ribosyltransferase
R00556		1	L-Arginine + Oxygen + H2O = 2-Oxoarginine + H2O2 + NH3	C00062 + C00007 + C00001 = C05935 + C00027 + C00014	62	5935								1.4.3.-																														KO: K00280	PATH: rn00330 Arginine and proline metabolism
R00557		1	L-Arginine + Oxygen + NADPH = Nitric oxide + L-Citrulline + NADP+	C00062 + C00007 + C00005 = C00533 + C00327 + C00006	62	327	62	533						1.14.13.39																													L-Arginine,NADPH:oxygen oxidoreductase (nitric-oxide-forming)	KO: K00491 nitric-oxide synthase	PATH: rn00330 Arginine and proline metabolism
R00558		1	L-Arginine + Oxygen + NADPH = N-(omega)-Hydroxyarginine + NADP+ + H2O	C00062 + C00007 + C00005 = C05933 + C00006 + C00001	62	5933								1.14.13.39																													L-Arginine,NADPH:oxygen oxidoreductase (nitric-oxide-forming)	KO: K00491 nitric-oxide synthase	PATH: rn00330 Arginine and proline metabolism
R00559		1	L-Arginine + Oxygen = 4-Guanidinobutanamide + CO2 + H2O	C00062 + C00007 = C03078 + C00011 + C00001	62	3078								1.13.12.1																													L-Arginine:oxygen 2-oxidoreductase (decarboxylating)		PATH: rn00330 Arginine and proline metabolism
R00562		0	N2-(D-1-Carboxyethyl)-L-arginine + NADP+ + H2O = L-Arginine + Pyruvate + NADPH + H+	C04137 + C00006 + C00001 = C00062 + C00022 + C00005 + C00080	4137	22	4137	62						1.5.1.11																													N2-(D-1-Carboxyethyl)-L-arginine:NADP+ oxidoreductase		PATH: rn00330 Arginine and proline metabolism
R00563		0	D-Nopaline + NADP+ + H2O = L-Arginine + 2-Oxoglutarate + NADPH	C01682 + C00006 + C00001 = C00062 + C00026 + C00005	1682	26	1682	62						1.5.1.19																													D-Nopaline:NADP+ oxidoreductase (L-arginine-forming)	KO: K00296 D-nopaline dehydrogenase	PATH: rn00330 Arginine and proline metabolism
R00564		0	N2-(D-1,3-Dicarboxypropyl)-L-arginine + NADP+ + H2O = L-Arginine + 2-Oxoglutarate + NADPH	C04389 + C00006 + C00001 = C00062 + C00026 + C00005	4389	26	4389	62						1.5.1.19																													N2-(D-1,3-Dicarboxypropyl)-L-arginine:NADP+ oxidoreductase (L-arginine-forming)
R00565		0	L-Arginine + Glycine = L-Ornithine + Guanidinoacetate	C00062 + C00037 = C00077 + C00581	62	77	37	581						2.1.4.1																													L-Arginine:glycine amidinotransferase	KO: K00613 glycine amidinotransferase	PATH: rn00220 Urea cycle and metabolism of amino groups PATH: rn00260 Glycine, serine and threonine metabolism PATH: rn00330 Arginine and proline metabolism
R00566		1	L-Arginine = Agmatine + CO2	C00062 = C00179 + C00011	62	179								4.1.1.19																													L-Arginine carboxy-lyase	KO: K01583 arginine decarboxylase KO: K02626 arginine decarboxylase	PATH: rn00330 Arginine and proline metabolism
R00567		0	L-Arginine = D-Arginine	C00062 = C00792	62	792								5.1.1.9																													L-Arginine racemase		PATH: rn00472 D-Arginine and D-ornithine metabolism
R00568		1	CTP + H2O = UTP + NH3	C00063 + C00001 = C00075 + C00014	63	75								3.5.4.13																													CTP aminohydrolase	KO: K01494 dCTP deaminase	PATH: rn00240 Pyrimidine metabolism
R00569		1	CTP + H2O = CDP + Orthophosphate	C00063 + C00001 = C00112 + C00009	63	112								3.6.1.5																													CTP diphosphohydrolase	KO: K01510 apyrase	PATH: rn00240 Pyrimidine metabolism
R00570		0	ATP + CDP = ADP + CTP	C00002 + C00112 = C00008 + C00063	112	63								2.7.4.6																													ATP:nucleoside-diphosphate phosphatransferase	KO: K00940 nucleoside-diphosphate kinase	PATH: rn00240 Pyrimidine metabolism
R00571		1	ATP + UTP + NH3 = ADP + Orthophosphate + CTP	C00002 + C00075 + C00014 = C00008 + C00009 + C00063	75	63								6.3.4.2																													UTP:ammonia ligase(ADP-forming)	KO: K01937 CTP synthase	PATH: rn00240 Pyrimidine metabolism
R00572		1	CTP + Pyruvate = CDP + Phosphoenolpyruvate	C00063 + C00022 = C00112 + C00074	22	74	63	112						2.7.1.40																													CTP:pyruvate O2-phosphotransferase
R00573		1	ATP + UTP + L-Glutamine + H2O = ADP + Orthophosphate + CTP + L-Glutamate	C00002 + C00075 + C00064 + C00001 = C00008 + C00009 + C00063 + C00025	75	63								6.3.4.2																													UTP:ammonia ligase(ADP-forming)	KO: K01937 CTP synthase	PATH: rn00240 Pyrimidine metabolism
R00574		1	CTP = 3',5'-Cyclic CMP + Pyrophosphate	C00063 = C00941 + C00013	63	941								4.6.1.6																													CTP pyriphosphate-lyase (cyclizing)
R00575		1	2 ATP + L-Glutamine + HCO3- + H2O = 2 ADP + Orthophosphate + L-Glutamate + Carbamoyl phosphate	2 C00002 + C00064 + C00288 + C00001 = 2 C00008 + C00009 + C00025 + C00169	288	169	64	169						6.3.5.5																													Carbon-dioxide:L-glutamine amido-ligase (ADP-forming, carbamate-phosphorylating)	KO: K01954 carbamoyl-phosphate synthase	PATH: rn00240 Pyrimidine metabolism PATH: rn00251 Glutamate metabolism
R00576		1	L-Glutamine + Pyruvate = 2-Oxoglutaramate + L-Alanine	C00064 + C00022 = C00940 + C00041	64	940	22	41						2.6.1.15																													L-Glutamine:pyruvate aminotransferase		PATH: rn00251 Glutamate metabolism
R00577		1	Acyl-CoA + L-Glutamine = CoA + N-Acyl-L-glutamine	C00040 + C00064 = C00010 + C02716	40	2716	64	2716						2.3.1.68																													Acyl-CoA:L-glutamine N-acyltransferase
R00578		1	ATP + L-Aspartate + L-Glutamine + H2O = AMP + Pyrophosphate + L-Asparagine + L-Glutamate	C00002 + C00049 + C00064 + C00001 = C00020 + C00013 + C00152 + C00025	49	152								6.3.5.4																													L-aspartate:L-glutamine amido-ligase (AMP-forming)	KO: K01953 asparagine synthase (glutamine-hydrolysing)	PATH: rn00252 Alanine and aspartate metabolism PATH: rn00910 Nitrogen metabolism
R00579		0	L-Glutamine = D-Glutamine	C00064 = C00819	64	819								5.1.1.9	5.1.1.10																												L-Glutamine racemase		PATH: rn00471 D-Glutamine and D-glutamate metabolism
R00580		1	L-Serine + ATP = (L-Seryl)adenylate + Pyrophosphate	C00065 + C00002 = C05820 + C00013	65	5820								2.7.7.-
R00581		0	L-Serine + NAD+ + H2O = Hydroxypyruvate + NH3 + NADH	C00065 + C00003 + C00001 = C00168 + C00014 + C00004	65	168								1.4.1.7																													L-Serine:NAD+ oxidoreductase (deaminating)		PATH: rn00910 Nitrogen metabolism
R00582		1	O-Phospho-L-serine + H2O = L-Serine + Orthophosphate	C01005 + C00001 = C00065 + C00009	1005	65								3.1.3.3																													L-O-Phosphoserine phosphohydrolase	KO: K01079 phosphoserine phosphatase	PATH: rn00260 Glycine, serine and threonine metabolism
R00584		1	Pyrophosphate + L-Serine = Orthophosphate + O-Phospho-L-serine	C00013 + C00065 = C00009 + C01005	65	1005								2.7.1.80																													Pyrophosphate:L-serine O-phosphotransferase
R00585		0	L-Serine + Pyruvate = Hydroxypyruvate + L-Alanine	C00065 + C00022 = C00168 + C00041	65	168	22	41						2.6.1.51																													L-Serine:pyruvate aminotransferase	KO: K00830 serine--pyruvate aminotransferase	PATH: rn00260 Glycine, serine and threonine metabolism
R00586		1	L-Serine + Acetyl-CoA = O-Acetyl-L-serine + CoA	C00065 + C00024 = C00979 + C00010	24	979	65	979						2.3.1.30																														KO: K00640 serine O-acetyltransferase	PATH: rn00272 Cysteine metabolism PATH: rn00920 Sulfur metabolism
R00588		1	L-Serine + Glyoxylate = Hydroxypyruvate + Glycine	C00065 + C00048 = C00168 + C00037	65	168	48	37						2.6.1.45																													L-Serine:glyoxylate aminotransferase	KO: K00828 serine--glyoxylate transaminase	PATH: rn00260 Glycine, serine and threonine metabolism
R00589		0	L-Serine = D-Serine	C00065 = C00740	65	740								5.1.1.10																													L-2-Amino-3-hydroxypropionic acid racemase		PATH: rn00260 Glycine, serine and threonine metabolism
R00590		1	L-Serine = 2-Aminoacrylate + H2O	C00065 = C02218 + C00001	65	2218								4.3.1.17																													L-Serine hydro-lyase (deaminating)	KO: K01752 L-serine dehydratase	PATH: rn00272 Cysteine metabolism
R00594		1	S-Adenosyl-L-methionine + tRNA = S-Adenosyl-L-homocysteine + tRNA containing thymine	C00019 + C00066 = C00021 + C03446	66	3446								2.1.1.35																													S-Adenosyl-L-methionine:tRNA (uracil-5-)-methyltransferase
R00595		1	S-Adenosyl-L-methionine + tRNA = S-Adenosyl-L-homocysteine + tRNA containing 5-methylcytosine	C00019 + C00066 = C00021 + C04155	66	4155								2.1.1.29																													S-Adenosyl-L-methionine:tRNA (cytosine-5-)-methyltransferase
R00596		1	S-Adenosyl-L-methionine + tRNA = S-Adenosyl-L-homocysteine + tRNA containing N1-methyladenine	C00019 + C00066 = C00021 + C04156	66	4156								2.1.1.36																													S-Adenosyl-L-methionine:tRNA (adenine-N1-)-methyltransferase
R00597		1	S-Adenosyl-L-methionine + tRNA = S-Adenosyl-L-homocysteine + tRNA containing N1-methylguanine	C00019 + C00066 = C00021 + C04157	66	4157								2.1.1.31																													S-Adenosyl-L-methionine:tRNA (guanine-N1-)-methyltransferase
R00598		1	S-Adenosyl-L-methionine + tRNA = S-Adenosyl-L-homocysteine + tRNA containing N2-methylguanine	C00019 + C00066 = C00021 + C04158	66	4158								2.1.1.32																													S-Adenosyl-L-methionine:tRNA (guanine-N2-)-methyltransferase
R00599		1	S-Adenosyl-L-methionine + tRNA = S-Adenosyl-L-homocysteine + tRNA containing N6-methyladenine	C00019 + C00066 = C00021 + C04159	66	4159								2.1.1.55																													S-Adenosyl-L-methionine:tRNA (adenine-N6-)-methyltransferase
R00600		1	S-Adenosyl-L-methionine + tRNA = S-Adenosyl-L-homocysteine + tRNA containing N7-methylguanine	C00019 + C00066 = C00021 + C04160	66	4160								2.1.1.33																													S-Adenosyl-L-methionine:tRNA (guanine-N7-)-methyltransferase
R00601		1	S-Adenosyl-L-methionine + tRNA = S-Adenosyl-L-homocysteine + tRNA containing 5-methylaminomethyl-2-thiouridylate	C00019 + C00066 = C00021 + C04728	66	4728								2.1.1.61																													S-Adenosyl-L-methionine:tRNA (5-methylaminomethyl-2-thiouridylate)-methyltransferase
R00602		1	Methanol + H2O2 = Formaldehyde + 2 H2O	C00132 + C00027 = C00067 + 2 C00001	132	67								1.11.1.6	1.11.1.7																												Hydorogen-peroxide:hydrogen-peroxide oxidoreductase	KO: K00429 catalase KO: K00430 peroxidase KO: K03781 catalase KO: K03782 catalase/peroxidase	PATH: rn00680 Methane metabolism
R00603		1	Dichloromethane + H2O = Formaldehyde + 2 Chloride	C02271 + C00001 = C00067 + 2 C00115	2271	67	2271	115						4.5.1.3																													Dichloromethane chloride-lyase (chloride-hydrolysing)
R00604		0	Formaldehyde + NAD+ + H2O = Formate + NADH + H+	C00067 + C00003 + C00001 = C00058 + C00004 + C00080	67	58								1.2.1.46																													Formaldehyde:NAD+ oxidoreductase	KO: K00148 glutathione-independent formaldehyde dehydrogenase	PATH: rn00220 Urea cycle and metabolism of amino groups PATH: rn00680 Methane metabolism
R00605		0	Methanol + NAD+ = Formaldehyde + NADH	C00132 + C00003 = C00067 + C00004	132	67								1.1.1.244																													Methanol:NAD+ oxidoreductase	KO: K00093 methanol dehydrogenase	PATH: rn00680 Methane metabolism
R00606		1	Methylamine + H2O = Formaldehyde + NH3 + 2 H+	C00218 + C00001 = C00067 + C00014 + 2 C00080	218	67								1.4.99.3																													Methylamine:(acceptor) oxidoreductase (deaminating)		PATH: rn00680 Methane metabolism
R00608		1	Methanol + Oxygen = Formaldehyde + H2O2	C00132 + C00007 = C00067 + C00027	132	67								1.1.3.13																													Methanol:oxygen oxidereductase		PATH: rn00680 Methane metabolism
R00609		1	N-Methyl-L-glutamate + Acceptor + H2O = L-Glutamate + Formaldehyde + Reduced acceptor	C01046 + C00028 + C00001 = C00025 + C00067 + C00030	1046	25	1046	67						1.5.99.5																													N-Methyl-L-glutamate:(acceptor) oxidoreductase (demethylating)		PATH: rn00680 Methane metabolism
R00610		1	Sarcosine + H2O + Oxygen = Glycine + Formaldehyde + H2O2	C00213 + C00001 + C00007 = C00037 + C00067 + C00027	213	67	213	37						1.5.3.1																													Sarcosine:oxygen oxidoreductase (demethylating)	KO: K00301 sarcosine oxidase	PATH: rn00260 Glycine, serine and threonine metabolism
R00611		1	Sarcosine + Acceptor + H2O = Glycine + Formaldehyde + Reduced acceptor	C00213 + C00028 + C00001 = C00037 + C00067 + C00030	213	67	213	37						1.5.99.1																													Sarcosine:(acceptor) oxidoreductase (demethylating)	KO: K00314 sarcosine dehydrogenase	PATH: rn00220 Urea cycle and metabolism of amino groups PATH: rn00260 Glycine, serine and threonine metabolism
R00612		0	N6-Methyl-L-lysine + H2O + Oxygen = L-Lysine + Formaldehyde + H2O2	C02728 + C00001 + C00007 = C00047 + C00067 + C00027	2728	47	2728	67						1.5.3.4																													N6-Methyl-L-lysine:oxygen oxidoreductase (demethylating)
R00614		0	2 Formaldehyde + H2O = Formate + Methanol	2 C00067 + C00001 = C00058 + C00132	67	58	67	132						1.2.99.4																													Formaldehyde:formaldehyde oxidoreductase
R00615		1	Thiamin diphosphate + H2O = Thiamin monophosphate + Orthophosphate	C00068 + C00001 = C01081 + C00009	68	1081								3.6.1.15																													Thiamin diphosphate phosphohydrolase	KO: K01516 nucleoside-triphosphatase	PATH: rn00730 Thiamine metabolism
R00616		1	ATP + Thiamin diphosphate = ADP + Thiamin triphosphate	C00002 + C00068 = C00008 + C03028	68	3028								2.7.4.15	2.7.6.2																												ATP:thiamin pyrophosphotransferase	KO: K00949 thiamine pyrophosphokinase	PATH: rn00730 Thiamine metabolism
R00617		1	ATP + Thiamin monophosphate = ADP + Thiamin diphosphate	C00002 + C01081 = C00008 + C00068	1081	68								2.7.4.16																													ATP:thiamin-phosphate phosphotransferase	KO: K00946 thiamine-monophosphate kinase	PATH: rn00730 Thiamine metabolism
R00618		1	Thiamin triphosphate + H2O = Thiamin diphosphate + Orthophosphate	C03028 + C00001 = C00068 + C00009	3028	68								3.6.1.28																													Thiamin-triphosphate phosphohydrolase	KO: K05307 thiamine-triphosphatase	PATH: rn00730 Thiamine metabolism
R00619		1	ATP + Thiamin = AMP + Thiamin diphosphate	C00002 + C00378 = C00020 + C00068	378	68								2.7.6.2																													ATP:thiamin pyrophosphotransferase	KO: K00949 thiamine pyrophosphokinase	PATH: rn00730 Thiamine metabolism
R00621		1	2-Oxoglutarate + Thiamin diphosphate = 3-Carboxy-1-hydroxypropyl-ThPP + CO2	C00026 + C00068 = C05381 + C00011	26	5381								1.2.4.2																													2-Oxoglutarate:Thiamin diphosphate 2-oxidoreductase(decarboxylating and acceptor-succinylating)	KO: K00164 2-oxoglutarate dehydrogenase E1 component	PATH: rn00020 Citrate cycle (TCA cycle)
R00622		1	2-Oxoglutarate + Thiamin diphosphate = Succinate semialdehyde-thiamin diphosphate anion + CO2	C00026 + C00068 = C05816 + C00011	26	5816								4.1.1.71																													2-Oxoglutarate carboxy-lyase
R00623		0	Primary alcohol + NAD+ = Aldehyde + NADH + H+	C00226 + C00003 = C00071 + C00004 + C00080	226	71								1.1.1.1	1.1.1.71																												Primary_alcohol:NAD+ oxidoreductase	KO: K00001 alcohol dehydrogenase	PATH: rn00071 Fatty acid metabolism
R00624		0	Secondary alcohol + NAD+ = Ketone + NADH	C00432 + C00003 = C00709 + C00004	432	709								1.1.1.1																													Secondary_alcohol:NAD+ oxidoreductase
R00625		0	Primary alcohol + NADP+ = Aldehyde + NADPH	C00226 + C00006 = C00071 + C00005	226	71								1.1.1.2	1.1.1.71																												Primary_alcohol:NADP+ oxidoreductase
R00626		1	Orthophosphoric monoester + H2O = Alcohol + Orthophosphate	C01153 + C00001 = C00069 + C00009	1153	69								3.1.3.1	3.1.3.2																												Orthophosphoric-monoester phosphohydrolase (alkaline optimum)
R00627		1	Acetyl-CoA + Alcohol = CoA + Acetic ester	C00024 + C00069 = C00010 + C01883	69	1883	24	1883						2.3.1.84																													Acetyl-CoA:alcohol O-acetyltransferase
R00628		1	Acetic ester + H2O = Alcohol + Acetate	C01883 + C00001 = C00069 + C00033	1883	33	1883	69						3.1.1.6																													Acetic-ester acetylhydrolase
R00629		1	Alcohol + 3'-Phosphoadenylyl sulfate = Alkyl sulfate + Adenosine 3',5'-bisphosphate	C00069 + C00053 = C02000 + C00054	53	54	69	2000						2.8.2.2																														KO: K01015 alcohol sulfotransferase	PATH: rn00920 Sulfur metabolism
R00630		1	Carboxylic ester + H2O = Alcohol + Carboxylate	C02391 + C00001 = C00069 + C00060	2391	60	2391	69						3.1.1.1																													Carboxylic-ester hydrolase
R00631		1	Fatty acid + NADH = Aldehyde + NAD+ + H2O	C00162 + C00004 = C00071 + C00003 + C00001	162	71								1.2.1.3																													Aldehyde:NAD+ oxidoreductase	KO: K00128 aldehyde dehydrogenase (NAD+)	PATH: rn00071 Fatty acid metabolism
R00632		0	Aldehyde + NAD+ + H2O = Acid + NADH	C00071 + C00003 + C00001 = C00174 + C00004	71	174								1.2.1.5																													Aldehyde:NAD+ oxidoreductase
R00634		0	Aldehyde + NADP+ + H2O = Acid + NADPH	C00071 + C00006 + C00001 = C00174 + C00005	71	174								1.2.1.4	1.2.1.5																												Aldehyde:NADP+ oxidoreductase
R00635		1	Aldehyde + Oxygen + H2O = Carboxylate + H2O2	C00071 + C00007 + C00001 = C00060 + C00027	71	60								1.2.3.1																													Aldehyde:oxygen oxidoreductase
R00636		1	2-Oxo acid = Aldehyde + CO2	C00161 = C00071 + C00011	161	71								4.1.1.1																													2-Oxo-acid carboxy-lyase
R00637		1	Primary alcohol + Oxygen = Aldehyde + H2O2	C00226 + C00007 = C00071 + C00027	226	71								1.1.3.13																													Primary alcohol:oxygen oxidereductase
R00638		1	Aldehyde + Acceptor + H2O = Fatty acid + Reduced acceptor	C00071 + C00028 + C00001 = C00162 + C00030	71	162								1.2.99.3																															PATH: rn00071 Fatty acid metabolism
R00639		1	Primary alcohol + Acceptor = Aldehyde + Reduced acceptor	C00226 + C00028 = C00071 + C00030	226	71								1.1.99.8	1.1.99.9	1.1.99.20																											Alkan-1-ol dehydrogenase (acceptor)		PATH: rn00071 Fatty acid metabolism
R00640		1	L-Galactono-1,4-lactone + 2 Ferricytochrome c = Ascorbate + 2 Ferrocytochrome c	C01115 + 2 C00125 = C00072 + 2 C00126	1115	72								1.3.2.3																													L-Galactono-1,4-lactone:ferricytochrome-c oxidoreductase	KO: K00225 L-galactono-1,4-lactone dehydorogenase	PATH: rn00053 Ascorbate and aldarate metabolism
R00642		1	Ascorbate + H2O2 = Dehydroascorbate + 2 H2O	C00072 + C00027 = C00425 + 2 C00001	72	425								1.11.1.11																													L-Ascorbate:hydrogen-peroxide oxidoreductase
R00643		1	L-Galactono-1,4-lactone + Oxygen = Ascorbate + H2O2	C01115 + C00007 = C00072 + C00027	1115	72								1.1.3.24																													L-Galactono-1,4-lactone:oxygen 3-oxidoreductase	KO: K05276 L-galactonolactone oxidase	PATH: rn00053 Ascorbate and aldarate metabolism
R00644		1	Ascorbate + H2O2 = L-Dehydroascorbate + 2 H2O	C00072 + C00027 = C05422 + 2 C00001	72	5422								1.11.1.11																													L-Ascorbate:hydrogen-peroxide oxidoreductase	KO: K00434 L-ascorbate peroxidase	PATH: rn00053 Ascorbate and aldarate metabolism
R00645		0	Ascorbate = Monodehydroascorbate + H+	C00072 = C01041 + C00080	72	1041								1.14.-.-																														KO: K00517	PATH: rn00053 Ascorbate and aldarate metabolism
R00646		1	Ascorbate + Oxygen = Threonate + Oxalate	C00072 + C00007 = C01620 + C00209	72	209	72	1620						1.13.11.13																													Ascorbate:oxygen 2,3-oxidoreductase (bond-cleaving)		PATH: rn00053 Ascorbate and aldarate metabolism
R00647		1	L-xylo-Hexulonolactone = Ascorbate	C03289 = C00072	3289	72								0.0.0.4																															PATH: rn00053 Ascorbate and aldarate metabolism
R00648		1	L-Methionine + H2O + Oxygen = 4-Methylthio-2-oxobutanoic acid + NH3 + H2O2	C00073 + C00001 + C00007 = C01180 + C00014 + C00027	73	1180								1.4.3.2																													L-Methionine:oxygen oxidoreductase (deaminating)	KO: K03334 L-amino-acid oxidase	PATH: rn00271 Methionine metabolism
R00649		1	S-Adenosyl-L-methionine + L-Methionine = S-Adenosyl-L-homocysteine + S-Methyl-L-methionine	C00019 + C00073 = C00021 + C03172	73	3172								2.1.1.12																													S-Adenosyl-L-methionine:L-methionine S-methyltransferase
R00650		1	S-Adenosyl-L-methionine + L-Homocysteine = S-Adenosyl-L-homocysteine + L-Methionine	C00019 + C00155 = C00021 + C00073	155	73								2.1.1.10																													S-Adenosyl-L-methionine:L-homocysteine S-methyltransferase	KO: K00547 homocysteine S-methyltransferase	PATH: rn00271 Methionine metabolism
R00651		1	O-Acetyl-L-homoserine + Methanethiol = L-Methionine + Acetate	C01077 + C00409 = C00073 + C00033	1077	73	409	73						2.5.1.49																													O-Acetyl-L-homoserine acetate-lyase (adding methanethiol)
R00652		0	L-Methionine + Glyoxylate = 4-Methylthio-2-oxobutanoic acid + Glycine	C00073 + C00048 = C01180 + C00037	48	37	73	1180						2.6.1.73																													L-Methionine:glyoxylate aminotransferase
R00653		1	N-Formyl-L-methionine + H2O = Formate + L-Methionine	C03145 + C00001 = C00058 + C00073	3145	73	3145	58						3.5.1.31																													N-Formyl-L-methionine amidohydrolase	KO: K01450 formylmethionine deformylase	PATH: rn00271 Methionine metabolism PATH: rn00630 Glyoxylate and dicarboxylate metabolism
R00654		1	L-Methionine + H2O = Methanethiol + NH3 + 2-Oxobutanoate	C00073 + C00001 = C00409 + C00014 + C00109	73	409	73	109						4.4.1.11																													L-Methionine methanethiol-lyase (deaminating)
R00655		0	L-Methionine = D-Methionine	C00073 = C00855	73	855								5.1.1.2																													L-Methionine racemase
R00656		1	L-Methionine = 3-Methylthiopropanamine + CO2	C00073 = C03354 + C00011	73	3354								4.1.1.57																													L-Methionine carboxy-lyase
R00657		1	Aminoacyl-L-methionine + H2O = L-Methionine	C05524 + C00001 = C00073	5524	73								3.4.13.12																															PATH: rn00271 Methionine metabolism
R00658		0	2-Phospho-D-glycerate = Phosphoenolpyruvate + H2O	C00631 = C00074 + C00001	74	631								4.2.1.11																													2-Phospho-D-glucerate hydro-lyase	KO: K01689 enolase	PATH: rn00010 Glycolysis / Gluconeogenesis
R00659		1	UTP + Pyruvate = UDP + Phosphoenolpyruvate	C00075 + C00022 = C00015 + C00074	22	74								2.7.1.40																													UTP:pyruvate O2-phosphotransferase
R00660		1	Phosphoenolpyruvate + UDP-N-acetyl-D-glucosamine = UDP-N-acetyl-3-(1-carboxyvinyl)-D-glucosamine + Orthophosphate	C00074 + C00043 = C04631 + C00009	43	4631	74	4631						2.5.1.7																													Phosphoenolpyruvate:UDP-N-acetyl-D-glucosamine 1-carboxyvinyl-transferase	KO: K00790 UDP-N-acetylglucosamine 1-carboxyvinyltransferase	PATH: rn00530 Aminosugars metabolism
R00661		0	Phosphoenolpyruvate = 3-Phosphonopyruvate	C00074 = C02798	74	2798								5.4.2.9																													Phosphoenolpyruvate 2,3-phosphonomutase	KO: K01841 phosphoenolpyruvate phosphomutase	PATH: rn00440 Aminophosphonate metabolism
R00662		1	UTP + H2O = UMP + Pyrophosphate	C00075 + C00001 = C00105 + C00013	75	105								3.6.1.8	3.6.1.19																												Uridine triphosphate pyrophosphohydrolase	KO: K01519 nucleoside-triphosphate pyrophosphatase KO: K04765 ATP diphosphatase	PATH: rn00240 Pyrimidine metabolism
R00664		1	2 S-Benzoate coenzyme A + L-Ornithine = 2 CoA + N2,N5-Dibenzoyl-L-ornithine	2 C00512 + C00077 = 2 C00010 + C03712	77	3712	512	3712	512	10				2.3.1.127																													Bezoyl-CoA:L-ornithine N-benzoyltransferase
R00665		1	L-Citrulline + H2O = L-Ornithine + CO2 + NH3	C00327 + C00001 = C00077 + C00011 + C00014	327	77								3.5.1.20																													L-Citrulline N5-carbamoyldihydrolase		PATH: rn00910 Nitrogen metabolism
R00666		0	N5-(L-1-Carboxyethyl)-L-ornithine + NADP+ + H2O = L-Ornithine + Pyruvate + NADPH	C04210 + C00006 + C00001 = C00077 + C00022 + C00005	4210	22	4210	77						1.5.1.24																													N5-(L-1-Carboxyethyl)-L-ornithine:NADP+ oxidoreductase (L-ornithine-dorming)
R00667		0	L-Ornithine + 2-Oxoglutarate = L-Glutamate 5-semialdehyde + L-Glutamate	C00077 + C00026 = C01165 + C00025	26	25	77	1165						2.6.1.13																													L-Ornithine:2-oxo-acid aminotransferase	KO: K00819 ornithine--oxo-acid transaminase	PATH: rn00220 Urea cycle and metabolism of amino groups PATH: rn00330 Arginine and proline metabolism
R00668		0	L-Ornithine + 2-Oxoglutarate = 3,4-Dihydro-2H-Pyrrole-2-carboxylate + L-Glutamate	C00077 + C00026 = C04322 + C00025	26	25	77	4322						2.6.1.68																													L-Ornithine(L-lysine):2-oxoglutarate omega-aminotransferase
R00669		1	N-Acetylornithine + H2O = Acetate + L-Ornithine	C00437 + C00001 = C00033 + C00077	437	77	437	33						3.5.1.14	3.5.1.16																												N2-Acetyl-L-ornithine amidohydrolase	KO: K01436 aminoacylase KO: K01438 acetylornithine deacetylase	PATH: rn00220 Urea cycle and metabolism of amino groups
R00670		1	L-Ornithine = Putrescine + CO2	C00077 = C00134 + C00011	77	134								4.1.1.17																													L-Ornithine carboxy-lyase	KO: K01581 ornithine decarboxylase	PATH: rn00220 Urea cycle and metabolism of amino groups PATH: rn00330 Arginine and proline metabolism
R00671		0	L-Ornithine = L-Proline + NH3	C00077 = C00148 + C00014	77	148								4.3.1.12																													L-Ornithine ammonia-lyase(cyclizing)	KO: K01750 ornithine cyclodeaminase	PATH: rn00330 Arginine and proline metabolism
R00672		0	L-Ornithine = D-Ornithine	C00077 = C00515	77	515								5.1.1.9	5.1.1.10	5.1.1.12																											L-Ornithine racemase		PATH: rn00472 D-Arginine and D-ornithine metabolism
R00673		1	L-Tryptophan + H2O = Indole + Pyruvate + NH3	C00078 + C00001 = C00463 + C00022 + C00014	78	22	78	463						4.1.99.1																													L-Tryotophan indole-lyase (deaminating)	KO: K01667 tryptophanase	PATH: rn00380 Tryptophan metabolism PATH: rn00910 Nitrogen metabolism
R00674		1	L-Serine + Indole = L-Tryptophan + H2O	C00065 + C00463 = C00078 + C00001	65	78	463	78						4.2.1.20																													L-Serine hydro-lyase (adding indoleglycerol-phosphate)	KO: K01694 tryptophan synthase	PATH: rn00400 Phenylalanine, tyrosine and tryptophan biosynthesis
R00675		0	L-Tryptophan + NAD+ + H2O = Indolepyruvate + NH3 + NADH + H+	C00078 + C00003 + C00001 = C00331 + C00014 + C00004 + C00080	78	331								1.4.1.19																													L-Tryptophan:NAD+ oxidoreductase (deaminating)		PATH: rn00910 Nitrogen metabolism
R00676		0	L-Tryptophan + NADP+ + H2O = Indolepyruvate + NH3 + NADPH + H+	C00078 + C00006 + C00001 = C00331 + C00014 + C00005 + C00080	78	331								1.4.1.19																													L-Tryptophan:NADP+ oxidoreductase (deaminating)
R00677		1	L-Tryptophan + H2O + Oxygen = Indolepyruvate + NH3 + H2O2	C00078 + C00001 + C00007 = C00331 + C00014 + C00027	78	331								1.4.3.2																													L-Tryptophan:oxygen oxidoreductase (deaminating)	KO: K03334 L-amino-acid oxidase	PATH: rn00380 Tryptophan metabolism PATH: rn00910 Nitrogen metabolism
R00678		1	L-Tryptophan + Oxygen = Formylkynurenine	C00078 + C00007 = C02406	78	2406								1.13.11.11	1.13.11.42																												L-Tryptophan:oxygen 2,3-oxidoreductase (decyclizing)	KO: K00453 tryptophan 2,3-dioxygenase	PATH: rn00380 Tryptophan metabolism
R00679		1	L-Tryptophan + Oxygen = Indole-3-acetamide + CO2 + H2O	C00078 + C00007 = C02693 + C00011 + C00001	78	2693								1.13.12.3																													L-Tryptophan:oxygen 2-oxidoreductase(decarboxylating)	KO: K00466 tryptophan 2-monooxygenase	PATH: rn00380 Tryptophan metabolism
R00680		1	L-Tryptophan + Oxygen = L-Formylkynurenine	C00078 + C00007 = C02700	78	2700								1.13.11.11																													L-Tryptophan:oxygen 2,3-oxidoreductase (decyclizing)
R00681		1	L-Tryptophan + Oxygen = 3-Indoleglycolaldehyde + NH3 + CO2	C00078 + C00007 = C03230 + C00014 + C00011	78	3230								1.13.99.3																													L-Tryptophan:oxygen 2'-oxidoreductase (side-chain-cleaving)		PATH: rn00380 Tryptophan metabolism
R00682		1	L-Tryptophanamide + H2O = L-Tryptophan + NH3	C00977 + C00001 = C00078 + C00014	977	78								3.5.1.57																													L-Tryptophanamide amidohydrolase
R00683		1	S-Adenosyl-L-methionine + L-Tryptophan = S-Adenosyl-L-homocysteine + L-2-Methyltryptophan	C00019 + C00078 = C00021 + C02983	78	2983								2.1.1.106																													S-Adenosyl-L-methionine:L-tryptophan 2-C-methyltransferase
R00684		1	L-Tryptophan + 2-Oxoglutarate = Indolepyruvate + L-Glutamate	C00078 + C00026 = C00331 + C00025	26	25	78	331						2.6.1.27																													L-Tryptophan:2-oxoglutarate aminotransferase		PATH: rn00380 Tryptophan metabolism
R00685		1	L-Tryptophan = Tryptamine + CO2	C00078 = C00398 + C00011	78	398								4.1.1.28																													L-Tryptophan decarboxy-lyase	KO: K01593 aromatic-L-amino-acid decarboxylase	PATH: rn00380 Tryptophan metabolism PATH: rn00901 Indole and ipecac alkaloid biosynthesis
R00686		1	ATP + L-Phenylalanine + H2O = AMP + Pyrophosphate + D-Phenylalanine	C00002 + C00079 + C00001 = C00020 + C00013 + C02265	79	2265								5.1.1.11																													L-Phenylalanine racemase (ATP-hydrolysing)		PATH: rn00360 Phenylalanine metabolism
R00687		1	ATP + L-Phenylalanine = Pyrophosphate + N-Adenylyl-L-phenylalanine	C00002 + C00079 = C00013 + C03709	79	3709								2.7.7.54																													ATP:L-phenylalanine adenylyltransferase
R00688		0	L-Phenylalanine + H2O + NAD+ = Phenylpyruvate + NH3 + NADH	C00079 + C00001 + C00003 = C00166 + C00014 + C00004	79	166								1.4.1.20																													L-Phenylalanine:NAD+ oxidoreductase (deaminating)	KO: K00270 phenylalanine dehydrogenase	PATH: rn00360 Phenylalanine metabolism PATH: rn00400 Phenylalanine, tyrosine and tryptophan biosynthesis PATH: rn00910 Nitrogen metabolism
R00689		1	L-Phenylalanine + H2O + Oxygen = Phenylpyruvate + NH3 + H2O2	C00079 + C00001 + C00007 = C00166 + C00014 + C00027	79	166								1.4.3.2																													L-Phenylalanine:oxygen oxidoreductase (deaminating)	KO: K03334 L-amino-acid oxidase	PATH: rn00360 Phenylalanine metabolism PATH: rn00400 Phenylalanine, tyrosine and tryptophan biosynthesis
R00690		1	L-Phenylalanine + Oxygen = 2-Phenylacetamide + CO2 + H2O	C00079 + C00007 = C02505 + C00011 + C00001	79	2505								1.13.12.9																													L-Phenylalanine:oxygen 2-oxidoreductase (decarboxylating)		PATH: rn00360 Phenylalanine metabolism
R00691		1	L-Arogenate = L-Phenylalanine + H2O + CO2	C00826 = C00079 + C00001 + C00011	826	79								4.2.1.51	4.2.1.91																												L-Arogenate hydro-lyase (decarboxylating)	KO: K01713 prephenate dehydratase KO: K04518 prephenate dehydratase KO: K05359 carboxycyclohexadienyl dehydratase	PATH: rn00400 Phenylalanine, tyrosine and tryptophan biosynthesis
R00692		0	L-Phenylalanine + Pyruvate = Phenylpyruvate + L-Alanine	C00079 + C00022 = C00166 + C00041	79	166	22	41						2.6.1.58																													L-Phenylalanine(L-histidine):pyruvate aminotransferase
R00693		1	Acetyl-CoA + L-Phenylalanine = CoA + N-Acetyl-L-phenylalanine	C00024 + C00079 = C00010 + C03519	79	3519	24	3519						2.3.1.53																													Acetyl-CoA:L-phenylalanine N-acetyltransferase		PATH: rn00360 Phenylalanine metabolism
R00694		0	L-Phenylalanine + 2-Oxoglutarate = Phenylpyruvate + L-Glutamate	C00079 + C00026 = C00166 + C00025	26	25	79	166						2.6.1.1	2.6.1.5	2.6.1.9	2.6.1.57																										L-Phenylalanine:2-oxoglutarate aminotransferase	KO: K00811 aspartate aminotransferase KO: K00817 histidinol-phosphate aminotransferase KO: K00832 aromatic-amino-acid transaminase	PATH: rn00360 Phenylalanine metabolism PATH: rn00400 Phenylalanine, tyrosine and tryptophan biosynthesis
R00695		0	L-Aspartate + Phenylpyruvate = Oxaloacetate + L-Phenylalanine	C00049 + C00166 = C00036 + C00079	49	36	166	79						2.6.1.70																													L-Aspartate:phenylpyruvate aminotransferase
R00697		1	L-Phenylalanine = trans-Cinnamate + NH3	C00079 = C00423 + C00014	79	423								4.3.1.5																													L-Phenylalanine ammonia-lyase	KO: K01747 phenylalanine ammonia-lyase	PATH: rn00360 Phenylalanine metabolism PATH: rn00910 Nitrogen metabolism PATH: rn00960 Alkaloid biosynthesis II
R00698		1	L-Phenylalanine = 2-Phenylacetamide	C00079 = C02505	79	2505								1.11.1.7																													Donor:hydrogen-peroxide oxidoreductase	KO: K00430 peroxidase	PATH: rn00360 Phenylalanine metabolism
R00699		1	L-Phenylalanine = Phenethylamine + CO2	C00079 = C05332 + C00011	79	5332								4.1.1.28	4.1.1.53																												L-Phenylalanine carboxy-lyase	KO: K01593 aromatic-L-amino-acid decarboxylase	PATH: rn00360 Phenylalanine metabolism
R00700		0	Hydrogen + NAD+ = NADH + H+	C00282 + C00003 = C00004 + C00080	282	4	3	4						1.12.1.2																													Hydrogen:NAD+ oxidoreductase	KO: K00436 hydrogen dehydrogenase	PATH: rn00630 Glyoxylate and dicarboxylate metabolism PATH: rn00680 Methane metabolism
R00702		1	2 trans,trans-Farnesyl diphosphate = Pyrophosphate + Presqualene diphosphate + H+	2 C00448 = C00013 + C03428 + C00080	448	3428								2.5.1.21																													Farnesyl-diphosphate:farnesyl-diphosphate farnesyltransferase	KO: K00801 farnesyl-diphosphate farnesyltransferase	PATH: rn00100 Biosynthesis of steroids
R00703		0	(S)-Lactate + NAD+ = Pyruvate + NADH + H+	C00186 + C00003 = C00022 + C00004 + C00080	22	186								1.1.1.27																													(S)-Lactate:NAD+ oxidoreductase	KO: K00016 L-lactate dehydrogenase	PATH: rn00010 Glycolysis / Gluconeogenesis PATH: rn00620 Pyruvate metabolism
R00704		0	(R)-Lactate + NAD+ = Pyruvate + NADH + H+	C00256 + C00003 = C00022 + C00004 + C00080	22	256								1.1.1.28																													(R)-Lactate:NAD+ oxidoreductase	KO: K00017 D-lactate dehydrogenase KO: K03777 D-lactate dehydrogenase KO: K03778 D-lactate dehydrogenase	PATH: rn00620 Pyruvate metabolism
R00705		0	3-Oxopropanoate + CoA + NAD+ = Acetyl-CoA + CO2 + NADH + H+	C00222 + C00010 + C00003 = C00024 + C00011 + C00004 + C00080	222	24								1.2.1.18	1.2.1.27																												3-Oxopropanoate:NAD+ oxidoreductase (decarboxylating, CoA-acetylating)	KO: K00136 malonate-semialdehyde dehydrogenase (acetylating) KO: K00140 methylmalonate-semialdehyde dehydrogenase	PATH: rn00031 Inositol metabolism PATH: rn00252 Alanine and aspartate metabolism PATH: rn00410 beta-Alanine metabolism PATH: rn00640 Propanoate metabolism
R00706		1	3-Oxopropanoate + CoA + NADP+ = Acetyl-CoA + CO2 + NADPH + H+	C00222 + C00010 + C00006 = C00024 + C00011 + C00005 + C00080	222	24								1.2.1.18																													3-Oxopropanoate:NADP+ oxidoreductase (decarboxylating, CoA-acetylating)	KO: K00136 malonate-semialdehyde dehydrogenase (acetylating)	PATH: rn00031 Inositol metabolism PATH: rn00252 Alanine and aspartate metabolism PATH: rn00410 beta-Alanine metabolism PATH: rn00640 Propanoate metabolism
R00707		0	(S)-1-Pyrroline-5-carboxylate + NAD+ + 2 H2O = L-Glutamate + NADH + H+	C03912 + C00003 + 2 C00001 = C00025 + C00004 + C00080	3912	25								1.5.1.12																													L-1-Pyrroline-5-carboxylate:NAD+ oxidoreductase	KO: K00294 1-pyrroline-5-carboxylate dehydrogenase	PATH: rn00251 Glutamate metabolism PATH: rn00330 Arginine and proline metabolism
R00708		0	(S)-1-Pyrroline-5-carboxylate + NADP+ + 2 H2O = L-Glutamate + NADPH + H+	C03912 + C00006 + 2 C00001 = C00025 + C00005 + C00080	3912	25								1.5.1.12																													L-1-Pyrroline-5-carboxylate:NAD+ oxidoreductase	KO: K00294 1-pyrroline-5-carboxylate dehydrogenase	PATH: rn00251 Glutamate metabolism PATH: rn00330 Arginine and proline metabolism
R00709		0	Isocitrate + NAD+ = 2-Oxoglutarate + CO2 + NADH + H+	C00311 + C00003 = C00026 + C00011 + C00004 + C00080	311	26								1.1.1.41																													Isocitrate:NAD+ oxidoreductase (decarboxylating)	KO: K00030 isocitrate dehydrogenase (NAD+)	PATH: rn00020 Citrate cycle (TCA cycle)
R00710		0	Acetaldehyde + NAD+ + H2O = Acetate + NADH + H+	C00084 + C00003 + C00001 = C00033 + C00004 + C00080	84	33								1.2.1.3	1.2.1.5																												Acetaldehyde:NAD+ oxidoreductase	KO: K00128 aldehyde dehydrogenase (NAD+)	PATH: rn00010 Glycolysis / Gluconeogenesis PATH: rn00620 Pyruvate metabolism
R00711		0	Acetaldehyde + NADP+ + H2O = Acetate + NADPH + H+	C00084 + C00006 + C00001 = C00033 + C00005 + C00080	84	33								1.2.1.3	1.2.1.5																												Acetaldehyde:NADP+ oxidoreductase	KO: K00128 aldehyde dehydrogenase (NAD+) KO: K00129 aldehyde dehydrogenase (NAD(P)+)	PATH: rn00010 Glycolysis / Gluconeogenesis PATH: rn00620 Pyruvate metabolism
R00713		0	Succinate semialdehyde + NAD+ + H2O = Succinate + NADH + H+	C00232 + C00003 + C00001 = C00042 + C00004 + C00080	232	42								1.2.1.16	1.2.1.24																												Succinate-semialdehyde:NAD+ oxidoreductase	KO: K00135 succinate-semialdehyde dehydrogenase (NADP+) KO: K00139 succinate-semialdehyde dehydrogenase	PATH: rn00251 Glutamate metabolism PATH: rn00350 Tyrosine metabolism PATH: rn00650 Butanoate metabolism
R00714		0	Succinate semialdehyde + NADP+ + H2O = Succinate + NADPH + H+	C00232 + C00006 + C00001 = C00042 + C00005 + C00080	232	42								1.2.1.16																													Succinate-semialdehyde:NADP+ oxidoreductase	KO: K00135 succinate-semialdehyde dehydrogenase (NADP+)	PATH: rn00251 Glutamate metabolism PATH: rn00350 Tyrosine metabolism PATH: rn00650 Butanoate metabolism
R00715		0	N6-(L-1,3-Dicarboxypropyl)-L-lysine + NAD+ + H2O = L-Lysine + 2-Oxoglutarate + NADH + H+	C00449 + C00003 + C00001 = C00047 + C00026 + C00004 + C00080	449	47	449	26						1.5.1.7																													N6-(L-1,3-Dicarboxypropyl)-L-lysine:NAD+ oxidoreductase (L-lysine-forming)	KO: K00290 saccharopine dehydrogenase (NAD+, L-lysine forming)	PATH: rn00300 Lysine biosynthesis PATH: rn00310 Lysine degradation
R00716		0	N6-(L-1,3-Dicarboxypropyl)-L-lysine + NADP+ + H2O = L-Lysine + 2-Oxoglutarate + NADPH + H+	C00449 + C00006 + C00001 = C00047 + C00026 + C00005 + C00080	449	47	449	26						1.5.1.8																													N6-(L-1,3-Dicarboxypropyl)-L-lysine:NADP+ oxidoreductase (L-lysine-forming)	KO: K00291 saccharopine dehydrogenase (NADP+, L-lysine forming)	PATH: rn00300 Lysine biosynthesis PATH: rn00310 Lysine degradation
R00717		0	Glycolate + NAD+ = Glyoxylate + NADH + H+	C00160 + C00003 = C00048 + C00004 + C00080	160	48								1.1.1.26	1.1.1.29																												Glycolate:NAD+ oxidoreductase	KO: K00015 glyoxylate reductase KO: K00018 glycerate dehydrogenase	PATH: rn00630 Glyoxylate and dicarboxylate metabolism
R00718		0	H+ + 3'-Phosphoadenylyl sulfate + Reduced acceptor = Sulfite + Acceptor + ADP	C00080 + C00053 + C00030 = C00094 + C00028 + C00008	53	94
R00719		1	ITP + H2O = IDP + Orthophosphate	C00081 + C00001 = C00104 + C00009	81	104								3.6.1.5																													ITP diphosphohydrolase	KO: K01510 apyrase	PATH: rn00230 Purine metabolism
R00720		1	ITP + H2O = IMP + Pyrophosphate	C00081 + C00001 = C00130 + C00013	81	130								3.6.1.8	3.6.1.19																												Inosine 5'-triphosphate pyrophosphohydrolase	KO: K01519 nucleoside-triphosphate pyrophosphatase KO: K04765 ATP diphosphatase	PATH: rn00230 Purine metabolism
R00722		0	ATP + IDP = ADP + ITP	C00002 + C00104 = C00008 + C00081	104	81								2.7.4.6																													ATP:nucleoside-diphosphate phosphatransferase	KO: K00940 nucleoside-diphosphate kinase	PATH: rn00230 Purine metabolism
R00723		1	Inosine 5'-tetraphosphate + H2O = ITP + Orthophosphate	C03614 + C00001 = C00081 + C00009	3614	81								3.6.1.14																													Inosine 5'-tetraphosphate phosphohydrolase		PATH: rn00230 Purine metabolism
R00724		1	ITP + Pyruvate = IDP + Phosphoenolpyruvate	C00081 + C00022 = C00104 + C00074	22	74	81	104						2.7.1.40																													ITP:pyruvate O2-phosphotransferase
R00725		1	ITP + D-Glucose = IDP + D-Glucose 6-phosphate	C00081 + C00031 = C00104 + C00092	31	92								2.7.1.1																													ITP:D-hexose 6-phosphotransferase
R00726		1	ITP + Oxaloacetate = IDP + Phosphoenolpyruvate + CO2	C00081 + C00036 = C00104 + C00074 + C00011	36	74								4.1.1.32																													ITP:oxaloacetate carboxy-lyase (transphosphorylating)	KO: K01596 phosphoenolpyruvate carboxykinase (GTP)	PATH: rn00020 Citrate cycle (TCA cycle) PATH: rn00620 Pyruvate metabolism
R00727		0	ITP + Succinate + CoA = IDP + Orthophosphate + Succinyl-CoA	C00081 + C00042 + C00010 = C00104 + C00009 + C00091	42	91								6.2.1.4																													Succinate:CoA ligase (GDP-forming)	KO: K01898 succinate--CoA ligase (GDP-forming)	PATH: rn00020 Citrate cycle (TCA cycle)
R00728		1	L-Tyrosine + H2O = Phenol + Pyruvate + NH3	C00082 + C00001 = C00146 + C00022 + C00014	82	22	82	146						4.1.99.2																													L-Tyrosine phenol-lyase (deaminating)	KO: K01668 tyrosine phenol-lyase	PATH: rn00350 Tyrosine metabolism PATH: rn00910 Nitrogen metabolism
R00729		1	L-Tyrosine + H2O + Oxygen = 3-(4-Hydroxyphenyl)pyruvate + NH3 + H2O2	C00082 + C00001 + C00007 = C01179 + C00014 + C00027	82	1179								1.4.3.2																													L-Tyrosine:oxygen oxidoreductase (deaminating)	KO: K03334 L-amino-acid oxidase	PATH: rn00350 Tyrosine metabolism PATH: rn00400 Phenylalanine, tyrosine and tryptophan biosynthesis PATH: rn00950 Alkaloid biosynthesis I
R00730		1	L-Tyrosine + Oxygen + NADPH = N-Hydroxy-L-tyrosine + NADP+ + H2O	C00082 + C00007 + C00005 = C03004 + C00006 + C00001	82	3004								1.14.13.41																													L-Tyrosine,NADPH:oxygen oxidoreductase (N-hydroxylating)		PATH: rn00350 Tyrosine metabolism
R00731		1	L-Tyrosine + Oxygen = 3,4-Dihydroxy-L-phenylalanine + H2O	C00082 + C00007 = C00355 + C00001	82	355								1.14.18.1																													L-Tyrosine:oxygen oxidoreductase	KO: K00505 tyrosinase	PATH: rn00350 Tyrosine metabolism
R00732		0	L-Arogenate + NAD+ = L-Tyrosine + CO2 + NADH	C00826 + C00003 = C00082 + C00011 + C00004	826	82								1.3.1.43																													L-Arogenate:NAD+ oxidoreductase	KO: K00220 cyclohexadienyl dehydrogenase	PATH: rn00400 Phenylalanine, tyrosine and tryptophan biosynthesis
R00733		1	L-Arogenate + NADP+ = L-Tyrosine + CO2 + NADPH	C00826 + C00006 = C00082 + C00011 + C00005	826	82								1.3.1.43																													L-Arogenate:NAD+ oxidoreductase	KO: K00220 cyclohexadienyl dehydrogenase	PATH: rn00400 Phenylalanine, tyrosine and tryptophan biosynthesis
R00734		0	L-Tyrosine + 2-Oxoglutarate = 3-(4-Hydroxyphenyl)pyruvate + L-Glutamate	C00082 + C00026 = C01179 + C00025	26	25	82	1179						2.6.1.1	2.6.1.5	2.6.1.9	2.6.1.57																										L-Tyrosine:2-oxoglutarate aminotransferase	KO: K00811 aspartate aminotransferase KO: K00815 tyrosine aminotransferase KO: K00817 histidinol-phosphate aminotransferase KO: K00832 aromatic-amino-acid transaminase	PATH: rn00350 Tyrosine metabolism PATH: rn00400 Phenylalanine, tyrosine and tryptophan biosynthesis PATH: rn00401 Novobiocin biosynthesis PATH: rn00950 Alkaloid biosynthesis I
R00735		1	ATP + L-Tyrosine + L-Arginine = AMP + Pyrophosphate + L-Tyrosyl-L-arginine	C00002 + C00082 + C00062 = C00020 + C00013 + C02993	62	2993	82	2993						6.3.2.24																													L-Tyrosine:L-arginine ligase (AMP-forming)
R00736		1	L-Tyrosine = Tyramine + CO2	C00082 = C00483 + C00011	82	483								4.1.1.25	4.1.1.28																												L-Tyrosine carboxy-lyase	KO: K01592 tyrosine decarboxylase KO: K01593 aromatic-L-amino-acid decarboxylase	PATH: rn00350 Tyrosine metabolism PATH: rn00950 Alkaloid biosynthesis I
R00737		1	L-Tyrosine = 4-Coumarate + NH3	C00082 = C00811 + C00014	82	811								4.3.1.5																													L-Tyrosine ammonia-lyase	KO: K01747 phenylalanine ammonia-lyase	PATH: rn00350 Tyrosine metabolism
R00739		1	L-Tyrosine = 3-Amino-3-(4-hydroxyphenyl)propanoate	C00082 = C04368	82	4368								5.4.3.6																													L-Tyrosine 2,3-aminomutase		PATH: rn00350 Tyrosine metabolism
R00740		0	3-Oxopropanoate + CoA + NADP+ = Malonyl-CoA + NADPH	C00222 + C00010 + C00006 = C00083 + C00005	222	83								1.2.1.18																													3-Oxopropanoate:NADP+ oxidoreductase (decarboxylating, CoA-acetylating)	KO: K00136 malonate-semialdehyde dehydrogenase (acetylating)	PATH: rn00640 Propanoate metabolism
R00742		1	ATP + Acetyl-CoA + HCO3- = ADP + Orthophosphate + Malonyl-CoA	C00002 + C00024 + C00288 = C00008 + C00009 + C00083	288	83	24	83						6.4.1.2																													Acetyl-CoA:carbon-dioxide ligase (ADP-forming)	KO: K01961 acetyl-CoA carboxylase KO: K02160 acetyl-CoA carboxylase biotin carboxyl carrier protein	PATH: rn00253 Tetracycline biosynthesis PATH: rn00620 Pyruvate metabolism PATH: rn00640 Propanoate metabolism
R00743		0	Acetyl-CoA + Malonate = Acetate + Malonyl-CoA	C00024 + C00383 = C00033 + C00083	24	33	383	83						2.8.3.3																													Acetyl-CoA:malonate CoA-transferase		PATH: rn00410 beta-Alanine metabolism PATH: rn00640 Propanoate metabolism
R00744		1	3-Oxopropionyl-CoA + Oxygen + NADPH = Malonyl-CoA + H2O + NADP+	C05989 + C00007 + C00005 = C00083 + C00001 + C00006	5989	83																																							PATH: rn00640 Propanoate metabolism
R00746		0	Ethanol + NADP+ = Acetaldehyde + NADPH	C00469 + C00006 = C00084 + C00005	469	84								1.1.1.2	1.1.1.71																												Ethanol:NADP+ oxidoreductase	KO: K00002 alcohol dehydrogenase (NADP+)	PATH: rn00010 Glycolysis / Gluconeogenesis
R00747		1	Phosphonoacetaldehyde + H2O = Acetaldehyde + Orthophosphate	C03167 + C00001 = C00084 + C00009	3167	84								3.11.1.1																													2-Phosphonoacetaldehyde phosphonohydrolase	KO: K05306 phosphonoacetaldehyde hydrolase	PATH: rn00440 Aminophosphonate metabolism
R00748		1	Ethanolamine phosphate + H2O = Acetaldehyde + NH3 + Orthophosphate	C00346 + C00001 = C00084 + C00014 + C00009	346	84								4.2.3.2																													Ethanolamine-phosphate phospho-lyase (deaminating)
R00749		1	Ethanolamine = Acetaldehyde + NH3	C00189 = C00084 + C00014	189	84								4.3.1.7																													Ethanolamine ammonia-lyase	KO: K01748 ethanolamine ammonia-lyase KO: K04019 ethanolamine utilization protein EutA	PATH: rn00564 Glycerophospholipid metabolism PATH: rn00910 Nitrogen metabolism
R00750		0	Acetaldehyde + Pyruvate = 4-Hydroxy-2-oxopentanoate	C00084 + C00022 = C03589	22	3589	84	3589						4.1.2.-	4.1.3.-																													KO: K01636 KO: K01666 4-hydroxy 2-oxovalerate aldolase	PATH: rn00360 Phenylalanine metabolism PATH: rn00362 Benzoate degradation via hydroxylation PATH: rn00621 Biphenyl degradation PATH: rn00622 Toluene and xylene degradation PATH: rn00626 Nitrobenzene degradation PATH: rn00627 1,4-Dichlorobenzene degradation PATH: rn00628 Fluorene degradation PATH: rn00629 Carbazole degradation PATH: rn00642 Ethylbenzene degradation PATH: rn00643 Styrene degradation
R00751		0	L-Threonine = Glycine + Acetaldehyde	C00188 = C00037 + C00084	188	84	188	37						4.1.2.5																													L-Threonine acetaldehyde-lyase	KO: K01620 threonine aldolase	PATH: rn00260 Glycine, serine and threonine metabolism
R00753		1	Formate + Acetaldehyde = (S)-Lactate	C00058 + C00084 = C00186	84	186	58	186						4.1.2.36																													(S)-Lactate acetaldehyde-lyase		PATH: rn00620 Pyruvate metabolism
R00754		0	Ethanol + NAD+ = Acetaldehyde + NADH + H+	C00469 + C00003 = C00084 + C00004 + C00080	469	84								1.1.1.1	1.1.1.71																												Ethanol:NAD+ oxidoreductase	KO: K00001 alcohol dehydrogenase	PATH: rn00010 Glycolysis / Gluconeogenesis
R00755		1	2-(alpha-Hydroxyethyl)thiamine diphosphate = Acetaldehyde + Thiamin diphosphate	C05125 = C00084 + C00068	5125	84								4.1.1.1																														KO: K01568 pyruvate decarboxylase	PATH: rn00010 Glycolysis / Gluconeogenesis
R00756		1	ATP + D-Fructose 6-phosphate = ADP + D-Fructose 1,6-bisphosphate	C00002 + C00085 = C00008 + C00354	85	354								2.7.1.11																													ATP:D-fructose-6-phosphate 1-phosphotransferase
R00757		1	ATP + D-Fructose 6-phosphate = ADP + D-Fructose 2,6-bisphosphate	C00002 + C00085 = C00008 + C00665	85	665								2.7.1.105																													ATP:D-fructose-6-phosphate 2-phosphotransferase
R00758		0	D-Mannitol 1-phosphate + NAD+ = D-Fructose 6-phosphate + NADH	C00644 + C00003 = C00085 + C00004	644	85								1.1.1.17																													D-Mannitol-1-phosphate:NAD+ 5-oxidoreductase
R00760		1	ATP + D-Fructose = ADP + D-Fructose 6-phosphate	C00002 + C00095 = C00008 + C00085	95	85								2.7.1.1	2.7.1.4																												ATP:D-fructose 6-phosphotransferase
R00761		1	D-Fructose 6-phosphate + Orthophosphate = Acetyl phosphate + D-Erythrose 4-phosphate + H2O	C00085 + C00009 = C00227 + C00279 + C00001	85	227	85	279						4.1.2.9	4.1.2.22																												D-Fructose-6-phosphate D-erythrose-4-phosphate-lyase	KO: K01621 phosphoketolase	PATH: rn00030 Pentose phosphate pathway PATH: rn00710 Carbon fixation
R00762		1	D-Fructose 1,6-bisphosphate + H2O = D-Fructose 6-phosphate + Orthophosphate	C00354 + C00001 = C00085 + C00009	354	85								3.1.3.11																													D-Fructose-1,6-bisphosphate 1-phosphohydrolase	KO: K01086 fructose-1,6-bisphosphatase KO: K02446 fructose-1,6-bisphosphatase II KO: K03841 fructose-1,6-bisphosphatase I KO: K04041 fructose-1,6-bisphosphatase III	PATH: rn00710 Carbon fixation
R00763		1	D-Fructose 2,6-bisphosphate + H2O = D-Fructose 6-phosphate + Orthophosphate	C00665 + C00001 = C00085 + C00009	665	85								3.1.3.46																													D-Fructose-2,6-bisphosphate 2-phosphohydrolase
R00764		0	Pyrophosphate + D-Fructose 6-phosphate = Orthophosphate + D-Fructose 1,6-bisphosphate	C00013 + C00085 = C00009 + C00354	85	354								2.7.1.90																													Pyrophosphate:D-fructose-6-phosphate 1-phosphotransferase
R00765		1	D-Glucosamine 6-phosphate + H2O = D-Fructose 6-phosphate + NH3	C00352 + C00001 = C00085 + C00014	352	85								3.5.99.6																													D-Glucosamine-6-phosphate ketol-isomerase(deaminating)	KO: K01504 glucosamine-6-phosphate isomerase KO: K02564 glucosamine-6-phosphate isomerase	PATH: rn00530 Aminosugars metabolism
R00766		1	UDPglucose + D-Fructose 6-phosphate = UDP + Sucrose 6-phosphate	C00029 + C00085 = C00015 + C02591	85	2591	29	2591						2.4.1.14																													UDPglucose:D-fructose-6-phosphate 2-alpha-D-glucosyltransferase	KO: K00696 sucrose-phosphate synthase	PATH: rn00500 Starch and sucrose metabolism
R00767		1	CTP + D-Fructose 6-phosphate = CDP + D-Fructose 1,6-bisphosphate	C00063 + C00085 = C00112 + C00354	85	354								2.7.1.11																													CTP:D-fructose-6-phosphate 1-phosphotransferase
R00768		1	L-Glutamine + D-Fructose 6-phosphate = L-Glutamate + D-Glucosamine 6-phosphate	C00064 + C00085 = C00025 + C00352	85	352								2.6.1.16																													L-Glutamine:D-fructose-6-phosphate aminotransferase (hexose isomerizing)	KO: K00820 glucosamine--fructose-6-phosphate aminotransferase (isomerizing)	PATH: rn00251 Glutamate metabolism PATH: rn00530 Aminosugars metabolism
R00769		1	UTP + D-Fructose 6-phosphate = UDP + D-Fructose 1,6-bisphosphate	C00075 + C00085 = C00015 + C00354	85	354								2.7.1.11																													UTP:D-fructose-6-phosphate 1-phosphotransferase
R00770		1	ITP + D-Fructose 6-phosphate = IDP + D-Fructose 1,6-bisphosphate	C00081 + C00085 = C00104 + C00354	85	354								2.7.1.11																													ITP:D-fructose-6-phosphate 1-phosphotransferase
R00771		0	D-Glucose 6-phosphate = D-Fructose 6-phosphate	C00092 = C00085	92	85								5.3.1.9																													D-Glucose-6-phosphate ketol-isomerase
R00772		0	D-Mannose 6-phosphate = D-Fructose 6-phosphate	C00275 = C00085	275	85								5.3.1.8																													D-Mannose-6-phosphate ketol-isomerase
R00773		0	D-Fructose 6-phosphate = 3-Oxohexulose 6-phosphate	C00085 = C06019	85	6019																																							PATH: rn00680 Methane metabolism
R00774		1	ATP + Urea + HCO3- = ADP + Orthophosphate + Urea-1-carboxylate	C00002 + C00086 + C00288 = C00008 + C00009 + C01010	288	1010	86	1010						6.3.4.6																													Urea:carbon-dioxide ligase (ADP-forming)	KO: K01941 urea carboxylase	PATH: rn00220 Urea cycle and metabolism of amino groups
R00775		1	Guanidinoacetate + H2O = Glycine + Urea	C00581 + C00001 = C00037 + C00086	581	37	581	86						3.5.3.2																													Guanidinoacetate amidohydrolase
R00776		1	(-)-Ureidoglycolate = Glyoxylate + Urea	C00603 = C00048 + C00086	603	48	603	86						4.3.2.3																													(-)-Ureidoglycolate urea-lyase		PATH: rn00230 Purine metabolism
R00777		1	N-Amidino-L-aspartate + H2O = L-Aspartate + Urea	C03139 + C00001 = C00049 + C00086	3139	49	3139	86						3.5.3.14																													N-Amidino-L-aspartate amidinohydrolase
R00778		1	Urea = Cyanamide + H2O	C00086 = C01566 + C00001	86	1566								4.2.1.69																													Urea hydro-lyase	KO: K06035 cyanamide hydratase	PATH: rn00791 Atrazine degradation
R00781		1	Sulfur + Oxygen + H2O = Sulfite	C00087 + C00007 + C00001 = C00094	87	94								1.13.11.18																													Sulfur:oxygen oxidoreductase		PATH: rn00920 Sulfur metabolism
R00782		1	-Cysteine + H2O = Hydrogen sulfide + Pyruvate + NH3	C00097 + C00001 = C00283 + C00022 + C00014	97	22	97	283						4.4.1.1	4.4.1.8																												L-Cysteine L-homocysteine-lyase (deaminating)	KO: K01758 cystathionine gamma-lyase KO: K01760 cystathionine beta-lyase	PATH: rn00272 Cysteine metabolism
R00783		1	Nitric oxide + H2O + Ferricytochrome c = Nitrite + Ferrocytochrome c + 2 H+	C00533 + C00001 + C00125 = C00088 + C00126 + 2 C00080	533	88	125	126						1.7.2.1																													Ferrocytochrome-c:oxygen oxidoreductase	KO: K00368 nitrite reductase (NO-forming)	PATH: rn00910 Nitrogen metabolism
R00784		0	Nitric oxide + H2O + Ferricytochrome c2 = Nitrite + Ferrocytochrome c2 + 2 H+	C00533 + C00001 + C00997 = C00088 + C01000 + 2 C00080	533	88	997	1000						1.7.2.1																													Ferrocytochrome-c:oxygen oxidoreductase
R00785		1	Nitrite + Reduced azurin + 2 H+ = Nitric oxide + H2O + Oxidized azurin	C00088 + C05358 + 2 C00080 = C00533 + C00001 + C05357	88	533	5358	5357						1.7.2.1																													Reduced azurin:oxygen oxidoreductase	KO: K00368 nitrite reductase (NO-forming)	PATH: rn00910 Nitrogen metabolism
R00787		1	Nitrite + 3 NADH + 3 H+ = NH4OH + 3 NAD+ + H2O	C00088 + 3 C00004 + 3 C00080 = C01358 + 3 C00003 + C00001	88	1358								1.7.1.4																													ammonium-hydroxide:NADP+ oxidoreductase	KO: K00361 nitrite reductase (NAD(P)H)	PATH: rn00910 Nitrogen metabolism
R00789		1	Nitrite + 3 NADPH + 3 H+ = NH4OH + 3 NADP+ + H2O	C00088 + 3 C00005 + 3 C00080 = C01358 + 3 C00006 + C00001	88	1358								1.7.1.4																													ammonium-hydroxide:NAD(P)+ oxidoreductase	KO: K00361 nitrite reductase (NAD(P)H)	PATH: rn00910 Nitrogen metabolism
R00790		1	Nitrite + 6 Reduced ferredoxin + 7 H+ = NH3 + 2 H2O + 6 Oxidized ferredoxin	C00088 + 6 C00138 + 7 C00080 = C00014 + 2 C00001 + 6 C00139	88	14	138	139						1.7.7.1																													Ammonia:ferredoxin oxidoreductase	KO: K00366 ferredoxin-nitrite reductase	PATH: rn00910 Nitrogen metabolism
R00791		1	Nitrate + 2 Reduced ferredoxin = Nitrite + H2O + 2 Oxidized ferredoxin	C00244 + 2 C00138 = C00088 + C00001 + 2 C00139	244	88	138	139						1.7.7.2																													Nitrite:ferredoxin oxidoreductase	KO: K00367 ferredoxin-nitrate reductase	PATH: rn00910 Nitrogen metabolism
R00792		1	Nitrate + 2 Ferrocytochrome b = Nitrite + H2O + 2 Ferricytochrome b	C00244 + 2 C06259 = C00088 + C00001 + 2 C06260	6259	6260	244	88						1.9.6.1																													Ferrocytochrome:nitrate oxidoreductase		PATH: rn00910 Nitrogen metabolism
R00793		1	Hydroxylamine + Oxygen = Nitrite + H2O	C00192 + C00007 = C00088 + C00001	192	88								1.7.3.4																													Hydroxylamine:oxygen oxidoreductase		PATH: rn00910 Nitrogen metabolism
R00794		1	Nitrate + NADH + H+ = Nitrite + NAD+ + H2O	C00244 + C00004 + C00080 = C00088 + C00003 + C00001	244	88								1.7.1.1	1.7.1.2																												NADH:nitrate oxidoreductase	KO: K00360 nitrate reductase (NADH)	PATH: rn00910 Nitrogen metabolism
R00796		1	Nitrate + NADPH + H+ = Nitrite + NADP+ + H2O	C00244 + C00005 + C00080 = C00088 + C00006 + C00001	244	88								1.7.1.2	1.7.1.3																												NADPH:nitrate oxidoreductase		PATH: rn00910 Nitrogen metabolism
R00798		0	Nitrite + Acceptor = Nitrate + Reduced acceptor	C00088 + C00028 = C00244 + C00030	88	244								1.7.99.4																													Nitrite:(acceptor) oxidoreductase
R00799		1	Nitroethane + Oxygen + H2O = Nitrite + Acetaldehyde + H2O2	C01837 + C00007 + C00001 = C00088 + C00084 + C00027	1837	84	1837	88						1.7.3.1																													Nitroethane:oxygen oxidoreductase		PATH: rn00910 Nitrogen metabolism
R00800		1	Nitrite + H2O = Nitrate + 2 H+	C00088 + C00001 = C00244 + 2 C00080	88	244																																							PATH: rn00910 Nitrogen metabolism
R00801		1	Sucrose + H2O = D-Fructose + D-Glucose	C00089 + C00001 = C00095 + C00031	89	95	89	31						3.2.1.20																													alpha-D-Glucoside glucohydrolase	KO: K01187 alpha-glucosidase	PATH: rn00052 Galactose metabolism
R00802		1	Sucrose + H2O = beta-D-Fructose + alpha-D-Glucose	C00089 + C00001 = C00095 + C00031	89	95	89	31						3.2.1.20	3.2.1.26	3.2.1.48																											alpha-D-Glucoside glucohydrolase	KO: K01187 alpha-glucosidase KO: K01193 beta-fructofuranosidase KO: K01203 sucrase-isomaltase	PATH: rn00500 Starch and sucrose metabolism
R00803		0	Sucrose + Orthophosphate = D-Fructose + D-Glucose 1-phosphate	C00089 + C00009 = C00095 + C00103	89	95	89	103						2.4.1.7																													Sucrose:orthophosphate alpha-D-glucosyltransferase	KO: K00690 sucrose phosphorylase	PATH: rn00500 Starch and sucrose metabolism
R00804		1	Sugar phosphate + H2O = Sugar + Orthophosphate	C00934 + C00001 = C11477 + C00009	934	11477								3.1.3.23																													Sugar-phosphate phosphohydrolase
R00805		1	Sucrose 6-phosphate + H2O = Sucrose + Orthophosphate	C02591 + C00001 = C00089 + C00009	2591	89								3.1.3.24																													Sucrose-6-phosphate phosphohydrolase		PATH: rn00500 Starch and sucrose metabolism
R00806		1	UDPglucose + D-Fructose = UDP + Sucrose	C00029 + C00095 = C00015 + C00089	95	89	29	89						2.4.1.13																													UDPglucose:D-fructose 2-alpha-D-glucosyltransferase	KO: K00695 sucrose synthase	PATH: rn00500 Starch and sucrose metabolism
R00807		1	Sucrose + FAD = 3-Ketosucrose + FADH2	C00089 + C00016 = C05731 + C01352	89	5731								1.1.99.13																													Sucrose:(acceptor) 3-oxidoreductase		PATH: rn00500 Starch and sucrose metabolism
R00808		0	Sucrose + Acceptor = 3-Ketosucrose + Reduced acceptor	C00089 + C00028 = C05731 + C00030	89	5731								1.1.99.13																													Sucrose:(acceptor) 3-oxidoreductase
R00809		1	UDP-D-galactose + Sucrose = UDP + 6F-alpha-D-Galactosylsucrose	C00052 + C00089 = C00015 + C03848	52	3848	89	3848						2.4.1.167																													UDPgalactose:sucrose 6F-alpha-D-galactosyltransferase
R00810		0	Sucrose = Palatinose	C00089 = C01742	89	1742								5.4.99.11																													Sucrose glucosylmutase
R00811		1	Sucrose + Protein N(pai)-phosphohistidine = Sucrose 6-phosphate + Protein histidine	C00089 + C04085 = C02591 + C00615	89	615	4085	2591						2.7.1.69																													Protein-N(pai)-phosphohistidine:sugar N(pai)-phosphotransferase	KO: K02807 PTS system, sucrose-specific II component {K02808+K02809+K02810}	PATH: rn00500 Starch and sucrose metabolism
R00812		0	cis-1,2-Dihydrobenzene-1,2-diol + NAD+ = Catechol + NADH	C04091 + C00003 = C00090 + C00004	90	4091								1.3.1.19																													cis-1,2-Dihydrobenzene-1,2-diol:NAD+ oxidoreductase		PATH: rn00626 Nitrobenzene degradation
R00813		0	1,6-Dihydroxy-cis-2,4-cyclohexadiene-1-carboxylic acid + NAD+ = Catechol + NADH + CO2	C06321 + C00003 = C00090 + C00004 + C00011	6321	90								1.3.1.25																													cis-1,2-Dihydroxycyclohexa-3,5-diene-1-carboxylate:NAD+ oxidoreductase	KO: K05783 1,6-dihydroxycyclohexa-2,4-diene-1-carboxylate dehydrogenase	PATH: rn00632 Benzoate degradation via CoA ligation
R00814		0	trans-1,2-Dihydrobenzene-1,2-diol + NADP+ = Catechol + NADPH	C04221 + C00006 = C00090 + C00005	4221	90								1.3.1.20																													trans-1,2-Dihydrobenzene-1,2-diol:NADP+ oxidoreductase
R00815		1	Phenol + Oxygen + NADPH = Catechol + NADP+ + H2O	C00146 + C00007 + C00005 = C00090 + C00006 + C00001	146	90								1.14.13.7																													Phenol,NADPH:oxogen oxidoreductase (2-hydroxylating)	KO: K03380 phenol 2-monooxygenase	PATH: rn00626 Nitrobenzene degradation
R00816		1	Catechol + Oxygen = 2-Hydroxymuconate semialdehyde	C00090 + C00007 = C00682	90	682								1.13.11.2																													Catechol:oxygen 2,3-oxidoreductase(decyclizing)	KO: K00446 catechol 2,3-dioxygenase	PATH: rn00362 Benzoate degradation via hydroxylation PATH: rn00629 Carbazole degradation
R00817		1	Catechol + Oxygen = cis,cis-Muconate	C00090 + C00007 = C02480	90	2480								1.13.11.1																													Catechol:oxygen 1,2-oxidoreductase(decyclizing)	KO: K03381 catechol 1,2-dioxygenase	PATH: rn00362 Benzoate degradation via hydroxylation PATH: rn00629 Carbazole degradation
R00818		1	Salicylate + Oxygen + NADH = Catechol + CO2 + NAD+ + H2O	C00805 + C00007 + C00004 = C00090 + C00011 + C00003 + C00001	805	90								1.14.13.1																													Salicylate,NADH:oxygen oxidoreductase (1-hydroxylating, decarboxylating)	KO: K00480 salicylate hydroxylase	PATH: rn00626 Nitrobenzene degradation PATH: rn00628 Fluorene degradation
R00819		1	Benzoate + Oxygen + NADH = Catechol + CO2 + NAD+	C00180 + C00007 + C00004 = C00090 + C00011 + C00003	180	90								1.14.12.10																													Benzoate,NADH:oxygen oxidoreductase (1,2-hydroxylating, decarboxylating)	KO: K00479 benzoate 1,2-dioxygenase KO: K05784 benzoate 1,2-dioxygenase electron transfer component	PATH: rn00362 Benzoate degradation via hydroxylation
R00820		0	1,6-Dihydroxycyclohexa-2,4-diene-1-carboxylate + NAD+ = Catechol + CO2 + NADH	C04634 + C00003 = C00090 + C00011 + C00004	4634	90								1.3.1.25																													1,6-Dihydroxycyclohexa-2,4-diene-1-carboxylate:NAD+ oxidoreductase (decarboxylating)
R00821		1	2,3-Dihydroxybenzoate = Catechol + CO2	C00196 = C00090 + C00011	196	90								4.1.1.46																													2,3-Dihydroxybenzoate carboxy-lyase		PATH: rn00362 Benzoate degradation via hydroxylation PATH: rn00629 Carbazole degradation
R00822		1	3,4-Dihydroxybenzoate = Catechol + CO2	C00230 = C00090 + C00011	230	90								4.1.1.63																													Protocatechuate carboxy-lyase		PATH: rn00362 Benzoate degradation via hydroxylation
R00823		1	Anthranilate + Oxygen + NADH + H+ = Catechol + NH3 + CO2 + NAD+	C00108 + C00007 + C00004 + C00080 = C00090 + C00014 + C00011 + C00003	108	90								1.14.12.1																													Anthranilate,NADH:oxygen oxidoreductase (1,2-hydroxylating, deaminating, decarboxylating)	KO: K05598 anthranilate 1,2-dioxygenase (deaminating, decarboxylating) large subunit	PATH: rn00362 Benzoate degradation via hydroxylation PATH: rn00629 Carbazole degradation PATH: rn00910 Nitrogen metabolism
R00825		1	Anthranilate + Oxygen + NADPH + H+ = Catechol + NH3 + CO2 + NADP+	C00108 + C00007 + C00005 + C00080 = C00090 + C00014 + C00011 + C00006	108	90								1.14.12.1																													Anthranilate,NADPH:oxygen oxidoreductase (1,2-hydroxylating, deaminating, decarboxylating)	KO: K05598 anthranilate 1,2-dioxygenase (deaminating, decarboxylating) large subunit	PATH: rn00362 Benzoate degradation via hydroxylation PATH: rn00629 Carbazole degradation PATH: rn00910 Nitrogen metabolism
R00827		1	S-Adenosyl-L-methionine + Catechol = S-Adenosyl-L-homocysteine + Guaiacol	C00019 + C00090 = C00021 + C01502	90	1502								2.1.1.6																													S-Adenosyl-L-methionine:catechol O-methyltransferase
R00828		1	2-Nitrophenol + Oxygen + NADPH = Catechol + Nitrite + NADP+ + H2O	C01988 + C00007 + C00005 = C00090 + C00088 + C00006 + C00001	1988	88	1988	90						1.14.13.31																													2-Nitrophenol,NADPH:oxygen 2-oxidoreductase (2-hydroxylating, nitrite-forming)
R00829		1	Succinyl-CoA + Acetyl-CoA = CoA + 3-Oxoadipyl-CoA	C00091 + C00024 = C00010 + C02232	91	2232	24	2232						2.3.1.16																													Succinyl-CoA:acetyl-CoA C-acyltransferase	KO: K00632 acetyl-CoA acyltransferase KO: K07508 acetyl-CoA acyltransferase 2 KO: K07509 acetyl-CoA acyltransferase KO: K07513 acetyl-CoA acyltransferase 1	PATH: rn00362 Benzoate degradation via hydroxylation
R00830		1	Succinyl-CoA + Glycine = 5-Aminolevulinate + CoA + CO2	C00091 + C00037 = C00430 + C00010 + C00011	91	430	37	430						2.3.1.37																													Succinyl-CoA:glycine C-succinyl-transferase(decarboxylating)
R00831		1	Succinyl-CoA + Glycine = 2-Amino-3-oxoadipate + CoA	C00091 + C00037 = C05520 + C00010	91	5520	37	5520						2.3.1.37																													Succinyl-CoA:glycine C-succinyl-transferase(decarboxylating)	KO: K00643 5-aminolevulinate synthase	PATH: rn00260 Glycine, serine and threonine metabolism
R00832		1	Succinyl-CoA + L-Arginine = CoA + N2-Succinyl-L-arginine	C00091 + C00062 = C00010 + C03296	62	3296	91	3296						2.3.1.109																													Succinyl-CoA:L-arginine N2-succinyltransferase	KO: K00673 arginine N-succinyltransferase	PATH: rn00330 Arginine and proline metabolism
R00833		0	(R)-2-Methyl-3-oxopropanoyl-CoA = Succinyl-CoA	C01213 = C00091	1213	91								5.4.99.2																													(R)-2-Methyl-3-oxopropanoyl-CoA CoA-carbonylmutase	KO: K01847 methylmalonyl-CoA mutase	PATH: rn00280 Valine, leucine and isoleucine degradation PATH: rn00640 Propanoate metabolism
R00834		0	Sorbitol 6-phosphate + NADP+ = D-Glucose 6-phosphate + NADPH	C01096 + C00006 = C00092 + C00005	1096	92								1.1.1.200																													D-Sorbitol 6-phosphate:NADP+ 1-oxidoreductase
R00835		0	D-Glucose 6-phosphate + NADP+ = D-Glucono-1,5-lactone 6-phosphate + NADPH + H+	C00092 + C00006 = C01236 + C00005 + C00080	92	1236								1.1.1.49																													D-Glucose-6-phosphate:NADP+ 1-oxoreductase
R00836		1	UDPglucose + D-Glucose 6-phosphate = UDP + alpha,alpha'-Trehalose 6-phosphate	C00029 + C00092 = C00015 + C00689	92	689	29	689						2.4.1.15																													UDPglucose:D-glucose-6-phosphate 1-alpha-D-glucosyltransferase
R00837		0	H2O + alpha,alpha'-Trehalose 6-phosphate = D-Glucose + D-Glucose 6-phosphate	C00001 + C00689 = C00031 + C00092	689	31	689	92						3.2.1.93	3.2.1.122																												alpha,alpha-Trehalose-6-phosphate phosphoglucohydrolase	KO: K01226 trehalose-6-phosphate hydrolase KO: K01232 maltose-6'-phosphate glucosidase	PATH: rn00500 Starch and sucrose metabolism
R00838		0	H2O + Maltose 6'-phosphate = D-Glucose + D-Glucose 6-phosphate	C00001 + C02995 = C00031 + C00092	2995	31	2995	92						3.2.1.122																													Maltose-6'-phosphate 6-phosphoglucohydrolase	KO: K01232 maltose-6'-phosphate glucosidase	PATH: rn00500 Starch and sucrose metabolism
R00839		1	6-Phospho-beta-D-glucosyl-(1,4)-D-glucose + H2O = D-Glucose + D-Glucose 6-phosphate	C04534 + C00001 = C00031 + C00092	4534	31	4534	92						3.2.1.86																													6-Phospho-beta-D-glucosyl-(1,4)-D-gluxose glucohydrolase
R00840		0	1L-myo-Inositol 1-phosphate = D-Glucose 6-phosphate	C01177 = C00092	1177	92								5.5.1.4																													1L-myo-Inositol-1-phosphate lyase (isomerizing)	KO: K01858 myo-inositol-1-phosphate synthase	PATH: rn00521 Streptomycin biosynthesis PATH: rn00562 Inositol phosphate metabolism
R00841		1	sn-Glycerol 3-phosphate + H2O = Glycerol + Orthophosphate	C00093 + C00001 = C00116 + C00009	93	116								3.1.3.21																													Glycerol-3-phosphate phosphohydrolase	KO: K06116 glycerol 3-phosphatase 1 KO: K06117 glycerol 3-phosphatase 2	PATH: rn00561 Glycerolipid metabolism
R00842		0	sn-Glycerol 3-phosphate + NAD+ = Glycerone phosphate + NADH + H+	C00093 + C00003 = C00111 + C00004 + C00080	93	111								1.1.1.8	1.1.1.94																												sn-Glycerol-3-phosphate:NAD+ 2-oxidoreductase	KO: K00006 glycerol-3-phosphate dehydrogenase (NAD+) KO: K00057 glycerol-3-phosphate dehydrogenase (NAD(P)+)	PATH: rn00564 Glycerophospholipid metabolism
R00844		0	sn-Glycerol 3-phosphate + NADP+ = Glycerone phosphate + NADPH + H+	C00093 + C00006 = C00111 + C00005 + C00080	93	111								1.1.1.94																													sn-Glycerol-3-phosphate:NADP+ 2-oxidoreductase	KO: K00057 glycerol-3-phosphate dehydrogenase (NAD(P)+)	PATH: rn00564 Glycerophospholipid metabolism
R00845		0	sn-Glycerol 3-phosphate + NADP+ = (2R)-2-Hydroxy-3-(phosphonooxy)-propanal + NADPH	C00093 + C00006 = C00118 + C00005	93	118								1.1.1.177																													sn-Glycerol-3-phosphate:NADP+ 1-oxidoreductase
R00846		1	sn-Glycerol 3-phosphate + Oxygen = Glycerone phosphate + H2O2	C00093 + C00007 = C00111 + C00027	93	111								1.1.3.21																													sn-Glycerol-3-phosphate:oxygen 2-oxidoreductase	KO: K00105 alpha-glycerophosphate oxidase	PATH: rn00564 Glycerophospholipid metabolism
R00847		1	ATP + Glycerol = ADP + sn-Glycerol 3-phosphate	C00002 + C00116 = C00008 + C00093	116	93								2.7.1.30																													ATP:glycerol 3-phosphotransferase	KO: K00864 glycerol kinase	PATH: rn00561 Glycerolipid metabolism
R00848		0	sn-Glycerol 3-phosphate + FAD = Glycerone phosphate + FADH2	C00093 + C00016 = C00111 + C01352	93	111								1.1.99.5																													sn-Glycerol-3-phosphate:(acceptor) 2-oxidoreductase	KO: K00110 glycerol-3-phosphate dehydrogenase	PATH: rn00564 Glycerophospholipid metabolism
R00849		0	sn-Glycerol 3-phosphate + Acceptor = Glycerone phosphate + Reduced acceptor	C00093 + C00028 = C00111 + C00030	93	111								1.1.99.4	1.1.99.5																												sn-Glycerol-3-phosphate:(acceptor) 2-oxidoreductase
R00850		0	sn-Glycerol 3-phosphate + D-Glucose = Glycerol + D-Glucose 6-phosphate	C00093 + C00031 = C00116 + C00092	93	116	31	92						2.7.1.142																													sn-Glycerol-3-phosphate:D-glucose 6-phosphotransferase
R00851		1	sn-Glycerol 3-phosphate + Acyl-CoA = 1-Acyl-sn-glycerol 3-phosphate + CoA	C00093 + C00040 = C00681 + C00010	40	681	93	681						2.3.1.15																													acyl-CoA:sn-glycerol-3-phosphate 1-O-acyltransferase	KO: K00629 glycerol-3-phosphate O-acyltransferase KO: K00630 glycerol-3-phosphate O-acyltransferase KO: K00631 glycerol-3-phosphate O-acyltransferase	PATH: rn00561 Glycerolipid metabolism PATH: rn00564 Glycerophospholipid metabolism
R00853		1	UDP-D-galactose + sn-Glycerol 3-phosphate = UDP + 2-(alpha-D-Galactosyl)-sn-glycerol 3-phosphate	C00052 + C00093 = C00015 + C04641	52	4641	93	4641						2.4.1.137																													UDPgalactose:sn-glycerol-3-phosphate 2-alpha-D-galactosyltransferase
R00854		1	UDP-D-galactose + sn-Glycerol 3-phosphate = UDP + alpha-D-Galactosyl-(1,1')-sn-glycerol 3-phosphate	C00052 + C00093 = C00015 + C04703	52	4703	93	4703						2.4.1.96																													UDPgalactose:sn-glycerol-3-phosphate 1-alpha-D-galactosyltransferase
R00855		1	CDPglycerol + H2O = CMP + sn-Glycerol 3-phosphate	C00513 + C00001 = C00055 + C00093	513	93								3.6.1.16																													CDPglycerol phosphoglycerohydrolase	KO: K01517 CDPglycerol pyrophosphatase	PATH: rn00564 Glycerophospholipid metabolism
R00856		1	CTP + sn-Glycerol 3-phosphate = Pyrophosphate + CDPglycerol	C00063 + C00093 = C00013 + C00513	93	513								2.7.7.39																													CTP:sn-glycerol-3-phosphate cytidylyltransferase	KO: K00980 glycerol-3-phosphate cytidylyltransferase	PATH: rn00564 Glycerophospholipid metabolism
R00857		1	Glycerophosphodiester + H2O = Alcohol + sn-Glycerol 3-phosphate	C03120 + C00001 = C00069 + C00093	3120	69	3120	93						3.1.4.46																													Glycerophosphodiester glycerophosphohydrolase
R00858		1	Sulfite + 3 NADPH = Hydrogen sulfide + 3 NADP+ + 3 H2O	C00094 + 3 C00005 = C00283 + 3 C00006 + 3 C00001	94	283								1.8.1.2																													Hydrogen-sulfide:NADP+ oxidoreductase	KO: K00379 sulfite reductase (NADPH)	PATH: rn00920 Sulfur metabolism
R00859		1	Sulfite + 3 Reduced ferredoxin = Hydrogen sulfide + 3 Oxidized ferredoxin + 3 H2O	C00094 + 3 C00138 = C00283 + 3 C00139 + 3 C00001	94	139	138	283						1.8.7.1																													Hydrogen-sulfide:ferredoxin oxidoreductase	KO: K00392 sulfite reductase (ferredoxin)	PATH: rn00920 Sulfur metabolism
R00860		0	Sulfite + Acceptor + AMP = Adenylylsulfate + Reduced acceptor	C00094 + C00028 + C00020 = C00224 + C00030	94	224								1.8.99.2																													AMP,sulfite:(acceptor) oxidoreductase	KO: K00393 adenylylsulfate reductase	PATH: rn00920 Sulfur metabolism
R00861		1	Sulfite + Reduced acceptor = Hydrogen sulfide + Acceptor + 3 H2O	C00094 + C00030 = C00283 + C00028 + 3 C00001	94	283								1.8.99.1																													Hydrogen-sulfide:(acceptor) oxidoreductase		PATH: rn00920 Sulfur metabolism
R00863		1	3-Sulfino-L-alanine = L-Alanine + Sulfur dioxide	C00606 = C00041 + C09306	606	9306	606	41						4.1.1.12																													3-Sulfino-L-alanine 4-carboxy-lyase		PATH: rn00272 Cysteine metabolism
R00864		0	Sulfite + Sulfur = Thiosulfate	C00094 + C00087 = C00320	87	320	94	320																																					PATH: rn00920 Sulfur metabolism
R00865		1	Mannitol + 2 Ferricytochrome c = D-Fructose + 2 Ferrocytochrome c	C00392 + 2 C00125 = C00095 + 2 C00126	95	392								1.1.2.2																													D-Mannitol:ferricytochrome-c 2-oxidoreductase		PATH: rn00051 Fructose and mannose metabolism
R00866		1	ATP + D-Fructose = ADP + D-Fructose 1-phosphate	C00002 + C00095 = C00008 + C01094	95	1094								2.7.1.3																													ATP:D-fructose 1-phosphotransferase	KO: K00846 ketohexokinase	PATH: rn00051 Fructose and mannose metabolism
R00867		1	ATP + D-Fructose = ADP + beta-D-Fructose 6-phosphate	C00002 + C00095 = C00008 + C00085	95	85								2.7.1.1	2.7.1.4																												ATP:D-fructose 6-phosphotransferase	KO: K00844 hexokinase KO: K00847 fructokinase	PATH: rn00051 Fructose and mannose metabolism
R00868		0	Mannitol + NAD+ = D-Fructose + NADH	C00392 + C00003 = C00095 + C00004	392	95								1.1.1.11	1.1.1.67																												D-Mannitol:NAD+ 2-oxidoreductase	KO: K00007 D-arabinitol 4-dehydrogenase KO: K00045 mannitol 2-dehydrogenase	PATH: rn00051 Fructose and mannose metabolism
R00870		0	Mannitol + NADP+ = D-Fructose + NADPH	C00392 + C00006 = C00095 + C00005	392	95								1.1.1.138																													D-Mannitol:NADP+ 2-oxidoreductase		PATH: rn00051 Fructose and mannose metabolism
R00871		0	D-Fructose + NADP+ = 5-Dehydro-D-fructose + NADPH + H+	C10906 + C00006 = C00273 + C00005 + C00080	10906	273								1.1.1.124																													D-Fructose:NADP+ 5-oxidoreductase
R00872		1	D-Fructose 2-phosphate + H2O = D-Fructose + Orthophosphate	C03267 + C00001 = C00095 + C00009	3267	95								3.1.3.-																													D-Fructose 2-phosphate phosphatase	KO: K01112	PATH: rn00051 Fructose and mannose metabolism
R00873		0	D-Fructose + Acceptor = 5-Dehydro-D-fructose + Reduced acceptor	C00095 + C00028 = C00273 + C00030	95	273								1.1.99.11																													D-Fructose:(acceptor) 5-oxidoreductase
R00874		0	D-Fructose + D-Glucose = D-Glucono-1,5-lactone + D-Sorbitol	C00095 + C00031 = C00198 + C00794	31	198	95	794						1.1.99.28																													D-Glucose:D-fructose oxidoreductase
R00875		0	D-Sorbitol + NAD+ = D-Fructose + NADH + H+	C00794 + C00003 = C00095 + C00004 + C00080	794	95								1.1.1.14	1.1.1.15																												D-Glucitol:NAD+ 2-oxidoreductase	KO: K00008 L-iditol 2-dehydrogenase	PATH: rn00051 Fructose and mannose metabolism
R00876		1	ITP + D-Fructose = IDP + D-Fructose 6-phosphate	C00081 + C00095 = C00104 + C00085	95	85								2.7.1.1																													ITP:D-hexose 6-phosphotransferase
R00877		0	D-Mannose = D-Fructose	C00159 = C00095	95	159								5.3.1.7																													D-Mannose ketol-isomerase		PATH: rn00051 Fructose and mannose metabolism
R00878		0	alpha-D-Glucose = D-Fructose	C00031 = C00095	95	31								5.3.1.5																													alpha-D-Glucose ketol-isomerase	KO: K01805 xylose isomerase	PATH: rn00051 Fructose and mannose metabolism
R00879		1	Levan + H2O = D-Fructose + Levan	C01355 + C00001 = C00095 + C01355	1355	95	1355	1355						3.2.1.80																													beta-D-Fructan fructohydrolase	KO: K03332 fructan beta-fructosidase	PATH: rn00051 Fructose and mannose metabolism
R00880		1	GDPmannose + H2O + 2 NAD+ = GDP-D-mannuronate + 2 NADH + 2 H+	C00096 + C00001 + 2 C00003 = C00976 + 2 C00004 + 2 C00080	96	976								1.1.1.132																													GDP-D-mannose:NAD+ 6-oxidoreductase	KO: K00066 GDPmannose 6-dehydrogenase	PATH: rn00051 Fructose and mannose metabolism
R00881		1	GDPmannose + H2O = GMP + D-Mannose 1-phosphate	C00096 + C00001 = C00144 + C00636	96	636	96	144						3.6.1.21																													GDPmannose sugarphosphohydrolase		PATH: rn00051 Fructose and mannose metabolism
R00883		1	GDP + D-Mannose 1-phosphate = Orthophosphate + GDPmannose	C00035 + C00636 = C00009 + C00096	636	96								2.7.7.22																													GDP:D-mannose-1-phosphate guanylyltransferase	KO: K00971 mannose-1-phosphate guanylyltransferase	PATH: rn00051 Fructose and mannose metabolism
R00885		1	GTP + D-Mannose 1-phosphate = Pyrophosphate + GDPmannose	C00044 + C00636 = C00013 + C00096	636	96	44	96						2.7.7.13																													GTP:alpha-D-mannose-1-phosphate guanylyltransferase	KO: K00966 mannose-1-phosphate guanylyltransferase	PATH: rn00051 Fructose and mannose metabolism
R00887		1	GDPmannose + Mannan(n) = GDP + Mannan(n+1)	C00096 + C00464(n) = C00035 + C00464(n+1)	96	464	464	464						2.4.1.-																														KO: K00754	PATH: rn00051 Fructose and mannose metabolism
R00888		1	GDPmannose = GDP-4-dehydro-6-deoxy-D-mannose + H2O	C00096 = C01222 + C00001	96	1222								4.2.1.47																													GDPmannose 4,6-hydro-lyase	KO: K01711 GDPmannose 4,6-dehydratase	PATH: rn00051 Fructose and mannose metabolism
R00889		0	GDPmannose = GDP-L-galactose	C00096 = C02280	96	2280								5.1.3.18																													GDPmannose 3,5-epimerase
R00890		1	GDPmannose + 1,4-beta-D-Mannan = GDP + 1,4-beta-D-Mannan	C00096 + C02492 = C00035 + C02492	96	2492	2492	2492						2.4.1.-																													GDPmannose:mannan 1,4-beta-D-mannosyltransferase	KO: K00754	PATH: rn00051 Fructose and mannose metabolism
R00891		1	L-Serine + Sulfide = L-Cysteine + H2O	C00065 + C00297 = C00097 + C00001	65	97	297	97						4.2.1.22																													L-Serine hydro-lyase (adding homocysteine)	KO: K01697 cystathionine beta-synthase	PATH: rn00260 Glycine, serine and threonine metabolism
R00892		0	2 L-Cysteine + NAD+ = L-Cystine + H+ + NADH	2 C00097 + C00003 = C00491 + C00080 + C00004	97	491								1.8.1.6																													NADH:L-cystine oxidoreductase	KO: K05395 cystine reductase	PATH: rn00272 Cysteine metabolism
R00893		1	L-Cysteine + Oxygen = 3-Sulfino-L-alanine	C00097 + C00007 = C00606	97	606								1.13.11.20																													L-Cysteine:oxygen oxidoreductase	KO: K00456 cysteine dioxygenase	PATH: rn00272 Cysteine metabolism PATH: rn00430 Taurine and hypotaurine metabolism
R00894		1	ATP + L-Glutamate + L-Cysteine = ADP + Orthophosphate + gamma-L-Glutamyl-L-cysteine	C00002 + C00025 + C00097 = C00008 + C00009 + C00669	97	669	25	669						6.3.2.2																													L-Glutamate:L-cysteine gamma-ligase (ADP-forming)	KO: K01919 glutamate--cysteine ligase	PATH: rn00251 Glutamate metabolism PATH: rn00480 Glutathione metabolism
R00895		1	Mercaptopyruvate + L-Glutamate = L-Cysteine + 2-Oxoglutarate	C00957 + C00025 = C00097 + C00026	25	26	957	97						2.6.1.3																													L-Cysteine:2-oxoglutarate aminotransferase		PATH: rn00272 Cysteine metabolism
R00896		1	Mercaptopyruvate + Glutamate = L-Cysteine + 2-Oxoglutarate	C00957 + C00302 = C00097 + C00026	302	26	957	97						2.6.1.1																													L-Cysteine:2-oxoglutarate aminotransferase	KO: K00811 aspartate aminotransferase	PATH: rn00272 Cysteine metabolism
R00897		1	O-Acetyl-L-serine + Hydrogen sulfide = L-Cysteine + Acetate	C00979 + C00283 = C00097 + C00033	283	97	979	97	979	33				2.5.1.47																													O3-Acetyl-L-serine acetate-lyase (adding hydrogen sulfide)	KO: K01738 cysteine synthase	PATH: rn00272 Cysteine metabolism PATH: rn00920 Sulfur metabolism
R00899		1	Cys-Gly + H2O = L-Cysteine + Glycine	C01419 + C00001 = C00097 + C00037	1419	37	1419	97						3.4.11.2																													membrane alanyl aminopeptidase	KO: K01256 membrane alanyl aminopeptidase	PATH: rn00480 Glutathione metabolism
R00900		0	L-Cysteine + Glutathione + NADP+ = S-Glutathionyl-L-cysteine + NADPH	C00097 + C00051 + C00006 = C05526 + C00005	97	5526	51	5526						1.8.1.10																													NADPH:CoA-glutathione oxidoreductase		PATH: rn00272 Cysteine metabolism
R00901		1	L-Cysteine + Sulfite = Hydrogen sulfide + L-Cysteate	C00097 + C00094 = C00283 + C00506	94	283	97	506						4.4.1.10																													L-Cysteine hydrogen-sulfide-lyase (adding sulfite)		PATH: rn00272 Cysteine metabolism PATH: rn00430 Taurine and hypotaurine metabolism
R00903		1	L-Cysteine = D-Cysteine	C00097 = C00793	97	793								5.1.1.10																													L-2-Amino-3-mercaptopropionic acid racemase		PATH: rn00272 Cysteine metabolism
R00904		1	beta-Aminopropion aldehyde + NAD+ + H2O = beta-Alanine + NADH	C05665 + C00003 + C00001 = C00099 + C00004	5665	99								1.2.1.3																													beta-Aminopropion aldehyde:NAD+ oxidoreductase	KO: K00128 aldehyde dehydrogenase (NAD+)	PATH: rn00410 beta-Alanine metabolism
R00905		1	3-Ureidopropionate + H2O = beta-Alanine + CO2 + NH3	C02642 + C00001 = C00099 + C00011 + C00014	2642	99								3.5.1.6																													N-Carbamoyl-beta-alanine amidohydrolase	KO: K01431 beta-ureidopropionase	PATH: rn00240 Pyrimidine metabolism PATH: rn00410 beta-Alanine metabolism PATH: rn00770 Pantothenate and CoA biosynthesis PATH: rn00910 Nitrogen metabolism
R00906		0	beta-Alanopine + NAD+ + H2O = beta-Alanine + Pyruvate + NADH	C02207 + C00003 + C00001 = C00099 + C00022 + C00004	2207	22	2207	99						1.5.1.26																													N-(D-1-Carboxyethyl)-beta-alanine:NAD+ oxidoreductase (beta-alanine-forming)
R00907		0	L-Alanine + 3-Oxopropanoate = Pyruvate + beta-Alanine	C00041 + C00222 = C00022 + C00099	41	22	222	99						2.6.1.18																													L-Alanine:3-oxopropanoate aminotransferase	KO: K00822 beta-alanine--pyruvate transaminase	PATH: rn00252 Alanine and aspartate metabolism PATH: rn00410 beta-Alanine metabolism PATH: rn00640 Propanoate metabolism
R00908		0	beta-Alanine + 2-Oxoglutarate = 3-Oxopropanoate + L-Glutamate	C00099 + C00026 = C00222 + C00025	26	25	99	222						2.6.1.19	2.6.1.55																												3-Aminopropanoate:2-oxoglutarate aminotransferase	KO: K00823 4-aminobutyrate aminotransferase	PATH: rn00252 Alanine and aspartate metabolism PATH: rn00410 beta-Alanine metabolism PATH: rn00640 Propanoate metabolism
R00909		1	N-Acetyl-beta-alanine + H2O = Acetate + beta-Alanine	C01073 + C00001 = C00033 + C00099	1073	99	1073	33						3.5.1.21																													N-Acetyl-beta-alanine amidohydrolase		PATH: rn00410 beta-Alanine metabolism
R00910		1	ATP + L-Lysine + beta-Alanine = AMP + Pyrophosphate + beta-Alanyl-L-lysine	C00002 + C00047 + C00099 = C00020 + C00013 + C05341	99	5341	47	5341						6.3.2.11																													L-Lysine:beta-alanine ligase (AMP-forming)		PATH: rn00410 beta-Alanine metabolism
R00911		1	beta-Alanyl-L-lysine + H2O = beta-Alanine + L-Lysine	C05341 + C00001 = C00099 + C00047	5341	47	5341	99						3.4.13.4																													beta-Alanyl-L-lysine hydrolase		PATH: rn00410 beta-Alanine metabolism
R00912		1	ATP + L-Arginine + beta-Alanine = AMP + Pyrophosphate + beta-Alanyl-L-arginine	C00002 + C00062 + C00099 = C00020 + C00013 + C05340	99	5340	62	5340						6.3.2.11																													L-Arginine:beta-alanine ligase (AMP-forming)		PATH: rn00410 beta-Alanine metabolism
R00913		1	3-Guanidinopropanoate + H2O = beta-Alanine + Urea	C03065 + C00001 = C00099 + C00086	3065	86	3065	99						3.5.3.17																													3-Guanidinopropanoate amidinopropionase
R00914		0	beta-Alanine + CoA = beta-Alanyl-CoA + H2O	C00099 + C00010 = C02335 + C00001	99	2335																																							PATH: rn00640 Propanoate metabolism
R00915		0	beta-Alanine = Pyridine-2,3-dicarboxylate	C00099 = C03722	99	3722																																							PATH: rn00410 beta-Alanine metabolism
R00916		0	beta-Alanine = beta-Nitropropanoate	C00099 = C05669	99	5669																																							PATH: rn00410 beta-Alanine metabolism
R00917		0	beta-Alanine = beta-Aminopropionitrile	C00099 = C05670	99	5670																																							PATH: rn00410 beta-Alanine metabolism
R00918		1	6 Methylmalonyl-CoA + Propanoyl-CoA = 7 CoA + 6-Deoxyerythronolide B + 6 CO2	6 C02557 + C00100 = 7 C00010 + C03240 + 6 C00011	2557	3240	100	3240						2.3.1.94																													Malonyl-CoA:propionyl-CoA malonyltransfersase (cyclizing)		PATH: rn00522 Biosynthesis of 12-, 14- and 16-membered macrolides
R00919		0	Propanoyl-CoA + NADP+ = Propenoyl-CoA + NADPH	C00100 + C00006 = C00894 + C00005	100	894								1.3.1.-																														KO: K00224	PATH: rn00640 Propanoate metabolism
R00920		1	ATP + Propanoate + CoA = ADP + Orthophosphate + Propanoyl-CoA	C00002 + C00163 + C00010 = C00008 + C00009 + C00100	163	100								6.2.1.13																													Propanoate:CoA ligase (ADP-forming)	KO: K01905 acetyl-CoA synthetase (ADP-forming)	PATH: rn00640 Propanoate metabolism
R00921		1	Propanoyl-CoA + Orthophosphate = Propanoyl phosphate + CoA	C00100 + C00009 = C02876 + C00010	100	2876																																							PATH: rn00640 Propanoate metabolism
R00922		1	2-Methyl-3-oxopropanoate + CoA + NAD+ = Propanoyl-CoA + CO2 + NADH	C00349 + C00010 + C00003 = C00100 + C00011 + C00004	349	100								1.2.1.27																													2-Methyl-3-oxopropanoate:NAD+ oxidoreductase (CoA-propanoylating)
R00923		1	(S)-2-Methyl-3-oxopropanoyl-CoA = Propanoyl-CoA + CO2	C00683 = C00100 + C00011	683	100								4.1.1.41																													(S)-2-Methyl-3-oxopropanoyl-CoA carboxy-lyase	KO: K01603 methylmalonyl-CoA decarboxylase	PATH: rn00640 Propanoate metabolism
R00924		0	Propanoyl-CoA + FAD = FADH2 + Propenoyl-CoA	C00100 + C00016 = C01352 + C00894	100	894								1.3.99.3																													Propanoyl-CoA:(acceptor) 2,3-oxidoreductase	KO: K00249 acyl-CoA dehydrogenase	PATH: rn00410 beta-Alanine metabolism
R00925		1	ATP + Propanoate + CoA = AMP + Pyrophosphate + Propanoyl-CoA	C00002 + C00163 + C00010 = C00020 + C00013 + C00100	163	100								6.2.1.17																													Propanoate:CoA ligase (AMP-forming)
R00926		1	Propinol adenylate + CoA = AMP + Propanoyl-CoA	C05983 + C00010 = C00020 + C00100	5983	100								6.2.1.1	6.2.1.17																												Propinol adenylate:CoA ligase (AMP-forming)	KO: K01908 propionyl-CoA synthetase	PATH: rn00640 Propanoate metabolism
R00927		1	CoA + 2-Methylacetoacetyl-CoA = Propanoyl-CoA + Acetyl-CoA	C00010 + C03344 = C00100 + C00024	3344	24	3344	100						2.3.1.16																													Propanoyl-CoA:acetyl-CoA C-acyltransferase	KO: K00632 acetyl-CoA acyltransferase KO: K07508 acetyl-CoA acyltransferase 2 KO: K07509 acetyl-CoA acyltransferase KO: K07513 acetyl-CoA acyltransferase 1	PATH: rn00280 Valine, leucine and isoleucine degradation
R00928		0	Acetyl-CoA + Propanoate = Acetate + Propanoyl-CoA	C00024 + C00163 = C00033 + C00100	24	33	163	100						2.8.3.1																													Acetyl-CoA:propanoate CoA-transferase	KO: K01026 propionate CoA-transferase	PATH: rn00620 Pyruvate metabolism PATH: rn00640 Propanoate metabolism
R00930		0	(S)-2-Methyl-3-oxopropanoyl-CoA + Pyruvate = Propanoyl-CoA + Oxaloacetate	C00683 + C00022 = C00100 + C00036	22	36	683	100						2.1.3.1																													(S)-2-Methyl-3-oxopropanoyl-CoA:pyruvate carboxyltransferase	KO: K03416 methylmalonyl-CoA carboxyltransferase	PATH: rn00640 Propanoate metabolism
R00931		0	2-Methylcitrate + CoA = Propanoyl-CoA + Oxaloacetate + H2O	C02225 + C00010 = C00100 + C00036 + C00001	2225	36	2225	100						2.3.3.5																													2-Methylcitrate oxaloacetate-lyase	KO: K01659 2-methylcitrate synthase	PATH: rn00640 Propanoate metabolism
R00932		1	Propanoyl-CoA + H2O + Glyoxylate = 2-Hydroxyglutarate + CoA	C00100 + C00001 + C00048 = C02630 + C00010	48	2630	100	2630						2.3.3.11																													2-Hydroxyglutarate glyoxylate-lyase (CoA-propanoylating)		PATH: rn00660 C5-Branched dibasic acid metabolism
R00933		0	Propanoyl-CoA + Glyoxylate = 2-Hydroxyglutarate	C00100 + C00048 = C02630	100	2630	48	2630																																					PATH: rn00660 C5-Branched dibasic acid metabolism
R00934		0	Propanoyl-CoA + Glyoxylate = L-erythro-3-Methylmalyl-CoA	C00100 + C00048 = C06027	100	6027	48	6027																																					PATH: rn00660 C5-Branched dibasic acid metabolism
R00935		1	(S)-Methylmalonate semialdehyde + CoA + NAD+ = Propanoyl-CoA + CO2 + NADH + H+	C06002 + C00010 + C00003 = C00100 + C00011 + C00004 + C00080	6002	100								1.2.1.27																													(S)-Methylmalonate semialdehyde:NAD+ oxidoreductase (CoA-propanoylating)	KO: K00140 methylmalonate-semialdehyde dehydrogenase	PATH: rn00280 Valine, leucine and isoleucine degradation PATH: rn00640 Propanoate metabolism
R00936		1	Dihydrofolate + NADH + H+ = Tetrahydrofolate + NAD+	C00415 + C00004 + C00080 = C00101 + C00003	415	101								1.5.1.3																													5,6,7,8-Tetrahydrofolate:NAD+ oxidoreductase	KO: K00287 dihydrofolate reductase	PATH: rn00670 One carbon pool by folate
R00937		1	Folate + NADH = Tetrahydrofolate + NAD+	C00504 + C00004 = C00101 + C00003	504	101								1.5.1.3																													5,6,7,8-Tetrahydrofolate:NAD+ oxidoreductase	KO: K00287 dihydrofolate reductase	PATH: rn00790 Folate biosynthesis
R00939		0	Tetrahydrofolate + NADP+ = Dihydrofolate + NADPH + H+	C00101 + C00006 = C00415 + C00005 + C00080	101	415								1.5.1.3																													5,6,7,8-Tetrahydrofolate:NADP+ oxidoreductase	KO: K00287 dihydrofolate reductase	PATH: rn00670 One carbon pool by folate PATH: rn00790 Folate biosynthesis
R00940		1	Folate + NADPH = Tetrahydrofolate + NADP+	C00504 + C00005 = C00101 + C00006	504	101								1.5.1.3																													5,6,7,8-Tetrahydrofolate:NADP+ oxidoreductase	KO: K00287 dihydrofolate reductase	PATH: rn00790 Folate biosynthesis
R00941		1	10-Formyltetrahydrofolate + NADP+ + H2O = Tetrahydrofolate + CO2 + NADPH	C00234 + C00006 + C00001 = C00101 + C00011 + C00005	234	101								1.5.1.6																													10-Formyltetrahydrofolate:NADP+ oxidoreductase	KO: K00289 formyltetrahydrofolate dehydrogenase	PATH: rn00670 One carbon pool by folate
R00942		1	ATP + Tetrahydrofolate + L-Glutamate = ADP + Orthophosphate + Tetrahydrofolyl-[Glu](2)	C00002 + C00101 + C00025 = C00008 + C00009 + C09332	25	9332	101	9332						6.3.2.17																													Tetrahydrofolate:L-glutamate gamma-ligase (ADP-forming)	KO: K01930 folylpolyglutamate synthase	PATH: rn00790 Folate biosynthesis
R00943		1	Tetrahydrofolate + Formate + ATP = ADP + Orthophosphate + 10-Formyltetrahydrofolate	C00101 + C00058 + C00002 = C00008 + C00009 + C00234	58	234	101	234						3.5.4.9	6.3.4.3																												Formate:tetrahydrofolate ligase (ADP-forming)	KO: K01491 methenyltetrahydrofolate cyclohydrolase KO: K01938 formate--tetrahydrofolate ligase	PATH: rn00630 Glyoxylate and dicarboxylate metabolism PATH: rn00670 One carbon pool by folate PATH: rn00790 Folate biosynthesis
R00944		1	10-Formyltetrahydrofolate + H2O = Formate + Tetrahydrofolate	C00234 + C00001 = C00058 + C00101	234	101	234	58						3.5.1.10																													10-Formyltetrahydrofolate amidohydrolase	KO: K01433 formyltetrahydrofolate deformylase	PATH: rn00630 Glyoxylate and dicarboxylate metabolism PATH: rn00670 One carbon pool by folate
R00945		0	5,10-Methylenetetrahydrofolate + Glycine + H2O = Tetrahydrofolate + L-Serine	C00143 + C00037 + C00001 = C00101 + C00065	37	65	143	101						2.1.2.1																													5,10-Methylenetetrahydrofolate:glycine hydroxymethyltransferase	KO: K00600 glycine hydroxymethyltransferase	PATH: rn00260 Glycine, serine and threonine metabolism PATH: rn00460 Cyanoamino acid metabolism PATH: rn00670 One carbon pool by folate PATH: rn00680 Methane metabolism
R00946		1	5-Methyltetrahydrofolate + L-Homocysteine = Tetrahydrofolate + L-Methionine	C00440 + C00155 = C00101 + C00073	155	73	440	101						2.1.1.13																													5-Methyltetrahydrofolate:L-homocysteine S-methyltransferase	KO: K00548 5-methyltetrahydrofolate--homocysteine methyltransferase	PATH: rn00271 Methionine metabolism PATH: rn00670 One carbon pool by folate
R00947		1	D-Glucose 1-phosphate + H2O = alpha-D-Glucose + Orthophosphate	C00103 + C00001 = C00031 + C00009	103	31								3.1.3.10																													D-Glucose-1-phosphate phosphohydrolase	KO: K01085 glucose-1-phosphatase	PATH: rn00010 Glycolysis / Gluconeogenesis
R00948		1	ATP + D-Glucose 1-phosphate = Pyrophosphate + ADPglucose	C00002 + C00103 = C00013 + C00498	103	498								2.7.7.27																													ATP:alpha-D-glucose-1-phosphate adenyltransferase	KO: K00975 glucose-1-phosphate adenylyltransferase	PATH: rn00500 Starch and sucrose metabolism
R00949		1	ATP + D-Glucose 1-phosphate = ADP + D-Glucose 1,6-bisphosphate	C00002 + C00103 = C00008 + C00660	103	660								2.7.1.10																													ATP:D-glucose-1-phosphate 6-phosphotransferase		PATH: rn00500 Starch and sucrose metabolism
R00951		1	ADPglucose + H2O = AMP + D-Glucose 1-phosphate	C00498 + C00001 = C00020 + C00103	498	103								3.6.1.21																													ADPglucose sugarphosphohydrolase		PATH: rn00500 Starch and sucrose metabolism
R00952		0	Cellobiose + Orthophosphate = D-Glucose 1-phosphate + D-Glucose	C00185 + C00009 = C00103 + C00031	185	31	185	103						2.4.1.20																													Cellobiose:orthophosphate alpha-D-glucosyltransferase	KO: K00702 cellobiose phosphorylase	PATH: rn00500 Starch and sucrose metabolism
R00953		0	Laminaribiose + Orthophosphate = D-Glucose + D-Glucose 1-phosphate	C02048 + C00009 = C00031 + C00103	2048	31	2048	103						2.4.1.31																													3-beta-D-Glucosylglucose:orthophosphate alpha-D-glucosyltransferase
R00954		1	GTP + D-Glucose 1-phosphate = Pyrophosphate + GDPglucose	C00044 + C00103 = C00013 + C00394	103	394	44	394						2.7.7.34																													GTP:alpha-D-glucose-1-phosphate guanylyltransferase		PATH: rn00500 Starch and sucrose metabolism
R00955		0	UDPglucose + alpha-D-Galactose 1-phosphate = D-Glucose 1-phosphate + UDP-D-galactose	C00029 + C00446 = C00103 + C00052	29	103	446	52						2.7.7.12																													UDPglucose:alpha-D-galactose-1-phosphate uridylyltransferase	KO: K00965 UDPglucose--hexose-1-phosphate uridylyltransferase	PATH: rn00052 Galactose metabolism PATH: rn00520 Nucleotide sugars metabolism
R00956		1	CTP + D-Glucose 1-phosphate = Pyrophosphate + CDPglucose	C00063 + C00103 = C00013 + C00501	103	501								2.7.7.33																													CTP:D-glucose-1-phosphate cytidylyltransferase	KO: K00978 glucose-1-phosphate cytidylyltransferase	PATH: rn00500 Starch and sucrose metabolism
R00957		1	2 D-Glucose 1-phosphate = Maltose + 2 Orthophosphate	2 C00103 = C00208 + 2 C00009	103	208								2.4.1.139																													alpha-D-Glucose-1-phosphate:alpha-D-glucose-1-phosphate 4-alpha-D-glucosyltransferase (dephosphorylating)
R00959		0	D-Glucose 1-phosphate = alpha-D-Glucose 6-phosphate	C00103 = C00092	103	92								5.4.2.2	5.4.2.5																												alpha-D-Glucose 1-phosphate 1,6-phosphomutase	KO: K01835 phosphoglucomutase	PATH: rn00010 Glycolysis / Gluconeogenesis PATH: rn00052 Galactose metabolism PATH: rn00500 Starch and sucrose metabolism PATH: rn00521 Streptomycin biosynthesis
R00960		1	2 D-Glucose 1-phosphate = alpha-D-Glucose 1,6-bisphosphate + alpha-D-Glucose	2 C00103 = C01231 + C00031	103	1231	103	31						2.7.1.41																													D-Glucose-1-phosphate:D-glucose-1-phosphate 6-phosphotransferase	KO: K05344 glucose-1-phosphate phosphodismutase	PATH: rn00010 Glycolysis / Gluconeogenesis PATH: rn00500 Starch and sucrose metabolism
R00961		1	IDP + H2O = IMP + Orthophosphate	C00104 + C00001 = C00130 + C00009	104	130								3.6.1.5	3.6.1.6																												IDP diphosphohydrolase	KO: K01510 apyrase KO: K01511 nucleoside-diphosphatase	PATH: rn00230 Purine metabolism
R00962		1	ITP + Cytidine = IDP + CMP	C00081 + C00475 = C00104 + C00055	475	55								2.7.1.48																													ITP:cytidine 5'-phosphotransferase	KO: K00876 uridine kinase	PATH: rn00240 Pyrimidine metabolism
R00963		1	UMP + H2O = Uridine + Orthophosphate	C00105 + C00001 = C00299 + C00009	105	299								3.1.3.5																													Uridine 5'-monophosphate phosphohydrolase	KO: K01081 5'-nucleotidase	PATH: rn00240 Pyrimidine metabolism
R00964		1	ATP + Uridine = ADP + UMP	C00002 + C00299 = C00008 + C00105	299	105								2.7.1.48																													ATP:uridine 5'-phosphotransferase	KO: K00876 uridine kinase	PATH: rn00240 Pyrimidine metabolism
R00965		1	Orotidine 5'-phosphate = UMP + CO2	C01103 = C00105 + C00011	1103	11	1103	105						4.1.1.23																													Orotidine-5'-phosphate carboxy-lyase	KO: K01591 orotidine-5'-phosphate decarboxylase	PATH: rn00240 Pyrimidine metabolism
R00966		1	UMP + Pyrophosphate = Uracil + 5-Phospho-alpha-D-ribose 1-diphosphate	C00105 + C00013 = C00106 + C00119	105	106	105	119						2.4.2.9																													UMP:pyrophosphate phosphoribosyltransferase	KO: K00761 uracil phosphoribosyltransferase	PATH: rn00240 Pyrimidine metabolism
R00967		1	UTP + Uridine = UDP + UMP	C00075 + C00299 = C00015 + C00105	299	105								2.7.1.48																													UTP:uridine 5'-phosphotransferase	KO: K00876 uridine kinase	PATH: rn00240 Pyrimidine metabolism
R00968		1	GTP + Uridine = GDP + UMP	C00044 + C00299 = C00035 + C00105	299	105								2.7.1.48																													GTP:uridine 5'-phosphotransferase	KO: K00876 uridine kinase	PATH: rn00240 Pyrimidine metabolism
R00969		1	P1,P4-Bis(5'-uridyl) tetraphosphate + H2O = UTP + UMP	C06198 + C00001 = C00075 + C00105	6198	105	6198	75						3.6.1.17																													P1,P4-Bis(5'-nucleosyl)-tetraphosphate nucleotidohydrolase	KO: K01518 bis(5'-nucleosidyl)-tetraphosphatase	PATH: rn00240 Pyrimidine metabolism
R00970		1	ITP + Uridine = IDP + UMP	C00081 + C00299 = C00104 + C00105	299	105								2.7.1.48																													ITP:uridine 5'-phosphotransferase	KO: K00876 uridine kinase	PATH: rn00240 Pyrimidine metabolism
R00973		1	Uracil 5-carboxylate = Uracil + CO2	C03030 = C00106 + C00011	3030	106								4.1.1.66																													Uracil-5-carboxylate carboxy-lyase
R00974		1	Cytosine + H2O = Uracil + NH3	C00380 + C00001 = C00106 + C00014	380	106								3.5.4.1																													Cytosine aminohydrolase	KO: K01485 cytosine deaminase	PATH: rn00240 Pyrimidine metabolism PATH: rn00910 Nitrogen metabolism
R00975		1	5,6-Dihydrouracil + Oxygen = Uracil + H2O2	C00429 + C00007 = C00106 + C00027	429	106								1.3.3.7																													5,6-Dihydrouracil:oxygen oxidoreductase
R00976		1	Uracil + Acceptor = Barbiturate + Reduced acceptor	C00106 + C00028 = C00813 + C00030	106	813								1.1.99.19																													Uracil:(acceptor) oxidoreductase		PATH: rn00240 Pyrimidine metabolism
R00977		0	5,6-Dihydrouracil + NAD+ = Uracil + NADH + H+	C00429 + C00003 = C00106 + C00004 + C00080	106	429								1.3.1.1																													5,6-Dihydrouracil:NAD+ oxidoreductase		PATH: rn00240 Pyrimidine metabolism PATH: rn00410 beta-Alanine metabolism PATH: rn00770 Pantothenate and CoA biosynthesis
R00978		0	5,6-Dihydrouracil + NADP+ = Uracil + NADPH + H+	C00429 + C00006 = C00106 + C00005 + C00080	106	429								1.3.1.2																													5,6-Dihydrouracil:NADP+ oxidoreductase	KO: K00207 dihydropyrimidine dehydrogenase (NADP+)	PATH: rn00240 Pyrimidine metabolism PATH: rn00410 beta-Alanine metabolism PATH: rn00770 Pantothenate and CoA biosynthesis
R00979		1	ATP + Anthranilate = Pyrophosphate + N-Adenylylanthranilate	C00002 + C00108 = C00013 + C03293	108	3293								2.7.7.55																													ATP:anthranilate N-adenylyltransferase
R00980		1	Anthranilate + Oxygen + NADPH + H+ = 2,3-Dihydroxybenzoate + NH3 + NADP+	C00108 + C00007 + C00005 + C00080 = C00196 + C00014 + C00006	108	196								1.14.13.35																													Anthranilate,NADPH:oxygen oxidoreductase (3-hydroxylating, deaminating)		PATH: rn00362 Benzoate degradation via hydroxylation PATH: rn00629 Carbazole degradation PATH: rn00910 Nitrogen metabolism
R00982		1	ATP + Anthranilate + CoA = AMP + Pyrophosphate + Anthranilyl-CoA	C00002 + C00108 + C00010 = C00020 + C00013 + C02247	108	2247								6.2.1.32																													Anthranilate:CoA ligase (AMP-forming)		PATH: rn00629 Carbazole degradation PATH: rn00632 Benzoate degradation via CoA ligation
R00983		1	2,3-Dihydroxyindole + Oxygen = Anthranilate + CO2	C02775 + C00007 = C00108 + C00011	2775	108								1.13.11.23																													2,3-Dihydroxyindole:oxygen 2,3-oxidoreductase (decyclizing)		PATH: rn00380 Tryptophan metabolism
R00984		1	S-Adenosyl-L-methionine + Anthranilate = S-Adenosyl-L-homocysteine + N-Methylanthranilate	C00019 + C00108 = C00021 + C03005	108	3005								2.1.1.111																													S-Adenosyl-L-methionine:anthranilate N-methyltransferase
R00985		1	Chorismate + NH3 = Anthranilate + Pyruvate + H2O	C00251 + C00014 = C00108 + C00022 + C00001	251	22	251	108						4.1.3.27																													Chorismate pyruvate-lyase (amino-accepting)	KO: K01656 anthranilate synthase	PATH: rn00400 Phenylalanine, tyrosine and tryptophan biosynthesis
R00986		1	Chorismate + L-Glutamine = Anthranilate + Pyruvate + L-Glutamate	C00251 + C00064 = C00108 + C00022 + C00025	251	22	251	108						4.1.3.27																													Chorismate pyruvate-lyase (amino-accepting)	KO: K01656 anthranilate synthase	PATH: rn00400 Phenylalanine, tyrosine and tryptophan biosynthesis
R00987		1	L-Kynurenine + H2O = Anthranilate + L-Alanine	C00328 + C00001 = C00108 + C00041	328	41	328	108						3.7.1.3																													L-Kynurenine hydrolase	KO: K01556 kynureninase	PATH: rn00380 Tryptophan metabolism
R00988		1	Formylanthranilate + H2O = Formate + Anthranilate	C05653 + C00001 = C00058 + C00108	5653	108	5653	58						3.5.1.9																													N-Formylanthranilate amidohydrolase	KO: K01432 arylformamidase	PATH: rn00380 Tryptophan metabolism
R00989		1	Malonyl-CoA + Anthranilate = CoA + N-Malonylanthranilate	C00083 + C00108 = C00010 + C03147	83	3147	108	3147						2.3.1.113																													Malonyl-CoA:anthranilate N-malonyltransferase
R00990		1	Anthranilate = Aniline + CO2	C00108 = C00292 + C00011	108	292								4.1.1.24																													2-Aminobenzoate carboxy-lyase
R00991		0	Anthranilate = 2-Formaminobenzoylacetate	C00108 = C05835	108	5835																																							PATH: rn00380 Tryptophan metabolism
R00992		0	Anthranilate = Indole-3-acetaldoxime	C00108 = C05836	108	5836																																							PATH: rn00380 Tryptophan metabolism
R00993		1	2-Oxobutanoate + Orthophosphate + Oxygen = Propanoyl phosphate + CO2 + H2O	C00109 + C00009 + C00007 = C02876 + C00011 + C00001	109	2876																																							PATH: rn00640 Propanoate metabolism
R00994		0	D-erythro-3-Methylmalate + NAD+ = 2-Oxobutanoate + CO2 + NADH	C06032 + C00003 = C00109 + C00011 + C00004	6032	109																																							PATH: rn00640 Propanoate metabolism PATH: rn00660 C5-Branched dibasic acid metabolism
R00995		1	Methyloxaloacetate = 2-Oxobutanoate + CO2	C06030 = C00109 + C00011	6030	109																																							PATH: rn00660 C5-Branched dibasic acid metabolism
R00996		1	L-Threonine = 2-Oxobutanoate + NH3	C00188 = C00109 + C00014	188	109								4.3.1.19																													L-threonine ammonia-lyase	KO: K01754 threonine dehydratase	PATH: rn00260 Glycine, serine and threonine metabolism
R00997		1	1-Aminocyclopropane-1-carboxylate + H2O = 2-Oxobutanoate + NH3	C01234 + C00001 = C00109 + C00014	1234	109								3.5.99.7																													1-Aminocyclopropane-1-carboxylate endolyase (deaminating)	KO: K01505 1-aminocyclopropane-1-carboxylate deaminase	PATH: rn00640 Propanoate metabolism
R00998		1	Acetyl-CoA + H2O + 2-Oxobutanoate = (R)-2-Ethylmalate + CoA	C00024 + C00001 + C00109 = C02488 + C00010	109	2488	24	2488						2.3.3.6																													(R)-2-Ethylmalate 2-oxobutanoyl-lyase (CoA-acylating)		PATH: rn00620 Pyruvate metabolism
R00999		1	O-Succinyl-L-homoserine + H2O = 2-Oxobutanoate + Succinate + NH3	C01118 + C00001 = C00109 + C00042 + C00014	1118	42	1118	109						2.5.1.48																													O-Succinyl-L-homoserine succinate-lyase (adding cysteine)	KO: K01739 cystathionine gamma-synthase	PATH: rn00271 Methionine metabolism
R01000		1	2-Hydroxybutanoic acid + NAD+ = 2-Oxobutanoate + NADH + H+	C05984 + C00003 = C00109 + C00004 + C00080	5984	109								1.1.1.27																													2-Hydroxybutyrate:NAD+ oxidoreductase	KO: K00016 L-lactate dehydrogenase	PATH: rn00640 Propanoate metabolism
R01001		1	L-Cystathionine + H2O = L-Cysteine + NH3 + 2-Oxobutanoate	C02291 + C00001 = C00097 + C00014 + C00109	2291	109	2291	97						4.4.1.1																													L-Cystathionine Lysteine-lyase (deaminating)	KO: K01758 cystathionine gamma-lyase	PATH: rn00260 Glycine, serine and threonine metabolism PATH: rn00271 Methionine metabolism PATH: rn00910 Nitrogen metabolism
R01003		1	Dolichyl phosphate + H2O = Dolichol + Orthophosphate	C00110 + C00001 = C00381 + C00009	110	381								3.1.3.51																													Dolichyl-phosphate phosphohydrolase		PATH: rn00510 N-Glycan biosynthesis
R01004		1	Dolichyl diphosphate + H2O = Dolichyl phosphate + Orthophosphate	C00621 + C00001 = C00110 + C00009	621	110								3.6.1.43																													Dolichyl-diphosphate phosphohydrolase	KO: K07252 dolichyldiphosphatase	PATH: rn00510 N-Glycan biosynthesis
R01005		1	UDPglucose + Dolichyl phosphate = UDP + Dolichyl beta-D-glucosyl phosphate	C00029 + C00110 = C00015 + C01246	110	1246	29	1246						2.4.1.117																													UDPglucose:dolichyl-phosphate beta-D-glucosyltransferase	KO: K00729 dolichyl-phosphate beta-glucosyltransferase	PATH: rn00510 N-Glycan biosynthesis
R01006		1	Dolichyl beta-D-glucosyl phosphate + H2O = Dolichyl phosphate + D-Glucose	C01246 + C00001 = C00110 + C00031	1246	110								3.1.4.48																													Dolichyl-beta-D-glucosyl-phosphate dolichylphosphohydrolase		PATH: rn00510 N-Glycan biosynthesis
R01007		1	UDP-N-acetyl-D-glucosamine + Dolichyl phosphate = UMP + N-Acetyl-D-glucosaminyldiphosphodolichol	C00043 + C00110 = C00105 + C04500	110	4500	43	4500						2.7.8.15																													UDP-N-acetyl-D-glucosamine:dolichyl-phosphate N-acetyl-D-glucosamine phosphotransferase
R01008		1	UDP-N-acetyl-D-glucosamine + Dolichyl phosphate = UDP + Dolichyl N-acetyl-alpha-D-glucosaminyl phosphate	C00043 + C00110 = C00015 + C04678	43	4678	110	4678						2.4.1.153																													UDP-N-acetyl-D-glucosamine:dolichyl-phosphate alpha-N-acetyl-D-glucosaminyltransferase
R01009		1	GDPmannose + Dolichyl phosphate = GDP + Dolichyl phosphate D-mannose	C00096 + C00110 = C00035 + C03862	110	3862	96	3862						2.4.1.83																													GDPmannose:dolichyl-phosphate O-beta-D-mannosyltransferase	KO: K00721 dolichol-phosphate mannosyltransferase	PATH: rn00510 N-Glycan biosynthesis
R01010		1	Glycerone phosphate + H2O = Glycerone + Orthophosphate	C00111 + C00001 = C00184 + C00009	111	184								3.1.3.1																													Glycerone phosphate phosphohydrolase (alkaline optimum)
R01011		1	ATP + Glycerone = ADP + Glycerone phosphate	C00002 + C00184 = C00008 + C00111	184	111								2.7.1.29																													ATP:glycerone phosphotransferase	KO: K00863 dihydroxyacetone kinase	PATH: rn00561 Glycerolipid metabolism
R01012		1	Phosphoenolpyruvate + Glycerone = Pyruvate + Glycerone phosphate	C00074 + C00184 = C00022 + C00111	74	22	184	111						2.7.1.121																													Phosphoenolpyruvate:glycerone phosphotransferase
R01013		1	Acyl-CoA + Glycerone phosphate = CoA + Acylglycerone phosphate	C00040 + C00111 = C00010 + C03372	111	3372	40	3372						2.3.1.42																													Acyl-CoA:glycerone-phosphate O-acyltransferase	KO: K00649 glyceronephosphate O-acyltransferase	PATH: rn00564 Glycerophospholipid metabolism
R01014		0	Erythrulose 1-phosphate = Glycerone phosphate + Formaldehyde	C03394 = C00111 + C00067	3394	67	3394	111						4.1.2.2																													Erythrulose-1-phosphate formaldehyde-lyase
R01015		0	(2R)-2-Hydroxy-3-(phosphonooxy)-propanal = Glycerone phosphate	C00118 = C00111	111	118								5.3.1.1																													D-Glyceraldehyde-3-phosphate ketol-isomerase	KO: K01803 triosephosphate isomerase (TIM)	PATH: rn00010 Glycolysis / Gluconeogenesis PATH: rn00031 Inositol metabolism PATH: rn00051 Fructose and mannose metabolism PATH: rn00710 Carbon fixation
R01016		1	Glycerone phosphate = Methylglyoxal + Orthophosphate	C00111 = C00546 + C00009	111	546								4.2.3.3																													Glycerone-phosphate phospho-lyase	KO: K01734 methylglyoxal synthase	PATH: rn00620 Pyruvate metabolism
R01018		1	CTP + Dolichol = CDP + Dolichyl phosphate	C00063 + C00381 = C00112 + C00110	381	110								2.7.1.108																													CTP:dolichol O-phosphotransferase	KO: K00902 dolichol kinase	PATH: rn00510 N-Glycan biosynthesis
R01019		0	PQQ + Acetaldehyde + H2O = PQQH2 + Acetate	C00113 + C00084 + C00001 = C01359 + C00033	84	33	113	1359						1.2.99.3																															PATH: rn00620 Pyruvate metabolism
R01020		0	PQQ = Dopaquinone + Glutamate	C00113 = C00822 + C00302	113	302	113	822																																					PATH: rn00350 Tyrosine metabolism
R01021		0	ATP + Choline = ADP + Choline phosphate	C00002 + C00114 = C00008 + C00588	114	588								2.7.1.32																													ATP:choline phosphotransferase	KO: K00866 choline kinase	PATH: rn00260 Glycine, serine and threonine metabolism PATH: rn00564 Glycerophospholipid metabolism
R01022		1	Choline + Oxygen = Betaine aldehyde + H2O2	C00114 + C00007 = C00576 + C00027	114	576								1.1.3.17																													Choline:oxygen 1-oxidoreductase
R01023		1	Acetyl-CoA + Choline = CoA + Acetylcholine	C00024 + C00114 = C00010 + C01996	114	1996	24	1996						2.3.1.6																													Acetyl-CoA:choline O-acetyltransferase	KO: K00623 choline O-acetyltransferase	PATH: rn00564 Glycerophospholipid metabolism
R01025		1	Choline + Acceptor = Betaine aldehyde + Reduced acceptor	C00114 + C00028 = C00576 + C00030	114	576								1.1.99.1																													Choline:(acceptor) 1-oxidoreductase	KO: K00108 choline dehydrogenase	PATH: rn00260 Glycine, serine and threonine metabolism
R01026		1	Acetylcholine + H2O = Choline + Acetate	C01996 + C00001 = C00114 + C00033	1996	33	1996	114						3.1.1.7																													Acetylcholine aectylhydrolase	KO: K01049 acetylcholinesterase	PATH: rn00564 Glycerophospholipid metabolism
R01027		1	3'-Phosphoadenylyl sulfate + Choline = Adenosine 3',5'-bisphosphate + Choline sulfate	C00053 + C00114 = C00054 + C00919	114	919	53	54						2.8.2.6																													3'-Phosphoadenylylsulfate:choline sulfotransferase		PATH: rn00920 Sulfur metabolism
R01028		1	Choline sulfate + H2O = Choline + Sulfate	C00919 + C00001 = C00114 + C00059	919	59	919	114						3.1.6.6																													Choline sulfate sulfohydrolase
R01029		1	Acylcholine + H2O = Choline + Carboxylate	C01777 + C00001 = C00114 + C00060	1777	60	1777	114						3.1.1.8																													Acylcholine acylhydrolase
R01030		1	sn-glycero-3-Phosphocholine + H2O = Choline + sn-Glycerol 3-phosphate	C00670 + C00001 = C00114 + C00093	670	93	670	114						3.1.4.2	3.1.4.46																												sn-Glycero-3-phosphocholine glycerophosphohydrolase		PATH: rn00564 Glycerophospholipid metabolism
R01031		1	3-Chloro-D-alanine + H2O = Pyruvate + Chloride + NH3	C02634 + C00001 = C00022 + C00115 + C00014	2634	22	2634	115						4.5.1.2																													3-Chloro-D-alanine chloride-lyase (deaminating)
R01032		0	Chloride + Pyruvate + NH3 = 3-Chloro-L-alanine + H2O	C00115 + C00022 + C00014 = C02635 + C00001	22	2635	115	2635
R01033		1	2-Chlorobenzoate + Oxygen + NADH + H+ = Chloride + Catechol + NAD+ + CO2	C02357 + C00007 + C00004 + C00080 = C00115 + C00090 + C00003 + C00011	2357	90	2357	115						1.14.12.13																													2-Chlorobenzoate,NADH:oxygen oxidoreductase (1,2-hydroxylating, dechlorinating, decarboxylating)		PATH: rn00632 Benzoate degradation via CoA ligation
R01034		0	Glycerol + NAD+ = Glycerone + NADH	C00116 + C00003 = C00184 + C00004	116	184								1.1.1.6																													Glycerol:NAD+ oxidoreductase	KO: K00005 glycerol dehydrogenase	PATH: rn00561 Glycerolipid metabolism
R01036		0	Glycerol + NAD+ = D-Glyceraldehyde + NADH + H+	C00116 + C00003 = C00577 + C00004 + C00080	116	577								1.1.1.1	1.1.1.2	1.1.1.21	1.1.1.72																										Glycerol:NAD+ oxidoreductase	KO: K00001 alcohol dehydrogenase KO: K00011 aldehyde reductase	PATH: rn00561 Glycerolipid metabolism
R01039		0	Glycerol + NADP+ = Glycerone + NADPH + H+	C00116 + C00006 = C00184 + C00005 + C00080	116	184								1.1.1.156																													Glycerol:NADP+ 2-oxidoreductase		PATH: rn00561 Glycerolipid metabolism
R01041		1	Glycerol + NADP+ = D-Glyceraldehyde + NADPH + H+	C00116 + C00006 = C00577 + C00005 + C00080	116	577								1.1.1.1	1.1.1.2	1.1.1.21	1.1.1.72																										Glycerol:NADP+ oxidoreductase	KO: K00001 alcohol dehydrogenase KO: K00011 aldehyde reductase	PATH: rn00561 Glycerolipid metabolism
R01043		1	Glycerol 2-phosphate + H2O = Glycerol + Orthophosphate	C02979 + C00001 = C00116 + C00009	2979	116								3.1.3.19																													Glycerol-2-phosphate phosphohydrolase
R01044		0	Pyrophosphate + Glycerol = Orthophosphate + Glycerol 1-phosphate	C00013 + C00116 = C00009 + C00623	116	623								2.7.1.79																													Pyrophosphate:glycerol 1-phosphotransferase
R01045		0	Glycerol + Acceptor = Glycerone + Reduced acceptor	C00116 + C00028 = C00184 + C00030	116	184								1.1.99.22																													Glycerol:(acceptor) 1-oxidoreductase
R01046		1	3 Acyl-CoA + Glycerol = Triacylglycerol + 3 CoA	3 C00040 + C00116 = C00422 + 3 C00010	116	422	40	422						2.3.1.21																													Acyl-CoA:L-carnitine O-palmitoyltransferase
R01047		1	Glycerol = 3-Hydroxypropanal + H2O	C00116 = C00969 + C00001	116	969								4.2.1.30																													Glycerol hydro-lyase	KO: K01700 glycerol dehydratase	PATH: rn00561 Glycerolipid metabolism
R01048		1	Glycerol = Lactaldehyde + H2O	C00116 = C05999 + C00001	116	5999								4.2.1.30																													Glycerol hydro-lyase	KO: K01700 glycerol dehydratase	PATH: rn00561 Glycerolipid metabolism
R01049		1	ATP + D-Ribose 5-phosphate = AMP + 5-Phospho-alpha-D-ribose 1-diphosphate	C00002 + C00117 = C00020 + C00119	117	119								2.7.6.1																													ATP:D-ribose-5-phosphate pyrophosphotransferase	KO: K00948 ribose-phosphate pyrophosphokinase	PATH: rn00030 Pentose phosphate pathway PATH: rn00230 Purine metabolism
R01050		1	ATP + D-Ribose 5-phosphate = ADP + D-Ribose 1,5-bisphosphate	C00002 + C00117 = C00008 + C01151	117	1151								2.7.1.18																													ATP:D-ribose-5-phosphate 1-phosphotransferase
R01051		1	ATP + D-Ribose = ADP + D-Ribose 5-phosphate	C00002 + C00121 = C00008 + C00117	121	117								2.7.1.15																													ATP:D-ribose 5-phosphotransferase	KO: K00852 ribokinase	PATH: rn00030 Pentose phosphate pathway
R01052		1	ADP + D-Ribose 5-phosphate = Orthophosphate + ADPribose	C00008 + C00117 = C00009 + C00301	117	301								2.7.7.35																													ADP:D-ribose-5-phosphate adenylyltransferase
R01053		1	ATP + D-Ribose 5-phosphate + NH3 = ADP + Orthophosphate + 5-Phosphoribosylamine	C00002 + C00117 + C00014 = C00008 + C00009 + C03090	117	3090								6.3.4.7																													Ribose-5-phosphate:ammonia ligase (ADP-forming)		PATH: rn00230 Purine metabolism
R01054		1	ADPribose + H2O = AMP + D-Ribose 5-phosphate	C00301 + C00001 = C00020 + C00117	301	117								3.6.1.13																													ADPribose ribophosphohydrolase	KO: K01515 ADP-ribose pyrophosphatase	PATH: rn00230 Purine metabolism
R01055		1	Uracil + D-Ribose 5-phosphate = Pseudouridine 5'-phosphate + H2O	C00106 + C00117 = C01168 + C00001	106	1168	117	1168						4.2.1.70																													Uracil hydro-lyase (adding D-ribose 5-phosphate)	KO: K01718 pseudouridylate synthase KO: K03177 tRNA pseudouridine synthase B KO: K06173 tRNA pseudouridine synthase A KO: K06175 tRNA pseudouridine synthase C KO: K06176 tRNA pseudouridine synthase D KO: K06177 ribosomal large subunit pseudouridine synthase A KO: K06178 ribosomal large subunit pseudouridine synthase B KO: K06179 ribosomal large subunit pseudouridine synthase C KO: K06180 ribosoma…	PATH: rn00240 Pyrimidine metabolism
R01056		0	D-Ribose 5-phosphate = D-Ribulose 5-phosphate	C00117 = C00199	117	199								5.3.1.6																													D-Ribose-5-phosphate ketol-isomerase	KO: K01806 ribose 5-phosphate isomerase	PATH: rn00030 Pentose phosphate pathway PATH: rn00710 Carbon fixation
R01057		0	D-Ribose 1-phosphate = D-Ribose 5-phosphate	C00620 = C00117	117	620								5.4.2.2	5.4.2.7																												D-Ribose 1,5-phosphomutase	KO: K01835 phosphoglucomutase KO: K01839 phosphopentomutase	PATH: rn00030 Pentose phosphate pathway PATH: rn00230 Purine metabolism
R01058		0	(2R)-2-Hydroxy-3-(phosphonooxy)-propanal + NADP+ + H2O = 3-Phospho-D-glycerate + NADPH	C00118 + C00006 + C00001 = C00197 + C00005	118	197								1.2.1.9																													D-Glyceraldehyde 3-phosphate:NADP+ oxidoreductase
R01059		1	ATP + D-Glyceraldehyde = ADP + (2R)-2-Hydroxy-3-(phosphonooxy)-propanal	C00002 + C00577 = C00008 + C00118	577	118								2.7.1.28																													ATP:D-glyceraldehyde 3-phosphotransferase		PATH: rn00051 Fructose and mannose metabolism
R01061		0	(2R)-2-Hydroxy-3-(phosphonooxy)-propanal + Orthophosphate + NAD+ = 3-Phospho-D-glyceroyl phosphate + NADH + H+	C00118 + C00009 + C00003 = C00236 + C00004 + C00080	236	118								1.2.1.12	1.2.1.13	1.2.1.59																											D-Glyceraldehyde-3-phosphate:NAD+ oxidoreductase(phosphorylating)	KO: K00134 glyceraldehyde 3-phosphate dehydrogenase KO: K05298 glyceraldehyde-3-phosphate dehydrogenase (NADP+) (phosphorylating)	PATH: rn00010 Glycolysis / Gluconeogenesis PATH: rn00710 Carbon fixation
R01063		0	(2R)-2-Hydroxy-3-(phosphonooxy)-propanal + Orthophosphate + NADP+ = 3-Phospho-D-glyceroyl phosphate + NADPH + H+	C00118 + C00009 + C00006 = C00236 + C00005 + C00080	236	118								1.2.1.12	1.2.1.13	1.2.1.59																											D-Glyceraldehyde-3-phosphate:NADP+ oxidoreductase(phosphorylating)	KO: K00134 glyceraldehyde 3-phosphate dehydrogenase KO: K05298 glyceraldehyde-3-phosphate dehydrogenase (NADP+) (phosphorylating)	PATH: rn00010 Glycolysis / Gluconeogenesis PATH: rn00710 Carbon fixation
R01064		1	2-Dehydro-3-deoxy-D-galactonate 6-phosphate = Pyruvate + (2R)-2-Hydroxy-3-(phosphonooxy)-propanal	C01286 = C00022 + C00118	1286	118	1286	22						4.1.2.21																													2-Dehydro-3-deoxy-D-galactonate-6-phosphate D-glyceraldehyde-3-phosphate-lyase	KO: K01631 2-dehydro-3-deoxyphosphogalactonate aldolase	PATH: rn00052 Galactose metabolism
R01066		0	2-Deoxy-D-ribose 5-phosphate = (2R)-2-Hydroxy-3-(phosphonooxy)-propanal + Acetaldehyde	C00673 = C00118 + C00084	673	84	673	118						4.1.2.4																													2-Deoxy-D-ribose-5-phosphate acetaldehyde-lyase	KO: K01619 deoxyribose-phosphate aldolase	PATH: rn00030 Pentose phosphate pathway
R01067		1	D-Fructose 6-phosphate + (2R)-2-Hydroxy-3-(phosphonooxy)-propanal = D-Erythrose 4-phosphate + D-Xylulose 5-phosphate	C00085 + C00118 = C00279 + C00231	118	231	85	279						2.2.1.1																													D-Fructose 6-phosphate:D-glyceraldehyde-3-phosphate glycolaldehyde transferase	KO: K00615 transketolase	PATH: rn00710 Carbon fixation
R01068		0	D-Fructose 1,6-bisphosphate = Glycerone phosphate + (2R)-2-Hydroxy-3-(phosphonooxy)-propanal	C00354 = C00111 + C00118	118	354	111	354						4.1.2.13																													D-Fructose-1,6-bisphosphate D-glyceraldehyde-3-phosphate-lyase
R01069		0	D-Tagatose 1,6-bisphosphate = Glycerone phosphate + (2R)-2-Hydroxy-3-(phosphonooxy)-propanal	C03785 = C00111 + C00118	3785	111	3785	118						4.1.2.40																													D-Tagatose 1,6-bisphosphate triosephosphate lyase	KO: K01635 tagatose 1,6-diphosphate aldolase	PATH: rn00052 Galactose metabolism
R01070		0	beta-D-Fructose 1,6-bisphosphate = Glycerone phosphate + (2R)-2-Hydroxy-3-(phosphonooxy)-propanal	C00354 = C00111 + C00118	354	111	354	118						4.1.2.13																													beta-D-Fructose 1,6-bisphosphate D-glyceraldehyde-3-phosphate-lyase	KO: K01622 fructose-bisphosphate aldolase	PATH: rn00010 Glycolysis / Gluconeogenesis PATH: rn00030 Pentose phosphate pathway PATH: rn00051 Fructose and mannose metabolism PATH: rn00710 Carbon fixation
R01071		1	Phosphoribosyl-ATP + Pyrophosphate = ATP + 5-Phospho-alpha-D-ribose 1-diphosphate	C02739 + C00013 = C00002 + C00119	2739	119								2.4.2.17																													1-(5-Phospho-D-ribosyl)-ATP:pyrophosphate phosphoribosyl-transferase	KO: K00765 ATP phosphoribosyltransferase	PATH: rn00340 Histidine metabolism
R01072		1	L-Glutamine + 5-Phospho-alpha-D-ribose 1-diphosphate + H2O = 5-Phosphoribosylamine + Pyrophosphate + L-Glutamate	C00064 + C00119 + C00001 = C03090 + C00013 + C00025	119	3090								2.4.2.14																													5-Phosphoribosylamine:pyrophosphate phosphoribosyltransferase (glutamate-amidating)	KO: K00764 amidophosphoribosyltransferase	PATH: rn00230 Purine metabolism PATH: rn00251 Glutamate metabolism
R01073		1	N-(5-Phospho-D-ribosyl)anthranilate + Pyrophosphate = Anthranilate + 5-Phospho-alpha-D-ribose 1-diphosphate	C04302 + C00013 = C00108 + C00119	4302	108	4302	119						2.4.2.18																													N-(5-Phospho-D-ribosyl)anthranilate:pyrophosphate phosphoribosyl-transferase	KO: K00766 anthranilate phosphoribosyltransferase	PATH: rn00400 Phenylalanine, tyrosine and tryptophan biosynthesis
R01074		1	ATP + Biotin = Pyrophosphate + Biotinyl-5'-AMP	C00002 + C00120 = C00013 + C05921	120	5921								6.2.1.11	6.3.4.9	6.3.4.10	6.3.4.11	6.3.4.15																									Biotin:CoA ligase (AMP-forming); Biotin:apo-[carboxylase] ligase (AMP-forming)	KO: K01942 biotin-[methylmalonyl-CoA-carboxyltransferase] ligase KO: K01943 biotin--[propionyl-CoA-carboxylase (ATP-hydrolysing)] ligase KO: K01944 biotin-[methylcrotonoyl-CoA-carboxylase] ligase KO: K01947 biotin-[acetyl-CoA-carboxylase] ligase	PATH: rn00780 Biotin metabolism
R01075		1	ATP + Biotin + CoA = AMP + Pyrophosphate + Biotinyl-CoA	C00002 + C00120 + C00010 = C00020 + C00013 + C01894	120	1894								6.2.1.11																													Biotin:CoA ligase (AMP-forming)
R01076		1	Biotin amide + H2O = Biotin + NH3	C01893 + C00001 = C00120 + C00014	1893	120								3.5.1.12																													Biotin-amide amidohydrolase		PATH: rn00910 Nitrogen metabolism
R01077		1	N6-D-Biotinyl-L-lysine + H2O = Biotin + L-Lysine	C05552 + C00001 = C00120 + C00047	5552	47	5552	120						3.5.1.12																													N6-D-Biotinyl-L-lysine amidohydrolase	KO: K01435 biotinidase	PATH: rn00780 Biotin metabolism
R01078		1	Dethiobiotin + Sulfur = Biotin	C01909 + C00087 = C00120	87	120	1909	120						2.8.1.6																													Dethiobiotin:sulfur sulfurtransferase	KO: K01012 biotin synthetase	PATH: rn00780 Biotin metabolism
R01079		0	D-Ribose + NADP+ + H2O = D-Ribonate + NADPH	C00121 + C00006 + C00001 = C01685 + C00005	121	1685								1.1.1.115																													D-Ribose:NADP+ 1-oxidoreductase
R01080		1	Uridine + H2O = Uracil + D-Ribose	C00299 + C00001 = C00106 + C00121	299	121	299	106						3.2.2.3																													Uridine ribohydrolase	KO: K01240 uridine nucleosidase	PATH: rn00240 Pyrimidine metabolism
R01081		0	D-Ribose = D-Ribulose	C00121 = C00309	121	309								5.3.1.20																													D-Ribose ketol-isomerase
R01082		0	(S)-Malate = Fumarate + H2O	C00149 = C00122 + C00001	149	122								4.2.1.2																													(S)-Malate hydro-lyase	KO: K01675 fumarate hydratase	PATH: rn00020 Citrate cycle (TCA cycle) PATH: rn00720 Reductive carboxylate cycle (CO2 fixation)
R01083		1	N6-(1,2-Dicarboxyethyl)-AMP = Fumarate + AMP	C03794 = C00122 + C00020	3794	20								4.3.2.2																													N6-(1,2-Dicarboxyethyl)AMP AMP-lyase	KO: K01756 adenylosuccinate lyase	PATH: rn00230 Purine metabolism PATH: rn00252 Alanine and aspartate metabolism
R01085		1	3-Fumarylpyruvate + H2O = Fumarate + Pyruvate	C02514 + C00001 = C00122 + C00022	2514	122	2514	22						3.7.1.5																													3-Fumarylpyruvate acylhydrolase	KO: K01557 acylpyruvate hydrolase	PATH: rn00350 Tyrosine metabolism
R01086		1	N-(L-Arginino)succinate = Fumarate + L-Arginine	C03406 = C00122 + C00062	3406	62	3406	122						4.3.2.1																													N-(L-Argininosuccinate) arginie-lyase	KO: K01755 argininosuccinate lyase	PATH: rn00220 Urea cycle and metabolism of amino groups PATH: rn00252 Alanine and aspartate metabolism PATH: rn00330 Arginine and proline metabolism
R01087		0	Maleic acid = Fumarate	C01384 = C00122	1384	122								5.2.1.1																													Maleate cis-trans-isomerase	KO: K01799 maleate isomerase	PATH: rn00650 Butanoate metabolism PATH: rn00760 Nicotinate and nicotinamide metabolism
R01088		0	L-Leucine + H2O + NAD+ = 4-Methyl-2-oxopentanoate + NH3 + NADH	C00123 + C00001 + C00003 = C00233 + C00014 + C00004	123	233								1.4.1.9																													L-Leucine:NAD+ oxidoreductase(deaminating)	KO: K00263 leucine dehydrogenase	PATH: rn00280 Valine, leucine and isoleucine degradation PATH: rn00290 Valine, leucine and isoleucine biosynthesis PATH: rn00910 Nitrogen metabolism
R01089		1	Acetyl-CoA + L-Leucine = CoA + N-Acetyl-L-leucine	C00024 + C00123 = C00010 + C02710	24	2710	123	2710						2.3.1.66																													Acetyl-CoA:L-leucine N-acetyltransferase
R01090		0	L-Leucine + 2-Oxoglutarate = 4-Methyl-2-oxopentanoate + L-Glutamate	C00123 + C00026 = C00233 + C00025	26	25	123	233						2.6.1.6	2.6.1.42																												L-Leucine:2-oxoglutarate aminotransferase	KO: K00826 branched-chain amino acid aminotransferase	PATH: rn00280 Valine, leucine and isoleucine degradation PATH: rn00290 Valine, leucine and isoleucine biosynthesis
R01091		0	L-Leucine = (3R)-beta-Leucine	C00123 = C02486	123	2486								5.4.3.7																													(2S)-alpha-Leucine 2,3-aminomutase		PATH: rn00280 Valine, leucine and isoleucine degradation
R01092		1	ATP + D-Galactose = ADP + alpha-D-Galactose 1-phosphate	C00002 + C00124 = C00008 + C00446	124	446								2.7.1.6																													ATP:D-galactose 1-phosphotransferase	KO: K00849 galactokinase	PATH: rn00052 Galactose metabolism
R01093		0	D-Galactose + NAD+ = Galactitol + NADH	C00124 + C00003 = C01697 + C00004	124	1697								1.1.1.21																													D-Galactose:NAD+ 1-oxidoreductase	KO: K00011 aldehyde reductase	PATH: rn00052 Galactose metabolism
R01094		1	D-Galactose + NAD+ = D-Galactono-1,4-lactone + NADH	C00124 + C00003 = C03383 + C00004	124	3383								1.1.1.48																													D-Galactose:NAD+ 1-oxidoreductase	KO: K00035 D-galactose 1-dehydrogenase	PATH: rn00052 Galactose metabolism
R01095		0	D-Galactose + NADP+ = Galactitol + NADPH	C00124 + C00006 = C01697 + C00005	124	1697								1.1.1.21																													D-Galactose:NADP+ 1-oxidoreductase	KO: K00011 aldehyde reductase	PATH: rn00052 Galactose metabolism
R01096		0	D-Galactose + NADP+ = D-Galactonolactone + NADPH	C00124 + C00006 = C02669 + C00005	124	2669								1.1.1.120																													D-Galactose:NADP+ 1-oxidoreductase
R01097		1	D-Galactose + NADP+ = D-Galactono-1,4-lactone + NADPH	C00124 + C00006 = C03383 + C00005	124	3383								1.1.1.48	1.1.1.120																												D-Galactose:NADP+ 1-oxidoreductase	KO: K00035 D-galactose 1-dehydrogenase	PATH: rn00052 Galactose metabolism
R01098		1	D-Galactose + Oxygen + H2O = D-Galactonate + H2O2	C00124 + C00007 + C00001 = C00880 + C00027	124	880								1.1.3.9																													D-Galactose:oxygen 6-oxidoreductase		PATH: rn00052 Galactose metabolism
R01099		1	D-Galactose + Oxygen = D-galacto-Hexodialdose + H2O2	C00124 + C00007 = C03269 + C00027	124	3269								1.1.3.9																													D-Galactose:oxygen 6-oxidoreductase
R01100		1	Lactose + H2O = D-Glucose + D-Galactose	C00243 + C00001 = C00031 + C00124	243	124	243	31						3.2.1.108																													Lactose galactohydrolase
R01101		1	Melibiose + H2O = D-Galactose + D-Glucose	C05402 + C00001 = C00124 + C00031	5402	31	5402	124						3.2.1.20	3.2.1.22																												alpha-D-Glucoside glucohydrolase; alpha-D-galactoside galactohydrolase	KO: K01187 alpha-glucosidase KO: K01189 alpha-galactosidase	PATH: rn00052 Galactose metabolism
R01103		1	Raffinose + H2O = D-Galactose + Sucrose	C00492 + C00001 = C00124 + C00089	492	124	492	89						3.2.1.22																													Raffinose galactohydrolase	KO: K01189 alpha-galactosidase	PATH: rn00052 Galactose metabolism
R01104		1	3-beta-D-Galactosyl-sn-glycerol + H2O = D-Galactose + Glycerol	C05401 + C00001 = C00124 + C00116	5401	116	5401	124						3.2.1.22																													Galactosylglycerol galactohydrolase	KO: K01189 alpha-galactosidase	PATH: rn00052 Galactose metabolism
R01105		1	Galactan + H2O = D-Galactose + Galactan	C05796 + C00001 = C00124 + C05796	5796	124	5796	5796						3.2.1.23																													Galactan galactohydrolase	KO: K01190 beta-galactosidase	PATH: rn00052 Galactose metabolism
R01106		1	Nitrate + Ferrocytochrome c = Ferricytochrome c + Nitrite	C00244 + C00126 = C00125 + C00088	126	88	244	125						1.7.99.4																													Nitrite:(acceptor) oxidoreductase	KO: K00369 nitrate reductase KO: K02567 periplasmic nitrate reductase NapA	PATH: rn00910 Nitrogen metabolism
R01108		1	L-Dehydroascorbate + 2 Glutathione = Oxidized glutathione + Ascorbate	C05422 + 2 C00051 = C00127 + C00072	5422	72								1.8.5.1																													Glutathione:dehydroascorbate oxidoreductase		PATH: rn00053 Ascorbate and aldarate metabolism
R01109		0	Cystine + 2 Glutathione = Oxidized glutathione + 2 Cysteine	C01420 + 2 C00051 = C00127 + 2 C00736	1420	736								1.8.4.4																													Glutathione:cystine oxidoreductase		PATH: rn00480 Glutathione metabolism
R01110		0	Homocystine + 2 Glutathione = Oxidized glutathione + 2 Homocysteine	C01817 + 2 C00051 = C00127 + 2 C05330	1817	5330								1.8.4.1																													Glutathione:homocystine oxidoreductase
R01111		0	Oxidized glutathione + CoA = CoA-glutathione + Glutathione	C00127 + C00010 = C00920 + C00051	10	920	127	920						1.8.4.3																													Coenzyme A:oxidized-glutathione oxidoreductase		PATH: rn00480 Glutathione metabolism
R01112		0	Dehydroascorbate + 2 Glutathione = Oxidized glutathione + Ascorbate	C00425 + 2 C00051 = C00127 + C00072	425	72								1.8.5.1																													Glutathione:dehydroascorbate oxidoreductase		PATH: rn00251 Glutamate metabolism PATH: rn00480 Glutathione metabolism
R01113		1	L-Cystine + 2 Glutathione = Oxidized glutathione + 2 L-Cysteine	C00491 + 2 C00051 = C00127 + 2 C00097	491	97								1.8.4.4																													Glutathione:cystine oxidoreductase		PATH: rn00272 Cysteine metabolism
R01115		1	CMP-N-acetylneuraminate + 2 Ferrocytochrome b5 + Oxygen + 2 H+ = CMP-N-glycoloylneuraminate + 2 Ferricytochrome b5 + H2O	C00128 + 2 C00999 + C00007 + 2 C00080 = C03691 + 2 C00996 + C00001	128	3691	999	996						1.14.18.2																													CMP-N-acetylneuraminate,ferrocytochrome-b5:oxygen oxidoreductase (N-acetyl-hydroxylating)		PATH: rn00530 Aminosugars metabolism
R01117		1	CTP + N-Acetylneuraminate = Pyrophosphate + CMP-N-acetylneuraminate	C00063 + C00270 = C00013 + C00128	270	128								2.7.7.43																													CTP:N-acylneuraminate cytidylyltransferase	KO: K00983 N-acylneuraminate cytidylyltransferase	PATH: rn00530 Aminosugars metabolism
R01118		0	CMP-N-acetylneuraminate = Glycoprotein	C00128 = C00326	128	326																																							PATH: rn00530 Aminosugars metabolism
R01119		0	CMP-N-acetylneuraminate = Colominic acid(non-reducing N- or O-acylneuraminyl residue)	C00128 = C04799	128	4799																																							PATH: rn00530 Aminosugars metabolism
R01120		0	CMP-N-acetylneuraminate = Glycolipid	C00128 = C05005	128	5005																																							PATH: rn00530 Aminosugars metabolism
R01121		1	ATP + (R)-5-Diphosphomevalonate = ADP + Orthophosphate + Isopentenyl diphosphate + CO2	C00002 + C01143 = C00008 + C00009 + C00129 + C00011	1143	129								4.1.1.33																													ATP:(R)-5-diphosphomevalonate carboxy-lyase (dehydrating)	KO: K01597 diphosphomevalonate decarboxylase	PATH: rn00100 Biosynthesis of steroids
R01122		1	Isopentenyl diphosphate + tRNA = Pyrophosphate + tRNA containing 6-isopentenyladenosine	C00129 + C00066 = C00013 + C04432	66	4432	129	4432						2.5.1.8																													Isopentenyl-diphosphate:tRNA isopentenyltransferase
R01123		0	Isopentenyl diphosphate = Dimethylallyl diphosphate	C00129 = C00235	129	235								5.3.3.2																													Isopentenyl-diphosphate delta3-delta2-isomerase	KO: K01823 isopentenyl-diphosphate delta-isomerase	PATH: rn00100 Biosynthesis of steroids PATH: rn00900 Terpenoid biosynthesis
R01126		1	IMP + H2O = Inosine + Orthophosphate	C00130 + C00001 = C00294 + C00009	130	294								3.1.3.5																													Inosine 5'-monophosphate phosphohydrolase	KO: K01081 5'-nucleotidase	PATH: rn00230 Purine metabolism
R01127		0	IMP + H2O = 1-(5'-Phosphoribosyl)-5-formamido-4-imidazolecarboxamide	C00130 + C00001 = C04734	130	4734								3.5.4.10																													IMP 1,2-hydrolase (decyclizing)	KO: K01492 IMP cyclohydrolase	PATH: rn00230 Purine metabolism
R01128		0	IMP + H2O = Hypoxanthine + D-Ribose 5-phosphate	C00130 + C00001 = C00262 + C00117	130	117	130	262						3.2.2.12																													5'-Inosinate phosphoribohydrolase		PATH: rn00230 Purine metabolism
R01130		0	IMP + NAD+ + H2O = Xanthosine 5'-phosphate + NADH + H+	C00130 + C00003 + C00001 = C00655 + C00004 + C00080	130	655								1.1.1.205																													IMP:NAD+ oxidoreductase	KO: K00088 IMP dehydrogenase	PATH: rn00230 Purine metabolism
R01131		1	ATP + Inosine = ADP + IMP	C00002 + C00294 = C00008 + C00130	294	130								2.7.1.73																													ATP:inosine 5'-phosphotransferase	KO: K00892 inosine kinase	PATH: rn00230 Purine metabolism
R01132		1	IMP + Pyrophosphate = Hypoxanthine + 5-Phospho-alpha-D-ribose 1-diphosphate	C00130 + C00013 = C00262 + C00119	130	119	130	262						2.4.2.8																													IMP:pyrophosphate phosphoribosyltransferase	KO: K00760 hypoxanthine phosphoribosyltransferase	PATH: rn00230 Purine metabolism
R01134		1	GMP + NADPH + H+ = IMP + NH3 + NADP+	C00144 + C00005 + C00080 = C00130 + C00014 + C00006	144	130								1.7.1.7																													NADH:guanosine-5'-phosphate oxidoreductase(deaminating)	KO: K00364 GMP reductase	PATH: rn00230 Purine metabolism
R01135		1	GTP + IMP + L-Aspartate = GDP + Orthophosphate + N6-(1,2-Dicarboxyethyl)-AMP	C00044 + C00130 + C00049 = C00035 + C00009 + C03794	49	3794	130	3794						6.3.4.4																													IMP:L-aspartate ligase (GDP-forming)	KO: K01939 adenylosuccinate synthase	PATH: rn00230 Purine metabolism PATH: rn00252 Alanine and aspartate metabolism
R01137		0	ATP + dADP = ADP + dATP	C00002 + C00206 = C00008 + C00131	206	131								2.7.4.6																													ATP:nucleoside-diphosphate phosphatransferase	KO: K00940 nucleoside-diphosphate kinase	PATH: rn00230 Purine metabolism
R01138		1	dATP + Pyruvate = dADP + Phosphoenolpyruvate	C00131 + C00022 = C00206 + C00074	22	74	131	206						2.7.1.40																													dATP:pyruvate O2-phosphotransferase	KO: K00873 pyruvate kinase	PATH: rn00230 Purine metabolism
R01139		1	dATP + D-Glucose = dADP + D-Glucose 6-phosphate	C00131 + C00031 = C00206 + C00092	31	92	131	206						2.7.1.1																													dATP:D-hexose 6-phosphotransferase
R01140		1	dATP + D-Fructose = dADP + D-Fructose 6-phosphate	C00131 + C00095 = C00206 + C00085	95	85	131	206						2.7.1.1																													dATP:D-hexose 6-phosphotransferase
R01142		1	Methane + Oxygen + NADH + H+ = Methanol + NAD+ + H2O	C01438 + C00007 + C00004 + C00080 = C00132 + C00003 + C00001	1438	132								1.14.13.25																													Methane,NADH:oxygen oxidoreductase (hydroxylating)		PATH: rn00680 Methane metabolism
R01143		1	Methane + Oxygen + NADPH = Methanol + NADP+ + H2O	C01438 + C00007 + C00005 = C00132 + C00006 + C00001	1438	132								1.14.13.25																													Methane,NADPH:oxygen oxidoreductase (hydroxylating)
R01144		1	Oxaloacetate 4-methyl ester + H2O = Oxaloacetate + Methanol	C03716 + C00001 = C00036 + C00132	3716	36	3716	132						3.1.1.44																													Oxaloacetate-4-methyl-ester oxaloacetohydrolase
R01145		1	Monomethyl sulfate + H2O = Methanol + Sulfate	C02704 + C00001 = C00132 + C00059	2704	59	2704	132						3.1.6.16																													Monomethyl-sulfate sulfohydrolase
R01146		1	Methanol + PQQ = PQQH2 + Formaldehyde	C00132 + C00113 = C01359 + C00067	132	67	113	1359						1.1.99.8																														KO: K00114 alcohol dehydrogenase (acceptor)	PATH: rn00680 Methane metabolism
R01147		0	Pyridoxamine phosphate + Pyruvate = Pyridoxal phosphate + D-Alanine	C00647 + C00022 = C00018 + C00133	22	133	647	133						2.6.1.54																													Pyridoxamine-5'-phosphate:2-oxoglutarate aminotransferase		PATH: rn00750 Vitamin B6 metabolism
R01148		0	D-Alanine + 2-Oxoglutarate = Pyruvate + D-Glutamate	C00133 + C00026 = C00022 + C00217	26	217	133	22						2.6.1.21																													D-Alanine:2-oxoglutarate aminotransferase	KO: K00824 D-alanine transaminase	PATH: rn00473 D-Alanine metabolism
R01149		1	D-Alanine + L-Glutamine = NH3 + gamma-L-Glutamyl-D-alanine	C00133 + C00064 = C00014 + C03738	133	3738	64	3738						2.3.2.14																													L-Glutamine:D-alanine gamma-glutamyltransferase
R01150		1	ATP + 2 D-Alanine = ADP + Orthophosphate + D-Alanyl-D-alanine	C00002 + 2 C00133 = C00008 + C00009 + C00993	133	993								6.3.2.4																													D-AlanineD-Alanine ligase (ADP-forming)	KO: K01921 D-alanine-D-alanine ligase	PATH: rn00473 D-Alanine metabolism PATH: rn00550 Peptidoglycan biosynthesis
R01151		1	Putrescine + Oxygen + H2O = 4-Aminobutanal + NH3 + H2O2	C00134 + C00007 + C00001 = C00555 + C00014 + C00027	134	555								1.4.3.6	1.4.3.10																												Putrescine:oxygen oxidoreductase (deaminating)	KO: K00276 copper amine oxidase KO: K03343 putrescine oxidase	PATH: rn00330 Arginine and proline metabolism PATH: rn00910 Nitrogen metabolism
R01152		1	N-Carbamoylputrescine + H2O = Putrescine + CO2 + NH3	C00436 + C00001 = C00134 + C00011 + C00014	436	134								3.5.1.53																													N-Carbamoylputrescine amidohydrolase		PATH: rn00330 Arginine and proline metabolism
R01153		1	S-Adenosyl-L-methionine + Putrescine = S-Adenosyl-L-homocysteine + N-Methylputrescine	C00019 + C00134 = C00021 + C02723	134	2723								2.1.1.53																													S-Adenosyl-L-methionine:putrescine N-methyltransferase	KO: K05353 putrescine N-methyltransferase	PATH: rn00960 Alkaloid biosynthesis II
R01154		1	Acetyl-CoA + Putrescine = CoA + N-Acetylputrescine	C00024 + C00134 = C00010 + C02714	134	2714	24	2714						2.3.1.57																													Acetyl-CoA:alkane-alpha,omega-diamine N-acetyltransferase	KO: K00657 diamine N-acetyltransferase	PATH: rn00330 Arginine and proline metabolism
R01155		0	Putrescine + 2-Oxoglutarate = 4-Aminobutanal + L-Glutamate	C00134 + C00026 = C00555 + C00025	26	25	134	555						2.6.1.29																													Putrescine:2-oxoglutarate aminotransferase		PATH: rn00330 Arginine and proline metabolism
R01156		1	N-Acetylputrescine + H2O = Acetate + Putrescine	C02714 + C00001 = C00033 + C00134	2714	134	2714	33						3.5.1.62																													N-Acetylputrescine acetylhydrolase		PATH: rn00330 Arginine and proline metabolism
R01157		1	Agmatine + H2O = Putrescine + Urea	C00179 + C00001 = C00134 + C00086	179	86	179	134						3.5.3.11																													Agmatine amidinohydrolase	KO: K01480 agmatinase	PATH: rn00330 Arginine and proline metabolism
R01158		0	L-Histidinol + 2 NAD+ + H2O = L-Histidine + 2 NADH + 2 H+	C00860 + 2 C00003 + C00001 = C00135 + 2 C00004 + 2 C00080	860	135								1.1.1.23																													L-Histidinol:NAD+ oxidoreductase
R01159		1	L-Histidine + S-Adenosyl-L-methionine = N(pai)-Methyl-L-histidine + S-Adenosyl-L-homocysteine	C00135 + C00019 = C01152 + C00021	135	1152								2.1.1.-																														KO: K00599	PATH: rn00340 Histidine metabolism
R01160		1	Acetyl-CoA + L-Histidine = CoA + N-Acetyl-L-histidine	C00024 + C00135 = C00010 + C02997	135	2997	24	2997						2.3.1.33																													Acetyl-CoA:L-histidine N-acetyltransferase
R01161		0	L-Histidine + 2-Oxoglutarate = Imidazol-5-yl-pyruvate + L-Glutamate	C00135 + C00026 = C03277 + C00025	26	25	135	3277						2.6.1.38																															PATH: rn00340 Histidine metabolism
R01163		1	L-Histidinal + H2O + 2 NAD+ = L-Histidine + 2 NADH + H+	C01929 + C00001 + 2 C00003 = C00135 + 2 C00004 + C00080	1929	135								1.1.1.23																													L-Histidinal:NAD+ oxidoreductase	KO: K00013 histidinol dehydrogenase	PATH: rn00340 Histidine metabolism
R01164		1	ATP + L-Histidine + beta-Alanine = AMP + Pyrophosphate + Carnosine	C00002 + C00135 + C00099 = C00020 + C00013 + C00386	99	386	135	386						6.3.2.11																													L-Histidine:beta-alanine ligase (AMP-forming)		PATH: rn00252 Alanine and aspartate metabolism PATH: rn00340 Histidine metabolism PATH: rn00410 beta-Alanine metabolism
R01166		1	Carnosine + H2O = beta-Alanine + L-Histidine	C00386 + C00001 = C00099 + C00135	386	99	386	135						3.4.13.3	3.4.13.20																												Nalpha-(beta-alanyl)-L-histidine hydrolase	KO: K01270 aminoacylhistidine dipeptidase KO: K05604 beta-Ala-His dipeptidase	PATH: rn00252 Alanine and aspartate metabolism PATH: rn00340 Histidine metabolism PATH: rn00410 beta-Alanine metabolism
R01167		1	L-Histidine = 1H-Imidazole-4-ethanamine + CO2	C00135 = C00388 + C00011	135	388								4.1.1.22	4.1.1.28																												L-Histidine carboxy-lyase	KO: K01590 histidine decarboxylase KO: K01593 aromatic-L-amino-acid decarboxylase	PATH: rn00340 Histidine metabolism
R01168		1	L-Histidine = Urocanate + NH3	C00135 = C00785 + C00014	135	785								4.3.1.3																													L-Histidine ammonia-lyase	KO: K01745 histidine ammonia-lyase	PATH: rn00340 Histidine metabolism PATH: rn00910 Nitrogen metabolism
R01169		0	L-Histidine + Activated methyl group = Hercynine	C00135 + C10905 = C05575	135	5575	10905	5575																																					PATH: rn00340 Histidine metabolism
R01171		0	Butanoyl-CoA + NAD+ = Crotonoyl-CoA + NADH + H+	C00136 + C00003 = C00877 + C00004 + C00080	136	877								1.3.1.44	1.3.99.2																												Butanoyl-CoA:(acceptor) 2,3-oxidoreductase; Butanoyl-CoA:NAD+ trans-2-oxidoreductase	KO: K00248 butyryl-CoA dehydrogenase	PATH: rn00650 Butanoate metabolism
R01172		1	Butanal + CoA + NAD+ = Butanoyl-CoA + NADH	C01412 + C00010 + C00003 = C00136 + C00004	136	1412								1.2.1.10	1.2.1.57																												Butyraldehyde:NAD+ oxidoreductase (CoA-acetylating)	KO: K00132 acetaldehyde dehydrogenase	PATH: rn00650 Butanoate metabolism
R01173		1	Butanal + CoA + NADP+ = Butanoyl-CoA + NADPH	C01412 + C00010 + C00006 = C00136 + C00005	136	1412								1.2.1.57																													Butanal:NADP+ oxidoreductase (CoA-acylating)		PATH: rn00650 Butanoate metabolism
R01174		1	Butanoyl-CoA + Orthophosphate = CoA + Butanoylphosphate	C00136 + C00009 = C00010 + C02527	136	2527								2.3.1.19																													Butanoyl-CoA:orthophosphate butanoyltransferase	KO: K00634 phosphate butyryltransferase	PATH: rn00650 Butanoate metabolism
R01175		1	Butanoyl-CoA + FAD = FADH2 + Crotonoyl-CoA	C00136 + C00016 = C01352 + C00877	136	877								1.3.3.6	1.3.99.2	1.3.99.3																											Butanoyl-CoA:oxygen 2-oxidoreductase	KO: K00232 acyl-CoA oxidase KO: K00248 butyryl-CoA dehydrogenase KO: K00249 acyl-CoA dehydrogenase	PATH: rn00071 Fatty acid metabolism
R01176		1	ATP + Butanoic acid + CoA = AMP + Pyrophosphate + Butanoyl-CoA	C00002 + C00246 + C00010 = C00020 + C00013 + C00136	246	136								6.2.1.2																													Butanoate:CoA ligase (AMP-forming)	KO: K01896 butyryl-CoA synthetase	PATH: rn00650 Butanoate metabolism
R01177		0	Acetyl-CoA + Butanoyl-CoA = CoA + 3-Oxohexanoyl-CoA	C00024 + C00136 = C00010 + C05269	136	5269	24	5269						2.3.1.9	2.3.1.16																												Acetyl-CoA:acetyl-CoA C-acetyltransferase	KO: K00626 acetyl-CoA C-acetyltransferase KO: K00632 acetyl-CoA acyltransferase KO: K07508 acetyl-CoA acyltransferase 2 KO: K07508 acetyl-CoA acyltransferase 2 KO: K07509 acetyl-CoA acyltransferase KO: K07509 acetyl-CoA acyltransferase KO: K07513 acetyl-CoA acyltransferase 1	PATH: rn00062 Fatty acid elongation in mitochondria PATH: rn00071 Fatty acid metabolism
R01178		0	Butanoyl-CoA + Acceptor = Crotonoyl-CoA + Reduced acceptor	C00136 + C00028 = C00877 + C00030	136	877								1.3.99.2																													Butanoyl-CoA:(acceptor) 2,3-oxidoreductase
R01179		0	Butanoyl-CoA + Acetate = Butanoic acid + Acetyl-CoA	C00136 + C00033 = C00246 + C00024	33	24	136	246						2.8.3.8																													Butanoyl-CoA:acetate CoA-transferase	KO: K01033 acetate CoA-transferase	PATH: rn00650 Butanoate metabolism
R01180		1	Butanoyl-CoA + H2O + Glyoxylate = 3-Ethylmalate + CoA	C00136 + C00001 + C00048 = C01989 + C00010	48	1989	136	1989						2.3.3.7																													3-Ethylmalate glyoxylate-lyase (CoA-butanoylating)		PATH: rn00630 Glyoxylate and dicarboxylate metabolism
R01181		0	2-Methylpropanoyl-CoA = Butanoyl-CoA	C00630 = C00136	630	136								5.4.99.13																													2-Methylpropanoyl-CoA CoA-carbonylmutase
R01182		1	ATP + myo-Inositol = ADP + 1L-myo-Inositol 1-phosphate	C00002 + C00137 = C00008 + C01177	137	1177								2.7.1.64																													ATP:myo-inositol 1-phosphotransferase		PATH: rn00562 Inositol phosphate metabolism
R01183		0	myo-Inositol + NAD+ = 2,4,6/3,5-Pentahydroxycyclohexanone + NADH	C00137 + C00003 = C00691 + C00004	137	691								1.1.1.18																													myo-Inositol:NAD+ 2-oxidoreductase	KO: K00010 myo-inositol 2-dehydrogenase	PATH: rn00031 Inositol metabolism PATH: rn00562 Inositol phosphate metabolism
R01184		1	myo-Inositol + Oxygen = D-Glucuronate + H2O	C00137 + C00007 = C00191 + C00001	137	191								1.13.99.1																													myo-Inositol:oxygen oxidoreductase	KO: K00469 inositol oxygenase	PATH: rn00562 Inositol phosphate metabolism
R01185		1	1L-myo-Inositol 1-phosphate + H2O = myo-Inositol + Orthophosphate	C01177 + C00001 = C00137 + C00009	1177	137								3.1.3.25																													myo-Inositol 1-phosphate phosphahydrolase	KO: K01092 myo-inositol-1(or 4)-monophosphatase	PATH: rn00521 Streptomycin biosynthesis PATH: rn00562 Inositol phosphate metabolism PATH: rn04070 Phosphatidylinositol signaling system
R01186		1	myo-Inositol 4-phosphate + H2O = myo-Inositol + Orthophosphate	C03546 + C00001 = C00137 + C00009	3546	137								3.1.3.25																													myo-Inositol 4-phosphate phosphahydrolase	KO: K01092 myo-inositol-1(or 4)-monophosphatase	PATH: rn00562 Inositol phosphate metabolism PATH: rn04070 Phosphatidylinositol signaling system
R01187		1	1D-myo-Inositol 3-phosphate + H2O = myo-Inositol + Orthophosphate	C04006 + C00001 = C00137 + C00009	4006	137								3.1.3.25																													1D-myo-Inositol 3-phosphate phosphahydrolase	KO: K01092 myo-inositol-1(or 4)-monophosphatase	PATH: rn00562 Inositol phosphate metabolism PATH: rn04070 Phosphatidylinositol signaling system
R01188		1	S-Adenosyl-L-methionine + myo-Inositol = S-Adenosyl-L-homocysteine + 1-O-Methyl-myo-inositol	C00019 + C00137 = C00021 + C03659	137	3659								2.1.1.39																													S-Adenosyl-L-methionine:myo-inositol 1-O-methyltransferase		PATH: rn00562 Inositol phosphate metabolism
R01189		1	S-Adenosyl-L-methionine + myo-Inositol = S-Adenosyl-L-homocysteine + 3-O-Methyl-myo-inositol	C00019 + C00137 = C00021 + C03660	137	3660								2.1.1.40																													S-Adenosyl-L-methionine:myo-inositol 3-O-methyltransferase		PATH: rn00562 Inositol phosphate metabolism
R01190		1	S-Adenosyl-L-methionine + myo-Inositol = S-Adenosyl-L-homocysteine + 4-O-Methyl-myo-inositol	C00019 + C00137 = C00021 + C06352	137	6352								2.1.1.129																													S-Adenosyl-L-methionine:myo-inositol 4-O-methyltransferase
R01191		1	S-Adenosyl-L-methionine + myo-Inositol = S-Adenosyl-L-homocysteine + 6-O-Methyl-myo-inositol	C00019 + C00137 = C00021 + C06353	137	6353								2.1.1.129																													myo-Inositol 6-O-methyltransferase
R01192		1	UDP-D-galactose + myo-Inositol = UDP + 1-alpha-D-Galactosyl-myo-inositol	C00052 + C00137 = C00015 + C01235	137	1235	52	1235						2.4.1.123																													UDPgalactose:myo-inositol 1-alpha-D-galactosyltransferase		PATH: rn00052 Galactose metabolism
R01193		1	sn-glycero-3-Phospho-1-inositol + H2O = myo-Inositol + sn-Glycerol 3-phosphate	C01225 + C00001 = C00137 + C00093	1225	93	1225	137						3.1.4.44																													sn-Glycero-3-phospho-1-inositol glycerophosphohydrolase
R01194		1	1-alpha-D-Galactosyl-myo-inositol + H2O = myo-Inositol + D-Galactose	C01235 + C00001 = C00137 + C00124	1235	137	1235	124						3.2.1.22																													1-alpha-D-Galactosyl-myo-inositol galactohydrolase	KO: K01189 alpha-galactosidase	PATH: rn00052 Galactose metabolism
R01195		0	Reduced ferredoxin + NADP+ = Oxidized ferredoxin + NADPH + H+	C00138 + C00006 = C00139 + C00005 + C00080	138	139								1.18.1.2																													Ferredoxin:NADP+ oxidoreductase
R01196		1	Oxidized ferredoxin + Pyruvate + CoA = Reduced ferredoxin + Acetyl-CoA + CO2	C00139 + C00022 + C00010 = C00138 + C00024 + C00011	22	24	139	138						1.2.7.1																														KO: K00168 pyruvate ferredoxin oxidoreductase	PATH: rn00620 Pyruvate metabolism PATH: rn00650 Butanoate metabolism PATH: rn00720 Reductive carboxylate cycle (CO2 fixation)
R01197		0	Oxidized ferredoxin + 2-Oxoglutarate + CoA = Reduced ferredoxin + Succinyl-CoA + CO2	C00139 + C00026 + C00010 = C00138 + C00091 + C00011	26	91	139	138						1.2.7.3																														KO: K00173 2-oxoglutarate ferredoxin oxidoreductase	PATH: rn00020 Citrate cycle (TCA cycle) PATH: rn00720 Reductive carboxylate cycle (CO2 fixation)
R01199		1	Oxidized ferredoxin + 2-Oxobutanoate + CoA = Reduced ferredoxin + Propanoyl-CoA + CO2	C00139 + C00109 + C00010 = C00138 + C00100 + C00011	109	100	139	138						1.2.7.1	1.2.7.2																												2-oxobutanoate:ferredoxin 2-oxidoreductase (CoA-propionylating)	KO: K00168 pyruvate ferredoxin oxidoreductase	PATH: rn00640 Propanoate metabolism
R01200		1	N-Acetyl-D-glucosamine + H2O = D-Glucosamine + Acetate	C00140 + C00001 = C00329 + C00033	140	33	140	329						3.5.1.33																													N-Acetyl-D-glucosamine amidohydrolase		PATH: rn00530 Aminosugars metabolism
R01201		1	ATP + N-Acetyl-D-glucosamine = ADP + N-Acetyl-D-glucosamine 6-phosphate	C00002 + C00140 = C00008 + C00357	140	357								2.7.1.59																													ATP:N-acetyl-D-glucosamine 6-phosphotransferase	KO: K00884 N-acetylglucosamine kinase	PATH: rn00251 Glutamate metabolism PATH: rn00530 Aminosugars metabolism
R01202		0	N-Acetyl-D-glucosamine + NAD+ + H2O = N-Acetyl-D-glucosaminate + NADH + H+	C00140 + C00003 + C00001 = C01133 + C00004 + C00080	140	1133								1.1.1.240																													N-Acetyl-D-glucosamine:NAD+ 1-oxidoreductase
R01203		1	N-Acetyl-D-glucosamine + Oxygen + H2O = N-Acetyl-D-glucosaminate + H2O2	C00140 + C00007 + C00001 = C01133 + C00027	140	1133								1.1.3.29																													N-Acyl-D-hexosamine:oxygen 1-oxidoreductase
R01204		1	Acetyl-CoA + D-Glucosamine = CoA + N-Acetyl-D-glucosamine	C00024 + C00329 = C00010 + C00140	329	140	24	140						2.3.1.3																													Acetyl-CoA:D-glucosamine N-acetyltransferase		PATH: rn00530 Aminosugars metabolism
R01205		1	UDP-D-galactose + N-Acetyl-D-glucosamine = UDP + N-Acetyllactosamine	C00052 + C00140 = C00015 + C00611	140	611	52	611						2.4.1.90																													UDPgalactose:N-acetyl-D-glucosamine 4-beta-D-galactosyltransferase
R01206		1	Chitin + H2O = N-Acetyl-D-glucosamine + Chitin	C00461 + C00001 = C00140 + C00461	461	140	461	461						3.2.1.14																													[1,4-(N-Acetyl-beta-D-glucosaminyl)]n glycanohydrolase	KO: K01183 chitinase	PATH: rn00530 Aminosugars metabolism
R01207		0	N-Acetyl-D-glucosamine = N-Acetyl-D-mannosamine	C00140 = C00645	140	645								5.1.3.8																													N-Acyl-D-glucosamine 2-epimerase	KO: K01787 N-acylglucosamine 2-epimerase	PATH: rn00530 Aminosugars metabolism
R01209		1	2,3-Dihydroxy-3-methylbutanoate = 3-Methyl-2-oxobutanoic acid + H2O	C04039 = C00141 + C00001	4039	141								4.2.1.9																													2,3-Dihydroxy-3-methylbutanoate hydro-lyase	KO: K01687 dihydroxy-acid dehydratase	PATH: rn00770 Pantothenate and CoA biosynthesis
R01210		1	3-Methyl-2-oxobutanoic acid + CoA + NAD+ = 2-Methylpropanoyl-CoA + CO2 + NADH	C00141 + C00010 + C00003 = C00630 + C00011 + C00004	141	630								1.2.1.25																													3-Methyl-2-oxobutanoate:NAD+ oxidoreductase (CoA-mehtylpropanoylating)		PATH: rn00280 Valine, leucine and isoleucine degradation
R01211		1	NADH + (R)-3,3-Dimethylmalate + NAD+ = 3-Methyl-2-oxobutanoic acid + CO2 + NADH	C00004 + C01088 + C00003 = C00141 + C00011 + C00004	1088	141								1.1.1.84																													(R)-3,3-Dimethylmalate:NAD+ oxidoreductase (decarboxylating)		PATH: rn00770 Pantothenate and CoA biosynthesis
R01212		0	L-Valine + NADP+ + H2O = 3-Methyl-2-oxobutanoic acid + NH3 + NADPH	C00183 + C00006 + C00001 = C00141 + C00014 + C00005	183	141								1.4.1.8																													L-Valine:NADP+ oxidoreductase (deaminating)		PATH: rn00910 Nitrogen metabolism
R01213		1	Acetyl-CoA + 3-Methyl-2-oxobutanoic acid + H2O = (2S)-2-Isopropylmalate + CoA	C00024 + C00141 + C00001 = C02504 + C00010	141	2504	24	2504						2.3.3.13																													3-Carboxy-3-hydroxy-4-methylpentanoate 3-methyl-2-oxobutanoate-lyase (CoA-acetylating)	KO: K01649 2-isopropylmalate synthase	PATH: rn00290 Valine, leucine and isoleucine biosynthesis PATH: rn00620 Pyruvate metabolism
R01214		0	L-Valine + 2-Oxoglutarate = 3-Methyl-2-oxobutanoic acid + L-Glutamate	C00183 + C00026 = C00141 + C00025	26	25	183	141						2.6.1.6	2.6.1.42																												L-Valine:2-oxoglutarate aminotransferase	KO: K00826 branched-chain amino acid aminotransferase	PATH: rn00280 Valine, leucine and isoleucine degradation PATH: rn00290 Valine, leucine and isoleucine biosynthesis PATH: rn00770 Pantothenate and CoA biosynthesis
R01215		1	3-Methyl-2-oxobutanoic acid + L-Alanine = L-Valine + Pyruvate	C00141 + C00041 = C00183 + C00022	41	22	141	183						2.6.1.66																													L-Valine:pyruvate aminotransferase	KO: K00835 valine--pyruvate aminotransferase	PATH: rn00290 Valine, leucine and isoleucine biosynthesis
R01216		0	2-Dehydropantoate = 3-Methyl-2-oxobutanoic acid + Formaldehyde	C00966 = C00141 + C00067	966	67	966	141						4.1.2.12																													2-Hydroxy-2-isopropylbutanedioate formaldehyde-lyase
R01217		1	5,10-Methylenetetrahydrofolate + 2 Reduced ferredoxin = 5-Methyltetrahydrofolate + 2 Oxidized ferredoxin	C00143 + 2 C00138 = C00440 + 2 C00139	138	139	143	440						1.7.7.-																															PATH: rn00670 One carbon pool by folate
R01218		0	5,10-Methylenetetrahydrofolate + NAD+ = 5,10-Methenyltetrahydrofolate + NADH	C00143 + C00003 = C00445 + C00004	143	445								1.5.1.15																													5,10-Methylenetetrahydrofolate:NAD+ oxidoreductase	KO: K00295 methylenetetrahydrofolate dehydrogenase (NAD+)	PATH: rn00670 One carbon pool by folate
R01220		0	5,10-Methylenetetrahydrofolate + NADP+ = 5,10-Methenyltetrahydrofolate + NADPH	C00143 + C00006 = C00445 + C00005	143	445								1.5.1.5																													5,10-Methylenetetrahydrofolate:NADP+ oxidoreductase	KO: K00288 methylenetetrahydrofolate dehydrogenase (NADP+)	PATH: rn00630 Glyoxylate and dicarboxylate metabolism PATH: rn00670 One carbon pool by folate
R01221		1	Glycine + Tetrahydrofolate + NAD+ = 5,10-Methylenetetrahydrofolate + NH3 + CO2 + NADH + H+	C00037 + C00101 + C00003 = C00143 + C00014 + C00011 + C00004 + C00080	37	143	101	143						2.1.2.10																													glycine synthase	KO: K00605 aminomethyltransferase	PATH: rn00910 Nitrogen metabolism
R01222		0	5,10-Methylenetetrahydrofolate + FADH2 = 5-Methyltetrahydrofolate + FAD	C00143 + C01352 = C00440 + C00016	143	440	1352	440						1.5.1.20																													5-Methyltetrahyfrofolate:(acceptor) oxidoreductase	KO: K00297 methylenetetrahydrofolate reductase (NADPH)	PATH: rn00670 One carbon pool by folate PATH: rn00680 Methane metabolism
R01224		1	5,10-Methylenetetrahydrofolate + NADPH + H+ = 5-Methyltetrahydrofolate + NADP+	C00143 + C00005 + C00080 = C00440 + C00006	143	440								1.5.1.20																													5-Methyltetrahyfrofolate:(acceptor) oxidoreductase; 5-Methyltetrahydrofolate:NADP+ oxidoreductase	KO: K00297 methylenetetrahydrofolate reductase (NADPH)	PATH: rn00670 One carbon pool by folate PATH: rn00680 Methane metabolism
R01225		1	5,10-Methylenetetrahydrofolate + D-Alanine + H2O = Tetrahydrofolate + 2-Methylserine	C00143 + C00133 + C00001 = C00101 + C02115	143	101	133	2115						2.1.2.7																													5,10-Methylenetetrahydrofolate:D-alanine 2-hydroxymethyltransferase		PATH: rn00670 One carbon pool by folate
R01226		1	5,10-Methylenetetrahydrofolate + 3-Methyl-2-oxobutanoic acid + H2O = Tetrahydrofolate + 2-Dehydropantoate	C00143 + C00141 + C00001 = C00101 + C00966	141	966	143	101						2.1.2.11																													5,10-Methylenetetrahydrofolate:3-methyl-2-oxobutanoate hydroxymethyltransferase	KO: K00606 3-methyl-2-oxobutanoate hydroxymethyltransferase	PATH: rn00770 Pantothenate and CoA biosynthesis
R01227		1	GMP + H2O = Guanosine + Orthophosphate	C00144 + C00001 = C00387 + C00009	144	387								3.1.3.5																													Guanosine 5'-monophosphate phosphohydrolase	KO: K01081 5'-nucleotidase	PATH: rn00230 Purine metabolism
R01228		1	ATP + Guanosine = ADP + GMP	C00002 + C00387 = C00008 + C00144	387	144								2.7.1.73																													ATP:inosine 5'-phosphotransferase	KO: K00892 inosine kinase	PATH: rn00230 Purine metabolism
R01229		1	GMP + Pyrophosphate = Guanine + 5-Phospho-alpha-D-ribose 1-diphosphate	C00144 + C00013 = C00242 + C00119	144	119	144	242						2.4.2.7	2.4.2.8	2.4.2.22																											GMP:pyrophosphate phosphoribosyltransferase	KO: K00759 adenine phosphoribosyltransferase KO: K00760 hypoxanthine phosphoribosyltransferase KO: K00769 xanthine phosphoribosyltransferase	PATH: rn00230 Purine metabolism
R01230		1	ATP + Xanthosine 5'-phosphate + NH3 = AMP + Pyrophosphate + GMP	C00002 + C00655 + C00014 = C00020 + C00013 + C00144	655	144								6.3.4.1																													Xanthosine-5'-phosphate:ammonia ligase (AMP-forming)	KO: K01936 GMP synthase KO: K01951 GMP synthase (glutamine-hydrolysing)	PATH: rn00230 Purine metabolism
R01231		1	ATP + Xanthosine 5'-phosphate + L-Glutamine + H2O = AMP + Pyrophosphate + GMP + L-Glutamate	C00002 + C00655 + C00064 + C00001 = C00020 + C00013 + C00144 + C00025	655	144								6.3.5.2																													Xanthosine-5'-phosphate:L-glutamine amido-ligase (AMP-forming)	KO: K01951 GMP synthase (glutamine-hydrolysing)	PATH: rn00230 Purine metabolism PATH: rn00251 Glutamate metabolism
R01232		1	P1,P4-Bis(5'-guanosyl) tetraphosphate + H2O = GTP + GMP	C01261 + C00001 = C00044 + C00144	1261	44								3.6.1.17																													P1,P4-Bis(5'-nucleosyl)-tetraphosphate nucleotidohydrolase	KO: K01518 bis(5'-nucleosidyl)-tetraphosphatase	PATH: rn00230 Purine metabolism
R01233		1	GDPglucose + H2O = GMP + D-Glucose 1-phosphate	C00394 + C00001 = C00144 + C00103	394	103	394	144						3.6.1.21																													GDPglucose sugarphosphohydrolase		PATH: rn00500 Starch and sucrose metabolism
R01234		1	3',5'-Cyclic GMP + H2O = GMP	C00942 + C00001 = C00144	942	144								3.1.4.17	3.1.4.35																												Guanosine 3',5'-cyclic phosphate 5'-nucleotidohydrolase	KO: K01120 3',5'-cyclic-nucleotide phosphodiesterase	PATH: rn00230 Purine metabolism
R01235		1	Thiol + S-Adenosyl-L-methionine = Sulfide + S-Adenosyl-L-homocysteine	C00145 + C00019 = C00297 + C00021	145	297								2.1.1.9
R01236		1	3'-Phosphoadenylyl sulfate + Thiol = Adenosine 3',5'-bisphosphate + S-Alkyl thiosulfate	C00053 + C00145 = C00054 + C02885	145	2885								2.8.2.16																													3'-Phosphoadenylylsulfate:thiol S-sulfotransferase
R01237		1	Thioglucoside + H2O = Thiol + Sugar	C02085 + C00001 = C00145 + C11477	2085	145	2085	11477						3.2.1.147																													Thioglucoside glucohydrolase
R01238		1	4-Hydroxybenzoate = Phenol + CO2	C00156 = C00146 + C00011	156	146								4.1.1.61																													4-Hydroxybenzoate carboxy-lyase	KO: K01612 4-hydroxybenzoate decarboxylase	PATH: rn00632 Benzoate degradation via CoA ligation
R01239		1	S-Adenosyl-L-methionine + Phenol = S-Adenosyl-L-homocysteine + Anisole	C00019 + C00146 = C00021 + C01403	146	1403								2.1.1.25																													S-Adenosyl-L-methionine:phenol O-methyltransferase
R01240		1	UDPglucose + Phenol = UDP + Aryl beta-D-glucoside	C00029 + C00146 = C00015 + C03097	29	3097	146	3097						2.4.1.35																													UDPglucose:phenol beta-D-glucosyltransferase
R01241		1	Phenol + Acetate = Phenyl acetate + H2O	C00146 + C00033 = C00548 + C00001	33	548	146	548						3.1.1.2
R01242		1	3'-Phosphoadenylyl sulfate + Phenol = Adenosine 3',5'-bisphosphate + Aryl sulfate	C00053 + C00146 = C00054 + C00850	146	850	53	54						2.8.2.1																													3'-Phosphoadenylylsulfate:phenol sulfotransferase	KO: K01014 aryl sulfotransferase	PATH: rn00920 Sulfur metabolism
R01243		1	Phenol sulfate + H2O = Phenol + Sulfate	C02180 + C00001 = C00146 + C00059	2180	59	2180	146						3.1.6.1																													Phenol sulfate sulfohydrolase
R01244		1	Adenine + H2O = Hypoxanthine + NH3	C00147 + C00001 = C00262 + C00014	147	262								3.5.4.2																													Adenine aminohydrolase	KO: K01486 adenine deaminase	PATH: rn00230 Purine metabolism PATH: rn00910 Nitrogen metabolism
R01245		1	Adenosine + H2O = Adenine + D-Ribose	C00212 + C00001 = C00147 + C00121	212	121	212	147						3.2.2.1	3.2.2.7	3.2.2.8																											Adenosine ribohydrolase	KO: K01239 purine nucleosidase	PATH: rn00230 Purine metabolism
R01246		1	1-Pyrroline-2-carboxylate + NADH = L-Proline + NAD+	C03564 + C00004 = C00148 + C00003	3564	148								1.5.1.1																													L-Proline:NAD+ 2-oxidoreductase		PATH: rn00330 Arginine and proline metabolism
R01248		0	L-Proline + NAD+ = (S)-1-Pyrroline-5-carboxylate + NADH + H+	C00148 + C00003 = C03912 + C00004 + C00080	148	3912								1.5.1.2																													L-Proline:NAD+ 5-oxidoreductase	KO: K00286 pyrroline-5-carboxylate reductase	PATH: rn00220 Urea cycle and metabolism of amino groups PATH: rn00330 Arginine and proline metabolism
R01249		1	1-Pyrroline-2-carboxylate + NADPH = L-Proline + NADP+	C03564 + C00005 = C00148 + C00006	3564	148								1.5.1.1																													L-Proline:NADP+ 2-oxidoreductase		PATH: rn00330 Arginine and proline metabolism
R01251		0	L-Proline + NADP+ = (S)-1-Pyrroline-5-carboxylate + NADPH + H+	C00148 + C00006 = C03912 + C00005 + C00080	148	3912								1.5.1.2																													L-Proline:NADP+ 5-oxidoreductase	KO: K00286 pyrroline-5-carboxylate reductase	PATH: rn00220 Urea cycle and metabolism of amino groups PATH: rn00330 Arginine and proline metabolism
R01252		1	L-Proline + 2-Oxoglutarate + Oxygen = trans-4-Hydroxy-L-proline + Succinate + CO2	C00148 + C00026 + C00007 = C01157 + C00042 + C00011	26	42	148	1157						1.14.11.2																													L-Proline,2-oxoglutarate:oxygen oxidoreductase (4-hydroxylating)	KO: K00472 prolyl 4-hydroxylase	PATH: rn00330 Arginine and proline metabolism
R01253		1	L-Proline + Acceptor + H2O = (S)-1-Pyrroline-5-carboxylate + Reduced acceptor	C00148 + C00028 + C00001 = C03912 + C00030	148	3912								1.5.99.8																													L-Proline:(acceptor) oxidoreductase	KO: K00318 proline dehydrogenase	PATH: rn00330 Arginine and proline metabolism
R01255		1	L-Proline = D-Proline	C00148 = C00763	148	763								5.1.1.4																													L-Proline racemase	KO: K01777 proline racemase	PATH: rn00330 Arginine and proline metabolism
R01256		1	ATP + (S)-Malate + CoA = ADP + Orthophosphate + (3S)-3-Carboxy-3-hydroxypropanoyl-CoA	C00002 + C00149 + C00010 = C00008 + C00009 + C04348	149	4348								6.2.1.9																													(S)-Malate:CoA ligase (ADP-forming)		PATH: rn00630 Glyoxylate and dicarboxylate metabolism
R01257		0	(S)-Malate + FAD = FADH2 + Oxaloacetate	C00149 + C00016 = C01352 + C00036	149	36								1.1.99.16																													(S)-Malate:(acceptor) oxidoreductase	KO: K00116 malate dehydrogenase (acceptor)	PATH: rn00620 Pyruvate metabolism
R01258		0	L-Amino acid + NAD+ + H2O = 2-Oxo acid + NH3 + NADH	C00151 + C00003 + C00001 = C00161 + C00014 + C00004	151	161								1.4.1.5																													L-Amino-aicd:NAD+ oxidoreductase (deaminating)		PATH: rn00910 Nitrogen metabolism
R01259		1	L-Amino acid + H2O + Oxygen = 2-Oxo acid + NH3 + H2O2	C00151 + C00001 + C00007 = C00161 + C00014 + C00027	151	161								1.4.3.2																													L-Amino-acid:oxygen oxidoreductase (deaminating)
R01260		1	L-Amino acid + Oxygen + NADPH = N-Hydroxy-amino acid + NADP+ + H2O	C00151 + C00007 + C00005 = C05710 + C00006 + C00001	151	5710								1.14.13.41																													L-Amino acid,NADPH:oxygen oxidoreductase (N-hydroxylating)		PATH: rn00460 Cyanoamino acid metabolism
R01261		0	L-Alanine + 2-Oxo acid = Pyruvate + L-Amino acid	C00041 + C00161 = C00022 + C00151	41	22	161	151						2.6.1.12																													L-Alanine:2-oxo-acid aminotransferase
R01262		1	Glutathione + L-Amino acid = Cys-Gly + (5-L-Glutamyl)-L-amino acid	C00051 + C00151 = C01419 + C03740	51	1419	151	3740						2.3.2.2																													(5-Glutamyl)-peptide:amino-acid 5-glutamyltransferase	KO: K00681 gamma-glutamyltranspeptidase	PATH: rn00480 Glutathione metabolism
R01263		1	N-Acyl-L-amino acid + H2O = Carboxylate + L-Amino acid	C02850 + C00001 = C00060 + C00151	2850	60	2850	151						3.5.1.14																													N-Acyl-L-amino-acid amidohydrolase
R01264		1	N-Methyl-L-amino acid + H2O + Oxygen = L-Amino acid + Formaldehyde + H2O2	C03148 + C00001 + C00007 = C00151 + C00067 + C00027	3148	67	3148	151						1.5.3.2																													N-Methyl-L-amino-acid:oxygen oxidoreductase (demethylating)
R01265		0	L-Amino acid = D-Amino acid	C00151 = C00405	151	405								5.1.1.10																													L-Amino acid racemase
R01266		1	N4-(Acetyl-beta-D-glucosaminyl)asparagine + H2O = N-Acetyl-D-glucosamine + L-Asparagine	C04540 + C00001 = C00140 + C00152	4540	140	4540	152						3.2.2.11																													1-beta-Aspartyl-N-acetyl-D-glucosaminylamine L-asparaginohydrolase
R01267		1	3-Cyano-L-alanine + H2O = L-Asparagine	C02512 + C00001 = C00152	2512	152								4.2.1.65																													L-Asparagine hydro-lyase		PATH: rn00460 Cyanoamino acid metabolism
R01268		1	Nicotinamide + H2O = Nicotinate + NH3	C00153 + C00001 = C00253 + C00014	153	253								3.5.1.19																													Nicotinamide amidohydrolase	KO: K01440 nicotinamidase	PATH: rn00760 Nicotinate and nicotinamide metabolism PATH: rn00910 Nitrogen metabolism
R01269		1	S-Adenosyl-L-methionine + Nicotinamide = S-Adenosyl-L-homocysteine + 1-Methylnicotinamide	C00019 + C00153 = C00021 + C02918	153	2918								2.1.1.1																													S-Adenosyl-L-methionine:nicotinamide N-methyltransferase	KO: K00541 nicotinamide N-methyltransferase	PATH: rn00760 Nicotinate and nicotinamide metabolism
R01270		1	Nicotinamide D-ribonucleotide + H2O = Nicotinamide + D-Ribose 5-phosphate	C00455 + C00001 = C00153 + C00117	455	153	455	117						3.2.2.14																													Nicotinamide D-ribonucleotide phosphoribohydrolase		PATH: rn00760 Nicotinate and nicotinamide metabolism
R01271		1	Nicotinamide D-ribonucleotide + Pyrophosphate = Nicotinamide + 5-Phospho-alpha-D-ribose 1-diphosphate	C00455 + C00013 = C00153 + C00119	455	119	455	153						2.4.2.12																													Nicotinamide-nucleotide:pyrophosphate phospho-alpha-D-ribosyltransferase		PATH: rn00760 Nicotinate and nicotinamide metabolism
R01273		1	N-Ribosylnicotinamide + H2O = Nicotinamide + D-Ribose	C03150 + C00001 = C00153 + C00121	3150	121	3150	153						3.2.2.1																													N-Ribosylnicotinamide ribohydrolase	KO: K01239 purine nucleosidase	PATH: rn00760 Nicotinate and nicotinamide metabolism
R01274		1	Palmitoyl-CoA + H2O = CoA + Hexadecanoic acid	C00154 + C00001 = C00010 + C00249	154	249								3.1.2.2	3.1.2.22																												Palmitoyl-CoA hydrolase	KO: K01074 palmitoyl-protein thioesterase	PATH: rn00062 Fatty acid elongation in mitochondria
R01277		0	Hexadecanal + CoA + NAD+ = Palmitoyl-CoA + NADH	C00517 + C00010 + C00003 = C00154 + C00004	517	154								1.2.1.42																													Hexadecanal:NAD+ oxidoreductase (CoA-acylating)
R01278		1	trans-Hexadec-2-enoyl-CoA + NADPH + H+ = Palmitoyl-CoA + NADP+	C05272 + C00005 + C00080 = C00154 + C00006	5272	154								1.3.1.38																													trans-Hexadec-2-enoyl-CoA reductase	KO: K07512 trans-2-enoyl-CoA reductase	PATH: rn00062 Fatty acid elongation in mitochondria
R01279		1	Palmitoyl-CoA + FAD = trans-Hexadec-2-enoyl-CoA + FADH2	C00154 + C00016 = C05272 + C01352	154	5272								1.3.3.6	1.3.99.3	1.3.99.13																											Palmitoyl-CoA:oxygen 2-oxidoreductase	KO: K00232 acyl-CoA oxidase KO: K00249 acyl-CoA dehydrogenase KO: K00255 long-chain-acyl-CoA dehydrogenase	PATH: rn00071 Fatty acid metabolism
R01280		1	ATP + Hexadecanoic acid + CoA = AMP + Palmitoyl-CoA + Pyrophosphate	C00002 + C00249 + C00010 = C00020 + C00154 + C00013	249	154								6.2.1.3																													Palmitate:CoA ligase (AMP-forming)	KO: K01897 long-chain fatty-acid-CoA ligase	PATH: rn00071 Fatty acid metabolism
R01281		1	Palmitoyl-CoA + L-Serine = 3-Dehydrosphinganine + CoA + CO2	C00154 + C00065 = C02934 + C00010 + C00011	65	2934	154	2934						2.3.1.50																													Palmitoyl-CoA:L-serine C-palmitoyltransferase (decarboxylating)	KO: K00654 serine palmitoyltransferase	PATH: rn00600 Glycosphingolipid metabolism
R01282		0	Palmitoyl-CoA + Acceptor = trans-Hexadec-2-enoyl-CoA + Reduced acceptor	C00154 + C00028 = C05272 + C00030	154	5272
R01283		1	L-Homocysteine + H2O = Hydrogen sulfide + NH3 + 2-Oxobutanoate	C00155 + C00001 = C00283 + C00014 + C00109	155	109	155	283						4.4.1.2																													L-Homocysteine hydrogen-sulfide-lyase (deaminating)		PATH: rn00910 Nitrogen metabolism PATH: rn00920 Sulfur metabolism
R01285		1	Cystathionine + H2O = L-Homocysteine + NH3 + Pyruvate	C00542 + C00001 = C00155 + C00014 + C00022	542	22	542	155						4.4.1.8																													Cystathionine L-homocysteine-lyase (deaminating)	KO: K01760 cystathionine beta-lyase	PATH: rn00910 Nitrogen metabolism PATH: rn00920 Sulfur metabolism
R01286		1	L-Cystathionine + H2O = L-Homocysteine + NH3 + Pyruvate	C02291 + C00001 = C00155 + C00014 + C00022	2291	22	2291	155						4.4.1.8																													L-Cystathionine L-homocysteine-lyase (deaminating)	KO: K01760 cystathionine beta-lyase	PATH: rn00271 Methionine metabolism
R01287		1	O-Acetyl-L-homoserine + Hydrogen sulfide = L-Homocysteine + Acetate	C01077 + C00283 = C00155 + C00033	283	155	1077	155	1077	33				2.5.1.49																													O-Acetyl-L-homoserine acetate-lyase (adding methanethiol)	KO: K01739 cystathionine gamma-synthase KO: K01740 O-acetylhomoserine (thiol)-lyase	PATH: rn00271 Methionine metabolism
R01288		1	O-Succinyl-L-homoserine + Sulfide = L-Homocysteine + Succinate	C01118 + C00297 = C00155 + C00042	297	155	1118	155	1118	42				2.5.1.48																													O-Succinyl-L-homoserine succinate-lyase (adding cysteine)	KO: K01739 cystathionine gamma-synthase	PATH: rn00271 Methionine metabolism
R01289		1	L-Serine + L-Homocysteine = Cystathionine + H2O	C00065 + C00155 = C00542 + C00001	65	542	155	542						4.2.1.22																													L-Serine hydro-lyase (adding homocysteine)
R01290		1	L-Serine + L-Homocysteine = L-Cystathionine + H2O	C00065 + C00155 = C02291 + C00001	65	2291	155	2291						4.2.1.22																													L-Serine hydro-lyase (adding homocysteine)	KO: K01697 cystathionine beta-synthase	PATH: rn00260 Glycine, serine and threonine metabolism PATH: rn00271 Methionine metabolism
R01291		1	S-Ribosyl-L-homocysteine + H2O = D-Ribose + L-Homocysteine	C03539 + C00001 = C00121 + C00155	3539	155	3539	121						3.13.1.2																													S-Ribosyl-L-homocysteine ribohydrolase		PATH: rn00271 Methionine metabolism
R01292		0	Homocystine + 2 Glutathione = 2 L-Homocysteine + Oxidized glutathione	C01817 + 2 C00051 = 2 C00155 + C00127	1817	155								1.8.4.1																													Glutathione:homocystine oxidoreductase		PATH: rn00271 Methionine metabolism
R01293		0	4-Hydroxybenzaldehyde + NAD+ + H2O = 4-Hydroxybenzoate + NADH	C00633 + C00003 + C00001 = C00156 + C00004	156	633								1.2.1.28	1.2.1.64																												4-Hydroxybenzaldehyde:NAD+ oxidoreductase	KO: K00141 benzaldehyde dehydrogenase (NAD)	PATH: rn00362 Benzoate degradation via hydroxylation PATH: rn00622 Toluene and xylene degradation
R01294		0	4-Hydroxybenzaldehyde + NADP+ + H2O = 4-Hydroxybenzoate + NADPH	C00633 + C00006 + C00001 = C00156 + C00005	633	156								1.2.1.7																													4-Hydroxybenzaldehyde:NADP+ oxidoreductase		PATH: rn00362 Benzoate degradation via hydroxylation PATH: rn00622 Toluene and xylene degradation
R01295		1	Benzoate + Oxygen + NADPH = 4-Hydroxybenzoate + NADP+ + H2O	C00180 + C00007 + C00005 = C00156 + C00006 + C00001	180	156								1.14.13.12																													Benzoate,NADPH:oxygen oxidoreductase(4-hydroxylating)		PATH: rn00632 Benzoate degradation via CoA ligation
R01296		1	4-Hydroxybenzoate + Oxygen + NADH = 3,4-Dihydroxybenzoate + NAD+ + H2O	C00156 + C00007 + C00004 = C00230 + C00003 + C00001	156	230								1.14.13.33																													4-Hydroxybenzoate,NAD(P)H:oxygen oxidoreductase (3-hydroxylating)	KO: K00481 p-hydroxybenzoate 3-monooxygenase	PATH: rn00362 Benzoate degradation via hydroxylation PATH: rn00623 2,4-Dichlorobenzoate degradation
R01297		1	4-Hydroxybenzoate + Oxygen + NADH = Hydroquinone + CO2 + NAD+ + H2O	C00156 + C00007 + C00004 = C00530 + C00011 + C00003 + C00001	156	530								1.14.13.64																													4-Hydroxybenzoate,NADH:oxygen oxidoreductase (1-hydroxylating, decarboxylating)
R01298		1	4-Hydroxybenzoate + Oxygen + NADPH = 3,4-Dihydroxybenzoate + NADP+ + H2O	C00156 + C00007 + C00005 = C00230 + C00006 + C00001	156	230								1.14.13.2	1.14.13.33																												4-Hydroxybenzoate,NADH:oxygen oxidoreductase (3-hydroxylating)	KO: K00481 p-hydroxybenzoate 3-monooxygenase	PATH: rn00362 Benzoate degradation via hydroxylation PATH: rn00623 2,4-Dichlorobenzoate degradation
R01299		1	4-Hydroxybenzoate + Oxygen + NADPH = Hydroquinone + CO2 + NADP+ + H2O	C00156 + C00007 + C00005 = C00530 + C00011 + C00006 + C00001	156	530								1.14.13.64																													4-Hydroxybenzoate,NADPH:oxygen oxidoreductase (1-hydroxylating, decarboxylating)
R01300		1	ATP + 4-Hydroxybenzoate + CoA = AMP + Pyrophosphate + 4-Hydroxybenzoyl-CoA	C00002 + C00156 + C00010 = C00020 + C00013 + C02949	156	2949								6.2.1.27																													4-Hydroxybenzoate:CoA ligase (AMP-forming)	KO: K04105 4-hydroxybenzoate-CoA ligase	PATH: rn00632 Benzoate degradation via CoA ligation
R01301		1	4-Hydroxybenzoyl-CoA + H2O = 4-Hydroxybenzoate + CoA	C02949 + C00001 = C00156 + C00010	2949	156								3.1.2.23																													4-Hydroxybenzoyl-CoA hydrolase	KO: K01075 4-hydroxybenzoyl-CoA thioesterase	PATH: rn00623 2,4-Dichlorobenzoate degradation
R01302		0	4-Hydroxybenzoate + Pyruvate = Chorismate	C00156 + C00022 = C00251	22	251	156	251						4.1.3.-																														KO: K03181 chorismate--pyruvate lyase	PATH: rn00130 Ubiquinone biosynthesis
R01303		1	4-Hydroxybenzaldehyde + Reduced acceptor + Oxygen = 4-Hydroxybenzoate + Acceptor + H2O	C00633 + C00030 + C00007 = C00156 + C00028 + C00001	633	156								1.14.99.-																														KO: K00516 fatty acid desaturase	PATH: rn00362 Benzoate degradation via hydroxylation
R01304		1	UDPglucose + 4-Hydroxybenzoate = UDP + 4-(beta-D-Glucosyloxy)benzoate	C00029 + C00156 = C00015 + C03993	29	3993	156	3993						2.4.1.194																													UDPglucose:4-hydroxybenzoate 4-O-beta-D-glucosyltransferase
R01305		1	4-Hydroxyphenacyl alcohol + Oxygen = 4-Hydroxybenzoate + Formate	C13635 + C00007 = C00156 + C00058	13635	58	13635	156						1.13.11.41																													2,4'-Dihydroxyacetophenone oxidoreductase (C-C-bond-cleaving)
R01306		1	4-Methoxybenzoate + Reduced acceptor + Oxygen = 4-Hydroxybenzoate + Formaldehyde + Acceptor + H2O	C02519 + C00030 + C00007 = C00156 + C00067 + C00028 + C00001	2519	67	2519	156						1.14.99.15																													4-Methoxybenzoate,hydrogen-donor:oxygen oxidoreductase (O-demethylating)		PATH: rn00623 2,4-Dichlorobenzoate degradation
R01307		1	4-Chlorobenzoate + H2O = 4-Hydroxybenzoate + Chloride	C02370 + C00001 = C00156 + C00115	2370	115	2370	156						3.8.1.6																													4-Chlorobenzoate chlorohydrolase
R01308		1	4-Coumarate + 2 H2O + NAD+ = 4-Hydroxybenzoate + Acetate + NADH + H+	C00811 + 2 C00001 + C00003 = C00156 + C00033 + C00004 + C00080	811	33	811	156																																					PATH: rn00360 Phenylalanine metabolism
R01309		1	Phosphatidylcholine + 2 H2O = sn-glycero-3-Phosphocholine + 2 Fatty acid	C00157 + 2 C00001 = C00670 + 2 C00162	157	162	157	670						3.1.1.5																													2-Lysophosphatidylcholine acylhydrolase
R01310		1	Phosphatidylcholine + H2O = Phosphatidate + Choline	C00157 + C00001 = C00416 + C00114	157	416	157	114						3.1.4.4																													Phosphatidylcholine phosphatidohydrolase	KO: K01115 phospholipase D	PATH: rn00564 Glycerophospholipid metabolism
R01312		1	Phosphatidylcholine + H2O = 1,2-Diacyl-sn-glycerol + Choline phosphate	C00157 + C00001 = C00641 + C00588	157	641	157	588						3.1.4.3																													Phosphatidylcholine cholinephosphohydrolase	KO: K01114 phospholipase C	PATH: rn00260 Glycine, serine and threonine metabolism PATH: rn00564 Glycerophospholipid metabolism
R01313		1	Phosphatidylcholine + H2O = 1-Acyl-sn-glycero-3-phosphocholine + Carboxylate	C00157 + C00001 = C04230 + C00060	157	60	157	4230						3.1.1.4																													Phosphatidylcholine 2-acylhydrolase
R01314		1	Phosphatidylcholine + H2O = 2-Acyl-sn-glycero-3-phosphocholine + Carboxylate	C00157 + C00001 = C04233 + C00060	157	60	157	4233						3.1.1.32																													Phosphatidylcholine 1-acylhydrolase
R01315		1	Phosphatidylcholine + H2O = 1-Acyl-sn-glycero-3-phosphocholine + Fatty acid	C00157 + C00001 = C04230 + C00162	157	162	157	4230						3.1.1.4																													Phosphatidylcholine 2-acylhydrolase	KO: K01047 phospholipase A2	PATH: rn00564 Glycerophospholipid metabolism
R01316		1	Phosphatidylcholine + H2O = 2-Acyl-sn-glycero-3-phosphocholine + Fatty acid	C00157 + C00001 = C04233 + C00162	157	162	157	4233						3.1.1.32																													Phosphatidylcholine 1-acylhydrolase	KO: K01058 phospholipase A1	PATH: rn00564 Glycerophospholipid metabolism
R01317		1	Lysophospholipid + (5Z,8Z,11Z,14Z)-Icosatetraenoic acid = Phosphatidylcholine + H2O	C06254 + C00219 = C00157 + C00001	219	157	6254	157						3.1.1.4																													Phosphatidylcholine 2-acylhydrolase	KO: K01047 phospholipase A2	PATH: rn00590 Prostaglandin and leukotriene metabolism
R01318		1	Acyl-CoA + 1-Acyl-sn-glycero-3-phosphocholine = CoA + Phosphatidylcholine	C00040 + C04230 = C00010 + C00157	4230	157	40	157						2.3.1.23																													Acyl-CoA:1-acyl-sn-glycero-3-phosphocholine O-acyltransferase		PATH: rn00564 Glycerophospholipid metabolism
R01319		1	Acyl-CoA + 2-Acyl-sn-glycero-3-phosphocholine = CoA + Phosphatidylcholine	C00040 + C04233 = C00010 + C00157	4233	157	40	157						2.3.1.62																													Acyl-CoA:2-acyl-sn-glycero-3-phosphocholine O-acyltransferase		PATH: rn00564 Glycerophospholipid metabolism
R01320		1	S-Adenosyl-L-methionine + Phosphatidyl-N-dimethylethanolamine = S-Adenosyl-L-homocysteine + Phosphatidylcholine	C00019 + C04308 = C00021 + C00157	4308	157								2.1.1.71																													S-Adenosyl-L-methionine:phosphatidyl-N-methylethanolamine N-methyltransferase	KO: K00570 phosphatidyl-N-methylethanolamine N-methyltransferase	PATH: rn00260 Glycine, serine and threonine metabolism PATH: rn00564 Glycerophospholipid metabolism
R01321		1	CDPcholine + 1,2-Diacyl-sn-glycerol = CMP + Phosphatidylcholine	C00307 + C00641 = C00055 + C00157	641	157	307	157						2.7.8.2																													CDPcholine:1,2-diacylglycerol cholinephosphotransferase	KO: K00994 diacylglycerol cholinephosphotransferase	PATH: rn00564 Glycerophospholipid metabolism
R01322		1	ATP + Citrate + CoA = ADP + Orthophosphate + (3S)-Citryl-CoA	C00002 + C00158 + C00010 = C00008 + C00009 + C00566	158	566								6.2.1.18																													Citrate:CoA ligase (ADP-forming)		PATH: rn00020 Citrate cycle (TCA cycle)
R01323		0	Acetyl-CoA + Citrate = Acetate + (3S)-Citryl-CoA	C00024 + C00158 = C00033 + C00566	158	566	24	33						2.8.3.10																													Acetyl-CoA:citrate CoA-transferase	KO: K01037 citrate CoA-transferase	PATH: rn00020 Citrate cycle (TCA cycle)
R01324		0	Citrate = Isocitrate	C00158 = C00311	158	311								4.2.1.3																													Citrate hydro-lyase	KO: K01680 aconitate hydratase	PATH: rn00020 Citrate cycle (TCA cycle)
R01325		0	Citrate = cis-Aconitate + H2O	C00158 = C00417 + C00001	158	417								4.2.1.3	4.2.1.4																												Citrate hydro-lyase	KO: K01680 aconitate hydratase	PATH: rn00020 Citrate cycle (TCA cycle) PATH: rn00630 Glyoxylate and dicarboxylate metabolism PATH: rn00720 Reductive carboxylate cycle (CO2 fixation)
R01326		1	ATP + D-Mannose = ADP + D-Mannose 6-phosphate	C00002 + C00159 = C00008 + C00275	159	275								2.7.1.1	2.7.1.7																												ATP:D-glucose 6-phosphotransferase	KO: K00844 hexokinase	PATH: rn00051 Fructose and mannose metabolism
R01327		1	ITP + D-Mannose = IDP + D-Mannose 6-phosphate	C00081 + C00159 = C00104 + C00275	159	275								2.7.1.1																													ITP:D-hexose 6-phosphotransferase
R01328		1	Dolichyl beta-D-mannosyl phosphate + H2O = Dolichyl phosphate + D-Mannose	C04252 + C00001 = C00110 + C00159	4252	110	4252	159						3.1.4.49																													Dolichyl-beta-D-mannosyl-phosphate dolichylphosphohydrolase
R01329		1	Epimelibiose + H2O = D-Mannose + D-Galactose	C05400 + C00001 = C00159 + C00124	5400	159	5400	124						3.2.1.22																													Epimelibiose galactohydrolase	KO: K01189 alpha-galactosidase	PATH: rn00052 Galactose metabolism
R01330		1	dATP + D-Mannose = dADP + D-Mannose 6-phosphate	C00131 + C00159 = C00206 + C00275	159	275	131	206						2.7.1.1																													dATP:D-hexose 6-phosphotransferase
R01331		1	Mannan + H2O = D-Mannose + G10542	C00464 + C00001 = C00159 + G10542	464	159	464	G10542						3.2.1.77																													1,2-1,3-alpha-D-Mannan mannohydrolase		PATH: rn00051 Fructose and mannose metabolism
R01332		1	1,4-beta-D-Mannan + H2O = D-Mannose + 1,4-beta-D-Mannan	C02492 + C00001 = C00159 + C02492	2492	159	2492	2492						3.2.1.78																													1,4-beta-Mannan mannanohydrolase	KO: K01218 mannan endo-1,4-beta-mannosidase	PATH: rn00051 Fructose and mannose metabolism
R01333		0	Glycolaldehyde + NAD+ + H2O = Glycolate + NADH	C00266 + C00003 + C00001 = C00160 + C00004	266	160								1.2.1.21																													Glycolaldehyde:NAD+ oxidoreductase	KO: K07248 glycolaldehyde dehydrogenase	PATH: rn00630 Glyoxylate and dicarboxylate metabolism
R01334		1	2-Phosphoglycolate + H2O = Glycolate + Orthophosphate	C00988 + C00001 = C00160 + C00009	988	160								3.1.3.18																													2-Phosphoglycolate phosphohydrolase	KO: K01091 phosphoglycolate phosphatase	PATH: rn00630 Glyoxylate and dicarboxylate metabolism
R01335		0	Glycolate + Pyruvate = (4S)-5-Hydroxy-2,4-dioxopentanoate + H2O	C00160 + C00022 = C05406 + C00001	160	5406	22	5406						3.7.1.-																														KO: K01559	PATH: rn00053 Ascorbate and aldarate metabolism
R01336		0	Carboxymethyloxysuccinate = Fumarate + Glycolate	C03600 = C00122 + C00160	3600	122	3600	160						4.2.99.12																													Carboxymethyloxysuccinate glycolate-lyase
R01337		0	2-Oxoaldehyde + NAD+ + H2O = 2-Oxo acid + NADH	C00538 + C00003 + C00001 = C00161 + C00004	538	161								1.2.1.23																													2-Oxoaldehyde:NAD+ 2-oxidoreductase
R01338		0	2-Oxoaldehyde + NADP+ + H2O = 2-Oxo acid + NADPH	C00538 + C00006 + C00001 = C00161 + C00005	538	161								1.2.1.49																													2-Oxoaldehyde:NADP+ oxidoreductase
R01339		0	2-Oxo acid + L-Glutamate = alpha-Amino acid + 2-Oxoglutarate	C00161 + C00025 = C05167 + C00026	25	26	161	5167						2.6.1.-																															PATH: rn00910 Nitrogen metabolism
R01340		1	D-Amino acid + H2O + Oxygen = 2-Oxo acid + NH3 + H2O2	C00405 + C00001 + C00007 = C00161 + C00014 + C00027	405	161								1.4.3.3																													D-Amino-acid:oxygen oxidoreductase (deaminating)
R01341		1	(S)-2-Hydroxy acid + Oxygen = 2-Oxo acid + H2O2	C02613 + C00007 = C00161 + C00027	2613	161								1.1.3.15																													(S)-2-Hydroxy-acid:oxygen 2-oxidoreductase
R01342		0	alpha-Amino acid + H2O + Acceptor = 2-Oxo acid + NH3 + Reduced acceptor	C05167 + C00001 + C00028 = C00161 + C00014 + C00030	5167	161								1.4.99.1																													D-Amino-acid:(acceptor) oxidoreductase (deaminating)	KO: K00285 D-amino-acid dehydrogenase	PATH: rn00910 Nitrogen metabolism
R01343		0	L-Ornithine + 2-Oxo acid = L-Glutamate 5-semialdehyde + L-Amino acid	C00077 + C00161 = C01165 + C00151	161	151	77	1165						2.6.1.13																													L-Ornithine:2-oxo-acid aminotransferase
R01344		0	D-Amino acid + Pyruvate = 2-Oxo acid + D-Alanine	C00405 + C00022 = C00161 + C00133	22	133	405	161						2.6.1.41																													D-Amino acid:pyruvate aminotransferase		PATH: rn00473 D-Alanine metabolism
R01345		0	L-Asparagine + 2-Oxo acid = 2-Oxosuccinamate + Amino acid	C00152 + C00161 = C02362 + C00045	161	45	152	2362						2.6.1.14																													L-Asparagine:2-oxo-acid aminotransferase
R01346		0	L-Asparagine + 2-Oxo acid = 2-Oxosuccinamate + L-Amino acid	C00152 + C00161 = C02362 + C00151	161	151	152	2362						2.6.1.14																													L-Asparagine:2-oxo-acid aminotransferase		PATH: rn00252 Alanine and aspartate metabolism PATH: rn00253 Tetracycline biosynthesis
R01347		1	Fatty acid + Oxygen + NADH = omega-Hydroxy fatty acid + NAD+	C00162 + C00007 + C00004 = C03547 + C00003	162	3547								1.14.15.3																													Fatty acid:oxygen 1-oxidoreductase	KO: K00496 alkane 1-monooxygenase KO: K07425 cytochrome P450, family 4, subfamily A	PATH: rn00071 Fatty acid metabolism
R01348		1	Fatty acid + Oxygen + NADPH = omega-Hydroxy fatty acid + NADP+	C00162 + C00007 + C00005 = C03547 + C00006	162	3547								1.14.15.3																													Fatty acid:oxygen 1-oxidoreductase	KO: K00496 alkane 1-monooxygenase KO: K07425 cytochrome P450, family 4, subfamily A	PATH: rn00071 Fatty acid metabolism
R01349		1	S-Adenosyl-L-methionine + Fatty acid = S-Adenosyl-L-homocysteine + Fatty acid methyl ester	C00019 + C00162 = C00021 + C03395	162	3395								2.1.1.15																													S-Adenosyl-L-methionine:fatty-acid O-methyltransferase
R01350		1	Triacylglycerol = Glycerol + Fatty acid	C00422 = C00116 + C00162	422	162	422	116						3.1.1.34																													Glycerol acylhydrolase	KO: K01059 lipoprotein lipase	PATH: rn00561 Glycerolipid metabolism
R01351		1	Acylglycerol + H2O = Glycerol + Fatty acid	C01885 + C00001 = C00116 + C00162	1885	162	1885	116						3.1.1.23																													Glycerol-ester acylhydrolase	KO: K01054 acylglycerol lipase	PATH: rn00561 Glycerolipid metabolism
R01352		1	2-Acylglycerol + H2O = Glycerol + Fatty acid	C02112 + C00001 = C00116 + C00162	2112	162	2112	116						3.1.1.23																													Glycerol-ester acylhydrolase
R01353		1	ATP + Propanoate = ADP + Propanoyl phosphate	C00002 + C00163 = C00008 + C02876	163	2876								2.7.2.1																													ATP:acetate phosphotransferase	KO: K00925 acetate kinase	PATH: rn00640 Propanoate metabolism
R01354		1	ATP + Propanoate = Pyrophosphate + Propinol adenylate	C00002 + C00163 = C00013 + C05983	163	5983								6.2.1.1	6.2.1.17																												Propanoate:CoA ligase (AMP-forming)	KO: K01908 propionyl-CoA synthetase	PATH: rn00640 Propanoate metabolism
R01355		1	2,3-Dimethylmalate = Propanoate + Pyruvate	C02624 = C00163 + C00022	2624	22	2624	163						4.1.3.32																													2,3-Dimethylmalate pyruvate-lyase		PATH: rn00660 C5-Branched dibasic acid metabolism
R01357		1	ATP + Acetoacetate + CoA = AMP + Pyrophosphate + Acetoacetyl-CoA	C00002 + C00164 + C00010 = C00020 + C00013 + C00332	164	332								6.2.1.16																													Acetoacetate:CoA ligase (AMP-forming)	KO: K01907 acetoacetyl-CoA synthetase	PATH: rn00650 Butanoate metabolism
R01358		1	Acetoacetyl-CoA + H2O = Acetoacetate + CoA	C00332 + C00001 = C00164 + C00010	332	164								3.1.2.11																													Acetoacetyl-CoA hydrolase		PATH: rn00650 Butanoate metabolism
R01359		0	Acetoacetyl-CoA + Acetate = Acetoacetate + Acetyl-CoA	C00332 + C00033 = C00164 + C00024	33	24	332	164						2.8.3.8																													Acetoacetyl-CoA:acetate CoA-transferase	KO: K01033 acetate CoA-transferase	PATH: rn00640 Propanoate metabolism
R01360		0	(S)-3-Hydroxy-3-methylglutaryl-CoA = Acetyl-CoA + Acetoacetate	C00356 = C00024 + C00164	356	24	356	164						4.1.3.4																													(S)-3-Hydroxy-3-methylglutaryl-CoA acetoacetate-lyase	KO: K01640 hydroxymethylglutaryl-CoA lyase	PATH: rn00072 Synthesis and degradation of ketone bodies PATH: rn00280 Valine, leucine and isoleucine degradation PATH: rn00650 Butanoate metabolism
R01361		0	(R)-3-Hydroxybutanoate + NAD+ = Acetoacetate + NADH + H+	C01089 + C00003 = C00164 + C00004 + C00080	164	1089								1.1.1.30																													(R)-3-Hydroxybutanoate:NAD+ oxidoreductase	KO: K00019 3-hydroxybutyrate dehydrogenase	PATH: rn00072 Synthesis and degradation of ketone bodies PATH: rn00650 Butanoate metabolism
R01364		0	Acetoacetate + Fumarate = 4-Fumarylacetoacetate + H2O	C00164 + C00122 = C01061 + C00001	122	1061	164	1061						3.7.1.2																													4-Fumarylacetoacetate fumarylhydrola	KO: K01555 fumarylacetoacetase	PATH: rn00350 Tyrosine metabolism PATH: rn00643 Styrene degradation
R01365		0	Butanoyl-CoA + Acetoacetate = Butanoic acid + Acetoacetyl-CoA	C00136 + C00164 = C00246 + C00332	136	246	164	332						2.8.3.9																													Butanoyl-CoA:acetoacetate CoA-transferase
R01366		1	Acetoacetate = Acetone + CO2	C00164 = C00207 + C00011	164	207								4.1.1.4																													Acetoacetate carboxy-lyase	KO: K01574 acetoacetate decarboxylase	PATH: rn00072 Synthesis and degradation of ketone bodies PATH: rn00640 Propanoate metabolism
R01367		1	3-Butynoate + H2O = Acetoacetate	C06144 + C00001 = C00164	6144	164								4.2.1.27																													Acetoacetate hydro-lyase		PATH: rn00650 Butanoate metabolism
R01368		1	Acyl-CoA + 2-Acylglycerol = CoA + Diacylglycerol	C00040 + C02112 = C00010 + C00165	40	165	2112	165						2.3.1.22																													Acyl-CoA:2-acylglycerol O-acyltransferase
R01369		1	Triacylglycerol + H2O = Diacylglycerol + Carboxylate	C00422 + C00001 = C00165 + C00060	422	60	422	165						3.1.1.3	3.1.1.34																												Triacylglycerol acylhydrolase
R01370		0	Phenyllactate + NAD+ = Phenylpyruvate + NADH	C05607 + C00003 = C00166 + C00004	5607	166								1.1.1.222	1.1.1.237																												Phenyllactate:NAD+ oxidoreductase		PATH: rn00360 Phenylalanine metabolism
R01371		0	Phenyllactate + NADP+ = Phenylpyruvate + NADPH	C05607 + C00006 = C00166 + C00005	5607	166								1.1.1.222	1.1.1.237																												Phenyllactate:NADP+ oxidoreductase		PATH: rn00360 Phenylalanine metabolism
R01372		1	Phenylpyruvate + Oxygen = 2-Hydroxyphenylacetate + CO2	C00166 + C00007 = C05852 + C00011	166	5852								1.13.11.27																													Phenylpyruvate:oxygen oxidoreductase (hydroxylating,decarboxylating)	KO: K00457 4-hydroxyphenylpyruvate dioxygenase	PATH: rn00360 Phenylalanine metabolism
R01373		1	Prephenate = Phenylpyruvate + H2O + CO2	C00254 = C00166 + C00001 + C00011	254	166								4.2.1.51	4.2.1.91																												Prephenate hydro-lyase (decarboxylating)	KO: K01713 prephenate dehydratase KO: K04518 prephenate dehydratase KO: K05359 carboxycyclohexadienyl dehydratase	PATH: rn00400 Phenylalanine, tyrosine and tryptophan biosynthesis
R01374		1	D-Phenylalanine + H2O = Phenylpyruvate + NH3	C02265 + C00001 = C00166 + C00014	2265	166								1.4.99.1																													D-Phenylalanine:(acceptor) oxidoreductase (deaminating)	KO: K00285 D-amino-acid dehydrogenase	PATH: rn00360 Phenylalanine metabolism
R01375		0	L-Glutamine + Phenylpyruvate = 2-Oxoglutaramate + L-Phenylalanine	C00064 + C00166 = C00940 + C00079	166	79	64	940						2.6.1.64																													L-Glutamine:phenylpyruvate aminotransferase
R01376		0	L-Tryptophan + Phenylpyruvate = Indolepyruvate + L-Phenylalanine	C00078 + C00166 = C00331 + C00079	78	331	166	79						2.6.1.28																													L-Tryptophan:phenylpyruvate aminotransferase
R01377		1	Phenylpyruvate = Phenylacetaldehyde + CO2	C00166 = C00601 + C00011	166	601								4.1.1.43																													Phenylpyruvate carboxy-lyase		PATH: rn00360 Phenylalanine metabolism
R01378		0	Phenylpyruvate = enol-Phenylpyruvate	C00166 = C02763	166	2763								5.3.2.1																													Phenylpyruvate keto-enol-isomerase	KO: K07253 phenylpyruvate tautomerase	PATH: rn00360 Phenylalanine metabolism
R01380		1	UTP + 1-Phospho-alpha-D-glucuronate = Pyrophosphate + UDPglucuronate	C00075 + C01195 = C00013 + C00167	75	167	1195	167						2.7.7.44																													UTP:1-phospho-alpha-D-glucuronate uridylyltransferase
R01381		1	UTP + D-Glucuronate 1-phosphate = Pyrophosphate + UDPglucuronate	C00075 + C05385 = C00013 + C00167	5385	167								2.7.7.44																													UTP:1-phospho-alpha-D-glucuronate uridylyltransferase		PATH: rn00040 Pentose and glucuronate interconversions
R01383		0	UDPglucuronate + Acceptor = UDP + beta-D-Glucuronoside	C00167 + C00028 = C00015 + C03033	167	3033								2.4.1.17																													UDPglucuronate beta-D-glucuronosyltransferase(acceptor-unspecific)	KO: K00699 glucuronosyltransferase	PATH: rn00040 Pentose and glucuronate interconversions PATH: rn00500 Starch and sucrose metabolism
R01384		1	UDPglucuronate = UDP-D-xylose + CO2	C00167 = C00190 + C00011	167	190								4.1.1.35																													UDP-D-glucuronate carboxy-lyase		PATH: rn00500 Starch and sucrose metabolism PATH: rn00520 Nucleotide sugars metabolism
R01385		0	UDPglucuronate = UDP-D-galacturonate	C00167 = C00617	167	617								5.1.3.6																													UDPglucuronate 4-epimerase		PATH: rn00500 Starch and sucrose metabolism PATH: rn00520 Nucleotide sugars metabolism
R01386		1	UDPglucuronate = UDPapiose + CO2	C00167 = C01623 + C00011	167	1623																																							PATH: rn00520 Nucleotide sugars metabolism
R01387		0	UDPglucuronate = UDP-L-iduronate	C00167 = C02330	167	2330								5.1.3.12																													UDPglucuronate 5'-epimerase	KO: K01789 UDP-glucuronic acid epimerase	PATH: rn00520 Nucleotide sugars metabolism
R01388		0	D-Glycerate + NAD+ = Hydroxypyruvate + NADH + H+	C00258 + C00003 = C00168 + C00004 + C00080	258	168								1.1.1.26	1.1.1.29	1.1.1.81																											D-Glycerate:NADP+ 2-oxidoreductase	KO: K00015 glyoxylate reductase KO: K00018 glycerate dehydrogenase KO: K00050 hydroxypyruvate reductase	PATH: rn00260 Glycine, serine and threonine metabolism PATH: rn00630 Glyoxylate and dicarboxylate metabolism
R01390		1	Dihydroxyfumarate = Hydroxypyruvate + CO2	C00975 = C00168 + C00011	975	168																																							PATH: rn00630 Glyoxylate and dicarboxylate metabolism
R01392		0	D-Glycerate + NADP+ = Hydroxypyruvate + NADPH + H+	C00258 + C00006 = C00168 + C00005 + C00080	258	168								1.1.1.79	1.1.1.81																												D-Glycerate:NADP+ 2-oxidoreductase	KO: K00049 glyoxylate reductase (NADP+) KO: K00050 hydroxypyruvate reductase	PATH: rn00260 Glycine, serine and threonine metabolism PATH: rn00630 Glyoxylate and dicarboxylate metabolism
R01393		1	Hydroxypyruvate = Glycolaldehyde + CO2	C00168 = C00266 + C00011	168	266								4.1.1.40																													Hydroxypyruvate carboxy-lyase		PATH: rn00630 Glyoxylate and dicarboxylate metabolism
R01394		1	Hydroxypyruvate = 2-Hydroxy-3-oxopropanoate	C00168 = C01146	168	1146								5.3.1.22																													Hydroxypyruvate ketol-isomerase	KO: K01816 hydroxypyruvate isomerase	PATH: rn00630 Glyoxylate and dicarboxylate metabolism
R01395		1	ATP + Carbamate = ADP + Carbamoyl phosphate	C00002 + C01563 = C00008 + C00169	1563	169								2.7.2.2																													ATP:carbamate phosphotransferase	KO: K00926 carbamate kinase	PATH: rn00910 Nitrogen metabolism
R01396		1	Carbamoyl phosphate + L-Lysine = Orthophosphate + L-Homocitrulline	C00169 + C00047 = C00009 + C02427	47	2427	169	2427						2.1.3.8																													Carbamoyl-phosphate:L-lysine carbamoyltransferase
R01397		1	Carbamoyl phosphate + L-Aspartate = Orthophosphate + N-Carbamoyl-L-aspartate	C00169 + C00049 = C00009 + C00438	169	438	49	438						2.1.3.2																													Carbamoyl-phosphate:L-aspartate carbamoyltransferase	KO: K00608 aspartate carbamoyltransferase	PATH: rn00240 Pyrimidine metabolism PATH: rn00252 Alanine and aspartate metabolism
R01398		1	Carbamoyl phosphate + L-Ornithine = Orthophosphate + L-Citrulline	C00169 + C00077 = C00009 + C00327	169	327	77	327						2.1.3.3																													Carbamoyl-phosphate:L-ornithine carbamoyltransferase	KO: K00611 ornithine carbamoyltransferase	PATH: rn00220 Urea cycle and metabolism of amino groups PATH: rn00330 Arginine and proline metabolism
R01399		1	Carbamoyl phosphate + Putrescine = Orthophosphate + N-Carbamoylputrescine	C00169 + C00134 = C00009 + C00436	134	436	169	436						2.1.3.6																													Carbamoyl-phosphate:putrescine carbamoyltransferase
R01400		0	Carbamoyl phosphate = Cyclic amidines	C00169 = C06059	169	6059																																							PATH: rn00910 Nitrogen metabolism
R01401		1	5'-Methylthioadenosine + H2O = Adenine + 5-Methylthio-D-ribose	C00170 + C00001 = C00147 + C03089	170	3089	170	147						3.2.2.16																													Methylthioadenosine methylthioribohydrolase	KO: K01244 5'-methylthioadenosine nucleosidase	PATH: rn00330 Arginine and proline metabolism
R01402		1	5'-Methylthioadenosine + Orthophosphate = Adenine + S-Methyl-5-thio-D-ribose 1-phosphate	C00170 + C00009 = C00147 + C04188	170	147	170	4188						2.4.2.28																													5'-Methylthioadenosine:orthophosphate methylthio-D-ribosyltransferase
R01403		0	Acyl-[acyl-carrier protein] + NAD+ = trans-2,3-Dehydroacyl-[acyl-carrier protein] + NADH	C00173 + C00003 = C00693 + C00004	173	693								1.3.1.9																													Acyl-[acyl-carrier-protein]:NAD+ oxidoreductase
R01404		0	Acyl-[acyl-carrier protein] + NADP+ = trans-2,3-Dehydroacyl-[acyl-carrier protein] + NADPH + H+	C00173 + C00006 = C00693 + C00005 + C00080	173	693								1.3.1.10	1.3.1.39																												Acyl-[acyl-carrier protein]:NADP+ oxidoreductase (A-specific)
R01406		1	ATP + Long-chain fatty acid + Acyl-carrier protein = AMP + Pyrophosphate + Acyl-[acyl-carrier protein]	C00002 + C00638 + C00229 = C00020 + C00013 + C00173	229	173	638	173						6.2.1.20																													Long-chain-fatty-acid:[acyl-carrier-protein] ligase (AMP-forming)	KO: K01909 long-chain-fatty-acid--[acyl-carrier-protein] ligase	PATH: rn00071 Fatty acid metabolism
R01407		1	ATP + Acid + Protein = AMP + Pyrophosphate + Acyl-protein thiolester	C00002 + C00174 + C00017 = C00020 + C00013 + C03371	17	3371	174	3371						6.2.1.19																													Acid:protein ligase (AMP-forming)
R01408		1	Hydrogen cyanide + H2O = Formamide	C01326 + C00001 = C00488	1326	488								4.2.1.66																													Formamide hydro-lyase		PATH: rn00460 Cyanoamino acid metabolism
R01409		1	Cyanohydrin = Cyanide + Aldehyde	C05712 = C00177 + C00071	177	5712	71	5712						4.1.2.10	4.1.2.11																												Cyanohydrin benzaldehyde-lyase		PATH: rn00460 Cyanoamino acid metabolism
R01410		0	Cyanide + Acetaldehyde + NH3 = alpha-Aminopropiononitrile + H2O	C00177 + C00084 + C00014 = C05714 + C00001	177	5714	84	5714																																					PATH: rn00460 Cyanoamino acid metabolism
R01411		1	5-Methylcytosine + H2O = Thymine + NH3	C02376 + C00001 = C00178 + C00014	2376	178								3.5.4.1																													5-Methylcytosine aminohydrolase	KO: K01485 cytosine deaminase	PATH: rn00240 Pyrimidine metabolism
R01412		1	Thymine + 2-Oxoglutarate + Oxygen = 5-Hydroxymethyluracil + Succinate + CO2	C00178 + C00026 + C00007 = C03088 + C00042 + C00011	26	42	178	3088						1.14.11.6																													Thymine,2-oxoglutarate:oxygen oxidoreductase (7-hydroxylating)
R01413		0	Thymine + Acceptor + H2O = 5-Methylbarbiturate + Reduced acceptor	C00178 + C00028 + C00001 = C05281 + C00030	178	5281								1.1.99.19																													Uracil:(acceptor) oxidoreductase		PATH: rn00240 Pyrimidine metabolism
R01414		0	5,6-Dihydrothymine + NAD+ = Thymine + NADH + H+	C00906 + C00003 = C00178 + C00004 + C00080	906	178								1.3.1.1																													5,6-Dihydrothymine:NAD+ oxidoreductase		PATH: rn00240 Pyrimidine metabolism
R01415		0	5,6-Dihydrothymine + NADP+ = Thymine + NADPH + H+	C00906 + C00006 = C00178 + C00005 + C00080	906	178								1.3.1.2																													5,6-Dihydrothymine:NADP+ oxidoreductase	KO: K00207 dihydropyrimidine dehydrogenase (NADP+)	PATH: rn00240 Pyrimidine metabolism
R01416		1	Agmatine + H2O = N-Carbamoylputrescine + NH3	C00179 + C00001 = C00436 + C00014	179	436								3.5.3.12																													Agmatine iminohydrolase		PATH: rn00330 Arginine and proline metabolism PATH: rn00910 Nitrogen metabolism
R01417		1	ATP + Agmatine = ADP + N4-Phosphoagmatine	C00002 + C00179 = C00008 + C02726	179	2726								2.7.3.10																													ATP:agmatine N4-phosphotransferase
R01418		1	1,4-Diguanidinobutane + H2O = Agmatine + Urea	C03047 + C00001 = C00179 + C00086	3047	86	3047	179						3.5.3.20
R01419		1	Benzaldehyde + NAD+ + H2O = Benzoate + NADH	C00261 + C00003 + C00001 = C00180 + C00004	261	180								1.2.1.28																													Benzaldehyde:NAD+ oxidoreductase	KO: K00141 benzaldehyde dehydrogenase (NAD)	PATH: rn00622 Toluene and xylene degradation
R01420		1	Benzaldehyde + NADP+ + H2O = Benzoate + NADPH	C00261 + C00006 + C00001 = C00180 + C00005	261	180								1.2.1.7																													Benzaldehyde:NADP+ oxidoreductase		PATH: rn00622 Toluene and xylene degradation
R01421		1	Benzoyl phosphate + H2O = Benzoate + Orthophosphate	C06206 + C00001 = C00180 + C00009	6206	180								3.6.1.7																													Benzoyl phosphate phosphohydrolase	KO: K01512 acylphosphatase	PATH: rn00632 Benzoate degradation via CoA ligation
R01422		1	ATP + Benzoate + CoA = AMP + Pyrophosphate + S-Benzoate coenzyme A	C00002 + C00180 + C00010 = C00020 + C00013 + C00512	180	512								6.2.1.25																													Benzoate:CoA ligase (AMP-forming)	KO: K04110 benzoate-CoA ligase	PATH: rn00632 Benzoate degradation via CoA ligation
R01423		1	5'-Benzoylphosphoadenosine + H2O = AMP + Benzoate	C06433 + C00001 = C00020 + C00180	6433	180	6433	20						3.6.1.20																													5'-Benzoylphosphoadenosine acylhydrolase		PATH: rn00230 Purine metabolism
R01424		1	Hippurate + H2O = Benzoate + Glycine	C01586 + C00001 = C00180 + C00037	1586	37	1586	180						3.5.1.32																													N-Benzoylglycine amidohydrolase	KO: K01451 hippurate hydrolase	PATH: rn00360 Phenylalanine metabolism
R01425		1	Benzoylagmatine + H2O = Benzoate + Agmatine	C02253 + C00001 = C00180 + C00179	2253	179	2253	180						3.5.1.40																													Benzoylagmatine amidohydrolase
R01426		1	trans-Cinnamate + 2 H2O + NAD+ = Benzoate + Acetate + NADH + H+	C00423 + 2 C00001 + C00003 = C00180 + C00033 + C00004 + C00080	423	33	423	180																																					PATH: rn00360 Phenylalanine metabolism
R01427		0	Benzoate = 3-Hydroxybenzoate	C00180 = C00587	180	587																																							PATH: rn00360 Phenylalanine metabolism
R01429		0	D-Xylose + NAD+ = D-Xylonolactone + NADH	C00181 + C00003 = C02266 + C00004	181	2266								1.1.1.175																													D-Xylose:NAD+ 1-oxidoreductase		PATH: rn00040 Pentose and glucuronate interconversions
R01430		0	D-Xylose + NADP+ = D-Xylonolactone + NADPH + H+	C00181 + C00006 = C02266 + C00005 + C00080	181	2266								1.1.1.179																													D-Xylose:NADP+ 1-oxidoreductase
R01431		0	Xylitol + NADP+ = D-Xylose + NADPH + H+	C00379 + C00006 = C00181 + C00005 + C00080	379	181								1.1.1.21																													Xylitol:NADP+ oxidoreductase	KO: K00011 aldehyde reductase	PATH: rn00040 Pentose and glucuronate interconversions
R01432		0	D-Xylose = D-Xylulose	C00181 = C00310	181	310								5.3.1.5																													D-Xylose ketol-isomerase	KO: K01805 xylose isomerase	PATH: rn00040 Pentose and glucuronate interconversions
R01433		1	D-Xylose + 1,4-beta-D-Xylan = 1,4-beta-D-Xylan + H2O	C00181 + C02352 = C02352 + C00001	181	2352								3.2.1.37																													D-Xylose xylohydrolase	KO: K01198 xylan 1,4-beta-xylosidase	PATH: rn00500 Starch and sucrose metabolism PATH: rn00520 Nucleotide sugars metabolism
R01434		0	3-Methyl-2-oxobutanoic acid + NH3 + NADH = L-Valine + H2O + NAD+	C00141 + C00014 + C00004 = C00183 + C00001 + C00003	141	183								1.4.1.9																													L-Valine:NAD+ oxidoreductase(deaminating)	KO: K00263 leucine dehydrogenase	PATH: rn00290 Valine, leucine and isoleucine biosynthesis
R01437		1	L-Valine = 2-Methylpropanamine + CO2	C00183 = C02787 + C00011	183	2787								4.1.1.14																													L-Valine carboxy-lyase
R01438		0	L-Valine = (S)-Methylmalonate semialdehyde	C00183 = C06002	183	6002																																							PATH: rn00640 Propanoate metabolism
R01440		1	D-Xylulose 5-phosphate + Formaldehyde = (2R)-2-Hydroxy-3-(phosphonooxy)-propanal + Glycerone	C00231 + C00067 = C00118 + C00184	67	118	231	184	67	184	231	118		2.2.1.3																													D-Xylulose-5-phosphate:formaldehyde glycolaldehydetransferase		PATH: rn00680 Methane metabolism
R01441		1	ATP + Cellobiose = ADP + 6-Phospho-beta-D-glucosyl-(1,4)-D-glucose	C00002 + C00185 = C00008 + C04534	185	4534								2.7.1.85																													ATP:cellobiose 6-phosphotransferase
R01442		1	Cellobiose + Oxygen = Cellobiono-1,5-lactone + H2O2	C00185 + C00007 = C01093 + C00027	185	1093								1.1.3.25																													Cellobiose:oxygen 1-oxidoreductase
R01443		0	Cellobiose + Acceptor = Cellobiono-1,5-lactone + Reduced acceptor	C00185 + C00028 = C01093 + C00030	185	1093								1.1.99.18																													Cellobiose:(acceptor) 1-oxidoreductase
R01444		1	Cellotriose + H2O = Cellobiose + D-Glucose	C06219 + C00001 = C00185 + C00031	6219	31	6219	185						3.2.1.74																													1,4-beta-D-Glucan glucohydrolase		PATH: rn00500 Starch and sucrose metabolism
R01445		0	Cellobiose = D-Glucosyl-D-mannose	C00185 = C02964	185	2964								5.1.3.11																													Cellobiose 2-epimerase
R01446		1	(S)-Lactaldehyde + NAD+ + H2O = (S)-Lactate + NADH	C00424 + C00003 + C00001 = C00186 + C00004	186	424								1.2.1.22																													(S)-Lactaldehyde:NAD+ oxidoreductase	KO: K00138 lactaldehyde dehydrogenase	PATH: rn00620 Pyruvate metabolism
R01447		0	(S)-Lactate + Oxaloacetate = Malate + Pyruvate	C00186 + C00036 = C00711 + C00022	36	711	186	22						1.1.99.7																													(S)-Lactate:oxaloacetate oxidoreductase		PATH: rn00620 Pyruvate metabolism
R01448		1	(S)-2-O-Sulfolactate + H2O = (S)-Lactate + Sulfate	C02914 + C00001 = C00186 + C00059	2914	59	2914	186						3.1.6.17																													(S)-2-O-Sulfolactate 2-sulfohydrolase
R01449		0	Lactoyl-CoA + Propanoate = (S)-Lactate + Propanoyl-CoA	C00827 + C00163 = C00186 + C00100	163	100	827	186						2.8.3.1																													Acetyl-CoA:propanoate CoA-transferase	KO: K01026 propionate CoA-transferase	PATH: rn00640 Propanoate metabolism
R01450		0	(S)-Lactate = (R)-Lactate	C00186 = C00256	186	256								5.1.2.1																															PATH: rn00620 Pyruvate metabolism
R01451		1	Cholesta-5,7-dien-3beta-ol + NADH + H+ = Cholesterol + NAD+	C01164 + C00004 + C00080 = C00187 + C00003	1164	187								1.3.1.21																													Cholesterol:NAD+ delta7-oxidoreductase	KO: K00213 7-dehydrocholesterol reductase	PATH: rn00100 Biosynthesis of steroids
R01452		1	Cholesterol + Oxygen + NADPH = Cholesterol-5alpha,6beta-epoxide + NADP+ + H2O	C00187 + C00007 + C00005 = C05419 + C00006 + C00001	187	5419								1.14.13.-																														KO: K00492	PATH: rn00100 Biosynthesis of steroids
R01453		1	Cholesterol + Oxygen + NADPH = Cholesterol-5beta,6beta-epoxide + NADP+ + H2O	C00187 + C00007 + C00005 = C05418 + C00006 + C00001	187	5418								1.14.13.-																														KO: K00492	PATH: rn00100 Biosynthesis of steroids
R01454		1	Cholesterol + NADPH + H+ + Oxygen = 20alpha-Hydroxycholesterol + NADP+ + H2O	C00187 + C00005 + C00080 + C00007 = C05500 + C00006 + C00001	187	5500								1.14.15.6																													Cholesterol:oxygen oxidoreductase (side-chain-cleaving)	KO: K00498 cytochrome P450, family 11, subfamily A (cholesterol monooxygenase (side-chain-cleaving))	PATH: rn00140 C21-Steroid hormone metabolism
R01456		1	Cholesta-5,7-dien-3beta-ol + NADPH + H+ = Cholesterol + NADP+	C01164 + C00005 + C00080 = C00187 + C00006	1164	187								1.3.1.21																													Cholesterol:NADP+ delta7-oxidoreductase	KO: K00213 7-dehydrocholesterol reductase	PATH: rn00100 Biosynthesis of steroids
R01457		1	Desmosterol + H+ + NADPH = Cholesterol + NADP+	C01802 + C00080 + C00005 = C00187 + C00006	1802	187																																							PATH: rn00100 Biosynthesis of steroids
R01459		1	Cholesterol + Oxygen = Cholest-4-en-3-one + H2O2	C00187 + C00007 = C00599 + C00027	187	599								1.1.3.6																													Cholesterol:oxygen oxidoreductase	KO: K03333 cholesterol oxidase	PATH: rn00120 Bile acid biosynthesis
R01460		1	Cholesteryl-beta-D-glucoside + H2O = Cholesterol + D-Glucose	C03855 + C00001 = C00187 + C00031	3855	31	3855	187						3.2.1.104																													Cholesteryl-beta-D-glucoside glucohydrolase
R01461		1	Acyl-CoA + Cholesterol = CoA + Cholesterol ester	C00040 + C00187 = C00010 + C02530	187	2530	40	2530						2.3.1.26																													Acyl-CoA:cholesterol O-acyltransferase	KO: K00637 sterol O-acyltransferase	PATH: rn00120 Bile acid biosynthesis
R01462		1	Cholesterol ester + H2O = Cholesterol + Carboxylate	C02530 + C00001 = C00187 + C00060	2530	60	2530	187						3.1.1.13																													Cholesterol ester acylhydrolase	KO: K01052 cholesterol esterase	PATH: rn00120 Bile acid biosynthesis
R01463		1	Cholesterol + Oxygen + NADPH + H+ = 7alpha-Hydroxycholesterol + NADP+ + H2O	C00187 + C00007 + C00005 + C00080 = C03594 + C00006 + C00001	187	3594								1.14.13.17																													Cholesterol,NADPH:oxygen oxidoreductase (7alpha-hydroxylating)	KO: K00489 cytochrome P450, family 7, subfamily A (cholesterol 7alpha-monooxygenase)	PATH: rn00120 Bile acid biosynthesis
R01465		1	L-Threonine + NAD+ = L-2-Amino-3-oxobutanoic acid + NADH + H+	C00188 + C00003 = C03508 + C00004 + C00080	188	3508								1.1.1.103																													L-Threonine:NAD+ oxidoreductase	KO: K00060 threonine 3-dehydrogenase	PATH: rn00260 Glycine, serine and threonine metabolism
R01466		1	O-Phospho-L-homoserine + H2O = L-Threonine + Orthophosphate	C01102 + C00001 = C00188 + C00009	1102	188								4.2.3.1																													O-Phospho-L-homoserine phospho-lyase (adding water)	KO: K01733 threonine synthase	PATH: rn00260 Glycine, serine and threonine metabolism
R01467		0	L-Threonine = D-Threonine	C00188 = C00820	188	820								5.1.1.6																													L-Threonine racemase
R01468		1	ATP + Ethanolamine = ADP + Ethanolamine phosphate	C00002 + C00189 = C00008 + C00346	189	346								2.7.1.82																													ATP:ethanolamine O-phosphotransferase	KO: K00894 ethanolamine kinase	PATH: rn00564 Glycerophospholipid metabolism
R01469		1	Ethanolamine + H2O + Oxygen = Glycolaldehyde + NH3 + H2O2	C00189 + C00001 + C00007 = C00266 + C00014 + C00027	189	266								1.4.3.8																													Ethanolamine:oxygen oxidoreductase (deaminating)		PATH: rn00910 Nitrogen metabolism
R01470		1	sn-glycero-3-Phosphoethanolamine + H2O = Ethanolamine + sn-Glycerol 3-phosphate	C01233 + C00001 = C00189 + C00093	189	1233	93	1233						3.1.4.2	3.1.4.46																												sn-Glycero-3-phosphoethanolamine glycerophosphohydrolase	KO: K01126 glycerophosphoryl diester phosphodiesterase	PATH: rn00564 Glycerophospholipid metabolism
R01471		1	UTP + alpha-D-Xylose 1-phosphate = Pyrophosphate + UDP-D-xylose	C00075 + C03737 = C00013 + C00190	3737	190								2.7.7.11																													UTP:alpha-D-xylose-1-phosphate uridylyltransferase		PATH: rn00520 Nucleotide sugars metabolism
R01472		1	UDP-D-xylose + Dolichyl phosphate = UDP + Dolichyl D-xylosyl phosphate	C00190 + C00110 = C00015 + C01191	190	1191	110	1191						2.4.2.32																													UDP-D-xylose:dolichyl-phosphate D-xylosyltrtansferase
R01473		1	UDP-L-arabinose = UDP-D-xylose	C00935 = C00190	935	190								5.1.3.5																													UDP-L-arabinose 4-epimerase		PATH: rn00520 Nucleotide sugars metabolism
R01474		1	UDP-D-xylose = Pentosans + UDP	C00190 = C06016 + C00015	190	6016																																							PATH: rn00520 Nucleotide sugars metabolism
R01475		1	ATP + D-Glucuronate = 1-Phospho-alpha-D-glucuronate + ADP	C00002 + C00191 = C01195 + C00008	191	1195								2.7.1.43																													ATP:D-glucuronate 1-phosphotransferase
R01476		1	ATP + D-Glucuronate = ADP + D-Glucuronate 1-phosphate	C00002 + C00191 = C00008 + C05385	191	5385								2.7.1.43																													ATP:D-glucuronate 1-phosphotransferase		PATH: rn00040 Pentose and glucuronate interconversions
R01478		1	H2O + beta-D-Glucuronoside = D-Glucuronate + Alcohol	C00001 + C03033 = C00191 + C00069	3033	69	3033	191						3.2.1.31																													beta-D-Glucuronoside glucuronosohydrolase	KO: K01195 beta-glucuronidase	PATH: rn00040 Pentose and glucuronate interconversions PATH: rn00500 Starch and sucrose metabolism
R01480		1	alpha-D-Glucuronoside + H2O = Alcohol + D-Glucuronate	C06370 + C00001 = C00069 + C00191	6370	191	6370	69						3.2.1.139																													alpha-D-Glucosiduronate glucuronohydrolase
R01481		0	L-Gulonate + NADP+ = D-Glucuronate + NADPH + H+	C00800 + C00006 = C00191 + C00005 + C00080	191	800								1.1.1.19																													L-Gulonate:NADP+ 6-oxidoreductase		PATH: rn00040 Pentose and glucuronate interconversions PATH: rn00053 Ascorbate and aldarate metabolism
R01482		0	D-Glucuronate = D-Fructuronate	C00191 = C00905	191	905								5.3.1.12																													D-Glucuronate ketol-isomerase	KO: K01812 glucuronate isomerase	PATH: rn00040 Pentose and glucuronate interconversions
R01483		0	D-Glucuronolactone + H2O = D-Glucuronate	C02670 + C00001 = C00191	191	2670								3.1.1.19																													D-Glucuronolactone lactonohydrolase		PATH: rn00053 Ascorbate and aldarate metabolism
R01484		1	D-Glucurono-6,2-lactone + H2O = D-Glucuronate	C03387 + C00001 = C00191	3387	191								3.1.1.19																													D-Glucurono-6,2-lactone lactonohydrolase
R01485		1	L-Asparagine + Hydroxylamine = NH3 + L-Aspartylhydroxamate	C00152 + C00192 = C00014 + C03124	152	3124	192	3124						2.3.2.7																													L-Asparagine:hydroxylamine gamma-aspartyltransferase
R01486		0	Aromatic aldehyde + NAD+ + H2O = Aromatic acid + NADH	C00193 + C00003 + C00001 = C00539 + C00004	193	539								1.2.1.29																													Aromatic aldehyde:NAD+ oxidoreductase
R01487		0	Aromatic alcohol + NAD+ = Aromatic aldehyde + NADH	C00947 + C00003 = C00193 + C00004	947	193								1.1.1.90																													Aromatic alcohol:NAD+ oxidoreductase
R01488		0	Aromatic alcohol + NADP+ = Aromatic aldehyde + NADPH	C00947 + C00006 = C00193 + C00005	947	193								1.1.1.91																													Aromatic alcohol:NAD+ oxidoreductase
R01489		1	Aromatic aldehyde + Oxygen = Aromatic acid + H2O2	C00193 + C00007 = C00539 + C00027	193	539								1.2.3.9																													Aryl-aldehyde:oxygen oxidoreductase
R01490		1	Aromatic acid + NADPH + ATP = Aromatic aldehyde + AMP + Pyrophosphate + NADP+ + H2O	C00539 + C00005 + = C00193 + C00020 + C00013 + C00006 + C00001	539	193								1.2.1.30
R01491		1	Aromatic primary alcohol + Oxygen = Aromatic aldehyde + H2O2	C03485 + C00007 = C00193 + C00027	3485	193								1.1.3.7																													Aryl-alcohol:oxygen oxidoreductase
R01492		1	ATP + Cob(I)alamin + H2O = Orthophosphate + Pyrophosphate + Cobamide coenzyme	C00002 + C00853 + C00001 = C00009 + C00013 + C00194	853	194								2.5.1.17																													ATP:cob(I)alamin Co-beta-adenosyltransferase	KO: K00798 cob(I)alamin adenosyltransferase	PATH: rn00860 Porphyrin and chlorophyll metabolism
R01493		1	N-Acylsphingosine + H2O = Carboxylate + Sphingosine	C00195 + C00001 = C00060 + C00319	195	319	195	60						3.5.1.23																													N-Acylsphingosine amidohydrolase
R01494		1	N-Acylsphingosine + H2O = Fatty acid + Sphingosine	C00195 + C00001 = C00162 + C00319	195	319	195	162						3.5.1.23																													N-Acylsphingosine amidohydrolase	KO: K01441 N-acylsphingosine amidohydrolase	PATH: rn00600 Glycosphingolipid metabolism
R01495		1	ATP + N-Acylsphingosine = ADP + Ceramide 1-phosphate	C00002 + C00195 = C00008 + C02960	195	2960								2.7.1.138																													ATP:ceramide 1-phosphotransferase	KO: K04715 ceramide kinase	PATH: rn00600 Glycosphingolipid metabolism
R01496		1	Acyl-CoA + Sphingosine = CoA + N-Acylsphingosine	C00040 + C00319 = C00010 + C00195	319	195	40	195						2.3.1.24																													Acyl-CoA:sphingosine N-acyltransferase		PATH: rn00600 Glycosphingolipid metabolism
R01497		1	UDPglucose + N-Acylsphingosine = UDP + Glucosylceramide	C00029 + C00195 = C00015 + C01190	195	1190	29	1190						2.4.1.80																													UDPglucose:N-acylsphingosine D-glucosyltransferase	KO: K00720 ceramide glucosyltransferase	PATH: rn00600 Glycosphingolipid metabolism
R01498		1	Glucosylceramide + H2O = D-Glucose + N-Acylsphingosine	C01190 + C00001 = C00031 + C00195	1190	195	1190	31						3.2.1.45																													D-Glucosyl-N-acylsphingosine glucohydrolase	KO: K01201 glucosylceramidase	PATH: rn00600 Glycosphingolipid metabolism
R01500		1	UDP-D-galactose + N-Acylsphingosine = UDP + Galactosylceramide	C00052 + C00195 = C00015 + C02686	52	2686	195	2686						2.4.1.47																													UDPgalactose:N-acylsphingosine D-galactosyltransferase		PATH: rn00600 Glycosphingolipid metabolism
R01501		1	Glycosyl-N-acylsphingosine + H2O = Sugar + N-Acylsphingosine	C03701 + C00001 = C11477 + C00195	3701	195	3701	11477						3.2.1.62																													Glycosyl-N-acylsphingosine glycohydrolase
R01502		1	Galactosylceramide + H2O = D-Galactose + N-Acylsphingosine	C02686 + C00001 = C00124 + C00195	2686	124	2686	195						3.2.1.46																													D-Galactosyl-N-acylsphingosine galactohydrolase
R01503		1	CDPethanolamine + N-Acylsphingosine = CMP + Ceramide phosphoethanolamine	C00570 + C00195 = C00055 + C06062	195	6062	570	6062						2.7.8.-																													CDPethanolamine:1,2-diacylglycerol ethanolaminephosphotransferase	KO: K01005	PATH: rn00600 Glycosphingolipid metabolism
R01504		1	ATP + 2,3-Dihydroxybenzoate = Pyrophosphate + (2,3-Dihydroxybenzoyl)adenylate	C00002 + C00196 = C00013 + C04030	196	4030								2.7.7.58	6.3.2.-																												ATP:2,3-dihydroxybenzoate adenylyltransferase
R01505		1	2,3-Dihydro-2,3-dihydroxybenzoate + NAD+ = 2,3-Dihydroxybenzoate + NADH	C04171 + C00003 = C00196 + C00004	4171	196								1.3.1.28																													2,3-Dihydro-2,3-dihydroxybenzoate:NAD+ oxidoreductase	KO: K00216 2,3-dihydro-2,3-dihydroxybenzoate dehydrogenase	PATH: rn01053 Biosynthesis of siderophore group nonribosomal peptides
R01506		1	2,3-Dihydroxybenzoate + Oxygen = 2-Carboxy-cis,cis-muconate	C00196 + C00007 = C03666	196	3666								1.13.11.28																													2,3-Dihydroxybenzoate:oxygen 2,3-oxidoreductase (decyclizing)
R01507		1	2,3-Dihydroxybenzoate + Oxygen = 3-Carboxy-2-hydroxymuconate semialdehyde	C00196 + C00007 = C04480	196	4480								1.13.11.14																													2,3-Dihydroxybenzoate:oxygen 3,4-oxidoreductase (decyclizing)		PATH: rn00362 Benzoate degradation via hydroxylation
R01508		1	3-Hydroxybenzoate + Reduced acceptor + Oxygen = 2,3-Dihydroxybenzoate + Acceptor + H2O	C00587 + C00030 + C00007 = C00196 + C00028 + C00001	587	196								1.14.99.23																													3-Hydroxybenzoate, hydrogen-donor:oxygen oxidoreduxtase (2-hydroxylating)		PATH: rn00362 Benzoate degradation via hydroxylation
R01509		1	ATP + 2,3-Dihydroxybenzoate + L-Serine = ADP + N-(2,3-Dihydroxybenzoyl)-L-serine + Orthophosphate	C00002 + C00196 + C00065 = C00008 + C04204 + C00009	65	4204	196	4204						6.3.2.14																													2,3-Dihydroxybenzoate:L-serine ligase
R01510		1	ATP + 2,3-Dihydroxybenzoate + L-Serine = AMP + N-(2,3-Dihydroxybenzoyl)-L-serine + Pyrophosphate	C00002 + C00196 + C00065 = C00020 + C04204 + C00013	65	4204	196	4204						6.3.2.14																													2,3-Dihydroxybenzoate:L-serine ligase
R01511		1	3-Phospho-D-glycerate + H2O = D-Glycerate + Orthophosphate	C00197 + C00001 = C00258 + C00009	197	258								3.1.3.38																													D-Glycerate-3-phosphate phosphohydrolase		PATH: rn00260 Glycine, serine and threonine metabolism
R01512		1	ATP + 3-Phospho-D-glycerate = ADP + 3-Phospho-D-glyceroyl phosphate	C00002 + C00197 = C00008 + C00236	197	236								2.7.2.3																													ATP:3-phospho-D-glycerate 1-phosphotransferase	KO: K00927 phosphoglycerate kinase	PATH: rn00010 Glycolysis / Gluconeogenesis PATH: rn00710 Carbon fixation
R01513		0	3-Phospho-D-glycerate + NAD+ = 3-Phosphonooxypyruvate + NADH + H+	C00197 + C00003 = C03232 + C00004 + C00080	197	3232								1.1.1.95																													3-Phospho-D-glycerate:NAD+ 2-oxidoreductase	KO: K00058 D-3-phosphoglycerate dehydrogenase	PATH: rn00260 Glycine, serine and threonine metabolism
R01514		1	ATP + D-Glycerate = ADP + 3-Phospho-D-glycerate	C00002 + C00258 = C00008 + C00197	258	197								2.7.1.31																													ATP:(R)-glycerate 3-phosphotransferase	KO: K00865 glycerate kinase	PATH: rn00260 Glycine, serine and threonine metabolism PATH: rn00561 Glycerolipid metabolism PATH: rn00630 Glyoxylate and dicarboxylate metabolism
R01515		1	3-Phospho-D-glyceroyl phosphate + H2O = 3-Phospho-D-glycerate + Orthophosphate	C00236 + C00001 = C00197 + C00009	236	197								3.6.1.7																													3-Phospho-D-glyceroyl phosphate phosphohydrolase	KO: K01512 acylphosphatase	PATH: rn00010 Glycolysis / Gluconeogenesis
R01516		1	2,3-Bisphospho-D-glycerate + H2O = 3-Phospho-D-glycerate + Orthophosphate	C01159 + C00001 = C00197 + C00009	1159	197								3.1.3.13	5.4.2.4																												3-Phospho-D-glycerate 1,2-phosphomutase	KO: K01088 bisphosphoglycerate phosphatase KO: K01837 bisphosphoglycerate mutase	PATH: rn00010 Glycolysis / Gluconeogenesis
R01517		0	GTP + 3-Phospho-D-glycerate = GDP + 3-Phospho-D-glyceroyl phosphate	C00044 + C00197 = C00035 + C00236	197	236								2.7.2.10																													GTP:3-phospho-D-glycerate 1-phosphotransferase
R01518		0	2-Phospho-D-glycerate = 3-Phospho-D-glycerate	C00631 = C00197	631	197								5.4.2.1	5.4.2.4																												2-Phospho-D-glycerate 2,3-phosphomutase	KO: K01834 phosphoglycerate mutase	PATH: rn00010 Glycolysis / Gluconeogenesis
R01519		1	D-Glucono-1,5-lactone + H2O = D-Gluconic acid	C00198 + C00001 = C00257	198	257								3.1.1.17																													D-Glucono-1,5-lactone lactonohydrolase	KO: K01053 gluconolactonase	PATH: rn00030 Pentose phosphate pathway
R01520		0	beta-D-Glucose + NAD+ = D-Glucono-1,5-lactone + NADH	C00031 + C00003 = C00198 + C00004	31	198								1.1.1.47																													beta-D-Glucose:NAD+ 1-oxoreductase	KO: K00034 glucose 1-dehydrogenase	PATH: rn00030 Pentose phosphate pathway
R01521		0	beta-D-Glucose + NADP+ = D-Glucono-1,5-lactone + NADPH	C00031 + C00006 = C00198 + C00005	31	198								1.1.1.47																													beta-D-Glucose:NADP+ 1-oxoreductase	KO: K00034 glucose 1-dehydrogenase	PATH: rn00030 Pentose phosphate pathway
R01522		1	beta-D-Glucose + Oxygen = D-Glucono-1,5-lactone + H2O2	C00031 + C00007 = C00198 + C00027	31	198								1.1.3.4	1.1.3.5																												beta-D-Glucose:oxygen 1-oxidoreductase		PATH: rn00030 Pentose phosphate pathway
R01523		1	ATP + D-Ribulose 5-phosphate = ADP + D-Ribulose 1,5-bisphosphate	C00002 + C00199 = C00008 + C01182	199	1182								2.7.1.19																													ATP:D-ribulose-5-phosphate 1-phosphotransferase	KO: K00855 phosphoribulokinase	PATH: rn00710 Carbon fixation
R01524		0	D-Ribitol 5-phosphate + NAD+ = D-Ribulose 5-phosphate + NADH	C01068 + C00003 = C00199 + C00004	1068	199								1.1.1.137																													D-Ribitol-5-phosphate:NAD+ 2-oxidoreductase	KO: K05352 ribitol-5-phosphate 2-dehydrogenase	PATH: rn00040 Pentose and glucuronate interconversions
R01525		0	D-Ribitol 5-phosphate + NADP+ = D-Ribulose 5-phosphate + NADPH	C01068 + C00006 = C00199 + C00005	1068	199								1.1.1.137																													D-Ribitol-5-phosphate:NADP+ 2-oxidoreductase	KO: K05352 ribitol-5-phosphate 2-dehydrogenase	PATH: rn00040 Pentose and glucuronate interconversions
R01526		1	ATP + D-Ribulose = ADP + D-Ribulose 5-phosphate	C00002 + C00309 = C00008 + C00199	309	199								2.7.1.16	2.7.1.47																												ATP:D-ribulose 5-phosphotransferase	KO: K00853 L-ribulokinase KO: K00875 D-ribulokinase	PATH: rn00040 Pentose and glucuronate interconversions
R01528		1	6-Phospho-D-gluconate + NADP+ = D-Ribulose 5-phosphate + CO2 + NADPH + H+	C00345 + C00006 = C00199 + C00011 + C00005 + C00080	345	199								1.1.1.44																													6-Phospho-D-gluconate:NADP+ 2-oxidoreductase (decarboxylating)	KO: K00033 6-phosphogluconate dehydrogenase	PATH: rn00030 Pentose phosphate pathway
R01529		0	D-Ribulose 5-phosphate = D-Xylulose 5-phosphate	C00199 = C00231	199	231								5.1.3.1																													D-Ribulose-5-phosphate 3-epimerase	KO: K01783 ribulose-phosphate 3-epimerase	PATH: rn00030 Pentose phosphate pathway PATH: rn00040 Pentose and glucuronate interconversions PATH: rn00710 Carbon fixation
R01530		0	D-Arabinose 5-phosphate = D-Ribulose 5-phosphate	C01112 = C00199	1112	199								5.3.1.13																													D-Arabinose-5-phosphate ketol-isomerase
R01531		0	D-Ribulose 5-phosphate + Formaldehyde = 3-Oxohexulose 6-phosphate	C00199 + C00067 = C06019	67	6019	199	6019																																					PATH: rn00680 Methane metabolism
R01532		1	Nucleoside triphosphate + H2O = Nucleotide + Pyrophosphate	C00201 + C00001 = C00215 + C00013	201	215								3.6.1.19																													Nucleoside-triphosphate pyrophosphohydrolase
R01533		1	Isoflurophate + H2O = Diisopropyl phosphate + Fluoride	C00202 + C00001 = C03113 + C00742	202	742	202	3113						3.1.8.2																													Diisopropyl-fluorophosphate fluorohydrolase
R01535		1	UDP-D-galactose + Undecaprenyl phosphate = UMP + alpha-D-Galactosyl-diphosphoundecaprenol	C00052 + C00348 = C00105 + C04507	348	4507	52	4507						2.7.8.6																													UDP galactose:undecaprenyl-phosphate galactose phosphotransferase
R01536		0	UDP-N-acetyl-D-galactosamine = Glycoprotein	C00203 = C00326	203	326
R01537		0	UDP-N-acetyl-D-galactosamine = Glycolipid	C00203 = C05005	203	5005
R01538		0	D-Gluconic acid = 2-Dehydro-3-deoxy-D-gluconate + H2O	C00257 = C00204 + C00001	257	204								4.2.1.39																													D-Gluconate hydro-lyase	KO: K05308 gluconate dehydratase	PATH: rn00030 Pentose phosphate pathway
R01540		1	D-Altronate = 2-Dehydro-3-deoxy-D-gluconate + H2O	C00817 = C00204 + C00001	817	204								4.2.1.7																													D-Altronate hydro-lyase	KO: K01685 altronate hydrolase	PATH: rn00040 Pentose and glucuronate interconversions
R01541		1	ATP + 2-Dehydro-3-deoxy-D-gluconate = ADP + 2-Dehydro-3-deoxy-6-phospho-D-gluconate	C00002 + C00204 = C00008 + C04442	204	4442								2.7.1.45																													ATP:2-dehydro-3-deoxy-D-gluconate 6-phosphotransferase	KO: K00874 2-dehydro-3-deoxygluconokinase	PATH: rn00030 Pentose phosphate pathway PATH: rn00040 Pentose and glucuronate interconversions
R01542		0	2-Dehydro-3-deoxy-D-gluconate + NAD+ = (4S)-4,6-Dihydroxy-2,5-dioxohexanoate + NADH	C00204 + C00003 = C04349 + C00004	204	4349								1.1.1.127																													2-Dehydro-3-deoxy-D-gluconate:NAD+ 5-oxidoreductase	KO: K00065 2-deoxy-D-gluconate 3-dehydrogenase	PATH: rn00040 Pentose and glucuronate interconversions
R01543		0	2-Dehydro-3-deoxy-D-gluconate + NADP+ = (4S,5S)-4,5-Dihydroxy-2,6-dioxohexanoate + NADPH	C00204 + C00006 = C04471 + C00005	204	4471								1.1.1.126																													2-Dehydro-3-deoxy-D-gluconate:NADP+ 6-oxidoreductase
R01544		1	2-Amino-2-deoxy-D-gluconate = 2-Dehydro-3-deoxy-D-gluconate + NH3	C03752 = C00204 + C00014	3752	204								4.3.1.9																													2-amino-2-deoxy-D-gluconate ammonia-lyase; D-Glucosaminate ammonia-lyase (isomerizing)		PATH: rn00030 Pentose phosphate pathway PATH: rn00910 Nitrogen metabolism
R01547		1	ATP + dAMP = ADP + dADP	C00002 + C00360 = C00008 + C00206	360	206								2.7.4.3	2.7.4.11																												ATP:AMP phosphotransferase	KO: K00939 adenylate kinase	PATH: rn00230 Purine metabolism
R01548		1	dATP + Cytidine = dADP + CMP	C00131 + C00475 = C00206 + C00055	475	206	131	206						2.7.1.48																													dATP:cytidine 5'-phosphotransferase	KO: K00876 uridine kinase	PATH: rn00240 Pyrimidine metabolism
R01549		1	dATP + Uridine = dADP + UMP	C00131 + C00299 = C00206 + C00105	299	206	131	206						2.7.1.48																													dATP:uridine 5'-phosphotransferase	KO: K00876 uridine kinase	PATH: rn00240 Pyrimidine metabolism
R01550		0	Acetone + NADPH = Propan-2-ol + NADP+	C00207 + C00005 = C01845 + C00006	207	1845								1.1.1.80																													Propan-2-ol:NADP+ oxidoreductase		PATH: rn00640 Propanoate metabolism
R01553		0	Acetone cyanohydrin = Hydrogen cyanide + Acetone	C02659 = C01326 + C00207	2659	207	2659	1326						4.1.2.37	4.1.2.39																												Acetone-cyanohydrin acetone-lyase
R01555		1	Maltose + Orthophosphate = D-Glucose + beta-D-Glucose 1-phosphate	C00208 + C00009 = C00031 + C00663	208	31	208	663						2.4.1.8																													Maltose:orthophosphate 1-beta-D-glucosyltransferase	KO: K00691 maltose phosphorylase	PATH: rn00500 Starch and sucrose metabolism
R01556		1	Acetyl-CoA + Maltose = CoA + Acetyl-maltose	C00024 + C00208 = C00010 + C02130	208	2130	24	2130						2.3.1.79																													Acetyl-CoA:maltose O-acetyltransferase
R01557		0	Maltose = alpha,alpha-Trehalose	C00208 = C01083	208	1083								5.4.99.16																													Maltose alpha-D-glucosylmutase	KO: K05343 maltose alpha-D-glucosyltransferase	PATH: rn00500 Starch and sucrose metabolism
R01558		1	ATP + Oxalate + CoA = AMP + Pyrophosphate + Oxalyl-CoA	C00002 + C00209 + C00010 = C00020 + C00013 + C00313	209	313								6.2.1.8																													Oxalate:CoA ligase (AMP-forming)		PATH: rn00630 Glyoxylate and dicarboxylate metabolism
R01559		0	Succinyl-CoA + Oxalate = Succinate + Oxalyl-CoA	C00091 + C00209 = C00042 + C00313	209	313	91	42						2.8.3.2																													Succinyl-CoA:oxalate CoA-transferase		PATH: rn00630 Glyoxylate and dicarboxylate metabolism
R01560		1	Adenosine + H2O = Inosine + NH3	C00212 + C00001 = C00294 + C00014	212	294								3.5.4.4																													Adenosine aminohydrolase	KO: K01488 adenosine deaminase	PATH: rn00230 Purine metabolism PATH: rn00910 Nitrogen metabolism
R01561		0	Adenosine + Orthophosphate = Adenine + alpha-D-Ribose 1-phosphate	C00212 + C00009 = C00147 + C00442	212	147	212	442						2.4.2.1																													Adenosine:orthophosphate ribosyltransferase	KO: K00755 purine-nucleoside phosphorylase KO: K03783 purine-nucleoside phosphorylase KO: K03784 purine-nucleoside phosphorylase	PATH: rn00230 Purine metabolism
R01562		1	3'-AMP + H2O = Adenosine + Orthophosphate	C01367 + C00001 = C00212 + C00009	1367	212								3.1.3.6																													3'-Adenosine monophosphate phosphohydrolase		PATH: rn00230 Purine metabolism
R01563		1	N-Carbamoylsarcosine + H2O = Sarcosine + CO2 + NH3	C01043 + C00001 = C00213 + C00011 + C00014	1043	213								3.5.1.59																													N-Carbamoylsarcosine amidohydrolase		PATH: rn00220 Urea cycle and metabolism of amino groups
R01564		1	N,N-Dimethylglycine + H2O + Oxygen = Sarcosine + Formaldehyde + H2O2	C01026 + C00001 + C00007 = C00213 + C00067 + C00027	1026	67	1026	213						1.5.3.10																													N,N-Dimethylglycine:oxygen oxidoreductase (demethylating)
R01565		1	N,N-Dimethylglycine + Acceptor + H2O = Sarcosine + Formaldehyde + Reduced acceptor	C01026 + C00028 + C00001 = C00213 + C00067 + C00030	1026	67	1026	213						1.5.99.2																													N,N-Dimethylglycine:(acceptor) oxidoreductase (demethylating)	KO: K00315 dimethylglycine dehydrogenase	PATH: rn00260 Glycine, serine and threonine metabolism
R01566		1	Creatine + H2O = Sarcosine + Urea	C00300 + C00001 = C00213 + C00086	300	86	300	213						3.5.3.3																													Creatine amidinohydrolase		PATH: rn00220 Urea cycle and metabolism of amino groups
R01567		1	ATP + Thymidine = ADP + dTMP	C00002 + C00214 = C00008 + C00364	214	364								2.7.1.21																													ATP:thymidine 5'-phosphotransferase	KO: K00857 thymidine kinase	PATH: rn00240 Pyrimidine metabolism
R01568		1	ADP + Thymidine = AMP + dTMP	C00008 + C00214 = C00020 + C00364	214	364								2.7.1.118																													ADP:thymidine 5'-phosphotransferase
R01569		1	dTMP + H2O = Thymidine + Orthophosphate	C00364 + C00001 = C00214 + C00009	364	214								3.1.3.5	3.1.3.35																												Thymidylate 5'-phosphohydrolase	KO: K01081 5'-nucleotidase	PATH: rn00240 Pyrimidine metabolism
R01570		1	Thymidine + Orthophosphate = Thymine + 2-Deoxy-D-ribose 1-phosphate	C00214 + C00009 = C00178 + C00672	214	178	214	672						2.4.2.4																													Thymidine:orthophosphate deoxyribosyltransferase	KO: K00758 thymidine phosphorylase	PATH: rn00240 Pyrimidine metabolism
R01571		0	AMP + Thymidine = Adenosine + dTMP	C00020 + C00214 = C00212 + C00364	214	212	214	364						2.7.1.114																													ATP:thymidine 5'-phosphotransferase
R01572		1	Nucleotide + H2O = Nucleoside + Orthophosphate	C00215 + C00001 = C00801 + C00009	215	801								3.1.3.31																													Nucleotide phosphohydrolase
R01573		1	ATP + D-Arabinose = ADP + D-Arabinose 5-phosphate	C00002 + C00216 = C00008 + C01112	216	1112								2.7.1.54																													ATP:D-arabinose 5-phosphotransferase
R01574		0	D-Arabinose + NAD+ = D-Arabinono-1,4-lactone + NADH	C00216 + C00003 = C00652 + C00004	216	652								1.1.1.116	1.1.1.117																												D-Arabinose:NAD+ 1-oxidoreductase
R01575		0	D-Arabinose + NADP+ = D-Arabinono-1,4-lactone + NADPH	C00216 + C00006 = C00652 + C00005	216	652								1.1.1.117																													D-Arabinose:NADP+ 1-oxidoreductase
R01576		0	3-Deoxy-D-manno-octulosonate = Pyruvate + D-Arabinose	C01187 = C00022 + C00216	1187	22	1187	216						4.1.2.23																													3-Deoxy-D-manno-octulosonate D-arabinose-lyase
R01577		0	D-Arabinose = D-Ribulose	C00216 = C00309	216	309								5.3.1.3																													D-Arabinose ketol-isomerase
R01578		0	D-Glutamate + Peptide = D-Glutamyl-peptide	C00217 + C00012 = C02671	12	2671	217	2671																																					PATH: rn00471 D-Glutamine and D-glutamate metabolism
R01579		1	D-Glutamine + H2O = D-Glutamate + NH3	C00819 + C00001 = C00217 + C00014	819	217								3.5.1.2	3.5.1.35	3.5.1.38																											D-Glutamine amidohydrolase	KO: K01425 glutaminase KO: K05597 glutamin-(asparagin-)ase	PATH: rn00471 D-Glutamine and D-glutamate metabolism PATH: rn00910 Nitrogen metabolism
R01580		0	Pyridoxamine phosphate + 2-Oxoglutarate = Pyridoxal phosphate + D-Glutamate	C00647 + C00026 = C00018 + C00217	26	217	647	217						2.6.1.54																													Pyridoxamine-5'-phosphate:2-oxoglutarate aminotransferase		PATH: rn00750 Vitamin B6 metabolism
R01581		1	N-Acyl-D-glutamate + H2O = Carboxylate + D-Glutamate	C06379 + C00001 = C00060 + C00217	6379	60	6379	217						3.5.1.82																													N-Acyl-D-glutamate amidohydrolase
R01582		0	D-Phenylalanine + 2-Oxoglutarate = Phenylpyruvate + D-Glutamate	C02265 + C00026 = C00166 + C00217	2265	166	26	217						2.6.1.21																													D-Phenylalanine:2-oxoglutarate aminotransferase	KO: K00824 D-alanine transaminase	PATH: rn00360 Phenylalanine metabolism
R01583		1	D-Glutamate = 5-Oxo-D-proline + H2O	C00217 = C02237 + C00001	217	2237								4.2.1.48																													D-Glutamate hydro-lyase (cyclizing)		PATH: rn00471 D-Glutamine and D-glutamate metabolism
R01584		0	N-Methyl-L-alanine + H2O + NADP+ = Pyruvate + Methylamine + NADPH	C02721 + C00001 + C00006 = C00022 + C00218 + C00005	2721	22	2721	218						1.4.1.17																													N-Methyl-L-alanine:NADP+ oxidoreductase (demethylating, deaminating)
R01585		1	ATP + L-Glutamate + Methylamine = ADP + Orthophosphate + N5-Methyl-L-glutamine	C00002 + C00025 + C00218 = C00008 + C00009 + C03153	25	3153	218	3153						6.3.4.12																													L-Glutamate:methylamine ligase (ADP-forming)
R01586		1	Methylamine + L-Glutamate = NH3 + N-Methyl-L-glutamate	C00218 + C00025 = C00014 + C01046	218	1046	25	1046						2.1.1.21																													Methylamine:L-glutamate N-methyltransferase		PATH: rn00680 Methane metabolism
R01587		1	N-Methyl-2-oxoglutaramate + H2O = Methylamine + 2-Oxoglutarate	C03623 + C00001 = C00218 + C00026	3623	26	3623	218						3.5.1.36																													N-Methyl-2-oxoglutaramate methylamidohydrolase
R01588		1	Dimethylamine + H2O + Acceptor = Methylamine + Formaldehyde + Reduced acceptor	C00543 + C00001 + C00028 = C00218 + C00067 + C00030	543	67	543	218						1.5.8.1																													Dimethylamine:(acceptor) oxidoreductase		PATH: rn00680 Methane metabolism
R01589		1	Methylguanidine + H2O = Methylamine + Urea	C02294 + C00001 = C00218 + C00086	2294	86	2294	218						3.5.3.16																													Methylguanidine amidinohydrolase
R01590		1	(5Z,8Z,11Z,14Z)-Icosatetraenoic acid + 2 Oxygen = Prostaglandin G2	C00219 + 2 C00007 = C05956	219	5956								1.14.99.1																													Arachidonate:oxygen oxidoreductase; Arachidonate,reduced acceptor:oxygen oxidoreductase	KO: K00509 prostaglandin-endoperoxide synthase	PATH: rn00590 Prostaglandin and leukotriene metabolism
R01592		1	(5Z,8Z,11Z,14Z)-Icosatetraenoic acid + Oxygen = (5Z,8Z,10E,14Z)-(12S)-12-Hydroperoxyeicosa-5,8,10,14-tetraenoate	C00219 + C00007 = C04820	219	4820								1.13.11.31																													Arachidonate:oxygen 12-oxidoreductase
R01593		1	(5Z,8Z,11Z,14Z)-Icosatetraenoic acid + Oxygen = 15-HPETE	C00219 + C00007 = C05966	219	5966								1.13.11.33																													Arachidonate:oxygen 15-oxidoreductase	KO: K00460 arachidonate 15-lipoxygenase	PATH: rn00590 Prostaglandin and leukotriene metabolism
R01594		1	(5Z,8Z,11Z,14Z)-Icosatetraenoic acid + Oxygen = (5Z,9E,11Z,14Z)-(8R)-8-Hydroxyperoxyeicosa-5,9,11,14-tetraenoate	C00219 + C00007 = C04822	219	4822								1.13.11.40																													Arachidonate:oxygen 8-oxidoreductase
R01595		1	(5Z,8Z,11Z,14Z)-Icosatetraenoic acid + Oxygen = 5-Hydroperoxy-6-trans-8,11,14-cis-eicosatetraenoate	C00219 + C00007 = C05356	219	5356								1.13.11.34																													Arachidonate:oxygen 5-oxidoreductase	KO: K00461 arachidonate 5-lipoxygenase	PATH: rn00590 Prostaglandin and leukotriene metabolism
R01596		1	(5Z,8Z,11Z,14Z)-Icosatetraenoic acid + Oxygen = (5Z,8Z,10E,14Z)-(12S)-12-Hydroperoxyicosa-5,8,10,14-tetraenoic acid	C00219 + C00007 = C05965	219	5965								1.13.11.31																													Arachidonate 12-lipoxygenase	KO: K00458 arachidonate 12-lipoxygenase	PATH: rn00590 Prostaglandin and leukotriene metabolism
R01598		1	ATP + (5Z,8Z,11Z,14Z)-Icosatetraenoic acid + CoA = AMP + Pyrophosphate + Arachidonyl-CoA	C00002 + C00219 + C00010 = C00020 + C00013 + C02249	219	2249								6.2.1.15																													Arachidonate:CoA ligase (AMP-forming)
R01599		1	(5Z,8Z,11Z,14Z)-Icosatetraenoic acid + Reduced acceptor + 2 Oxygen = Prostaglandin H2 + Acceptor + H2O	C00219 + C00030 + 2 C00007 = C00427 + C00028 + C00001	219	427								1.14.99.1																													Arachidonate,reduced acceptor:oxygen oxidoreductase
R01600		1	ATP + beta-D-Glucose = ADP + beta-D-Glucose 6-phosphate	C00002 + C00031 = C00008 + C00092	31	92								2.7.1.1	2.7.1.2																												ATP:D-glucose 6-phosphotransferase	KO: K00844 hexokinase KO: K00845 glucokinase	PATH: rn00010 Glycolysis / Gluconeogenesis
R01601		1	D-Glucose 6-sulfate + H2O = beta-D-Glucose + Sulfate	C02827 + C00001 = C00031 + C00059	2827	59	2827	31						3.1.6.3																													D-Glucose 6-sulfate sulfohydrolase		PATH: rn00010 Glycolysis / Gluconeogenesis
R01602		0	alpha-D-Glucose = beta-D-Glucose	C00031 = C00031	31	31								5.1.3.3																													alpha-D-Glucose 1-epimerase	KO: K01785 aldose 1-epimerase	PATH: rn00010 Glycolysis / Gluconeogenesis
R01604		0	3-Oxopropanoate + NAD+ + H2O = Malonate + NADH + H+	C00222 + C00003 + C00001 = C00383 + C00004 + C00080	222	383								1.2.1.15																													3-Oxopropanoate:NAD+ oxidoreductase		PATH: rn00410 beta-Alanine metabolism
R01607		1	Malonate + NADPH + H+ = 3-Oxopropanoate + NADP+ + H2O	C00383 + C00005 + C00080 = C00222 + C00006 + C00001	383	222								1.2.1.15																													3-Oxopropanoate:NADP+ oxidoreductase		PATH: rn00410 beta-Alanine metabolism
R01608		0	3-Hydroxypropanoate + NAD+ = 3-Oxopropanoate + NADH + H+	C01013 + C00003 = C00222 + C00004 + C00080	222	1013								1.1.1.59																													3-hydroxypropanoate:NAD+ oxidoreductase		PATH: rn00410 beta-Alanine metabolism PATH: rn00640 Propanoate metabolism
R01609		1	3-Oxopropanoate + Nitrite + H2O2 = 3-aci-Nitropropanoate + Oxygen	C00222 + C00088 + C00027 = C03071 + C00007	88	3071	222	3071						1.7.3.5																													3-aci-Nitropropanoate:oxygen oxidoreductase
R01610		0	6-Phospho-5-dehydro-2-deoxy-D-gluconate = Glycerone phosphate + 3-Oxopropanoate	C04456 = C00111 + C00222	4456	111	4456	222						4.1.2.29																													5-Dehydro-2-deoxy-D-glyconate-6-phosphate malonate-semialdehyde-lyase
R01611		0	3-Oxopropanoate = Propynoate + H2O	C00222 = C00804 + C00001	222	804								4.2.1.27																													3-Oxopropanoate hydro-lyase		PATH: rn00410 beta-Alanine metabolism PATH: rn00640 Propanoate metabolism
R01612		1	4-Coumaroyl-CoA + 3 Malonyl-CoA = Apigenin + 4 CoA + 3 CO2	C00223 + 3 C00083 = C01477 + 4 C00010 + 3 C00011	83	1477	223	1477
R01613		1	4-Coumaroyl-CoA + 3 Malonyl-CoA = Isosalipurpol + 4 CoA + 3 CO2	C00223 + 3 C00083 = C06561 + 4 C00010 + 3 C00011	223	6561	83	6561						2.3.1.74																													Malonyl-CoA:4-Coumaroyl-CoA malonyltransferase(cyclizing)	KO: K00660 chalcone synthase	PATH: rn00941 Flavonoid biosynthesis
R01614		1	3 Malonyl-CoA + 4-Coumaroyl-CoA = 4 CoA + 3,4',5-Trihydroxystilbene + 4 CO2	3 C00083 + C00223 = 4 C00010 + C03582 + 4 C00011	223	3582	83	3582						2.3.1.95																													Malonyl-CoA:4-coumaroyl-CoA malonyltransferase (cyclizing)		PATH: rn00940 Stilbene, coumarine and lignin biosynthesis
R01615		1	4-Coumaroyl-CoA + NADPH = 4-Hydroxycinnamyl aldehyde + CoA + NADP+	C00223 + C00005 = C05608 + C00010 + C00006	223	5608								1.2.1.44																													4-Hydroxycinnamyl aldehyde:NADP+ oxidoreductase (CoA-cinnamoylating)	KO: K05347 cinnamoyl-CoA reductase	PATH: rn00940 Stilbene, coumarine and lignin biosynthesis
R01616		1	ATP + 4-Coumarate + CoA = AMP + Pyrophosphate + 4-Coumaroyl-CoA	C00002 + C00811 + C00010 = C00020 + C00013 + C00223	811	223								6.2.1.12																													4-Coumarate:CoA ligase (AMP-forming)	KO: K01904 4-coumarate--CoA ligase	PATH: rn00940 Stilbene, coumarine and lignin biosynthesis
R01617		1	4-Coumaroyl-CoA + Agmatine = N-(4-Guanidinobutyl)-4-hydroxycinnamide + CoA	C00223 + C00179 = C04498 + C00010	179	4498	223	4498						2.3.1.64																													4-Coumaroyl-CoA:agmatine N4-coumaroyltransferase
R01618		1	Adenylylsulfate + ATP = Sulfate + P1,P4-Bis(5'-adenosyl) tetraphosphate	C00224 + C00002 = C00059 + C01260	224	1260	224	59						2.7.7.53																													APS:ATP adenylyltransferase	KO: K00988 ATP adenylyltransferase	PATH: rn00230 Purine metabolism
R01619		0	Adenylylsulfate + NH3 = Adenosine 5'-phosphoramidate + Sulfate	C00224 + C00014 = C03851 + C00059	224	59	224	3851						2.7.7.51																													Adenylylsulfate:ammonia adenylyltransferase
R01620		1	Acetyl phosphate + L-Lysine = Orthophosphate + N6-Acetyl-L-lysine	C00227 + C00047 = C00009 + C02727	47	2727	227	2727						2.3.1.32																													Acetyl-phosphate:L-lysine N6-acetyltransferase		PATH: rn00310 Lysine degradation
R01621		1	D-Xylulose 5-phosphate + Orthophosphate = Acetyl phosphate + (2R)-2-Hydroxy-3-(phosphonooxy)-propanal + H2O	C00231 + C00009 = C00227 + C00118 + C00001	231	118	231	227						4.1.2.9																													D-Xylulose 5-phosphate D-glyceraldehyde-3-phosphate-lyase	KO: K01621 phosphoketolase	PATH: rn00030 Pentose phosphate pathway PATH: rn00680 Methane metabolism PATH: rn00710 Carbon fixation
R01623		1	Acyl-carrier protein + H2O = Pantetheine 4'-phosphate + Apo-[acyl-carrier protein]	C00229 + C00001 = C01134 + C03688	229	3688	229	1134						3.1.4.14																													[Acyl-carrier-protein] 4'-pantetheine-phosphohydrolase	KO: K01118 acyl carrier protein phosphodiesterase	PATH: rn00770 Pantothenate and CoA biosynthesis
R01624		1	Acetyl-CoA + Acyl-carrier protein = CoA + Acetyl-[acyl-carrier protein]	C00024 + C00229 = C00010 + C03939	229	3939	24	3939						2.3.1.38	2.3.1.41	2.3.1.85	2.3.1.86																										Acetyl-CoA:[acyl-carrier-protein] S-acetyltransferase	KO: K00644 [acyl-carrier-protein] S-acetyltransferase KO: K00646 3-oxoacyl-[acyl-carrier-protein] synthase KO: K00665 fatty-acid synthase KO: K00666 fatty-acyl-CoA synthase	PATH: rn00061 Fatty acid biosynthesis
R01625		1	CoA + Apo-[acyl-carrier protein] = Adenosine 3',5'-bisphosphate + Acyl-carrier protein	C00010 + C03688 = C00054 + C00229	10	54	10	229						2.7.8.7																													CoA:apo-[acyl-carrier-protein] pantetheinephosphotransferase	KO: K00997 holo-[acyl-carrier protein] synthase	PATH: rn00770 Pantothenate and CoA biosynthesis
R01626		1	Malonyl-CoA + Acyl-carrier protein = CoA + Malonyl-[acyl-carrier protein]	C00083 + C00229 = C00010 + C01209	229	1209	83	1209						2.3.1.39	2.3.1.85	2.3.1.86																											Malonyl-CoA:[acyl-carrier-protein] S-malonyltransferase	KO: K00645 [acyl-carrier-protein] S-malonyltransferase KO: K00665 fatty-acid synthase KO: K00666 fatty-acyl-CoA synthase	PATH: rn00061 Fatty acid biosynthesis
R01627		0	3-Dehydroshikimate = 3,4-Dihydroxybenzoate + H2O	C02637 = C00230 + C00001	230	2637								4.2.1.10																													3-Dehydroshikimate hydro-lyase	KO: K01688 3-dehydroquinate dehydratase KO: K03785 3-dehydroquinate dehydratase I KO: K03786 3-dehydroquinate dehydratase II	PATH: rn00400 Phenylalanine, tyrosine and tryptophan biosynthesis
R01628		1	3-Hydroxybenzoate + Oxygen + NADPH = 3,4-Dihydroxybenzoate + NADP+ + H2O	C00587 + C00007 + C00005 = C00230 + C00006 + C00001	587	230								1.14.13.23																													3-Hydroxybenzoate,NADPH:oxygen oxidoreductase (4-hydroxylating)		PATH: rn00362 Benzoate degradation via hydroxylation PATH: rn00623 2,4-Dichlorobenzoate degradation
R01629		1	3,4-Dihydroxybenzoate + Oxygen + NADH = Benzene-1,2,4-triol + CO2 + NAD+ + H2O	C00230 + C00007 + C00004 = C02814 + C00011 + C00003 + C00001	230	2814								1.13.11.-																														KO: K00465	PATH: rn00362 Benzoate degradation via hydroxylation
R01630		1	3,4-Dihydroxybenzoate + Oxygen + NADPH = Benzene-1,2,4-triol + CO2 + NADP+ + H2O	C00230 + C00007 + C00005 = C02814 + C00011 + C00006 + C00001	230	2814								1.13.11.-																														KO: K00465	PATH: rn00362 Benzoate degradation via hydroxylation
R01631		1	3,4-Dihydroxybenzoate + Oxygen = 3-Carboxy-cis,cis-muconate	C00230 + C00007 = C01163	230	1163								1.13.11.3																													Protocatechuate:oxygen 3,4-oxidoreductase (decyclizing)	KO: K00447 protocatechuate 3,4-dioxygenase	PATH: rn00362 Benzoate degradation via hydroxylation PATH: rn00623 2,4-Dichlorobenzoate degradation
R01632		1	3,4-Dihydroxybenzoate + Oxygen = 4-Carboxy-2-hydroxymuconate semialdehyde	C00230 + C00007 = C04484	230	4484								1.13.11.8																													Protocatechuate:oxygen 4,5-oxidoreductase (decyclizing)	KO: K04099 protocatechuate 4,5-dioxygenase	PATH: rn00362 Benzoate degradation via hydroxylation PATH: rn00623 2,4-Dichlorobenzoate degradation
R01633		1	(3S,4R)-3,4-Dihydroxycyclohexa-1,5-diene-1,4-dicarboxylate + NAD+ = 3,4-Dihydroxybenzoate + CO2 + NADH	C06318 + C00003 = C00230 + C00011 + C00004	6318	230								1.3.1.53	1.3.1.61																												(3S,4R)-3,4-dihydroxycyclohexa-1,5-diene-1,4-dicarboxylate:NAD+ oxidoreductase		PATH: rn00623 2,4-Dichlorobenzoate degradation
R01634		1	3,4-Dihydroxyphthalate = 3,4-Dihydroxybenzoate + CO2	C03223 = C00230 + C00011	3223	230								4.1.1.69																													3,4-Dihydroxyphthalate carboxy-lyase
R01635		1	4,5-Dihydroxyphthalate = 3,4-Dihydroxybenzoate + CO2	C03233 = C00230 + C00011	3233	230								4.1.1.55																													4,5-Dihydroxyphthalate carboxy-lyase	KO: K04102 4,5-dihydroxyphthalate decarboxylase	PATH: rn00623 2,4-Dichlorobenzoate degradation
R01636		1	4-Sulfobenzoate + Oxygen + NADH = 3,4-Dihydroxybenzoate + Sulfite + NAD+	C02236 + C00007 + C00004 = C00230 + C00094 + C00003	2236	94	2236	230						1.14.12.8																													4-Sulfobenzoate,NADH:oxygen oxidoreductase (3,4-hydroxylating, sulfite-forming)		PATH: rn00623 2,4-Dichlorobenzoate degradation
R01637		0	3,4-Dihydroxybenzoate = Gallate	C00230 = C01424	230	1424																																							PATH: rn00362 Benzoate degradation via hydroxylation
R01639		1	ATP + D-Xylulose = ADP + D-Xylulose 5-phosphate	C00002 + C00310 = C00008 + C00231	310	231								2.7.1.17																													ATP:D-xylulose 5-phosphotransferase	KO: K00854 xylulokinase	PATH: rn00040 Pentose and glucuronate interconversions
R01640		0	D-Xylulose 5-phosphate + Formaldehyde = Glyceraldehyde 3-phosphate + Glycerone	C00231 + C00067 = C00661 + C00184	67	184	231	661	67	661	231	184		2.2.1.3																													D-Xylulose-5-phosphate:formaldehyde glycolaldehydetransferase
R01641		0	D-Sedoheptulose 7-phosphate + (2R)-2-Hydroxy-3-(phosphonooxy)-propanal = D-Ribose 5-phosphate + D-Xylulose 5-phosphate	C05382 + C00118 = C00117 + C00231	118	117	5382	231	118	231	5382	117		2.2.1.1																													Sedoheptulose-7-phosphate:D-glyceraldehyde-3-phosphate glycolaldehyde transferase	KO: K00615 transketolase	PATH: rn00030 Pentose phosphate pathway PATH: rn00710 Carbon fixation
R01644		0	4-Hydroxybutanoic acid + NAD+ = Succinate semialdehyde + NADH	C00989 + C00003 = C00232 + C00004	989	232								1.1.1.61																													4-Hydroxybutanoate:NAD+ oxidoreductase	KO: K00043 4-hydroxybutyrate dehydrogenase	PATH: rn00650 Butanoate metabolism
R01645		1	4-Hydroxy-2-oxo-heptanedioate = Succinate semialdehyde + Pyruvate	C05601 = C00232 + C00022	5601	22	5601	232						4.1.2.-																													4-hydroxy-2-oxo-heptandioate succinate semialdehyde-lyase	KO: K01636	PATH: rn00350 Tyrosine metabolism
R01647		1	2,4-Dihydroxyhept-2-enedioate = Succinate semialdehyde + Pyruvate	C06201 = C00232 + C00022	6201	22	6201	232						4.1.2.-																														KO: K02510 2,4-dihydroxyhept-2-ene-1,7-dioic acid aldolase	PATH: rn00350 Tyrosine metabolism
R01648		0	4-Aminobutanoate + 2-Oxoglutarate = Succinate semialdehyde + L-Glutamate	C00334 + C00026 = C00232 + C00025	26	25	334	232						2.6.1.19																													4-Aminobutanoate:2-oxoglutarate aminotransferase	KO: K00823 4-aminobutyrate aminotransferase	PATH: rn00251 Glutamate metabolism PATH: rn00650 Butanoate metabolism
R01649		1	2-(Acetamidomethylene)succinate + 2 H2O = Acetate + Succinate semialdehyde + NH3 + CO2	C01215 + 2 C00001 = C00033 + C00232 + C00014 + C00011	1215	232	1215	33						3.5.1.29																													2-(Acetamidomethylene)succinate amidohydrolase (deaminating, decarboxylating)		PATH: rn00750 Vitamin B6 metabolism PATH: rn00910 Nitrogen metabolism
R01650		0	Succinate semialdehyde + Cyanide + NH3 = gamma-Amino-gamma-cyanobutanoate + H2O	C00232 + C00177 + C00014 = C05715 + C00001	177	5715	232	5715																																					PATH: rn00460 Cyanoamino acid metabolism
R01651		1	4-Methyl-2-oxopentanoate + CoA + NAD+ = 3-Methylbutanoyl-CoA + CO2 + NADH	C00233 + C00010 + C00003 = C02939 + C00011 + C00004	233	2939								1.2.1.25																													4-Methyl-2-oxopentanoate:NAD+ oxidoreductase (CoA-mehtylpropanoylating)		PATH: rn00280 Valine, leucine and isoleucine degradation
R01652		1	(2S)-2-Isopropyl-3-oxosuccinate = 4-Methyl-2-oxopentanoate + CO2	C04236 = C00233 + C00011	4236	233								0.0.0.5																															PATH: rn00290 Valine, leucine and isoleucine biosynthesis
R01653		1	5-Formyltetrahydrofolate + ATP + H2O = 10-Formyltetrahydrofolate + Orthophosphate + ADP	C03479 + C00002 + C00001 = C00234 + C00009 + C00008	3479	234																																							PATH: rn00670 One carbon pool by folate
R01654		1	ATP + 10-Formyltetrahydrofolate + L-Glutamate = ADP + Orthophosphate + 10-Formyltetrahydrofolyl L-glutamate	C00002 + C00234 + C00025 = C00008 + C00009 + C05928	25	5928	234	5928						6.3.2.12	6.3.2.17																												10-Formyltetrahydrofolate:L-glutamate ligase (ADP-forming)		PATH: rn00790 Folate biosynthesis
R01655		0	5,10-Methenyltetrahydrofolate + H2O = 10-Formyltetrahydrofolate + H+	C00445 + C00001 = C00234 + C00080	445	234								3.5.4.9	6.3.4.3																												5,10-Methenyltetrahydrofolate 5-hydrolase(decyclizing)	KO: K01491 methenyltetrahydrofolate cyclohydrolase KO: K01938 formate--tetrahydrofolate ligase	PATH: rn00630 Glyoxylate and dicarboxylate metabolism PATH: rn00670 One carbon pool by folate
R01657		1	Dimethylallyl diphosphate + L-Tryptophan = Pyrophosphate + 4-(3-Methylbut-2-enyl)-L-tryptophan	C00235 + C00078 = C00013 + C04290	78	4290	235	4290						2.5.1.34																													Dimethylallyl-diphosphate:L-tryptophan dimethylallyltransferase
R01658		1	Dimethylallyl diphosphate + Isopentenyl diphosphate = Pyrophosphate + Geranyl diphosphate	C00235 + C00129 = C00013 + C00341	235	341	129	341						2.5.1.1	2.5.1.10	2.5.1.29																											Dimethylallyl-diphosphate:isopentenyl-diphosphate dimethylallyltranstransferase	KO: K00787 dimethylallyltranstransferase KO: K00795 geranyltranstransferase KO: K00804 geranylgeranyl pyrophosphate synthetase	PATH: rn00100 Biosynthesis of steroids PATH: rn00900 Terpenoid biosynthesis
R01659		1	Dimethylallyl diphosphate + Isopentenyl diphosphate = Pyrophosphate + Neryl diphosphate	C00235 + C00129 = C00013 + C02569	129	2569	235	2569						2.5.1.28																													Dimethylallyl-diphosphate:isopentenyl-diphosphate dimethylallylcistransferase
R01660		0	3-Phospho-D-glyceroyl phosphate + D-Glucose 1-phosphate = 3-Phospho-D-glycerate + D-Glucose 1,6-bisphosphate	C00236 + C00103 = C00197 + C00660	236	197	103	660						2.7.1.106																													3-Phospho-D-glyceroyl-phosphate:D-glucose-1-phosphate 6-phosphotransferase		PATH: rn00500 Starch and sucrose metabolism
R01662		0	3-Phospho-D-glyceroyl phosphate = 2,3-Bisphospho-D-glycerate	C00236 = C01159	236	1159								5.4.2.1	5.4.2.4																												3-Phospho-D-glyceroyl phosphate 2,3-phosphomutase	KO: K01837 bisphosphoglycerate mutase	PATH: rn00010 Glycolysis / Gluconeogenesis
R01663		1	dCMP + H2O = dUMP + NH3	C00239 + C00001 = C00365 + C00014	239	365								3.5.4.12																													dCMP aminohydrolase	KO: K01493 dCMP deaminase	PATH: rn00240 Pyrimidine metabolism PATH: rn00910 Nitrogen metabolism
R01664		1	dCMP + H2O = Deoxycytidine + Orthophosphate	C00239 + C00001 = C00881 + C00009	239	881								3.1.3.5																													2'-Deoxycytidine 5'-monophosphate phosphohydrolase	KO: K01081 5'-nucleotidase	PATH: rn00240 Pyrimidine metabolism
R01665		1	ATP + dCMP = ADP + dCDP	C00002 + C00239 = C00008 + C00705	239	705								2.7.4.14																													ATP:CMP phosphotransferase	KO: K00945 cytidylate kinase	PATH: rn00240 Pyrimidine metabolism
R01666		1	ATP + Deoxycytidine = ADP + dCMP	C00002 + C00881 = C00008 + C00239	881	239								2.7.1.74																													ATP:deoxycitidine 5'-phosphotransferase	KO: K00893 deoxycitidine kinase	PATH: rn00240 Pyrimidine metabolism
R01667		1	dCDP + H2O = dCMP + Orthophosphate	C00705 + C00001 = C00239 + C00009	705	239								3.6.1.12																													dCDP nucleotidohydrolase		PATH: rn00240 Pyrimidine metabolism
R01668		1	dCTP + H2O = dCMP + Pyrophosphate	C00458 + C00001 = C00239 + C00013	458	239								3.6.1.12																													dCTP nucleotidohydrolase		PATH: rn00240 Pyrimidine metabolism
R01669		1	5,10-Methylenetetrahydrofolate + H2O + dCMP = Tetrahydrofolate + 5-Hydroxymethyldeoxycytidylate	C00143 + C00001 + C00239 = C00101 + C03997	239	3997	143	101						2.1.2.8																													5,10-Methylenetetrahydrofolate:deoxycytidylate 5'-hydroxymethyltransferase		PATH: rn00240 Pyrimidine metabolism PATH: rn00670 One carbon pool by folate
R01670		1	5,10-Methylenetetrahydrofolate + dCMP = Dihydrofolate + Deoxy-5-methylcytidylate	C00143 + C00239 = C00415 + C03495	143	415	239	3495						2.1.1.54																													5,10-Methylenetetrahydrofolate:dCMP C-methyltransferase
R01675		1	S-Adenosyl-L-methionine + rRNA = S-Adenosyl-L-homocysteine + rRNA containing a single residue of 2'-O-methyladenosine	C00019 + C00240 = C00021 + C04779	240	4779								2.1.1.66																													S-Adenosyl-L-methionine:rRNA (adenosine-2'-O-)-methyltransferase
R01676		1	Guanine + H2O = Xanthine + NH3	C00242 + C00001 = C00385 + C00014	242	385								3.5.4.3																													Guanine aminohydrolase	KO: K01487 guanine deaminase	PATH: rn00230 Purine metabolism PATH: rn00910 Nitrogen metabolism
R01677		1	Guanosine + H2O = Guanine + D-Ribose	C00387 + C00001 = C00242 + C00121	387	121	387	242						3.2.2.1	3.2.2.8																												Guanosine ribohydrolase	KO: K01239 purine nucleosidase	PATH: rn00230 Purine metabolism
R01678		1	Lactose + H2O = alpha-D-Glucose + D-Galactose	C00243 + C00001 = C00031 + C00124	243	124	243	31						3.2.1.23	3.2.1.108																												Lactose galactohydrolase	KO: K01190 beta-galactosidase KO: K01229 lactase	PATH: rn00052 Galactose metabolism
R01679		1	Lactose + Orthophosphate = Lactose 6-phosphate + H2O	C00243 + C00009 = C05396 + C00001	243	5396								3.2.1.23																													Lactose 6-phosphate galactohydrolase	KO: K01190 beta-galactosidase	PATH: rn00052 Galactose metabolism
R01680		1	Lactose + FAD = 3-Ketolactose + FADH2	C00243 + C00016 = C05403 + C01352	243	5403								1.1.99.13																													Lactose:(acceptor) 3-oxidoreductase		PATH: rn00052 Galactose metabolism
R01681		1	Hypotaurine + NAD+ + H2O = Taurine + NADH	C00519 + C00003 + C00001 = C00245 + C00004	519	245								1.8.1.3																													Hypotaurine:NAD+ oxidoreductase		PATH: rn00430 Taurine and hypotaurine metabolism
R01682		1	L-Cysteate = Taurine + CO2	C00506 = C00245 + C00011	506	245								4.1.1.15	4.1.1.29																												3-Sulfoalanine carboxy-lyase	KO: K01580 glutamate decarboxylase KO: K01594 sulfinoalanine decarboxylase	PATH: rn00430 Taurine and hypotaurine metabolism
R01683		0	Tauropine + NAD+ + H2O = Taurine + Pyruvate + NADH	C01616 + C00003 + C00001 = C00245 + C00022 + C00004	1616	22	1616	245						1.5.1.23																													Tauropine:NAD+ oxidoreductase (taurine-forming)
R01684		0	Taurine + 2-Oxoglutarate = Sulfoacetaldehyde + L-Glutamate	C00245 + C00026 = C00593 + C00025	26	25	245	593						2.6.1.55																													Taurine:2-oxoglutarate aminotransferase
R01685		1	Taurine + H2O + 2 Ferricytochrome c = Sulfoacetaldehyde + NH3 + 2 Ferrocytochrome c	C00245 + C00001 + 2 C00125 = C00593 + C00014 + 2 C00126	125	126	245	593						1.4.2.-																													Taurine:ferricytochrome-c oxidoreductase (deaminating)	KO: K07255 taurine dehydrogenase small subunit KO: K07256 taurine dehydrogenase large subunit	PATH: rn00430 Taurine and hypotaurine metabolism PATH: rn00910 Nitrogen metabolism
R01686		0	Taurine = Taurocyamine	C00245 = C01959	245	1959																																							PATH: rn00430 Taurine and hypotaurine metabolism
R01687		1	(5-L-Glutamyl)-peptide + Taurine = Peptide + 5-Glutamyl-taurine	C03193 + C00245 = C00012 + C05844	245	5844	3193	12						2.3.2.2																													(5-Glutamyl)-peptide:amino-acid 5-glutamyltransferase	KO: K00681 gamma-glutamyltranspeptidase	PATH: rn00430 Taurine and hypotaurine metabolism
R01688		1	ATP + Butanoic acid = ADP + Butanoylphosphate	C00002 + C00246 = C00008 + C02527	246	2527								2.7.2.7																													ATP:butyrate 1-phosphotransferase	KO: K00929 butyrate kinase	PATH: rn00650 Butanoate metabolism
R01689		0	Butanoic acid + NAD+ = 2-Butenoate + NADH	C00246 + C00003 = C01771 + C00004	246	1771								1.3.1.31																													Butanoate:NAD+ delta2-oxidoreductase
R01690		1	5'-Butyrylphosphoinosine + H2O = IMP + Butanoic acid	C06435 + C00001 = C00130 + C00246	6435	246	6435	130						3.6.1.20																													5'-Butyrylphosphouridine acylhydrolase		PATH: rn00230 Purine metabolism
R01694		0	Sorbose + NADP+ = 5-Dehydro-D-fructose + NADPH + H+	C01452 + C00006 = C00273 + C00005 + C00080	1452	273								1.1.1.123																													L-Sorbose:NADP+ 5-oxidoreductase
R01695		1	L-Sorbose + Oxygen = 5-Dehydro-D-fructose + H2O2	C00247 + C00007 = C00273 + C00027	247	273								1.1.3.11																													L-Sorbose:oxygen 5-oxidoreductase
R01696		0	L-Sorbose + Acceptor = 5-Dehydro-D-fructose + Reduced acceptor	C00247 + C00028 = C00273 + C00030	247	273								1.1.99.12																													L-Sorbose:(acceptor) 5-oxidoreductase
R01697		0	D-Sorbitol + Acceptor = L-Sorbose + Reduced acceptor	C00794 + C00028 = C00247 + C00030	794	247								1.1.99.21																													D-Sorbitol:(acceptor) 1-oxidoreductase
R01698		0	Dihydrolipoamide + NAD+ = Lipoamide + NADH	C00579 + C00003 = C00248 + C00004	579	248								1.8.1.4																													Dihydrolipoamide:NAD+ oxidoreductase	KO: K00382 dihydrolipoamide dehydrogenase	PATH: rn00010 Glycolysis / Gluconeogenesis PATH: rn00020 Citrate cycle (TCA cycle)
[truncated: 4,925 more rows]
