# Supplementary material for: Metabolic peculiarities of Aspergillus niger disclosed by comparative metabolic genomics
Source: Genome Biol. 2007 Sep 4;8(9):R182. doi: 10.1186/gb-2007-8-9-r182 (PMC2375020; doi:10.1186/gb-2007-8-9-r182)
Supplement: Additional data file 15 — The protein database of A. niger ATCC 9029. [file gb-2007-8-9-r182-S15.zip › Additional data file 15 Protein_Database_Aniger_ATCC9029.fasta]

>Anig00001.1 similar to sp|PLYA_ASPNG Pectin lyase A precursor (PLA) (Pectin lyase II) (PLII) EC:4.2.2.10 Contig0002(1411..1929)+Contig4817(24..977) sp|PLYA_ASPNG
MKYSTIFSAAAAVFAGSAAAVGVSGSAEGFAEGVTGGGDATPVYPDTIDELVSYLGDDEARVIVLTKTFDFTDSEGTTTGTGCAPWGTASACQVAIDQDD
WCENYEPDAPSVSVEYYNAGVLGITVTSNKSLXGEGSSGAIKGKGLRIVSGAENxYNAGVLGITVTSNKSLIGEGSSGAIKGKGLRIVSGAENIIIQNIA
VTDINPKYVWGGDAITLDDCDLVWIDHVTTARIGRQHYVLGTSADNRVSLTNNYIDGVSDYSATCDGYHYWGIYLDGDADLVTMKGNYIYHTSGRSPKVQ
DNTLLHCVNNYFYDISGHAFEIGEGGYVLAEGNVFQNVDTVLETYEGAAFTVPSTTAGEVCSTYLGRDCVINGFGSSGTFSEDSTSFLSDFEGKNIASAS
AYTSVASSVVANAGQGNL
>Anig00002.1 similar to gb|AAS99332.1 Zn(II)2Cys6 transcriptional activator [Emericella nidulans] Contig0003(261..2153) AN00002S
MGGVSHPSVSPAVGSDAAGPARKRTTTMAGLDSSPGSIDDVDGQDNQEEKKRQPVKRAGNECRQQKLRCDVXQDPWTDCSRCRRLKLDCKIESNFKRVGK
RSXNAEMEREIIELRKQIATVQAGAMPQPQSASLPPVQTPKQETASQVGSGVYHTPSAMSADQYMGSHEAVASLLDLRSGFDGSNYMRNGNHHFKRIEDV
AVVPERVTELFHLFFTFYHPFLPFLDRDQSPDDYYSASPLLFWTIISVGARRFQADTHLLNSLSGPVSRLVWSTLADIPQSYHVVKALCLLCTWPFPTSS
TSTDPTFMLCGMMIQVAMQLGLHRPSHTQDFSKFRVELIEEELRDKVRTWAVCNIVAQRVATGYGQPPSSVYDWTLSSNDSVDPNFRLPDDIRSRLEIEK
FCDKVTKSLYTNRRDPVGLCSDQERSTLISFLSRDFDELENQLKAHNDCITNLYLRASNLHLHLSAFFDDTTAKDYRERLLSLYVATTTFLEAAMNLETE
VGPVLSYTPYYVYQMMVAGGCTLLKLCKSFFAAHLNMDYAKNLFNRTI
>Anig00003.1 Contig0004(1585..1656) AN00019U
MDKAPHTLLPEAILVFPAQSTVKAVHIYFLGLIYGSNFVNISRLDQNETVCRHVEEISSDLTPDALLKLSLLTWHFDARGDFSQELLQFITELDEFEEVC
QVIWERIAIIGA
>Anig00004.1 similar to gb|EAL92167.1 hypothetical protein Afu3g14200 [Aspergillus fumigatus Af293] Contig0005(1200..1553) AN00003U
MNLKHLLLLATPISLTLANPNPNPVGPRSPQSTGLLSDLPSLIDNLKELLSQDTVDNLETIVKGAAVLLGGDTPQNLQKLLSSSNIDKLQNIIDNADLLL
TTSFVNETSELIGDALPV
>Anig00005.1 similar to gb|EAL92168.1 hypothetical protein Afu3g14190 [Aspergillus fumigatus Af293] Contig0005(2651..1828) AN00003S
TNHLEALDKLEILPQILQEGILFAGSGAALLLQAAYPNIRSAFEEATKTKTETITPANTSTENKLATDLSNSLQTGLSYMACLVFGTKEEKKAPPRLLQK
XHPPLPTKLPCDPYIQLWLTATLYATATDFYQRIYGRVDYRTAEKAYIEFSTILSCLNVAKDVWPPTRQAFWTYWDDQIERLNVSGDAHLFAKDLLNRTD
LPRWVSTVKPLLRVITIEMLPPRIREAYGLKSSAKTRRLYRGTMGYTVAVYPALPASIRGYPLSINLGELKGKLN
>Anig00006.1 similar to gb|EAL92169.1 hypothetical protein Afu3g14180 [Aspergillus fumigatus Af293] Contig0005(3495..4817) AN00005U
MDEKKTYLASKEAKYALGTHRGPLPTEGLEIEHVETANSISLEPVKRTRSQTLRRHWARFWCCYAFWGIIFLAIFLPIFFCVIIPAIAQRVLDNGTLVLV
HADVLQPRPNSIMLSINSALKLPISFPVRMDXLTLSLFNRXSPGDYTWASYTGRGYISGNTTLSWMTXFTPLDVYQWTQYVPVxFEXHALVRQGSRPAYI
GKLKSHITLNKDIKQNTLNSFAGFSISDPKLLLPAESDGTNLVANATLPNPSVMTLEIGNTTLNLLSGNLTLGNCTLNNLMLRPGNHSXPVRGILDLGTL
IENIGPILSEQSDSIKEGYLSLTAVGANVEYEGVQVPYYTEVMKNLTMTAKVPLGSLVTNTLSGILHPNGTNIFAGLNMTTDS
>Anig00007.1 similar to gb|EAA70194.1 hypothetical protein FG00115.1 [Gibberella zeae PH-1] Contig0007(343..732) AN00006U
QITGWRAMAAFDVITEALLVGLSIRLVWGVQMRRTQKVGVIGAFGTRILIVALIILRQRYLNRVGLNNLLLGMSNVVVTTEVLLHSSLMAATVPCLKPFV
IAFNTGWG
>Anig00008.1 similar to gb|EAA71495.1 hypothetical protein FG03682.1 [Gibberella zeae PH-1] Contig0007(1688..1101) AN00006A
DLPTMVELWYDAFGDPINRRLYPDTPGARVWLEDYYRASLQSPDQHYLKIVTDTAPTSPLVAFVKWDFNTTTPGHHFPPRHVDFDQAFCDTFFGGLDQAR
RTIMGARPHYYLDALITHPDYRRQGAASMLIQWGCDRADQDGIPIWVDSSQEGAQIYQSFGFRDVSV
>Anig00009.1 similar to pir||S23573 pectin lyase (EC 4.2.2.10) B precursor - Aspergillus niger EC:4.2.2.10 Contig0007(3261..4629) AN00005S
MHYKLLFAAAAASLASAVSAAGVVGAAEGFAHGVTGGGSASPVYPTTTDELVSYLGDNEPRVIILDRTFDFTGTEGTETTTGCAPWGTASQCQVAINLHS
WCDNYQASAPKVSVTYDKAGILPITVNSNKSIVGQGTKGVIKGKGLRVVSGAKNVIIQNIAVTDINPKYVWGGDAITVDDSDLVWIDHVTTARIGRQHIV
LGTSADNRVTISYSLIDGRSDYSATCNGHHYWGVYLDGSNDMVTLKGNYFYNLSGRMPKVQGNTLLHAVNNLFHNFDGHAFEIGTGGYVLAEGNVFQDVN
TVVETPISGQLFSSPDANTNQQCASVFGRSCQLNAFGNSGSMSGSDTSIISKFAGKTIAAAHPPGNIAQWTMKNAGQGK
>Anig00010.1 Contig0007(5275..5592) AN00009U
MPPSPGQPTKVIAPNAAGLMAVKNTAAVTACQLKIWGLGRAPTSPSPTSMAKLSQD
>Anig00011.1 similar to gb|EAA59301.1 RL16_NEUCR 60S ribosomal protein L16 [Aspergillus nidulans FGSC A4] EC:3.6.5.3 Contig0008(66..345) AN00006S
MSAIEPVVVIDGKGHLLGRLASTVAKQLLNGQFFRAKLKYHAYLRKMTRFNPTXIFYKAVRGMIPHKTARGAAAMEHLKIFEGVPPPYDKKKR
>Anig00012.1 similar to gb|EAL92998.1 alpha,alpha-trehalose-phosphate synthase subunit TPS2, putative [Aspergillus fumigatus Af293] EC:2.4.1.15 Contig0009(2299..5) AN00008S
MAAEQRSAAMPDGQPNPGPIGSGLNVLGEDAFLNASNATPDLRGEQSQPSTLPDVPSYFSDIPGNHTSSVPPAVASPITPAQAVKDAKSGPELLRRLSLI
ESPIMLDXDPREQYPSLRLTGRVISAAFCIPYKLYLHPGSDWELKPRPGTSALFDSMAYLGSGESRWSHTLVGWTGEVEPVQETAIPLQQIPINTSAKVP
TTLNGSALPLNKAAAPVPVDANQRLPSHPLLDGFEVDLEDRERLDKQLSSSRYGKIVPVWLTGESEHPDDTVFLDDQGRWRRYAERELYPLLHYKQHGPT
DGKSERKWWADYVRMNRLFADRIAQEYKEGDIVWIHDYHLFLLPSMLRQRIPNIYIGFFLHAPFPSSEFMRCLAKRKEVLTGVLGANMIGFQTFSYSRHF
SSCCXRVLGFEFPLGPVWTAFGAHVTNWNVLSRIRAFDNPRRSQKAKPFGVCGEKKRLSLGIRXLNAGKKIIVGRDRLDSVRGVAQKLQSFEVFLERYPE
WRDKVVLIQVTSPTSVDEQKEENKIASQVSNLVSTINGRFGSLSFAPVKYYPQYLSPHEYFALLRVADVGLITTVRDGMNTTSLEYIICQQNNYGPLILS
EFSGTAGTLSNAIHINPWDTVGVAGAINKALTMSPEEKMSQHQKLYKHVTANTVSSWSKQFVTRLLTNLSSFDQSVATPALDRAKLVRQYRRARKRLFMF
DYDGTLTPIVKDPQAAIPSDRVLRTIKSLAADPR
>Anig00013.1 Contig0010(793..924) AN00012U
MTRKLALRALRSSCCDFGDLPHLIIVGQHINYIFLYGVCSDDCERRIERKPYEYNK
>Anig00014.1 similar to gb|EAA73187.1 hypothetical protein FG03623.1 [Gibberella zeae PH-1] Contig0062(656..522) AN00012A
KTYNRRDSLVVTHPTTNLPACGLSTAERTGSPIFHTLWSYVLEFN
>Anig00015.1 similar to gb|AAG27132.1 Fum6p [Gibberella moniliformis] EC:1.14.14.1 1.6.2.4 Contig0067(756..5)+Contig7115(14..790) gb|AAG27132.1
SPLTIVHGSNAGSCEAxALRLAADAGEYGFTRSKIEPLGSAVGKLPTDNPVIIITASYNGEPADEASDFVAWLKTAGRDELSGVSFSVFGCGHRDWASTY
FAVPKLLDAEMERAGGRRIAPLGTADSATSDLFTDLEKWSVTHLFPGLGNTEHIRRDAQGVKVSSSCQVMLSDPPRVTLRKGFVPTSITESRCLSQPGVP
EKRHLELRLPDGFTYQPGDHLYVLPRNSPQNVYDSLVRDKRVSVLDLLEQFPSVSLPIAAFISMLPALRLRTYSLSLAPSFKPSHGSLTFSVVNEPARNG
NRRYLGVGSNYLASLTPGSILYLSPRPAKEAFHLPVDQSRIPIIMICAGSGLAPFLSFIQDRMIWQQQDKPLARALLFFGCGGRFLDDLYHEELSEFEAA
GVVDVRRAYSKVLDYDMARGCKYVQDRLVAEANAIRHLWAQDATIYVCGSADMAKGVEGVLEKLLGMLPRERYVTEIYQMQTRDNVSEWLI
>Anig00016.1 Contig0070(1226..1182) AN00018U
RIEVFLSHVTDTTSVQIDMTPSYNVPGVTNPNGSKGILIISYLEHAVSISTTAQKAVQNGSSP
>Anig00017.1 similar to dbj|BAC85678.1 unnamed protein product [Homo sapiens] Contig0077(201..18)+Contig0066(156..436) dbj|BAC85678.1
FFFFFFFETEFCSCCPGWSAMKXSRITTTSTSPIQVILLPQPPXLAGITGAHHHARLIFVFFFFFETEFYSVTQAGVQWRDHSSLQALPAGFXAFSFLNL
LSXGTTCTCHHARLIFXFLVETEFHCVSQDGLHLLTSXDPPALVSQSAGITCVSH
>Anig00018.1 similar to dbj|BAC54731.1 putative transposase [Aspergillus oryzae] Contig0089(330..611)+Contig0156(18..530) dbj|BAC54731.1
MAPHLSPSKIQLICSMTSCGMSISKTAKAAECSKQAVKYIRSNLRVFGSPRAPPTPVGRARLITPIMLEALCEHLLEKPGLYLDEMAMFLWDEFQRIGFR
RTGLPSGIAPVQVSRFHRDKRYQILPAYSQDGVVLFRIFNGTTDAVVFEEFIEDLLRYCRKYPEERSVLVMDNAAFHHSERVEQLCSEKGVKLIFLPPYS
PDLNPIEEFFAELKAFIRRHWYLYEGKNPSQGFENYLAQCVDTVGARENSARGHFRHAGLVIDEV
>Anig00019.1 Contig0090(107..538) AN00021U
MPGGIPMSQNGTDWPSYQPDLSYRRDLSYQTDLMHQPDLMHQTDLTYQTDLMHQPDPSFQLGPSYQPVQPVPAMPVENIGSFQQQPNVPYANLGPFQYPL
DVLRTQQAQSSSSVSAPVVETTRPAPDFGSPLTVHHDTNMTEEP
>Anig00020.1 similar to dbj|BAC67161.1 ABC-transporter [Botryotinia fuckeliana] EC:3.6.1.15 Contig0143(188..643) AN00022U
NWNQVWLESPEHDKLSKELDCLVADAVARPTAANDDLHEFAASLWTQTKLVTHRMNVSLYRNTEYLNNKFAMHISLALLNGFTFWQIGDSLTDLQQNLFT
VFNFIFVAPGVITQLQPLFIDRRDIFEAREKKSKIYHWAPFVTGLIVSEFPY
>Anig00021.1 similar to sp|ALU4_HUMAN Alu subfamily SB2 sequence contamination warning entry Contig0158(168..26)+Contig0181(539..224)+Contig0072(186..482) sp|ALU4_HUMAN
GMVAHACNPSTLGGQGEWITRSGDQDLLAXHGETLSLLKIQKISQTWWFTFFSFFKTESLPVPQAGGQWCNLGSLQPxPPRFKRFSCLSLPSSWDYRRPR
PHLANFXYLVETGFCHIGQAGLQLLTSGNSPASASQNARIIGVRHRAQPTSTFFFFFEIESPSVAXLECSGTISAHCNLCLPGSSDSPASASXVAWTTGT
XYHAQLIFCTFSXKWGFTMLGQAGLELLTSSDPPTPASQSAGITGVSHCARP
>Anig00022.1 similar to gb|AAO61995.1 nef attachable protein [Aster yellows phytoplasma] Contig0165(45..173) AN00029S
IKTAEKHCQKLLCDDCIQLTELKVPFQTAVSNHSFCGICKWIF
>Anig00023.1 Contig0178(298..483) AN00024U
MEKHPETTPESDRNEKGVEMKDVEMKEGGTEEDQGGENEWVERCHHPDEMTVGGYAFHIKHGVPQEHRDEIWKLWDIENFTYEDIPEHLKVYEFTPEEYE
ELEREEPDFRHGSVLGTGQDDEGKDEDQEYLLEKP
>Anig00024.1 similar to gb|EAA64350.1 predicted protein [Aspergillus nidulans FGSC A4] Contig0183(322..743) AN00021A
DDVSQYQPANLWTSTPEYAPTPGYFGRTSESSCSSPEYVPDDHCSTHQQPRAEQLEFLPFADWEEERVYNEQPPVYIYYRIDWKVTLNGKSIAQITEPDL
VVRPSEFWQXFLKDAAERFKNRKVDHTRRVRMDDITVVASV
>Anig00025.1 similar to ref|XP_326438.1 hypothetical protein [Neurospora crassa] EC:2.7.1.37 Contig0188(472..933) AN00032S
FDLLRQWLRMCDTEHACLGDEREVWPKRLIFVGKEHSNQLQLKLSADIEHPFDYISLSHCWGTPTPEEKERFCTTSANYDERLRGFGYDSLPKVFQDAIT
VTRELNKQYLWIDALCIIQGDDNDWKEEGTRMEEVYSSAYCTIASSSASGWNDG
>Anig00026.1 similar to gb|AAC49623.1 transposase Contig0193(2..826) AN00033S
SIRRTWRFEVSDNGWTTDKIGLRWLXKHFISLIRGKSVGKYSLLVLDGHGSYLTPEFDXSCAENEVIPICMPAHSSHLLQPLDVGCFSVLKRTYGGMVQK
QMQYGRNYIDKLDFLEVYSKAHQCALSKSNIISGFRATGLVPLDPDQVLSQLHIRLKTPPTPDSQSSGSVLQTPHNIKHLLKHQKSVERLLRKRQASPTS
PINSTLRQLLKGCELAITNSIILAKENAELRASHEKQLQKRKCSTKQVIYTEGTNVEEAQRAIRKxRDANDEIEV
>Anig00027.1 similar to gb|EAA64615.1 KC2A_NEUCR Casein kinase II, alpha chain (CK II alpha subunit) [Aspergillus nidulans FGSC A4] EC:2.7.1.37 2.7.1.- Contig0195(63..994) AN00034S
GRGKYSEVFEGINVVNYQKCVIKVLKPVKKKKIKREIKILQNLAGGPNVVALLDVVRDSQSKTPSLVFEYVNNTDFRTLYPRFSDYDVRFYVFELLKALD
FCHSKGIMHRDVKPHNVMIDHEKRKLRLIDWGLAEFYHKGTEYNVRVASRYFKGPELLVDFQEYDYSLDMWSLGAMFASMIFRKEPFFHGNSNSDQLVKI
AKVLGTEELFEYLDKYEIELDPQYDEILSRFPRKPWLSFVNAENQRFVSDEAIDFLDKLLRYDHAERLTAQEAMAHPY
>Anig00028.1 similar to gb|EAA76042.1 hypothetical protein FG07069.1 [Gibberella zeae PH-1] Contig0196(339..470) AN00026A
KNKKQNTYNRRDSLVVTHPTTNLPACGLSTAERTGSPIFHTLWS
>Anig00029.1 similar to sp|ALU7_HUMAN Alu subfamily SQ sequence contamination warning entry Contig0207(239..61)+Contig0064(500..2)+Contig0077(201..18) sp|ALU7_HUMAN
AEAGGSLEPRSSRQLGQYGXNAVSTKNRKISQVWWPVPVVPATREADVGGSLEPERSRLQLSLPKCWDYRHEPLPWPLILFLKASSLSVSPCLFCCNGVI
SAHCNLRLPGSSDFPASASQVAGITGAHHXARLTFVFLVETRFHHVGQSGLKLLTAGDLPALAFQSAGITCVSHCAFFFFFFFETEFCSCCPGWSAMKXS
RITTTSTSPIQVILLPQPPXLAGITGAHHHARLIFVF
>Anig00030.1 similar to sp|ALU1_HUMAN Alu subfamily J sequence contamination warning entry Contig0207(239..61)+Contig0181(539..224) sp|ALU1_HUMAN
AEAGGSLEPRSSRQLGQYGXNAVSTKNRKISQVWWPVPVVPATREADVGGSLEPERSRLQFTFFSFFKTESLPVPQAGGQWCNLGSLQPxPPRFKRFSCL
SLPSSWDYRRPRPHLANFXYLVETGFCHIGQAGLQLLTSGNSPASASQNARIIGVRHRAQPTSTF
>Anig00031.1 similar to dbj|BAC87298.1 unnamed protein product [Homo sapiens] Contig0215(303..87) AN00038S
RWGLALSPGLEFSGXSIAHCSLKLLASSNPPTSTSQVDRITGMCHHAQITCFIFVEMXLLYCIGWSQTPGLK
>Anig00032.1 similar to gb|AAK21868.2 septin [Emericella nidulans] Contig0219(850..218) AN00039S
MSRQKRARSFPANTDRIGQTGLGKSTLIYTIFDSHLIDSKGRMTPNEPVRSTTEIQTVSHIIEENGVRMRLNIVDTPGYGDQVNNDRCWDPIVKYIKDQH
SAYLRKELTAQRDRYIQDTRIHCCLFFIQPSGHALKPIDIVVLKKLSDVVNL
>Anig00033.1 Contig0237(1580..1536) AN00030U
PAFTPLPLPPFVPDHEPSTLILATGPTAPRRLTQTLYHLLDDTAATGHLAGPDDSDCPCPPRLPRLSARVFRRLRNDRVHRFCRSASAARNHRVRLDDQP
RPRSRLPGLNRRMLPGLLCVLIHLDAVYW
>Anig00034.1 similar to gb|EAA64287.1 hypothetical protein AN1580.2 [Aspergillus nidulans FGSC A4] Contig0238(41..1258) AN00040S
NVCTCLTSDGRWKEAEELEVQVLELRKQVLGPEHPDTLASMSDLAWTYGNQGRWERNGRSCQQSGMDLQESGRWKEAEELQVQELELRKQVLGPEHPGTL
TSMSILAWTYRNQGRWKEAEELQVQVLELRKQVLGPEHPGTLTSMSNLAWTYRDQGRWKEAEELQVQVLELRKQVLGPEHPGTLTSMSTLAWTYRDQGRW
KEAEELEVQVLELRKQVLGPEHPDTLASMSDLAWTYGNQGRWKEAEELQVQVLELRKQVLGPEHPGTLTSMSKSGHGPNWEIQDQWEETGKRSRQSCKLQ
VLELRKQVLGPEHPGTLXSMSILAWTYWNQGRWKEAEELQ
>Anig00035.1 similar to dbj|BAC04501.1 unnamed protein product [Homo sapiens] Contig0242(208..51) AN00042S
VLHPLTRHLTLGISPNAIPPPXPPPHNSPWCVMFPFLCPCVLIVQFPPMSENM
>Anig00036.1 similar to ref|NP_786332.1 oxidoreductase (putative) [Lactobacillus plantarum WCFS1] EC:1.-.-.- 1.1.1.- Contig0245(936..1100) AN00044S
NNMLTLITGANGFIATHCIATLLRAGHSIRGTVRSAEKATATLSALHAAGIPHLD
>Anig00037.1 similar to gb|EAL85968.1 hypothetical protein Afu5g03370 [Aspergillus fumigatus Af293] Contig0246(93..887) AN00045S
QLVTPESSQINGVDIPSVPVLPVGAAPPTPEPTQERSDFQPEDEPQPTVEVVTETTTTVETDNLPPDEDAKSEARSISTAPEEQAIADDDDKGAHTTHSE
DEVLLVGHDRKHLVNLNRNYPGLRSKFSYFAPLATLIDHYNALTDTISIVSETRPAIRATTGRKDYILTFGVTDPSLAGTILYAQIFRPYKTALPNVEEG
DAILLRNFKVKSFKHSMTLSSVDSSAWAVFNGPNEAxIDGPPVEYGAEEQTYATDLRQWYHEDGM
>Anig00038.1 similar to gb|EAL89227.1 hypothetical protein Afu6g13890 [Aspergillus fumigatus Af293] Contig0247(2..682) AN00034U
AGAPAAAIGLLDADDSLTSAVETLRQHQQNYAKILRLREEAQELEDKVKSIVREVMAYEKEIITTCGDESDSDLDSEDDYSDYDSDENMDGEKPRFTGLR
GIKEVDYKLLLDFARRISKYNHQAAADAAATAEAKSRERLQETKGPDTEMTGTNGNQDTEAAEPVASVTKDATSWLDESAKMTRQAYMLPYPMEDRIRMG
LMAQIQLAAAEGRPGFEPEGKLKSARR
>Anig00039.1 Contig0254(666..504) AN00029G
XPFREAYYGSREARARSDAALASTKDGAASAAKSEARKGKSVKSVQFSEVTTVVT
>Anig00040.1 similar to gb|EAL88319.1 LMBR and BAG domain protein, putative [Aspergillus fumigatus Af293] Contig0258(300..602)+Contig3500(1398..1054) gb|EAL88319.1
MISASPVPVGSSVFFTLALLTISVLVLLLLRRFLTLRATPAYLSIPVFLALALPASVVLLVPIDLASSSRDGGGPTAIWLPDRLILVSWRIAYWLIFVLT
WLPPPPLTPRPSTGTAFPPPAPNWxLFSNPLDQVNALSSYLQRELVPLCEEYITNTPADAKSREFEYKKLTETILAQVLLNADNINPDGVQEIRDARRAL
VKSAQNALNSLDQVSR
>Anig00041.1 similar to gb|EAA59310.1 hypothetical protein AN4211.2 [Aspergillus nidulans FGSC A4] Contig0258(300..602)+Contig7498(2183..3908)+Contig6975(2935..3636) gb|EAA59310.1
MISASPVPVGSSVFFTLALLTISVLVLLLLRRFLTLRATPAYLSIPVFLALALPASVVLLVPIDLASSSRDGGGPTAIWLPDRLILVSWRIAYWLIFVLT
WAILPLLGEYIDSGYREPKGRIQYSIRSNARYQLIVLCCATVGLIYISIQNGFEFTSIKTLVMALAYVWGLVLAIYLMGHGLVSIPRTLFRNSNVSGRLR
RIQAHAPKLHDRLMDAINDLESLESQVAQLQRRKTGTARDFQEWIDELAETSNPPELRSGLLEQADGPGTIPAVITERYLADLTRRLQRARHQKARFVDE
WDRLVLSAADMQAIINSSASKKLEFIHSPHRSSWLPSLNFLSPYMRYHLYVHVIPNVRLGLGAVFSAASVCVVWSELVKSLAPRLSVVTLSVVSYHKEPA
PVDFGRQLIASAWLLYMCSAALVGVNDAKVWGNRALVRRNTYGEXACWYAGLVARLTVPIAYNFLTFLPATVRQSTTFYKFLGRFIDLTPLGKGFDYCFP
VFILVPIGATLFNLYGRVQNICSWGLLEEDDDDLENNPGGYGLGGWREGRDLIDRELNGLGSLGLSPRGGRSPRPSSRIDDDTPAFSSSRTALLENSRTP
RASRGTPATTPLMEDEDEDNFFQSFAHRVRNTFETASKPQWLQGDSFRLPRWMGSESNEGDSGLARWFGGRPAPGGHISLSSLGETCASYLDHVTTNLPP
SLHSLHHQLLATLSSAKDSTPLRLLTPLPDLLADHTDGAYTTPVTYTLLVCTIVVLVMSWRSPFANFWRRGYTNVDNTPQVTDNDYSYITQDDIVDPPAN
TYRNQYAGAEDTEPDTLILKHRKEKYDLHFPAYAINDGALSVGQLRQRAAEATRTPDPKRIKLLYKGKLLDNDSLPCRSEGLKQQSEVLCVVSGVEPGES
SPSELSEAEA
>Anig00042.1 similar to gb|AAW42686.1 tetracycline efflux protein, putative [Cryptococcus neoformans var. neoformans JEC21] Contig0259(504..1133)+Contig3193(8..762) gb|AAW42686.1
ESGTPEPRSNWKVFATMLALSLALFISALDQTIVATATPTISADLHSASGYVWIGGAYLLANAASSNIWANLSDIWGRKPILLSAVALFFVASIICAKAN
GMPMLITGRGIQGIAGGGLIQLITITISDLFSVRLRSLFLGLIEFIWAIAGALGPIVGGAFTQSVSWRWIFWINLPCILTSFLTGFMTFVNLYYLPQFYQ
VARGDSALRSGILILPLILSQIVTSFTSGFLVSKYSCYRINLIVGYALWTIASGLFTMVTPSTSAAVLVVFQLLTGLGSGQTLQTTLVAIQAAVKREEMA
VITGARNYLRMMGSTLAVAASAAIVNNIVRTKLEAINFPRSIISEIIADPTKIASMSLSAAQKTDALNAYG
>Anig00043.1 similar to gb|EAA77996.1 hypothetical protein FG07802.1 [Gibberella zeae PH-1] Contig0259(504..1133)+Contig9622(6..767) gb|EAA77996.1
ESGTPEPRSNWKVFATMLALSLALFISALDQTIVATATPTISADLHSASGYVWIGGAYLLANAASSNIWANLSDIWGRKPILLSAVALFFVASIICAKAN
GMPMLITGRGIQGIAGGGLIQLITITISDLFSVRLRSLFLGLIEFIWAIAGALGPIVGGAFTQSVSWRWIFWINLPSYRTSATAFGLTFLHSLSAIAVMY
FLPVYFQAVLAASPSRSGVQLLPTILFMIPAAIIAGGLLSKLGRYRPIQHAGFAFMIIGFGLLTLLNAHASTGQWVGYQIPSAVGTGLALPVLLPAVQAS
LTEADTALSTSTWAFIRSFGLIWGATIPTAAFNNRVNALLGRVSDLSVAEQLRDGKAYEAATKAFMDSITDAVTRAQVVSVYVDAIKTVWYVSMAFAGLA
FLLVIVEKEIPLRKELDTKFSMEEKEKDGE
>Anig00044.1 similar to gb|EAA64611.1 hypothetical protein AN1481.2 [Aspergillus nidulans FGSC A4] Contig0259(504..1133)+Contig9655(12309..11637) gb|EAA64611.1
ESGTPEPRSNWKVFATMLALSLALFISALDQTIVATATPTISADLHSASGYVWIGGAYLLANAASSNIWANLSDIWGRKPILLSAVALFFVASIICAKAN
GMPMLITGRGIQGIAGGGLIQLITITISDLFSVRLRSLFLGLIEFIWAIAGALGPIVGGAFTQSVSWRWIFWINLPFQSAKESTPFRSGVLILPFVLTEA
AFSLFSGLLIHRTGRYLEIIWAGTALVVLGTGLFTNYSATSXLGKIVGYQITAGMGCGMLFFPPLLALQSNISQANTASATATFGFIRNVAMAMSVVLGG
VVFQNSMDMRQDGLKAAGLSSSLLAEFSGTEAAANVNAVRAVQDPTQRHAVADAYAWSLRNMWIMYACLAACGFVASVFITRQHLSEEHVETKTGLKEKQ
>Anig00045.1 Contig0261(302..854) AN00037U
MSESPRHDDASYELLGRQNSWDGNDGNDDTLVPRNSGEPSAPSHPEGEPPAAATEEGAPNETTRPARVRFRSVHSFVPTNAESTDLGDYFERDHAPENDP
EERKGEHPGKRSSATADESRDTLPSTRLAVTNRLGQDRSKTPANLFAKDRLMVTSGHP
>Anig00046.1 Contig0262(20..302) AN00038U
LVPGSPMAVATSAFMIICFLKYYSVRKAQESAEKKKKEQDLPVKGGTKEARAAAAVAGRDPLQPKSAPVPGVHLGESLG
>Anig00047.1 similar to gb|EAA59073.1 predicted protein [Aspergillus nidulans FGSC A4] Contig0265(401..209) AN00038A
SQGVYILRRKKARHSDTADTRSVQSPVFAQRGPTSEAHEGGEVGXQTSTDARVKSDPSQPAEQQR
>Anig00048.1 Contig0265(410..607) AN00039U
MQKVIDDVFGRYTVLHVSHRPDMVKGADRVIEMENGRVPPESQGVYILRRKKARHSDTADTRSVQSPVFAQRGPTSEAHEGGEVGTDFYGCSG
>Anig00049.1 similar to gb|EAL88962.1 isopentenyl-diphosphate delta-isomerase [Aspergillus fumigatus Af293] EC:5.3.3.2 Contig0266(820..194) AN00050S
HLMTNIDRGLLHRAFSVFLFDSNKRLLLQQRATEKITFPDMWTNTCCSHPLGIPGETGSQLDAAVLGVKRAAQRKLEHELGIKPEQVPLDKFEFFTRIHY
KAPSDGKWGEHESMSIIYQWMSFDYILFIQADVDLNVNPNEVRDTRYVSADELKQMFEQPGLKFTPWFKLICNSMLFEWWSHLGSASLEGYKNEQQIRRM
>Anig00050.1 similar to gb|EAL92757.1 hypothetical protein Afu3g08190 [Aspergillus fumigatus Af293] Contig0267(751..160) AN00051S
AQLEDQIYRFEQSYLEETTAGNIIKGFDNYIKGSSSGAGIGGAGIALSSSMSGGGGAARRKATVSDADRVFSRSSASFMRDSPAPSSAQTTPSHAATPNS
TYNGSTGKPGNGDASSAANSVKGGQASKNKKKSAASNKDKGDDDGTDGDRPPTKRLKITYGRD
>Anig00051.1 similar to gb|EAA66679.1 hypothetical protein AN0580.2 [Aspergillus nidulans FGSC A4] Contig0268(485..93) AN00052S
HIFLTRPYISTLLFENATSDARDHCANERTFLSWLRLSMYLAIVAIAIIISFHFQTPPTGLERRMALPLGIVFWVLSLACLVNGFANYVRTVKKYSRKAA
LVQSGWKTQVTFTVVGTVILGSCVLFLATDA
>Anig00052.1 similar to gb|EAA46989.1 hypothetical protein MG10800.4 [Magnaporthe grisea 70-15] EC:1.5.3.1 Contig0269(1199..373) AN00053S
LSASRVVIAAGAFTPTXLEWSAAKSGNGGLRAGDRILAAGITTGMAQLDKEQYERFKDMPVGFQGYTPEEGKPFIGTIPPTKDGELKWWGSKIFTNTREV
LPGRHISSPPPTDDYNQWKVPGPLKQDIVESRNLRYGPKSAEWXMTKHRICWDAFTTSADFIISPHPASKGLYVATCGSFHGYKFFPVLGKYILQMIEGE
LEPELVEKWAWDRQRPDSSQNVEYPNAEMKHLLEPPAKL
>Anig00053.1 similar to gb|EAL90009.1 mevalonate kinase [Aspergillus fumigatus Af293] EC:2.7.1.36 Contig0271(103..588) AN00054S
VSAQSAIQGVEGDSIDKETLEHIGTLVRVNHGFLVSLGVSHPRLERIRELVDFANIGWTKLTGAGGGGCAITLLRPDASVDALRELERKLAAENFSKYET
TLGGDGIGVLWPAVLHNGTDEEGGEEIDQQKFENADGPEGIERLVGVGVQERREGWKFWKRA
>Anig00054.1 Contig0275(280..236) AN00045U
MINPHLHLDTPQSHIIFIRPGTEPHTLPLSGSLGISNKVCLDLTHSAPNITISLVRIVNFDDHGSSCTHIKGRRRNPFDRRVRDKAVLGTRVP
>Anig00055.1 similar to ref|XP_756172.1 hypothetical protein UM00025_1 [Ustilago maydis 521] EC:4.2.1.- Contig0281(3..743) AN00057S
RCIEGIKDPAERRATLDLVAKRFPFMRAFDTDLVFMCANIRTDTGVTSDLKTVARDLAELGDMAKAYSDADGGPMLRIGYEGLSWAVRNTWASTWEVVRM
ANRPNVGLIIDAYNVLGVEYADPYNPAGHGRIYSTVEESTDVLCASLSSLVASVPGDRIFFFQVGDAERVDPKKFLPPTDPKIPALLPWSRGHRLFPFES
ERGGYMPVHLVAAAVVATGYKGPMSLEVFNNSLNVPGEDVAPVHAER
>Anig00056.1 Contig0282(965..921) AN00047U
NWLPVDPEGGFTIRAPPTARKPEPNNDSNHQMAQDTGDYLFARNAFISIPTVTGLSSTAV
>Anig00057.1 similar to gb|EAL89242.1 hypothetical protein Afu6g14060 [Aspergillus fumigatus Af293] Contig0286(767..46) AN00048U
TIDFSTQNGTLRANKQPIFPATVPMQFTADRKWESFVQPVQVSYSLDVRPLPARPGADLGDIYYLKxPDFDQHGQAAHARTPIAIQVLIQRTPPGGRQNC
VKPEHPKHEHEHEHSHEHPHKTVGSSSDSHPHRRPSSNKYYPSSQSGHFFWTGREQSIMKIARPVILPALMGIMAGGVACIVGFLLGRLIISIYLC
>Anig00058.1 similar to gb|EAL86944.1 Dpy-30 motif family [Aspergillus fumigatus Af293] Contig0289(150..482) AN00058S
AANTPGADSAAATPSATTQVRPGGAPIRRYMNEKIVPHLLDGMTVVAKEQPPNPLRVLGEYLIQKSNEVEQQGVSKTPE
>Anig00059.1 similar to gb|EAL87610.1 NF-X1 finger and helicase domain protein, putative [Aspergillus fumigatus Af293] Contig0296(22..949)+Contig0547(193..1294) gb|EAL87610.1
IIRALAGEGGLKRMKELIDENILTSRSPTQKSAIFTQQVLPFLSIVTHPGVRDSLVLEQAVGTIYAFLYGVAGRRALDLLGFLADILSSDKDQVKETQID
YLEMSLVTFWHILELNSEAYIHEGLKLLANRFQSIVKEYEDLHMQSALYKVRVYMQRILHRLSIGAALPSXPPLNSPAAQGDKLPSSFIVHRTPPGGRHD
NDSADICDIQILPTSEEILSPHTEYLPVKDPRQWHIGGVAGLLDRNFRLLREDTVGQLRDAIHNQLHPTTTAHSGRSNQLRTYAYSNVKVASLSFDRHAG
LQFVIRFRQLERYNPKHYRQLSSTDEQGWITPKSKKGNNAFRQWINRGLESTEKPRSIGVLENTNLEHMSVRERQMIYEHWLTENRRQKHDKAKILVQEQ
RRSKEEMNDVRHEVDLRCLRQAQVIGVTTSGLARNLKMLRRLQSKXVLCEEAGEVLEGSSIDSPFLPSVEHAILIGDHQQLRPQIQDYNLSRENYRGGEQ
YSLDQSLFERLVDPGEDGPGVRMPFSTLETQRRMHPSIAQLVRDTLYPRLEDAPSVLEYPEVCGMRQRLFWFDHQHPEAGNSSTDAVNTSHWNAFEVEMT
TALVAHLIRQGCYRAGEIAVLTPYLGQLHRLRRRLSESFSIVLGDRDQDDLEAAGLNESDADIHGPVSQSTALQTV
>Anig00060.1 similar to gb|EAL93934.1 DRAP deaminase (Rib2), putative [Aspergillus fumigatus Af293] EC:4.2.1.70 Contig0302(295..831)+Contig7939(1..893) gb|EAL93934.1
PFFSHSLSLLAPSPRITAYLLRRGRIPPPIMSLVPVDTTLQVPPPDPVQKPPEVAITPCDPWPAPYYFEGGLRRVKPYHYTYNTFCKERWRGRELVDIFL
SEFRDRPAEYYRKALQDGLVAVNGTPAGPNTVVKNGQIISHNLGRHETPVTAKRWGLGVIVCDQPIMSVSPKVGLNRVRXTGKEAKTKFRRLAYIPPQAP
EPQSASDAEGRVATPPPIYTNEDEGYSIVHCLPLTGRTHQIRVHLQFLGHPISNDPIYSNRKVFGPDLGKNETSDERDNELIDKLCNIGKTEVPDTVSYR
THLTTVPLVPPGTDNSVVEEIMSREHEAAVERYHKRKGEMLSGERCKICDTELYSDPRPEDLGIFLHAAAYSDKEDGWKYTSKMPTWALPPDGVEGPREM
PDWVFVPEEEEIVIGHAVLPGAEDGSESNIPALVQGVGLVDISSGRKADAAAQAT
>Anig00061.1 similar to gb|EAL84666.1 small nucleolar ribonucleoprotein complex subunit, putative [Aspergillus fumigatus Af293] Contig0303(660..9)+Contig3562(1276..670) gb|EAL84666.1
MSGEKRPAQEAFGSSNQLVVKRKKSDAGLNDSTAIVQSSSQNGALIQSVPRTSGLQAPIMEMNGHSGEVFAVRFDPTAQHIASGSMDRSILLWNTYGQCE
NYGALSGHRGAVLDLQWSRDSRTLFSASADMTLASWDLTRTKEYAAHWHENLIIGIWDPRQKDAIEYLETELPITAVALSEAGNEIYSGGIDNTIHAWDL
RKKSIVYSMAGHTETITSLEISPDSQTLLSNSHDSTVRTWDIRPFAPANRHVRTFDGAPVGLEKNLIRASWDPSGEKIAAGSGDRSVVVWNSKSGKILYK
LPGHKGTVNDVRFSPNNEPIIVSGSSDRTLMLGELGK
>Anig00062.1 similar to gb|EAL89501.1 histidyl-tRNA synthetase, mitochondrial precursor [Aspergillus fumigatus Af293] EC:6.1.1.21 Contig0305(797..125) AN00067S
KTKSKAANLEDDDRSNDPTLGVGSVAAGGRYDNLVGMFLPKAQIPCVGVSFGVDRIFSITKARLEREKSAEALRSSEVDAYVMAFGGKGFTGMLKERMSV
CQTLWNSGVKAEFSYKVKPKLPQQFKAAEQAGVPFAVILGEDELAAGKVRVKEMGLEDGHPEKEGVLVDLTALPAEVKARVAKKRGESVDGVAQQLGEMK
VDA
>Anig00063.1 similar to dbj|BAB88752.1 polyketide synthase [Aspergillus terreus] Contig0306(25..635)+Contig8928(6925..5264) dbj|BAB88752.1
LVTQLTTVCVQIALCRLWRTLGVKPAVVIGASLGEYAALYAAGALSASDAIFLVGQRALLMQKLCTANSYGMLAVQGSVDDIRRCVQDRTYEVACINAPR
SITICASIKDIVDIQQSLVSQGYRSVKLNVPFAFHSSQMDPILDRYEEIAKAVSFRAXQIPLISSTLADAAVQSRSLVASLFLRENTRAPARFAEAVAKR
KIGLVPSLRSDETNWHTLAVSMCTLQETGVPLDWNEWYRPFEPEVRLLDLPSYRWDLKNHWIQYNGDWLLVKDKRPRTDQISAATPSLRTALVHQIMEES
FRPDGGEIVVQSDVMDKEFFAVASGHKMSGRPLVSVFSYPDIAFTLARYMYSRLKPESPLPAMDFGQVRVLQGLLPRKDRSKPQWVRMRMRADPQCAALQ
LSISGLSDESSRHVEEKLASGVVRCGDRQSWQDEWADYAHLLTTRIVTLQQMAENGQASRVSRDLVYTLFKNIVDYADHYRGIQSAVLHGLEAVADVILA
PSNDSRWTAPPHHIDPITHVGGLVLNAGHATDHHNTIYVMEGWKSMRFAEELVAGELYRSYVKMNPARDGSGFFVGDVYVMREDHIVGKVRGMTLRPLPR
ILMNRFFDPPDDGDGLATQHIQPHDLPQVQHQPSPTTDSGPDDEPXKDPNTGPLTPEVDLPVAPSVEKANTKLVRGALALLAAETGVEPDGLTDETEVSA
LGIDSLLSLVLVEKFATELQVXIQSSFFLESPTIRELKEYL
>Anig00064.1 similar to gb|EAL85469.1 serine-threonine rich protein, putative [Aspergillus fumigatus Af293] Contig0310(841..80) AN00069S
VMRSAIPFILSLGSLAAAISITEPALNSTYAAGSTITVNWTTVDTDPTTFNLYLWNFVYWPPSYVPLALDIPTSDLSYPVQIPCDTDPEWGYQISGINGT
NVYIIYAQSEKFFVSDAANATELPPSRGPASALFHHSHHHDHHLLHHHSSHIPASSSTPAPVISSRTVKPGIVPKTIGWCSDYSHPVTLDKVPTPTVALY
ETETASQARTQDVSVVTATTTVSV
>Anig00065.1 similar to gb|EAA60625.1 hypothetical protein AN8591.2 [Aspergillus nidulans FGSC A4] Contig0318(145..586) AN00073S
HGSDSNTYDPEGRFVPQSFENMFAKYDRDGDGALTLRELFDMMHGNRCAADPFGWGAAIFEWGTTWLLIEKDGKVWKEDVRGVYDGSLFWKVREANYSGR
GWSQGF
>Anig00066.1 similar to gb|EAL88623.1 hypothetical protein Afu6g07700 [Aspergillus fumigatus Af293] Contig0330(37..624) AN00075S
STSTSTTTTRQTRPTRARPQPPSEEEDEDDDDEIAIQTERISLKCPLTLLPFRDPVTSTKCPHSFEREAIFTMISGSNQMVPDPRGSSGTGRAKRVRSVK
CPVCEVQLTEFDLRSDPVLMRRVKRAEMAELRRREREMLHDGEDDQDGGHGGGVGGKRKRSGRRRGSAVEVDDGDSDDDSGEDDGVERIRVKRERV
>Anig00067.1 similar to gb|EAL88377.1 CBS domain protein [Aspergillus fumigatus Af293] Contig0332(371..21)+Contig6010(1185..2135) gb|EAL88377.1
SNRRTLHSWKLFATAYPEQFREVSPYRSYSTKSVKMSMPEYWKVVNSDALNWRAVLSLDPSIARVPDLVEITSIRNLVALEISSPPQTLHNGESSGVMLS
HRVIRSWNECKQSSGALSHAPNHQHRQSISDTLRATPGSPRARRQPSLTQAAIQSLIDNPPAPNNANPAFVGRDWREISIGELVSPDDLKFVEINTGIEE
ATNILIDTGAPVLLIRESPQHKSAVGTFDYADLNAYLLLAAGLTQPNEELLASYEELARKAKEAIPIPLRDVKDLGRKEPLTTLPASASVMTAVQTFGGG
VHRVVVVSERDDNEVLGIFSQFRLVKFLWENGRSFPVIDQLYPQSLHDLRIGSRDVISINGDRPLVDALQIMNEEGISSIAVVDSHFNVVGNISTTDVK
>Anig00068.1 similar to gb|EAL86946.1 PHD finger domain protein, putative [Aspergillus fumigatus Af293] Contig0335(920..123)+Contig5274(2485..1622) gb|EAL86946.1
FHVTCARRAQLYLKMNSVHGTXPVMDSHLLKAFCDKHVPPGWRREHGXDVATAEPIEYYRTTMQGRRWGDSQAAALSLEPTHPLGCXTGDEDGYRTHTPR
ITLTVGGNKRKRPTVPKTIWKLPSGAPVIPQVVLNSVVASLQRFGVRQRKQYAEDACKYWTLKREARRGAALLKRLQLQLETFSSMEMTRRDYVAMGVPG
SKRLQRRIEFGERLYHDLDRLRMLCDEVKNREREKLKDVETLKTIVDTVYFPIFPLLWPIFEKAQKLAKRIIKAIQPSLEDAIRKESELNRKPFEQELKE
LDLMLENSVMSRRGSEVDAPEQANDEQALTVPNGTEQKVEEMAVLAKSEPEDTAGVADVPGKTDAPVEPSAVESQPAEASTEPQVQQDTNMEDAPADMQD
TEPPSADVAPTVVQPTIEDQPPVPDQNGNMEKESVEPSKPPVETQKGPLTPPPSFKGDQQYPLAQGGIQWYMQPFDPIGTTIHEERWTGRDVMRGMSEEL
SELDEEELKDLVEDEELEGQMINGSNEAANGGDAPTQQNVKVHRTRRRWRGFR
>Anig00069.1 Contig0336(474..679) AN00067U
MFHHHKHQDSHSQQSASQGKNDSAQYPSQQSNLHEEESQPSHHGEEEGVVNRFEDYIKEDEELEKEGQTYGGL
>Anig00070.1 similar to gb|EAA67832.1 hypothetical protein FG01687.1 [Gibberella zeae PH-1] Contig0342(152..310) AN00067A
IVWGEPHCKESWEVTPGFLRKWGWVVEGCVEEVVRCSNYWRVGRGEEEIRVVL
>Anig00071.1 similar to gb|EAL90790.1 hypothetical protein Afu1g14590 [Aspergillus fumigatus Af293] Contig0345(523..958) AN00082S
KYNLRNPLPLSAAQEAEVKQLYYKRVRSLCAPEIKAFAECAVNRTITATWVCREQRLAMNACMVAHAKPEEEDRAREEWFATHEERRKAKEEELAKVEKR
REEVIRMMREDQARQ
>Anig00072.1 similar to gb|AAV68699.1 LolU-2 [Neotyphodium uncinatum] Contig0352(696..175) AN00070U
DLRKYLPPPYVGPIHGPSLRMVGLPLNVEATPTTSWSDLVDTIQPLYRQSWNLADSDMMFVRVPFVEKATAMFQAAAAAGAAQPTEPNINSLGPVDRLIR
ESYGEVKVKGLVLMVQMLAQQLYVHCWSWRDELHLSASYNEAYYEPVFVEAWLRAMRENMLRNLLEDTTDTNKG
>Anig00073.1 Contig0360(3..595) AN00072U
ISACIQMPWDSSMDTGLFAGLVVKVAAANEGRFAVQGADDDLDIGEIRDELHDLVGGLGEEGAEDGLADLAG
>Anig00074.1 similar to gb|EAA65381.1 hypothetical protein AN0739.2 [Aspergillus nidulans FGSC A4] Contig0362(237..1708) AN00086S
ITSTSLEAGVLDDKPNENIIDWDGPQDPEDPHNWPGRKRWAHVIVVALISLVMNMAPTMCAPGINEILSTFNIQSSTISTLAVTLYVLGLAMGPMFMSSL
SEVFGRLPVYHLANLFFVAFVIGNXLSQNIATFMICRFIXGCAGGTPMALGGGTIADVTTIQQRAVAMSLYSLGPMAGPVLGPLIGGFVASNLTWRWTFY
LLAIFSGTIGLASLLVMRETHPKIILERKAARLRKATGDPHLRSKLSDPKPAPQLLLQALTRPTKLLFRSPILLIISIYMALIFGLMYLLFTTFTDVFET
QYGFSTATSGLVYLGLGVSLVTCMFIAKPLGERLTAYHSAKKADDGTQQQHRAEYRLLPMIYFSPCVAIGLFIYGWTVYYKVHWIVPIIGTSVIGFGSFF
VMMSAQLYLIDLFGSSA
>Anig00075.1 Contig0367(66..262) AN00075U
SLTLFGVLEALAGLMQHLLFGWLIQRHLRANPEAKLETLSVARAFGTKYA
>Anig00076.1 similar to gb|EAL84547.1 chromosome segregation protein (Pcs1), putative [Aspergillus fumigatus Af293] Contig0368(145..768)+Contig5233(43..759) gb|EAL84547.1
MPKRKAAAALSGSAGDEDPMQANDSGRERPTKKQRGRPRSKSAEMKPQMQSGRDSSTAAPQASEAPTRKSGRRGRPKGSRSSVQATQDISEEQAEVRESE
HEADDQEAEGAAASNDEADGAQDVVKPTKATKSTRAAPRGRKNATIRNSVQTDGGFEYTPSTGRQSKSLDKPEDRPEPPKRQRRKPEVEENNDAQDNEST
APDVVDETDVVDETLLQDAPMEARSVSRSPTKRRQSQKGIYSSPSKSRLGGTTEANVEPELRRRIGELTKKCDTLENRYRNLKEIGIVEANSNMEKLRKQ
CESMTNASNNLIASLKAELEAQKALGQQSRSLQRQLKERDAEVAQLKSQAEEATGQLSSAQTEVKALQTKLAAARNTAASLENAASKIPGSAIKSGANRA
NAAAVTAEAAQAAQFAQLKEDLYTDLTGL
>Anig00077.1 similar to gb|EAL88828.1 geranylgeranyl diphosphate synthase [Aspergillus fumigatus Af293] EC:2.5.1.29 Contig0373(661..231) AN00089S
PTAHAVFGTMQASNSAYYTFXSRCRRHAPWPNPALATDILLGGFNRLYAGHSRELTWKYNACIPSEAEYLSVVDDTTGSLYTLLVKLLQAESCLPFHCKP
DLTPLATLLARFVHVKEDYLSFHNRESKMSGFSDARVLSYPVI
>Anig00078.1 similar to gb|EAL91268.1 U1 small nuclear ribonucleoprotein 70 kDa [Aspergillus fumigatus Af293] Contig0382(5..557) AN00091S
YVTPINRAPEDCKKSSIGGIAQFLPEVKKYEEEIPYTPTESWIQRKLRQKVEKKENINKQLTEGLETYEPSNDQQARGDPFKTLFVARLSYDVKESDLER
EFGRFGPIERIRIVKDTVTPKGSKXPHRGYAFIVYEREKDMKGIA
>Anig00079.1 similar to gb|EAL88057.1 calpain-like protease PalBory [Aspergillus fumigatus Af293] EC:3.4.22.17 Contig0383(169..23) AN00092S
RTLAKVRNRDIITDSGESLAEKKKGRLGEGVYTLVCSIFAPNQLGRFTL
>Anig00080.1 similar to gb|EAL85964.1 exopolyphosphatase, putative [Aspergillus fumigatus Af293] Contig0384(673..159) AN00075G
KMPPSEHSLFQFLAKALQTHHRFLAGRLSRAESPIYVIGNPSADLDSIISAIVYASFAHPRPHXPLINLATVPTGPELRRLRPEFIKSLWLSTHPPVPDE
ETWSDTPESAGPLLQEHILTVSDFATHLQDYNHNDNQLTADAVLVDWNGLPIRSPNQLRGQSSLPDLPKLIF
>Anig00081.1 Contig0384(670..626) AN00079U
MPPSEHSLFQFLAKALQTHHRFLAGRLSRAESPIYVIGNPSADLDSIISAIVYASFAHPRPHVL
>Anig00082.1 similar to gb|EAA58083.1 hypothetical protein AN6108.2 [Aspergillus nidulans FGSC A4] EC:1.5.1.3 Contig0385(1324..1043) AN00079A
LGGAQIYGAVLAAGxGVWGGPVRIVMTNVEKKGYAEGNKGEVFECDTFFPVDEELFLEKEGWRKVSAEEVTEWVGELVTGEWIEEGDVRVQMVG
>Anig00083.1 similar to gb|EAL88307.1 hypothetical protein Afu1g05950 [Aspergillus fumigatus Af293] Contig0387(607..861)+Contig1798(19..422) gb|EAL88307.1
APVEGIAGGYTGNSLAVQAVLASLLACALYSSIELIILVFLTFHVYGGLYFWSLLVSTGLGIIPQAIGLLLKYFQLAPLWIPVTLLISLIYIAETLKLLR
LRPXKDAERHKTMYELIAINLVIILLDIALLVLEYVGLYTLQTTLKAAVYSVKLKLEFGVLRKLVSLVHARPAESSSSDQDTYPTFVDPNQITGDVTRAA
PAYSRRQSQYPWTAISMDSL
>Anig00084.1 Contig0389(1..354) AN00082U
NGEPVSVWIVSITEGSNRKVLAGKPGLCDEIQTTSDDADNVSPPAPRKDFRLISQVLVDSGYRGHIPLIQHLLSLRRLTQIHSLIGPKCGLFCSPAMCVS
PIPNPERDDGRPGARNMI
>Anig00085.1 similar to gb|EAL92713.1 eukaryotic translation initiation factor 3 subunit 2i, putative [Aspergillus fumigatus Af293] Contig0389(264..1053)+Contig4562(1787..1440) gb|EAL92713.1
MRPILLSGHERSLEQIKFNXKGNLFFSVAKDKIVCAWWSANGERLGTYNGHQGAIWTVDVSPNTQILATGSADNTVRLWNVKTGECIKVWDFPTAVKRVE
FTPDGSRLLAVTEKRMGFLGTIAVLDINYGENLTEQAEEPSLRITCTESKATVAGWSYMGKYIIAGHEDGSVSQYDGKTGEQLENVQAHEFDHQINDIQF
STRNLPPQNLVADTPLNSATITPKKDYVILGGGQAAMDVTTTSARQGKFEARFYHKVFEDEIGRVRGHFGPLNTVHIHLAGTAYASGGEDGYVRVHHFDK
PYFDFMYEVEREQLRK
>Anig00086.1 similar to gb|EAL89268.1 hypothetical protein Afu6g14320 [Aspergillus fumigatus Af293] Contig0390(342..951) AN00096S
MGKFPAAIIVARHGARLDVADKNWHLTSPTPYDPPLSYGGWLQSRALGARIIEAIQSLDDSPDSTTQGDNSVKSPSDRLQKPKPKRRIIIHTSPFTRCLQ
TAIAVSSGICQNSGEPEFNQLSKVPGLVQSNSDSALTPGPITSSDHRCLLRVDAFLGEWLCPRYFDEIIPPPNSDRMITAAKLE
>Anig00087.1 similar to gb|EAL91924.1 DUF89 domain protein [Aspergillus fumigatus Af293] Contig0394(962..527) AN00098S
KLIIxPHTFWTTPGSYWRMPYVAPDLFSDLKDSELVLFKGDLNYRKLTNDAAWDPTTPFTEAIGPLGPQSGVRVMAFRTCKADVVVGLPKGVDEELRQMP
NGGGDEARKWAWSGKWAVVSFCDGKA
>Anig00088.1 Contig0395(327..662) AN00086U
MANQYTFNTPLHKTGNEDSAYRITNLPNQEQRPYLLQNTIYRSDHVVKSQLQHVIHGKLNPGDHVSNNATTIVAKFEFLGQTVDRRFKYARIKWETVYAD
GDDNDEDTDAPEVRKVSLDGQYVIHESVLSVSKEVHGDAGVQGCCGVAMASAGTGWSRSQTAEVKDHISIFGVSVFTKPNLLGGAQLALQ
>Anig00089.1 similar to gb|EAA65246.1 hypothetical protein AN0068.2 [Aspergillus nidulans FGSC A4] Contig0396(140..706) AN00099S
LPTSQSYVEQSSLVLQAYPDTRITTKYTFPRTTSTSTSTKQQQQQQQPTSTEDTEPKPRIATLELKTYHPGSGICLKYRTNKGAEVGRLITSLGKLAAGA
DFEGLGLSNPTAAAAPADVEMGDALAPPAGAAGGNGEGQTVVAGDSSNAGGAGKGGKGKKKGGK
>Anig00091.1 similar to gb|EAA65556.1 predicted protein [Aspergillus nidulans FGSC A4] Contig0399(191..676) AN00089U
DVDECPTSEPPAYILTWFGLNKIDYHLYLAHNERGMDDNTRRNSMFMFDGDECRPCPYSQLSDLQTYYPNGVGKDKDPIMLINCLPVRGNPAVPADKAYI
WGFDFDSGNLFVRQFAWLPEYMDDVWCVWNEGFNRYEVQIKALRDTLRQCIDECELDTGVGI
>Anig00092.1 similar to gb|EAA59926.1 hypothetical protein AN3718.2 [Aspergillus nidulans FGSC A4] EC:1.6.5.3 1.6.99.3 Contig0401(1027..31)+Contig2232(91..865) gb|EAA59926.1
GCTVVVPYREEMTKRHLKVTGDLGRVNFIEYDLRNTQSIEEAVRHSDVVYNLVGRQYPXKNFSYTDVHVDGTERIVEAVAKYDVDRFIHVSSYNASRDSP
SEYFATKAWGEEIVRNIYPETTIVRPAPMFGFEDNLLHKLARVTNLLTSNHMQERYWPVHAIDVGTALERMLHDDSTVGQTFELYGPKNYSTAEIAELVD
REIVKHRRHVNVPKAILKPLAHYLNKFLWWPTISADEVEREFIDQVIDPNAKTFKDLDIEPVELSMTSPENTNKPPIILLKTKSTPHDNYSDYFHQPTSD
YNPTFIPVLSHNFHTERLRSIRALFTSGALLPPQSQDKDKHHARKYGGLIFTSQRAVEGFGRVLAELDDAKQTIASSSTNLPIYTVGPATHRSLTTIVNS
YLPHASIHGADTGNGEALAKFILQHYNSLYTTTPSDTNGDVSKPPLLFLVGEQRRDIIPRTLMSSELVPEQRIGVDEVVVYETGVMEGYEGQFTGVAE
>Anig00093.1 Contig0414(1..819) AN00092U
PRMFYDPFHRREPEMPRSGITPTYSYPPSSVPTSVAPVSYAHENAYAAYRTESNGIFPGAIESLNIVQTLITRCEKEKGLSGLGRCKEEEEKFSSGRSLA
ICDGAVASQSGAVQAARLWRLIDFQPRKPRERYA
>Anig00094.1 similar to ref|ZP_00629671.1 Cytochrome-c oxidase [Paracoccus denitrificans PD1222] EC:1.9.3.1 Contig0416(481..1060) AN00107S
KPIFGYLPMXLAMAAIGILGFVVWAHHMYTVGMSLTQQSYFMLATMTIAVPTGIKVFSWIATMWGGSVEFKTPMLWAFGFLFLFTVGGVTGVVLSQASLD
RVYHDTYYVVAHFHYVMSLGAVFAIFAGVYYWIGKMSGRQYPEWAGKLHFWAMFIGANLTFFPQHFLGRQGMPRRYIDYPLEYAFWNNISSIG
>Anig00095.1 similar to gb|EAL92789.1 glycosyl transferase, putative [Aspergillus fumigatus Af293] Contig0417(45..998) AN00108S
IVPAAVSHGLDKIANQQLTLAAAHHTKRKPTSVGVYLGTFATPLDETHRQLLDRYDLLIVDPSKSGVVHAILHTDGKQVLGRVDLALSSSQQDLTLAAIE
QIDSALAGSFHGSAFSGIVLANWEDKFKPKVLAKLAEAIHGLGLAVYLETGPPTFLEDGQSLQTPAISGLVVRNASILPDGQKRDYFQLDKLRPTIKAFV
SEACMRDFLVLAWETVDDDVTLSNAVVQRSMQWCNFYSAIPWIGRKAALENAAINVKTPEPLSSFSWLKDAETMKAHDRWRTNLDIARNYVAKASWDTLR
AYFPSVDDLLFSSDTRRP
>Anig00096.1 similar to gb|EAL85344.1 cellobiose dehydrogenase, putative [Aspergillus fumigatus Af293] EC:1.14.17.1 1.1.3.25 Contig0422(959..588) AN00109S
ANFSILWAASPTDVILSPRSSLDGGQSEPQYNSIANVTLLSGSGIDNGVMIANIRCDNCLSAWPTPAAPSSDPSSTYTLDPEGSSTPWFWASYTGPPLNN
PDPSADLAMHDDLGSMQLNLSQAQ
>Anig00097.1 similar to gb|EAL93862.1 DUF323 domain protein [Aspergillus fumigatus Af293] Contig0425(437..8)+Contig4650(23..2384) gb|EAL93862.1
MSPLCPVVKGVDIVDIRQNDVEFSLVNDIQRGIDPPAGTCRSMPTMLLYDAQGLKLFEDITYLEEYYLTNAEIDVLRTHAKRIVERIPDNAQLLELGSGN
LRKIEILLQEFEAASKKVDYHGTYDDALTWLENPANRKVPTVIMSMGSSIGNFDRPAAAKFLSQFARLLGPSDLMVLGLDSCTDSDKVYKAYNDSKGITR
QFYENGLLHANAVLGYEAFKLDEWDIVTEYDNVEGRHQAFYAPNRDVTINGVLLQKGEKLIFEEAFKYDPEQCDQLWHDAGLIEDAEFGNESGDYLIHVL
SSASLNFSTRPSQYAAQSIPSFEEFQSLWTAWDIVTKAMVPREELLSKPIKLRNALIFYLGHIPTFLDVHLTRALGEKPTHPKSYRLIFERGIDPXLDDT
DKCHSHSEIPDEWPALGDILDYQVRVRSRVRSIFQKHNVAENRVLGEALWIGFEHEAMHLETFLYMLIQSERTLPPPAVPRPDFRKFFHDARQESRPNEW
FSIPEKTLSVGLHDDGHSVPRDSFGWDNEKPQRKITVKAFEAQARPITNGEYAKYLQANQLPQKPESWVLIKPETYPTCNGVSQDGSYATNEFMAHFAVR
TVFGSVPLELAQDWPVIASYDELAKYAKWVDCRIPTFEEAKSIYAHAARLKETSHGLNGHGETNGVNGHEHSETNPLRPRTPDHQPVQHPSQESLPVFVE
LDNCNVGFKHWHPTPVIQNGDRLAGHGELGGVWEWTSTELAPHEGFEAMQIYPGYTSDFFDGKHNIILGGSWATHPRIAGRTTFVNWYQRNYPYPWAGAR
LVR
>Anig00098.1 similar to ref|XP_322103.1 hypothetical protein [Neurospora crassa] Contig0427(382..868) AN00112S
PPPVDSMNQFSTPVPHRLGSMSRRSGGKRSRTGCRTCRARRVKCDETPGACRRCTSAGRVCDGYEVQRLPLMRDSWTKISPELRSGFQWIITSDESRCFS
YFQHHTVPTFREMFDSSLWQHLVLQIGQSEPAVYHATVALSAIHQ
>Anig00099.1 Contig0427(970..926) AN00098U
LKSAAQLLLRKAQPGALTPPGEVGSQGHSSALRVLVDRAEGHGRMIHRWLRLAYLQDEMLPERGVEHFAEGGHRVVLEVGETTALVGGNNPLKATP
>Anig00100.1 similar to gb|EAA53462.1 hypothetical protein MG07739.4 [Magnaporthe grisea 70-15] Contig0428(14..453) AN00099U
IHTVGLFLEPXPIRIVSASRDPTAASTKSFVRAVQRSSQSAIAHAIPWNQLLEAVGAAEMADFPNHPLLDVMVTFHDDRTSPKLPVEGLDPLVTYTKGSK
FALLVEFCAISDRTILMRLEHDTECISKERIQSVEKLILEALGMIVS
>Anig00101.1 similar to gb|EAL87075.1 conserved hypothetical protein [Aspergillus fumigatus Af293] Contig0429(240..431) AN00113S
SLTLSTDIKQKLPPEGVRWLYLRTECKKIMNGQMDMQVLISNDRMDLIAISRQVAVLVPAKSKI
>Anig00102.1 similar to gb|EAL90343.1 hypothetical protein Afu1g10150 [Aspergillus fumigatus Af293] Contig0430(335..826) AN00102A
PRNVGLHNWDMKTDVPKESKGVYDIVHVRNVVFVLSDxGIEDILSKVFGLIIIEPGGYTQWGEVDIHYLRIDKINEECSTSALEEIVRITRSADPRLVPH
WVPELPRLFESIGLVDIKKETREGPGYMDYMLHECVLMAHDIIVRN
>Anig00103.1 similar to gb|EAA66600.1 hypothetical protein AN0501.2 [Aspergillus nidulans FGSC A4] Contig0436(972..11) AN00104A
TQTYMFEILPPXLRGPMLAFFPIFILLGQLMGSVVVYRALDIAGCRGYKNCFISXWPFSALPLVFAAVPPESPTYLIRKDRISSARKSQRRLDSGPIESH
YQSEQLRSFIEKEDQDAASKATGYRDCFTGVNRRRTMIVMFASLIPSLFGLPFLSKTIYFLQIVGMRHESFLFSQAGIGLGLAANLVSMQTLCIYGCMPL
IIVRLXASQGVAGCFPGTISAWYTGITLVTVITTCSIGAWPTSYAVGGEASSLRLRAKSQGVGXFVTGLFSVVFNLILPYIFNPDXGALHGKTGFVCAGF
SAIAL
>Anig00104.1 similar to gb|EAA67456.1 hypothetical protein FG10339.1 [Gibberella zeae PH-1] EC:3.1.1. 25  3.1.1.- Contig0437(611..33)+Contig9464(6..261) gb|EAA67456.1
FEYYDSRFLNITGNAPKLEVLLENNDFPFAHEASVFIPSTDELFMSSNIFTDPLTNQSTIEISKVSLSTNPVTSEIINTTIPLPNGGINHDSGILFCGQG
TLNKSGGLFQMSIDPPYESKLLISGFYGREFNSLNDVVVHSDGSIWFTDPTYGYEQGIRPAPQLPNQVYRYDPSTGDVRVIADGFGRPNGIAFRRVFAMV
ANGIPDGIKTDMEGNVYAGCGDGVNVWSPGGVLLGKIYIKSGVANFXFGRNGQMFIMNENKLLSAQLGHWVRGSLLKI
>Anig00105.1 similar to gb|EAL91151.1 hypothetical protein Afu5g14680 [Aspergillus fumigatus Af293] Contig0440(328..732) AN00103U
EHLYHVLLTITRLNKSPNNLVEILRIPGTYTSLLAAKAAAHSCLYDAGYERDFFPTYETSAHIFEQENLPDRTGLAIYAVAPDGTTFRVRIDTTTNKLQL
TTDLDDGRISIPLFYVVQANVEYDAIEGESTVREV
>Anig00106.1 Contig0443(131..7) AN00104U
MRLSILCAAIAALTVTPVSAATQDPVDVLASQALATKRAYLAAEGSSTPKLQHQQCGLFAKNVL
>Anig00107.1 Contig0448(324..631) AN00105U
MNGAGGGGASHCFMIHCDNSWGTLSFAQQSMSYSARGADVCSIKGWLNCYVVGLCALKPSS
>Anig00108.1 similar to gb|EAA72800.1 hypothetical protein FG04419.1 [Gibberella zeae PH-1] Contig0450(826..58) AN00118S
NPRIIIGLDFGTTYSGVAWALSDCADKPEVITSWPGGGNRHPQEQPQRSPSTMMIKCGGRVNWGYPTNYLVGDNIRGMKLLLDEPQNPEYVASLIGAGIL
KKSRIPAVTLTGMYLTELVNHTNKILQRRFGPAVEEMEMQYVLTVPAIWSDKAKDATLNAAXKARIPQRNMTLVSEPEAAALYCLHTIQPNSIENNDVVV
VCDAGGGTV
>Anig00109.1 similar to gb|EAA69478.1 predicted protein [Gibberella zeae PH-1] Contig0459(911..576) AN00110A
FSILEVMVTDSRVGRLCRGAGAALIRGMREYGQGRGMKALWVDGWAGNERKLIRYYEQQGFRAVGDWSHTRANNVPWLGTLMCMDI
>Anig00110.1 similar to gb|EAL85840.1 conserved hypothetical protein [Aspergillus fumigatus Af293] Contig0460(842..146) AN00119S
PTLSPLILDASTTVRTQLLKLLRTLPPADVEDHVASLMPYVRAGMTHLAADIRVTAVDVLSWLVEIAGEAVVSCAGGWIKTLNCFLSVLGWHTEESSKWS
SNRAAFGKAGAKGKPMVKVLGVLAEFLEAGIGEDGDEMEVDEGGGSGTGVGFPIVQTEVHMVPKSAQPYVYLNLFGAPRDEEGEMYETREERXRVFKGRF
LVPVERGLESARQDGGEVGRASSAVSKVLKEA
>Anig00112.1 similar to gb|EAL92168.1 hypothetical protein Afu3g14190 [Aspergillus fumigatus Af293] Contig0467(1220..396) AN00123S
TNHLEALDKLEILPQILQEGILFAGSGAALLLQAAYPNIRSAFEEATKTKTETITPANTSTDNNLATDLSNTLQTALSYIACLVFGTKEEKKLLLDLLQK
DHPPLPTKLPCDPYIQLWLTATLYATATDFYQRIYGRVDYRTAEKAYIEFSTILSCLNVAKDVWPPTRQAFWTYWDDQIERLNVSGDAHLFAKDLLNRTD
LPRWVSTVKPLLRVITIEMLPPRIREAYGLKSSAKTRGLYRGTMGFSVAVYPALPASIRGYPLRYYLGELKGKLN
>Anig00113.1 similar to gb|EAL92169.1 hypothetical protein Afu3g14180 [Aspergillus fumigatus Af293] Contig0467(2063..2741)+Contig0237(29..642) gb|EAL92169.1
MDEKKTYLASKEAKYALGTHRGPLPTEGLEIEHVETANSISLEPVKRTRSQTLRRHWARFWCCYAFWGIIFLAIFLPIFFCVIIPAIAQRVLDNGTLVLV
HADVLQPRPNSIMLSINSALKLPISFPVRMDNLTLSLFNRFLPENNTWAKLYMDGATISGNTTLSVDDQFTPLDVYQWTQYVRSVVFEAHAPLSVKAPVT
AYIGKLSSRVMLTECSNVTALNSFAGFSISDPKLLLPAESDGTNLVANATLPNPSVMTLEIGNTTLNLLSGNLTLGNCTLNNLMLRPGNHSTPVRGXLGF
LGNSSENIGPILSETKRILIQEGYLSSHGRRAPNRWKFRGAFQVPYYYGSEXKTLTMTANVPLGSLVTNTLSGILHPNGTNIFAGLNMTTDS
>Anig00114.1 similar to gb|EAL84548.1 membrane-spanning ATPase, putative [Aspergillus fumigatus Af293] EC:3.6.1.3 Contig0470(109..774)+Contig8475(2..622) gb|EAL84548.1
MASARGPRWQQFLQELVMVAGTSASAYFLIRYLLSRLDFDPESQKKEEQKRKSAAILRKLDGGDESDEDSPRRGGKGGRRPKRGDLVLNQYEQAIAMDVV
APDDIPVSFEDIGGLDDIIEELKESVIYPLTMPHLYASTSSLLTAPSGVLLYGPPGCGKTMLAKALAHESGACFINLHISTLTEKWYVXPNKLVNAVFSL
ARKVFIDEIDAVLGTRRSGEHEASGMVKAEFMTHWDGLTSANSMGEPQRVVVLGATNRIGDIDEAILRRMPKKFPVALPPAAQRLRILSLILKDTKVDRD
NFDLDYLVKGMAGMSGSDIKEACRDAAMVPVRELIRQKKAAGQQMTAVDPKEVRGLRTEDFFSRAGGVRVIPPPAQLSNKANSEKEWSTESEAASEAEAR
TPAEMAEPPE
>Anig00115.1 Contig0474(1549..1505) AN00115U
VSQAGGPPKWMEDVAGYFAACVSVLHKVVYTPLSGGVEEPAFIGGVIAGDTD
>Anig00116.1 similar to ref|ZP_00630400.1 chemotaxis MotB protein [Paracoccus denitrificans PD1222] Contig0476(745..239) AN00127S
RHAIEAPLPDSEKAGDFEETAKAVQDALTGTGAESMQMTNLLKHVVTRMTDEGLVIEVGDLTAAPLFIEDTAQPTPTLMALAGVLSRVLDHTRNQLGVAG
HVRSYPEMLVASPVWALSDARAHAMRNLMEGRGFDPDRFERVTGYADRRNRSSNPMDPGNNRIEVILLR
>Anig00117.1 Contig0479(2..616) AN00118U
EKQTSWFNAPPSHSARPLVPQACSAAGRSTALDAAGFTTTAGPLAPTNSVAGNHSPSNSIPASFGTQTLVIGWLCGITLSPSGMGPLAITAVLAPLWFDY
SLLNPAAGSDLTGGWLRFNLSHNSFGILPRGVLPS
>Anig00118.1 similar to gb|EAL88556.1 C6 transcription factor, putative [Aspergillus fumigatus Af293] Contig0483(16..786) AN00130S
DPGFRTNRLTAISQVSRPYLRGNGNRHVLNGTLALIFFYSAVSSPEDYLPDISWTHHFTAVWNLVKKLDRPPSPFNVSLIAWIDILGSTMVGRTPAFSHT
YRTKNMRGISSGLERLMGCDDRIMYLISEIACLEDLIADPSAGMVEAEMRKQFADLIAQLSWTEPPNKNFENVFAGSGKIKPDKLTKLISGIFRTAARIY
LYSVMPGFNYHDGTIMNLVGSIADTLSYIPSGPHGFDRCLAWPLFMAGVHSVSSSHF
>Anig00119.1 similar to gb|EAL85113.1 Hybrid polyketide synthase/nonribosomal peptide synthase, putative [Aspergillus fumigatus Af293] Contig0484(341..805) AN00131S
RPDFVRVEKMTHGCSRFWFLRQYLEDASCFNIIVRTRLTGQVDVARVREAVTKVGARHEALRTAYYVDEEGEPMMGVMPASKLRLEVSKIAHESEAEKAH
KEVSKYNFDIENGEVIRMLLLTVGPREHHLIFAVHHIAIDGFSFNLMIRDMDMFY
>Anig00120.1 similar to gb|AAF61702.1 ankyrin 1 [Bos taurus] Contig0486(1237..1446) AN00123U
TPLLLALHRQNAEALTILLKTPGIDPSRPNSRMLTPLYYAARIANLELARILIEYRADPRVVTAMGTPLH
>Anig00121.1 similar to gb|EAL84570.1 hypothetical protein Afu4g04220 [Aspergillus fumigatus Af293] Contig0488(16..737)+Contig9950(16253..15920) gb|EAL84570.1
ETQVASVTFRRREPIRRDSLKRREALLKGKDGSRRRQRWENDRLLNNPWAEPPSSKDWDIQATHTRHDPLPYYLAPLWDNHYAHLDHRSSQQMETRTEKH
RVPKELRQRLKHARAARGILQDIEEDIRQFIQRWNEKQSLLKQEGLADAPQSSDSESEDEIVFVGRNGLMHDSPQRRARLQKMREAMSAHHEHDGQKMFE
KPQKMVFESLVDDRAAGFGRWLVHSIASYYGLHTWSVTVGEPARREAYVGFYPPAPSSRAVTXISPPAGSKACRQEAMIQPGDELPQPLWTQV
>Anig00122.1 similar to gb|EAL88650.1 calpain-like protein [Aspergillus fumigatus Af293] EC:3.4.22.- Contig0490(2..875) AN00134S
EERSIWDDINRIDTEEEYRKVWQTGSRALYFAQCADENETWLPLLEKAYAKAHGDYSAIEGGFVGEALEDLTGGVTSDVLTSNILDKDRFWKEELMHVNQ
EFLFGCGTGIFSNWLEPEYSGPPRDRKGICENHSYSIMEAREVDGQRLLRLRNPWGKKEWTGAWSDGSEQWTPEWMEKLGHRIGNDGFFWISYDVLLKXY
HDFDRFRLFNDYWTVTQHWTSLNVPWSATYHSTQFVLDVKNAG
>Anig00123.1 similar to gb|EAL87302.1 peptidyl-prolyl cis-trans isomerase, putative [Aspergillus fumigatus Af293] EC:5.2.1.8 Contig0496(248..1298)+Contig6005(9..389) gb|EAL87302.1
RPRVFFDIQIGKQQTGRIALELFNDVVPKTAENFRALCTGEKGMGKQGKPLHFKGSIFHRVIKQFMIQGGDFTAFNGTGGESIYGEKFPDENFDLKHDRP
FLLSMANSGPGTNGSQFFITTVPTPHLDGKHVVFGEVINGKSVVRKVENMSTQADKPTTDVTIVDCGELTGDEYENADKQIPDATGDPYEDFPDDHQGEE
LSAPVCFKIASELKNFGNTAFKSGNLTLGLEKYQKGLRYLNEFPEPDEQDPKDLDPQMKALRFTLISRVPSPTEAAKDLDPQMKALRFTLHSNSSLLANK
LGQFKNGQTWATYALETAAAANAKDADKAKAYYRRAVAYSGLKEEDEALKDLQEASQLAPGDAGITNEIARVKKAVKDRQARERATAQKFFS
>Anig00124.1 similar to gb|EAL90244.1 rhomboid family protein, putative [Aspergillus fumigatus Af293] Contig0498(17..286) AN00124A
LIHPTRNLQFFFLPEEWKKMLSVPGWTIITTMVALESISLVRRLRGPHKLDHWAHMGGYLTGISWALCRPKTERKHPESGTTWYRWLSSK
>Anig00125.1 similar to gb|EAA65081.1 hypothetical protein AN1916.2 [Aspergillus nidulans FGSC A4] Contig0505(273..46) AN00127A
PSADPVTSTKCPHSFEREAITSMISQSAMTAPSQSSSSGRGGRRIRAVKCPVCSEVLTNNDLRDDPALVRRVRRAE
>Anig00126.1 similar to gb|EAL88635.1 integral membrane protein, putative [Aspergillus fumigatus Af293] Contig0505(283..680) AN00129U
IVILLIPIPALSGLELPQRQKMALISIFALGGFVCVTSVCRLVSLKKISDSSDPTYDNVGAASWSAIECNTGIICACLPTLRPLISRLLPHFLST
>Anig00127.1 similar to gb|EAA61024.1 predicted protein [Aspergillus nidulans FGSC A4] Contig0510(753..306) AN00130U
SIAARQLAPLRSAYPLGQRFYAHSSYGGDGETEAQQPDNPRNQPTRDIEHPGPPPPDTGSNSSAKSSSGSSSSKQPSNKAHPTLADGDESPYVDKDGHTT
ADAPEDVRRHNEEIEKRADRPTER
>Anig00128.1 similar to gb|EAA59826.1 hypothetical protein AN3618.2 [Aspergillus nidulans FGSC A4] Contig0511(615..70) AN00130A
LISDRRTILRSALDLVEKVANRKNLDLGGSSLLRMAETHYEGIEVPDVPPPELLYMLLGVQWPDHVTGKSLEEMATQLLNGDAHGQLYHQLCICIYVKAV
CHVDQLSRLSNNATLLKRLLGSKKVYESAAIRALREIDICTTPSFMLIQSLIS
>Anig00129.1 Contig0511(409..603) AN00131U
NLACATGLSVGITVQELCGHFFQRFASDMVRPLNLNVFSNIQCRRLLYAALEEMDKKWGKGSTSKKHWVSAILSNEDPPKSKFFLYQIIVDAQLILKN
>Anig00130.1 Contig0512(816..1) AN00129G
MQSEEGNGESIPSLKKVLGYEVPRPKEEGQTGVVALVQMSVIPEAAAGVVLGPPTSGSVLGLGPETMYRRPTEWDRNFDRWFFAAEERAAGSVAAEEERR
ASGPDR
>Anig00131.1 Contig0516(833..1645) AN00131G
MNGQRRALALFIYRKAARAAPATTERPTGPAVARGTPAPEEVLELELEPLLDEESLVEVEESELEVLVEVLVEVEAEALADFAKEEGTPLDPMXTLEAPQ
AKSPEWGHTED
>Anig00132.1 similar to gb|EAL89818.1 hypothetical protein Afu4g09700 [Aspergillus fumigatus Af293] Contig0527(1007..825) AN00135U
SPRSAHPLRSPCTPSDRRQRFFESPVSENGNTFCVRHIVTTTITYKRTPQLDPPPLGKRRK
>Anig00133.1 similar to gb|EAL90390.1 hypothetical protein Afu1g10620 [Aspergillus fumigatus Af293] Contig0529(617..2) AN00145S
VPVHASRRPGKGKLIARELGVSAEISPFXRKQSQTKKTPREPGTPVERQHAQKSRRRAFQRVLTDQAPSQTRQPPSLSRSNTTPAPTESRRESLDPLLPT
VSANVRGGIQKAKRVENREVDLNAVARQHETKLKKMQMLVDQKKELDAAIHALRKPNRELVAKDIAEDASKRLSTGGGSSRKPKNPVRNPHGQGVQVAAT
PKGSRK
>Anig00134.1 similar to gb|EAL87966.1 EF hand domain protein [Aspergillus fumigatus Af293] Contig0530(8..919)+Contig0800(33..428) gb|EAL87966.1
SQPTSGVPTPSVSPPPFTPGPGLEPPAPAQSRQLTPGVLPLGETHSATSSTKVSPPGSRFGGQDTASLGTASQAATSEVAGPSSPQPATSPFDETVESKE
RFPEIPSIAASEQPAVGAVSPSGEDKPAERKDLSFDELFGGPAHQRSKSQKENDFEEAFAAMKSGPGVSKTNGAPAAPESEFPPIRELDDGDESSDSEAP
MGFEDNFTPAFPPQTQIAAAPHPDSIEPSQLAAFPTPGNAATASQPPAAESQPSPPKYEDSVEKQEPGDLPREYNGLLPNREDPTTAPDAPHSVESSTGA
PIVGFDFSFDNPSAQKTSPHPGADVASSEFFNFDKNVSSSPPGSAASPAEPSAKPQTHDWEALFAPLDNASAAAGGANGTGNAEASKEPGWALQTGTEDD
QILQRLTGMGFPREESLSALEKFDYNLDKVCFQTVN
>Anig00135.1 similar to gb|EAL88876.1 alkaline serine protease AorO, putative [Aspergillus fumigatus Af293] EC:3.4.14.9 Contig0534(618..90)+Contig9478(11437..10405) gb|EAL88876.1
SHPRSSRYGKHLSSEEVHDLFAPSNEAVETVRTWIESAGIAPSRISQSYNKQWLQFDAHASEVEQLLQTEYYIYTHADTGSSHVTCHEYHVPETIQSHID
YITPGVKMLEVRGTPSKKRDAEKRSLGSLPPILAPLPINITKIFDDPLAHCDLAVTPDCIRGDLDFQIAYPIIWPQNTILYQTDDRNYEDNYNFKGLLNN
LLYAIDGSYCNETSSLDPQYPDPSPGGYSSPKQCGVYxPTNVISISYGxPRKPTSPIRYQTAGQWPGIPLKIRAFQGXIRRGSAGIRGGLPGVASSTGAC
LGDADNVFVPDFPATCPYLTAVGGTYLPLGADAAKDQEIAVTRFPSGGGFSNIYARPSYQNHSVEAYFSTTADDLTYPYYSGVNYTDFSNTDGIYNRIGR
GYPDVSAIADNIIIYNQGEATLVGGTSAAAPAFAAMLTRINEERLAKGKPTVGFVNPVLYEHPEAFRDVTVGSNPGCGTDGFPVAGGWDPVTGLGTPRFE
DLMDIFV
>Anig00136.1 similar to gb|EAL90468.1 ubiquitin conjugating enzyme, putative [Aspergillus fumigatus Af293] EC:6.3.2.19 Contig0536(304..7) AN00149S
DHAALHEELPPNYLFPSDDASAGDDLTQLTTLLAGPQGTPYSQGLWRLHLKMPXDYPKSPPKATFRTRIWHPNVEESTGASACTLKRDWSPLTDTDPIL
>Anig00137.1 similar to gb|EAL92313.1 DUF250 domain membrane protein [Aspergillus fumigatus Af293] Contig0541(684..70) AN00150S
IVLGVIIASIGEIKFTMIGFICQFFATIFESVRLVMVQRLLSSAEFKMDPLVSLYYFAPACAVMNAVVTAVVELPTLHMSDIYQLGMGTLFLNAAVAFGL
NVAVVFLIGKTSALVLTLSGVLKDILLVVASMVIFRDPVTPLQAFGYAIALGGLVYYKLGRDGVNNLLAQ
>Anig00138.1 similar to gb|EAL93470.1 signal transduction protein BroA, putative [Aspergillus fumigatus Af293] Contig0542(536..1)+Contig2223(18..1091)+Contig2931(16..1584) gb|EAL93470.1
DGSSPLLPSNKMVQSPMISCPLKQTNEIDWIRPLKDYIRQSYGEDPDRYSSECATLNRLRQDMRGAGKDSATGRDLLYRYYGQLELLDLRFPVDENHIKI
SFTWYDAFTQKPTSQYSLAFEKASIIFNISAVLSCHAANQNRAEDTGLKIAYHSAGMFTYINENFLHAPSTDLNRETVKALINITLAQGQEVFLEKQIAD
NKKAGLLAKLXASSAYLYSQAAEGMQEFVQGVFDDXWTIVVQAKAVHMASVASYYQXLTDSESGSHGVAXARLQLAEKNSTAALGWAKSFPSSVSPNANL
SSESGTNLLDIIKYHLANVQAKLTVFMKDNDFIYQQAIPSEAGLSAVAKLPAAKAIPVSELYQGQDIQRIIGPDIFQKLVPMSVTETASLYDEEKAKLIR
AETEKVETANGEMAASLDYLKLPGSLNILKGGMDQEVTVDDEFRRWCQELAGHQPFIKAFDGLQDRKVEILAQLDQCSKQLDLEESVCEKMRSKYGADWS
QQPSARLNTTLRRLNTTLQLSDIRTYRDTIXEASASDSQLLSTLRQYEADFDXMRSAGETDEAEVLFQRAMIKAGSKQSKGKNGLGSPYASTAEGSLIDD
VYDEGSSSVSEQIARVEAILKKLNLVKRERAQVLKDLKDKVRXHNDEISKVLIPPPENHLARPESQLFRSRSWRNSVPPSRIELLQGNHQQGSLMKGVTK
XYGDLLQDKRVRAEQSKYETITRQRNTVMSRYKKIYDAFNGLLSGTAQAQTFYKEMTETVDSLKKNVETFINNRRSEGAQLLGQIEREKASNATEQEDRE
REKLRQLMERLSTEPKTSSTPSSTTTAPSKVKSPPPAIQTPAYPNPAISSPKMSPRYPPNVGGQPHGIPISHSPAPYGQYMGQAPGVSYVPGQTFQQGAA
APLSEGYNPMAYPIPPAVSPPPNFYTSTPTPFSYAGPTPPAAPSSFMPQGYVPPPPPPRPQQTTYPSTTGPYPSGPGGYAQSRPYGTSQHHKAPSQSQPQ
STSASGNDPWAGLNAWK
>Anig00139.1 similar to gb|EAL87569.1 BTB domain and ankyrin repeat protein [Aspergillus fumigatus Af293] Contig0548(666..40)+Contig3003(77..1216)+Contig0746(8..627) gb|EAL87569.1
VKNKPIKIQNIVMSKLHTAILTTDPESNLFLCGFGPGGRLGTGDESTRFSFVCIDSGGLVNRRVISVALGQDHTLAITDRGEIFSWGSNKYGQLGYSLPR
SNNRDDVPIQNSPRQIFNPFKKEAILGAAASAIHSVVFSTSGLYTFGKNEGQLGLVDSDARSLEIQTTPRRVGASLFSAPIQSVSAIDQATAVLLQNHEV
WVFSQYGYSSSVNEILQLKSGGNTICALSSFGEVYTVQVNKTEHPPISTSTXNPSKTRNSLSQPTRVWSIKKAHMAAADVDVGQDGSIVICTVSGSAWRK
EKRGKTKDGASKDYKFARVPGLSRVIGVCSNAFGAYAAVQRDSEVTKEQINVDKSTLWKDLLPLSPFKSLQETIVPGSHNDEKDAHTDMEPVIAIRRAVM
SSSEIEPLFQTSQSRAPTGTVWLGTSQSDIHIPVHEFILTGRSMVLRKAFQDFHSTEHASVPDILTIQRDGRGQTHVIIHAVDVLTVLNIAFFVYTDSIL
DVWQQVRYSPESASRYRQVRSEVMRIASHLGFSTLERAARLMIEPTKSLKADMERAIRDPAFFDSADVVIELNGSXVKAHSQVICQRCPWLLARRADSEH
MVRIDLRHFEPHVFKFVIRYMYADTEAELFDDVRSRDLEDFIDLVLDVAFVANELMIDRLAQICQKMLGMFVNTRSVCHLLNAIAPCFVTEFKDAALEYI
CLNLEDLLANSTLYNRVCVSHIFCRLLEDLDGVLLGALDAVCRDNQMTSFPVSRGRNTEEYVFEKYPEVVSLIE
>Anig00140.1 similar to gb|EAA59896.1 hypothetical protein AN3688.2 [Aspergillus nidulans FGSC A4] Contig0549(315..1) AN00147A
MTLQRLLLVEDDAEMAAMLAAYLQRQGFHVTQAHDRAGALAALKGARVDLILLDVSLGPDDGVALCAEIRDQQDVPIIMVSALSADHQRMAGYEVGADDY
IAKPF
>Anig00141.1 similar to ref|ZP_00632295.1 extracellular solute-binding protein, family 1 [Paracoccus denitrificans PD1222] Contig0549(496..1555) AN00156S
MHMKSVLAASTAVMLAAPAMAEPQAEVLHWWTSGGEAKSVAVLQEQFGAEGGTWTDMPVAGGGGDAAMTALRARVLAGNAPTAVQLKGPGIQEWYEETGL
ADIGAVAEENGWADVLPEQIAEHMKCEGEWCAAPVNVHRVNWIWGNKQILDEHGIEMPTTWDEFNAAAEKLQAAGVTPLAHGGQSWQDATVFEAVVLGLG
GPEFFQQALVDLDPEALTSDTMKQAFDEMRTIRGYVDDNFSGRDWNLATAMVMNGEAAFQIMGDWAKGEFLAAGKEPGTDFVCAPTPGEGFLYNVDSFAF
FEVDGQDKQDGQALLTKLIMGPDFQKTFNLNKGSIPARTDWxLDXFDDCAMQS
>Anig00142.1 similar to gb|AAM08681.1 Noc3p [Aspergillus fumigatus] Contig0551(61..1100)+Contig3623(1084..698) gb|AAM08681.1
GEHFSIQKLALSAQPXVIKDVIPGYRIRPVGDEDMSAKISKEVAPKLRTCGLSLLLXPTMTIPELVELPXTTQEDAPPVDPRLGKPWRVTGPLPTRLPSR
GPFSTFRSELLKILVNRLARKQVDADFVKCRETMEEVFIRDEDGVVSLEAVRLLSKMMKAKEFRINETVLDTFLHLRLLSEFSRKASRDRIDREEEEETP
QFGKKPKQKREFRTKRERKVQKERKAVEKDMKEADALVSHEERDKNQAETLKLVFGVYFRILKLRIPKLMGPVLEGLAKYAHLINQDFFGDLLEALKDLI
GHADRAEEEEDETEETDDAEPATTRDAxREALLCTGTAFALLEGQDSRKKVNSQTPMVLLLRARQSTLISRAHGMPPPVRLASFSKRLMTTSLQLPEKSA
LATLSLMNQVAKHNARRISSLWHSDERKGDGVFNAYATDIEATNVFAGTIWEGELLRQHYCPQVRDAALDLEKMI
>Anig00143.1 similar to ref|ZP_00555768.1 ABC transporter [Jannaschia sp. CCS1] Contig0556(21..519) AN00161S
QLRVAMRLEIRAAEAPADDSLYVTHDQLEAMTLADRLVVLNGGRVEQIGTPLEVYRRPASAFVAGFIGSPAMNLLDAGAVPFLPGSAHAGQVGIRPEDXW
TSPADGPIELQVTAVEELGAQRLVHGHTAGERMTITLPSDAALSDVLRLTPRPGALHLFDRQTGARM
>Anig00144.1 similar to gb|EAA72668.1 hypothetical protein FG03221.1 [Gibberella zeae PH-1] Contig0558(186..805) AN00152A
WQTIIEQHNFARIKLTLSHLDDFALMIQRNRALVRYIWLCLELEEYDCMLCAPSTRATMQMGYRDDCLIIKAFRELFSTLSAWKPNGNLLLDISIHSPSD
SEHRFEYLTLLPDIPSDKCDRXYGKTSPQHGWITGRQVRIPPSMGIDKAFEEIMGGGPFDNDEQENEWWRHLPSVSIVTSILLRQQTRRRWKPGALAEM
>Anig00145.1 similar to gb|EAA71271.1 predicted protein [Gibberella zeae PH-1] EC:2.7.7.6 Contig0559(794..300) AN00152U
ERQWELDEAQEHLRGVTYPTTIPNYEDDADYSTKLAESFVRDYPVPANWSYYDTSIDFGPPKLDYPVVLPQRRPKDRQRGFVRAYAPELEKFGIDQKMFL
DYVDQANKSCVGSQWFQVINLANNVGGYFVNPTIGFVMGIVADAAVRIGMAVDGRRRFVCISLLT
>Anig00146.1 similar to gb|EAL90751.1 DUF614 domain protein [Aspergillus fumigatus Af293] Contig0564(200..610) AN00167S
APCCLHARTSSRLEDPTLKDDSMMNGGCCVYFLLAYCGFHFIPLMMKRGQIRERFGLEGSGCGDCMRSFCCPCCTLMQHEKELESRAALLEGPGAQQGYK
APAGMAY
>Anig00147.1 similar to gb|EAL91488.1 RAS small monomeric GTPase Ras [Aspergillus fumigatus Af293] Contig0570(174..912) AN00170S
FLREYKLVVVGGGGVGKSCLTIQLIQSHFVDEYDPTIEDSYRKQCVIDEEVALLDVLDTAGQEEYSAMREQYMRTGEGFLLVYSITSRQSFEEIMTFQQQ
ILRVKDKDYFPIIVVGNKCDLEKERAVSEEGGLLARQFGCKFIETSAKXRINVGERFSTTFVAARIRRFNKRDVIGTRLGPGRRAHAPPERNMDVREPG
>Anig00148.1 Contig0574(249..392) AN00159U
VPDIPFMYNYGIPTVLSSSVFKLIFSDNDSANGGLDLALLVFETSFGLQLKSTRQY
>Anig00149.1 similar to AF232827_1 secretory pathway Ca2+-ATPase [Aspergillus niger] EC:3.6.3.8 Contig0582(622..50)+Contig7994(25..579) gb|AAF37300.1|AF232827_1
VNEQHNIAFMGTLVRSGYGQGIVIGTGAKTEFGSISASLQEIESPRTPLQLSMDRLGQELSYISFGVIGLIVLIGLIQGRKLLEMFTIGVSLAVAAIPEG
LPIIVTVTLALGVLRMAKRGAIMRRLPSVETLGSVNVVCSDKTGTLTLNHMTVTKMWHFDCPEPFEVHNDISSLTPGPAARTVLRIGNIGHPPCASLGVE
PVDPSIMNRPPRPRNARVLTRPLVQRVLTSAMMIMLGTLAIYIHEMGDADDTANPGVHSRVVTAHDTTMTFTCFVLFDMFNALTCRSEGKSVLRGEISLF
GNKMFNYAVLGSLAGQACVIYLPFLQRIFQTEPLGFGHLFRLVCISSTVFWVDEARKYYMALKRRGTVGVGYSVNV
>Anig00150.1 similar to gb|EAA57750.1 hypothetical protein AN6001.2 [Aspergillus nidulans FGSC A4] EC:3.1.2.6 Contig0585(134..6)+Contig3778(1458..895) gb|EAA57750.1
MAFRIPFAQSFWQEYLSGQEANLPRLPEVEQVTETVMRILGGNSRVYKNTPDLGQQAIHDGQKFHVEGATIRAVFTPGHAFDHMCFLLEEENALFTGDNV
LGHGYSVVEDLGTYMTSLTRMADLNCALGYPAHGTRIEDLPAKMKEYIQHKESRMRQVLAALERSRARMTATGGGRRAGALTFPELINSMYGGIPDEIEQ
ALTPFLSQVLWKLAEDRKVGFEGEPSQRRWF
>Anig00152.1 similar to gb|EAL84875.1 polyketide synthase type 1 (PKS), putative [Aspergillus fumigatus Af293] EC:6.2.1.3 2.3.1.- Contig0585(780..1107)+Contig4684(1689..7)+Contig2832(49..1517)+Contig5947(3..1280) gb|EAL84875.1
TKLVFFGNEFPNDDLKALFRGLHRHGKDRRFRQLATFLEESTRVLQNEVAQLPEPLKKLVPHFENLMPLTEVDFRQGPXGAAMESALLTILELGMFIGHY
EAEERVWDLYSKSLALPVYDGLCHAAHLYDEETIHRVLHPDGSVIPTSRPVQLALLSSRSGQPFEATTAAELFRAISTELLTGTIFLDNITAGILDRTER
CADATQCQIETYRTSLVFKGLLKALEACFPDRTISTTDLIPWVFQDYGARQPKSCADSKLAIVGMACRMPGGANDLDLFWELLAQGRDTHTTVPADRFDL
ETHYDPTGETENATRTPFGNFIDQPGLFDAGFFNMSPREAEQTDPMHRLALVTAYEALEMAGIVSGRTPSSNPKRIATFYGQASDDWRELNASQNIGTYA
VPGGERAFANGRINYFFKFGGPSFNLDTACSSGLAAVQAACSALWAGEADTVLAGGLNIITDPDNYAGLGNGHFLSRTGQCKVWDQSADGYCRADGVGSV
VIKRLEDAEADNDNILAVVLSAATNHSAEAISITHPHAGAQKENYTQVLHQAAVNPLDISYVELHGTGTQAGDAQEAESVLDIFAPRNHRRRADQPLHLG
AVKSNIGHGEAAAGIASLLKVLLMYQKNEIPAHIGIPTVINPAIPTDLEQRKVYLPRTKTAWPRAAGQIRRRAIVNSFGAHGGNTTLVLEDAPEKQVTVA
REERSTHPVVISAKSKKSLAANVETLLAYLDENPETDLGDLSYTTCARRMHHSWRLATAVSDIPALQKFLRNAVSNDAVSQTRPIPTEAPPVVFTFTGQG
AYYAGLAQGLFQALPFFRAEVRQLDHLSQRLGFPSIVPVILGEVEEGTATALVTQLSIVIVEIALARLWLLLLGIPAPHAVIGHSLGEYAALAVAGVLST
ADALYLVGHRAQLIEEHCTPGSHAMLSVRATIADIERLVGTGSDAPTYELSCQNTHQDTVIGGSIQDLNAIREKLEHEGIKCVNVDVPFAFHTAQMDAVR
ERLAKAVAAVPFKTPSVPVLSPLLGSVVFDGKSINPEYIVRATREPVQFATAIDAAQELGIVNSQTLWVDIGPHPICASFVRSLVPGARIVSSCRRNEDN
FATMAKSLCTVDLAGRTPSWAEYFRPDEQAYSLLRLPXYRWNEVNYWIQXLGPWSLDKAHVGEHLYRRLVPGTDHVLMDLCDFEVQHAQVANTNSNTPQP
LALEAHLDLPTRHMSLAWYDVNATTNQRADAPFATGSIKYPADPTGAAWSIEWSRITHLIQGRIEALQHLAAENKASTLSKPLAYALFKNVVDYAPRYRG
MDRVVIHDHEAFSDITLTTDRHGTWHTPPHWIDSVSHLAGLVMNGSDASNTRDFFYVTPSCSSCRMAEPLIAGSQYRNYVRMFPMPDEAHMYAGDLYILR
EDKIIGVVEQLKFRRVPRLLMDRFFSPNKNAAAHAAPAPAPAAVPAVKKQPPTETIQPQAPKTEQKQDQLQLPNLASAAPSTASSSSSPSSSGVATPTTE
QEAPGADASAVTGVAGKCLELIANETGLGVAELTADATFVQLGVDSLMSLVLSEKLRSEMGLEIKSSLFLECPTVGDLTGWLEQYC
>Anig00153.1 similar to gb|EAL85410.1 N,N-dimethylglycine oxidase [Aspergillus fumigatus Af293] EC:1.5.99.1 1.5.99.2 Contig0586(34..1240) AN00175S
GLEVATSGRVEELKRKLGYAMSWGVDARLLTKEECLEKYPLLNKDLVLAGLHTPTDGLALAARATQLLIARTQQAGVRYRDSTLVTGIEQTGSRVTGVRT
SQGIIPADIVISCAGFWGVEIGAIGLEVAIPLLPLCXSYAKTTTVPALANREXNHRPNGXNASMPILRHQDQDLYYREHGDQVGIGYYGHRPMPVVAASL
GQTPEHVDEKHMPSRLEFTAQDFAPAWKASQELLPVLRETQLEDGFNGIFSFTPDGGPLVGQASNLDGFYVAEAVWVTHSAGVARSMAELLTDGASTIDL
TECELSRFEEVQLSRDYVNETSQQNFVEIYDILHPLQPRESPRQLRVSPFYEKRRALGAFFLELGGWERPFWYEANAQLLHALPAQCEPPPRDIWSSRYT
S
>Anig00154.1 similar to gb|EAA64055.1 hypothetical protein AN8921.2 [Aspergillus nidulans FGSC A4] EC:1.1.1.157 Contig0591(688..35) AN00177S
SRPIVIIGAGILGRRIAAVFSSAGYSVHISDPSPSALDSARTYISTHIHEFTTHIPRPSLSPGPISTFTSVPEAVATAWLIVEAVPEILPIKQSLFADLH
AHSPADCILASNSSSYKSRLIGGHLPLPRRVLLLNMHFTMPPAIRTVELMTCGDTHERVFPMLSGVLSECGVIPVTARKESTGFIFNRLWAAIKREILMI
LAEGVSEPAEIDLLWRNV
>Anig00155.1 similar to gb|EAL91457.1 tRNA(m5U54)methyltransferase [Aspergillus fumigatus Af293] EC:2.1.1.- 2.1.1.35 Contig0592(6..809)+Contig6288(2303..1867) gb|EAL91457.1
FHEIEVQVADVSSTGDGLALSENQDHVYVVPFTVPGDKVLVKVVRHFPSLSYSMTDFIKVIEPGPKRNDAGIGCQYFGRCSGCQLQMMSYEDQLAHKKRI
VEKAYANFSGLIPELIPAIDDTFPSPLQYGYRTKLTPHFAAPGGNKRRGKGPREPHKEVPPIGFTFKNRRMDLDIEDCPLGTDIVRQGLKSERKRVAETI
GKYTKGATLLMRESTSRVPKEQDSENPPAPINKPGQDSGDVIRIEKDTYIEEKRCVTDSNATSIEYLESGSGLFTITLSPLFKSSLGVDVAGDSIASARD
NARDNKLPNTXFAAADAATLFKDVPYPPDQTLLVIDPPRKGCSDDFLRQLLAFGPRRVVYVSCNVHTQARDVAVMVQGDAEKKIRYEIESIRGFDFFPQT
GHVEGVAILNKTSI
>Anig00156.1 similar to ref|XP_326240.1 predicted protein [Neurospora crassa] Contig0594(759..1058) AN00179S
YNLIQWQSWTNPNATQVAISYQVPINIALIMFAVVHEIFLGLDMVHHKNIILLLALCISNGCVLAYSVMQYMSIHHTTLTIGENRDYLGRPLVDLSRELW
>Anig00157.1 similar to gb|EAL84305.1 multidrug resistant protein [Aspergillus fumigatus Af293] Contig0596(649..2) AN00180S
VGSHRLDLFFWTNMAFCGAVMILVGLIPETYAPVILKRRAARLRKETGNPNIITEQEKHKLTLHDIIRTSLIRPITMILTEPVLDLMCMYIVLIYSMLYA
FFFAYPVIFGKLYNYNDGQIGLMFIPILIGAGFSLLFTPLVEKHFHRICLSRSPTPEDRLIGALIGAPFVPISLFILGATSYKHIIWVGPASSGIAFGFG
MVLCYYAVNNYIIDSY
>Anig00158.1 similar to gb|EAL90744.1 nuclear segregation protein (Bfr1), putative [Aspergillus fumigatus Af293] Contig0603(21..630) An00g03885
GLDEKRRKLQLRADVGRTVDDSNLKGMKVLKKEDREEDYFVGTGGKKGKKGKKGANGSPAPGTPTETKFNLNVGVIEDFAKVKIDPPMNQSDVPAVIEKL
AAKITEWKKNQASKTEENIKKAQEEIDRLEAEETAVNGATDAAKKPAIKNSGVNGEVSAEAELKQEKDAAADVSEELQKASLEESA
>Anig00159.1 similar to gb|EAA63695.1 hypothetical protein AN3124.2 [Aspergillus nidulans FGSC A4] Contig0604(707..1072)+Contig4940(2899..2344) gb|EAA63695.1
MSSTKSSPASLFQVYLRLRPPMPQHLEEHAERCLTIETPEPKVTVEDGQETAAAFPTHITLQPPSDARKRAVERFGFTKVFEESASQLDVFHGTELDFLV
RGVLVEGRDGLIATLGVTASGKEMDERMEEERKRWQNALDQQSGFNDEHLDKKIEIVSRGFQIYEDPKPSSDERVEDLEFENDQLRSKIAALERELNCRS
PTKKSRSKNTLEASRNSNIFGRESDIEVALKRMDQLKLADSMFSPAPQPASSPGKRQRKMATRKWDLAPEEDI
>Anig00160.1 similar to gb|EAL86386.1 RTA1 domain protein, putative [Aspergillus fumigatus Af293] Contig0606(742..18) AN00184S
AFHQIKEWRARFCIPYAIGGVFEIIGYATRAWAHFASGKIMPYSIQNVLILLGPVLFSASVYMALGRIMRNTGGEHHSLIPIRWLTKTFVMGDVLSFMVQ
GGAAGLMVSGDNATLGKGMVIVGLLIQIFMFGFFVVTAMVFQFRLHRLPTPGARDPRINWRRHVHLLYGVSLLIMVRSLLRVAEYALGNTGYPFTHEWTL
SVFNALLMNLTMVACVVW
>Anig00161.1 similar to gb|EAA78672.1 hypothetical protein FG11359.1 [Gibberella zeae PH-1] EC:3.1.1.73 Contig0607(864..1) AN00185S
WALSDENNVNWQLLENYASKATNDMAMIGQQIIKSYYNKSASYSYFAGCSGGGRQGLLMAQKFPDVFDGILAVSPAINMPAFIPAGQWASLVMREIGFFP
SPCEIKAFTQEAVKACDHLDGVEDGIISYPDSCHVKAADFVGKNYTCDGVQKAFTASSAQVIQAAWSGSRSVSERYGWYGVNKDASIGASYVSTECSANI
TCHSSGSDLFGSWLKYLVAKDSTFSSSNMTRNEFFEALHTSIADYTSMLATNDPDLSKFKANGGKMITWHGLADEVIPPNGTVAYYDE
>Anig00162.1 similar to gb|EAA66339.1 hypothetical protein AN9272.2 [Aspergillus nidulans FGSC A4] Contig0609(45..368) AN00175A
SERTSPSPVSVTWETSAIPTQTASWTSMTSSTSTTSNTTPTGSSTTETEAPASTTTAASAAGTSHVATPQSTKLAIGLSIALAVVAILGFFVWSLHRKKR
ALQRAIAG
>Anig00163.1 Contig0615(1159..142) AN00168G
IRFIVDENFVGLWDNPDLQSQFSRYVDRRLEGYACLGAIIFNDRSRKFRGPEATKTRDEGSVEPRAQSKVESRSRCGYNIPGRRGCVRGRCARREGRQQG
RRRSEREGEEKKEKKKRRRQKGEKRSPQKSDGRTGPHEDHCGKWWEGRRGTGHGDWPRGGEQNGQDVGRTLX
>Anig00164.1 similar to gb|EAL93977.1 DDT domain protein [Aspergillus fumigatus Af293] Contig0615(1100..1235)+Contig3450(178..2282)+Contig7221(2..577) gb|EAL93977.1
RLQVWVIPETNEVFVNYEPYLQRMDFYXQRRFICEITGHSGLTFFQEFKQDFYPGEPVLILLDDNTRLHGTIRDKVNFPDQLNPDGTLKRPAYSTYLVKV
TDRPNEEALLDQEHITRDRKTFTKQMLRAFIKNNVTRESWNGAPWLVKPSIAEEFRIPTEVPKHLQYGAKVAEKKAMKKADQEGFFGFFASQQLPELKPA
VKGQKGKSQQDMARNKEAQFLEYQRSLNGNPTFVVANKPTNGAARSTKTQETEKKPQPAPAVVVKAEPPKEPSPPPIKYPIEDLDIAPDREKKKQRPELK
FLTVDETDDPEDADLLHDDIDLESVGRLLETWNTLNVYCEVFQLDSFTFDDFVQAMRFSSEDVDCELFVEMHCAVLKKLVNAEKDENGAVQISLPELPDE
EDDESEEDEEEEEEPTPEPEPVVTRMTTRSSLAKAEAENLKAQADRDRSSSVEVKIHRAAEMFGEYGWIDRLRKRDFRNGGWELVMIGLLHQLSARPRME
KVCNEILKHLAPLDAEPTQETAQAQYSTLDVNLRVQALQIICMLSLETKAIRNYLEECSNQMTEFRKEKIEYQKARKAALEELRRLHQERKALQPEPEKS
PSPAPELEALEDSKMTGMDGDSEAVDSDEEEVPQRTXSRGGIDRALERKRKQEEERERKEQLAKQPKGSKQFQRVLKKIDEQKANIQKLEDKINVVDNDL
READCPRTRCLGKDRFCNRYWYANGRLWVQGPDEMERVGFIDVSDDLRKQYQKDFQTTPAERKKTEEGHTRLTNATEWGYYEDPEAIDSLLDWLDSRGHR
ESKLRKELLLQRDNIVKYMKHRKEYLEPTSDEEEPEDVPAKRVMTRNKTYVDDNKHRCMRWRNTTALSENGHLHVDASRPTKRAKRMTDEPKEIKATNRQ
GKPLTRQGTRYNF
>Anig00165.1 Contig0615(1577..1533) AN00174U
CVSALAXSAGPSRAAGQLGDVSITSDPFLGGNRPSSGCVSLHTALCPTVWLRPVPPQCVTRCLVEPYCGTNGSL
>Anig00166.1 similar to gb|EAL85198.1 C2H2 finger domain protein, putative [Aspergillus fumigatus Af293] Contig0618(92..493) AN00177A
ELPALRALNLDSSLDQKVPLPAQFDPARNGKMDDMVNEAAVNMINAMTKALNTNERRRSQQSESGDEIIDQNVELSDRKRDMLQRILSAALDRLSGPSGS
SHTPSQATLDEDREKKGWIQCEFSTKRTRLRCEM
>Anig00167.1 similar to gb|EAA56984.1 hypothetical protein MG07339.4 [Magnaporthe grisea 70-15] Contig0618(588..866) AN00187S
YGCTFSKCNKTFGSKADWKRHENSQHFHAQCWRCTLPDATQEGLPCARLFYRQEIYVQHLKKHHETDDEEVRASLCNNRINRDGDPRPSHYWC
>Anig00168.1 similar to gb|EAL90468.1 ubiquitin conjugating enzyme, putative [Aspergillus fumigatus Af293] EC:6.3.2.19 Contig0621(82..1098) AN00188S
TISCLLIYPNPDSALNSAAGALLQENYDAFARQAKLMTSIHAPVPSELASAVSEAKTRGEDADTVIPEEQIPSRSLRPRKGARIASVTMKKRTTRRSAEE
SSSSRAYSHQPSTPIEQEAQQPEEPHDTLTLDTTVSDSESETSTNASKENDPSLSPSPVRLAPPSIRKNAFGKRPLSVLTMPMDVDDPFAMGTEETTIDG
MSASEKNIAANHPSDLPERGHSPQRKSPKLSVLDKGINSSGRIREDVQIFEDDPDPAELGFIRRASGDGKENPRALAGLKDTDPAIRTSNPSNPPTILAP
SASRSVSSGSGLSKPIFGSRKVSSSNGKKAKPRIGIRRL
>Anig00169.1 similar to gb|EAL93103.1 involucrin repeat protein, putative [Aspergillus fumigatus Af293] Contig0624(656..27) AN00178U
RIDATERSPDSSPEARAVPFEPGIADFDENAIPEGVIRHPSASTATGKTTARAFQQIRGDVQATSEATTVPPISPSTALDIEHSIYAKTSSESLGSESQK
QSKVASIFPELERGFFRRPAPVEPSESAKDGAEEETIDKEAIRDSAIVLEAPISTANSPSSGQGDAKTATEPTQADESTQSETGLHPSSNEPTIEVEADT
SYNVSVLSDG
>Anig00170.1 similar to gb|EAA62761.1 hypothetical protein AN5668.2 [Aspergillus nidulans FGSC A4] Contig0627(327..160) AN00190S
GSLFSFMMVSISFQLVEFPLXTYLLHTPHAVKNGSRVGLGLTLVXYGFYIRSGSE
>Anig00171.1 similar to gb|EAL91947.1 conserved hypothetical protein [Aspergillus fumigatus Af293] Contig0630(939..18)+Contig1937(11..1204) gb|EAL91947.1
FPGENPLIWARYVKIEFLTHYGNEFFCPLSLIRVHGTTMLEEYKHDGEVSRTDDVVADEELEHAPGWLLXDRDDPYGVDAAAAAGQIDKKVDEQTPGARP
NPGPVVDEPVKEAALGGSLDPVVFMTRQLLGNEGTQASLNRPSATDATPPKGDDAAPLGNEAPVKEAGEQKMTVSPNVDSAPSSATTAGPETTSHGEADS
RSTGFTKEEQSVAAETTRSTATQPPSANPTTQESFFKSVNKRLQMLESNSSLSLLYIEEQSRILRDAFNKVEKRQLAKTSTFLEQLNVTVLHELKQFAST
YDNVWKSVSRGASAATSSYAHMQNMVSRSYSLRSSSPPFGSPSVSPTSSGRARGRSPTQXTEDSQEDGPISPTLAYSPPTPVSDVMSSSEEAENQRGNSL
ALPEVAPPVRSRSSPPDLKGGEESIEESSSSGDSPVSHGRNAAVTEAXNKSKWTXPLTDRTNTHLVQDTDKLNELKAAPAKINSMEYHRQVLQGKLENGD
K
>Anig00172.1 similar to gb|EAA74802.1 hypothetical protein FG04935.1 [Gibberella zeae PH-1] Contig0631(675..244)+Contig7701(627..842) gb|EAA74802.1
GLGTLETLPLEVVHLTLIQLDMQSLIDFRRVNRRARQVADSVPQFRHILAQVPASIRASLGLETARYFSCQELYQTLGTAECESCGDFGGYLYLLTCRRV
CFLCFTEKPDYLPLSRKDVIRKFGLGSAHIALLPRMRSLPRCYSFMATTALPYLDRASGRVEEGISCSGCQVSLEVTLTEESRLRPDGLGIRDRVYSHEG
FIGHFRECMKAQEVWK
>Anig00173.1 Contig0635(225..473) AN00180U
LQDLWRHPFLTFSFPPASDLPAGEKRDEITIIRLGWAMDLVLQDLAQQKVSASRLGKIGWRRDTIPDRHGNWLLTDRALSPTALSTTL
>Anig00174.1 similar to gb|EAL86154.1 Homocysteine S-methyltransferase, putative [Aspergillus fumigatus Af293] EC:2.1.1.10 Contig0636(736..53) AN00192S
VLLTATYQVSPEGFQRTKTPSHPTGIPRESIAGYLRTALDVAGQAVQNTSASVALSLGPYGACMIPGQEYSGKYDGEHDTEEKLWRWHTDRLGLFNDEAM
EGMRLGERVKYIAMETVPRIDEVRAVRRAVGSSRFCEGIPFWVACVFPIEDKDTLPDGSTVDEVVEAALLPIEGGATPWGIGINCTKLHKLPRLVKLFGD
AVERLLRDGRIQERPALVLYPDGTQGEV
>Anig00175.1 similar to gb|EAA63090.1 hypothetical protein AN2688.2 [Aspergillus nidulans FGSC A4] EC:3.1.3.- Contig0638(888..2) AN00193S
DRNQLPYWRYWPRQKLLPLIRYETPYLAWVQERVRTPALDSYFAFTANLGTHTFFMVFLPILFWCGYTSLGRGMVHLLASGVFFSGFIKDLLCLPRPLSP
PLQRITMSGSAALEYGFPSTHSTNAVSVAAYALALLNSSESTLSPQVNIALQAITYLYVCSIVLGRLYCGMHGFFDVVIGCLLGFLLAFLQYTLGPTIDE
YVLSATGRGATLVILLILGLVRIHPEPADDCPCFDDSVAFAGVMLGAQVAYWHIARLSLVWDEPVPATV
>Anig00176.1 Contig0639(452..616) AN00183U
MKFPLVGGVSERSGRVQVYSVSKERRVASTKREMEDFELASKSCTYVQKLYMRKEIENMTNA
>Anig00177.1 Contig0643(608..463) AN00184U
GTRGFIAPITPSPQLPHLPDIDTDLDLSPSPEKLNDGTGEITPSTSPSAWPLHVGEYGGGGVSLVAVEVFP
>Anig00178.1 similar to gb|EAL91419.1 beta-tubulin cofactor D, putative [Aspergillus fumigatus Af293] Contig0646(3..649) AN00196S
IIDSIIECAEKEELIEKRVAAVRSLATGILPHIGMFTNQTVKQLLMLXEDVTDDIMNHLVRFLNDYTTDRRGDIGSLIRLEAIQAAKSVLDAGSRLTNQV
HGVQNIIGCLCRLAAEKLDKVRVQAWICLQGYWETANGFPPLIRKYDHFSHVSSAEYLLQLLQLQSIDWLRQPLFQGLATSAVAGSEGLIRSSRSALVQS
I
>Anig00179.1 similar to gb|EAL92881.1 MYB DNA-binding domain protein [Aspergillus fumigatus Af293] Contig0649(22..864) AN00197S
SRGSEAVEPGLLTANAADSQIAERREGRIEDILDSPVDKTADGDSSDIASGLLDDVAAAERTRSEKTDPETDNKDASTEDNTEPLSPKTRGRSRKNLRKW
TEEETTALVRGVVKCGIGNWTAILAQPELKFNKRSAFNLKDRYGIAMGGRGGDTGCQLSIXRFRVCCPWAYRAADPNEATRQLHDTLANALSRAETEGTD
GQAGKIHLPHPRGANAEASGAAVNEASRSKDADSKGSKAKNSTLCKTYPxLSSRSXSTLASLGIPE
>Anig00180.1 similar to gb|EAA59733.1 hypothetical protein AN8111.2 [Aspergillus nidulans FGSC A4] Contig0651(56..796)+Contig5966(7..528) gb|EAA59733.1
IPFALSSLGQLEPFVDAYFSLFHRSYPIIHEATFRAQLMEVIPRPXGNAWQVLLFIVSAMGMWTTATQPTDADLGLFEAAKARLSIDMLETGNLVLVQAL
TIISNYMQKRNKPNSGYNYTGLARRIAMGIGLHKEFPNSKASLFTTEVRRRVWHCLYIFDVGAIITFSRPFDFPDDGIDVALPMNIHDPVSVEQPKSLPM
SAEETTVYTHXRPKAAFHMATSQIYSKIILRWRYRNFRILMYRPFLLSRLMARPGQSTTQDNHAQVDATIQRCLDAARESVELISNFWAQEQHNMMACWY
GLYFLFQAILIPVICLRNDPQGPLATGWREQIHRAMSTLESMALLNPTAYRCLSVIRSRCGTYLDTSTEGWGHPTEESPQTQLEHLYPLMWPTLEMAQLD
GID
>Anig00181.1 similar to gb|EAL88200.1 translocon subunit [Aspergillus fumigatus Af293] Contig0669(5..203) AN00202S
TMLKLYTDESPGLRVDPVVVLVLSLGFIFSVVGLHVIAKITRKFSS
>Anig00182.1 similar to emb|CAG12533.1 unnamed protein product [Tetraodon nigroviridis] Contig0669(1183..770) AN00203S
NYTFHGPSSDTNLFANIIRGTEHPQWRIWEDESRVAFLTPYPNTPGFTVLVPRTHLGSDIFALGEEDFEGLMGAAWTVGRVLMEALGVGRCGMVFEGLEV
DYAHVKLVPVYGDGEDDGGEREVFREVYPGYVSSLPGP
>Anig00183.1 similar to gb|EAL87310.1 fatty acid desaturase, putative [Aspergillus fumigatus Af293] EC:1.14.19.3 Contig0672(1..672)+Contig5290(3..224) gb|EAL87310.1
FQIGRIEGPWVNFLPPIQGGKFRPYTEDCLSDEESSGQESSGQETSQPPSPIFDAVDSTSGARQRKPAPATPASTAKSEEFKPKPFFLDARTQEELVFDT
AKYPSLDLENQEKIKQRYRELDQQIRAEGLYDCRYFSYFIECCRYTLFAALSYYFLQIGWYATSGFFLGCFWHQLVFTAHDAGHMGITHNFHVDTVIGII
IADYLGGLSLGWWKRSHNVHHIVTIHHLYPRIPRHNLRRTQRLVLDFCRDTGIPYTIFTFYDGNKEVIGKLGDVAKQVRILEECRKSCAENGVFSDHH
>Anig00184.1 similar to gb|EAA67008.1 hypothetical protein AN8386.2 [Aspergillus nidulans FGSC A4] EC:1.1.1.141 1.1.1.11 Contig0674(343..62)+Contig0921(100..680) gb|EAA67008.1
RLLNKVALVTGSSSGIGRAIALRYAREGAKVACADITPTARSPVPNELDITTHDAISQEGGQAFFLQTDVGDASQMENAVLKTAQQFGRLDMYVTSIRIN
TRSVLLAARCAITQMLMQDPILSGDXDWIINLSSSLGIVSATENPSYCASKGPVSNLTRQVALDYARDRIHANAICPGYTRTAIYEETTEYMHAAADLIR
RHPFNGPGLPDDIARVAVVLASEDASWMTGAVVPVDGGYTAR
>Anig00185.1 similar to gb|EAL92840.1 ABC multidrug transporter, putative [Aspergillus fumigatus Af293] EC:3.6.1.15 Contig0675(498..48) AN00193U
EEDSSARKTGFVFKDVTVQGRGAEIQIRHTVLSSVYAPILGGAFRRGSNKAKTILHDVHGHIEQGEMLLVLGRPGAGCSTMLRTISADTNGLDLSSNSAI
SYNGIPQPSMQKNYKGELLYNQEVEKHFPHLT
>Anig00186.1 Contig0675(736..692) AN00194U
MVTGLPVEGAVNEEKGHYDSTTTFVRASARRAEDNCIPAISSIYRRRQTLEAGLLDRI
>Anig00187.1 Contig0678(531..737) AN00195U
MLARQADPRDREPVDGDTADRGAMTNNGPKWTVSSFPRILPLSQDGCSATLVTAEPLGQPSPSLSARDP
>Anig00188.1 similar to gb|EAL85569.1 hypothetical protein Afu6g04710 [Aspergillus fumigatus Af293] Contig0681(960..15)+Contig0708(2..917) gb|EAL85569.1
SSKSPARASSEDLTKLSPTGCYLALGSHKLHLIPLHKISSRSSVVSLSDLDAATSFGLMNLTCLSMEWGDDSLHLTFRVPTRKPFSVFLASVHSVEIAFW
IRQQTEFLRPLWIKQPYDFIVPRDLDNESNFPPVSLDEDYGCFDRTLVAYSASYDIDTSNIRYTIDVQCDDAPCFKLLPPASARQKKYTALELIAVLRAL
RYNESFRSISFSGVSLDVLQGLRDLYGPDKDALLSRAGAPIHIPGQENLSVLSQEVRALTLKSKWLRRLDFSYTLSRIPKSDSESHDPGCGIPEAIFPXC
RRELTSVDWVGNRGFFPICRRELTSVDWVVLNGIKLGDSDLDYLVDASSQRSSHMRALEVGNCGLSVHDLDLLLSTVVAQSSTLEAMNISGVQGRLSPDI
LQQYLGYFSQIKTLDLSRISRTSGTEPLITPETLFNWRLEELSLSRTLVNRETVDAIATYLASDRSRGLRVLRLDQCGLSGQDVAIFLHSMTANGFPRDL
HLHVNENRLDQGCSYLFKAIAQNKTPTHMSMRMIDFKKEEQFQELVEALRKNRTLKCLDISKASLPYDAGPETCKALQLMFEENETLDDLDYRGESAHXD
VRRSGIGLILGLTGLKWTKS
>Anig00189.1 Contig0682(421..591) AN00190G
MALGQKQGDQVTGYQVRGHVCTEKDRDMYRSGRGLPDQCVGDASRMGSRSIDGADVE
>Anig00190.1 similar to ref|NP_767217.1 hypothetical protein blr0577 [Bradyrhizobium japonicum USDA 110] Contig0682(963..571) AN00210S
FMAKFFTPWMRYRHGMPVQNAQKILNLMETSQLSVVAGEAVHWDEGEGAFIAQTTSGPIEASYVIEATGQESHLDRIPSPLVQSAVRKGLFTPHPMGGVD
VDFHTLCTSTPGLYTMGSLTRGTHFYVSAID
>Anig00191.1 similar to gb|EAA64459.1 hypothetical protein AN2348.2 [Aspergillus nidulans FGSC A4] Contig0685(157..495) AN00191G
RPLLNSALTVQASSPTTGLLVSWHMPDEPRLFFEKIARWGYPWRLMSGGRHEINISEVYMYQREEVVDVRFASAHDYEVVGDEEQKQKIVPAWVGRLHRG
YARALVDWAVRDL
>Anig00192.1 similar to gb|EAA68623.1 predicted protein [Gibberella zeae PH-1] Contig0687(765..145) AN00199U
KKPPTHFHPSQWEFFRVLRGNLTVDINGVPVHRTVDDGEMAVPPYTHHVIYGTPGTEMNEVEFLVSATDEEEGATAMDQEFFENWYGYQEDIFQRGEKID
LIQVLAMFDAGGTYLSPPWWVPFRAWVGLILGIVIGRWIGGLLGYAPFYPEWTTNWDAACDRMEQSWFQRRYADRGAQQ
>Anig00193.1 similar to gb|EAL86374.1 alpha-1,3-glucan synthase, putative [Aspergillus fumigatus Af293] EC:3.2.1.1 Contig0688(656..11) AN00213S
VIPVATAVGAVYIYLKAFYQVKFNQIGVTEKTSTLAPILGALLKITRTSNEKEANPEDNQRSVSPPGLPTGAAIGAVVNAPRRTVLIATMEYDIEDWAIK
IKIGGLGVMAQLMGKNLTHQDLIWVVPCVGGVDYPRDDPREPMVVTVLGTTYHVDVQYHRLHNITYVLLDAPVFRAQSKSDPYPARMDDLNSAIFYSAWN
NALLKXIKRFPQIDLY
>Anig00194.1 similar to gb|EAA78179.1 hypothetical protein FG09129.1 [Gibberella zeae PH-1] Contig0696(1158..469) AN00219S
RQGAVLHIACRYDSLNMVRILAEAGADVNLAAPGGGETPLQAACNREVDGSKLNDTLEIIRYLIQKGARVNDSGGNFRSALHKACLSSAPEVIKLLLDAG
ADTNCKDPVGRIPAHLVCYRGLEHYRALSPSKDALVARDLMHRTALHYAVISGDVDLVEEVLESHKQHPDYQDTYMELVDKDGWTPLHWAARCVSPLDDN
RKDMVPMIEYMVEQGYDLAAKGKARYLDWT
>Anig00195.1 similar to gb|EAL88276.1 hypothetical protein Afu1g05650 [Aspergillus fumigatus Af293] Contig0697(484..1)+Contig8250(5633..2478) gb|EAL88276.1
EHHGHTDKAIIIDHRAYWNYEKVLQVRLTIDRNQTLHECELYFEIIQEFASGGNNEKNLLGRIRLNLSEYVDKSDDDEGIVRRYLMQDSKINSTLKVGIA
TRQVEGDRNYITPPLKSAMVFGGIAGVVSSEQGEHDDLGSEHDDLGRLPWVNTQSREVTDMQDMYRRTLAASWNSRADDLPADKLIEELFSGGISWADGH
DARAEKSIESQADRLSPHGRTSVRQASSDNRLSPSNFERRPRSSSSNHYRNDVKGTDFAPAVDHTRKGGSIEQQLYDNPKGKAWKNRTSEFELSEFDVRE
DLRSWEVMNKDLLGCRLLPECRASFLPPSLRRHNVSIRFESTETDANDDETPPQHVSSRRTPGHNRLQHRLKRRLGKKVPISVTSLGNPGEVVVVKDRQR
RRLRIAKDEPKEVTDKNALPLFLREIENDDTFVDSELLKTRVESFRLDYEPHHKLPVADWKELRNKMQSSFTYRQLLDYIIESKENDLDNDGTPETTPTR
WTPGVSEFLETSYLSRKGVADRVAASQGLKGKYLLAERILRDCWHLGVLDEVGQLDIQLPTHILSLLLSSQHFSFEELANLHDAKIDVTHSLGLVRITGM
QRICESISEIVHDATARVRQESVELPPDETKTKVNNRIFTPEFLSWMTKTYRVAFEQNTPHTPSQIYYLAEDKQDADNARRALXLAYYSGTAPAVPFSTY
LPSTEPASVHDIDPESNTSWFERQKAWFRWATPATQSDEVKPSDTELFDNHQTRVSDELFKLLRQKSSVTHQAHPETGADYHESITAAVGKCLFLRKPFF
EESSVNASQLGXMSLPRTFTTDIPRAAQFLRTLTPKPVDEHQQAYRIRLVPSALNANAFPQLELEVTAKTSSTPEDTTPEFSMRSAKLVISESNVDYLLP
ENGLDLRFTRKLTRELLPQAQDSNSFSLSNIEESLRNLFSRTSTTDKELPLPPFTQVTLPRDILPPGRRXDNSAEYIFLPVSDIRGTRIHKYDFRGQQLD
YAFYESGPFNPYRTTDLFLNMDMTDGSASAESSADVSSESVSRDAVASKDKFHTFYNTACALAFELDRARRLGAV
>Anig00196.1 similar to emb|CAA67604.1 unnamed protein product [Aspergillus niger] Contig0698(458..637) AN00221S
MASHAPASTAIGSSEFDSQRQQQQQQQSQSPSAGLCALSRSVSPAATQGLACSSTDQFCP
>Anig00197.1 Contig0698(812..685) AN00197G
XRGETKKTETRNIRKIERLIWPKEEPGQASLEAADTKLKSVV
>Anig00198.1 similar to gb|EAL88119.1 GARP complex subunit (Sac2), putative [Aspergillus fumigatus Af293] EC:1.2.1.19 Contig0701(308..1045) AN00222S
MWLDRISGHATPSGPQFDSRSSSPLPRRDLFLAWLQPLRTIAPRLVAQVSALSLLSTPNDSSTSLSAPARGEGSSPKPSATRPRPSDVADPLEVLNGIIG
KQGKTRDSSPASVAELKPPELVEDIDFHGLSLEDFIAEEDQPRRAWQSDVGAQTIQQFEKERDKFQDLHSAITGCDDVSKSVEMYLNDFQNELGAVSAEI
ESLQSRSIQLNAMLENRRNVEQLLGPAVEEISLSPKTVRLVAEGPI
>Anig00199.1 similar to gb|EAA71049.1 hypothetical protein FG04371.1 [Gibberella zeae PH-1] EC:1.1.1.- Contig0702(1475..440) AN00223S
VAVLPASPKSAQETIRALLEADQLTAPVHVRAIYRDVAKAPAEFDSHGSFHAVAGDLSNAASLDLGNADTVFAITPPRYDGSDMMQWARQASENTRIAIQ
KAGTVKRLVLLSSMGAEQPEGTGEIMTNHIAEEILKDVVPEVVFMRCAYFMENWAPAMETVQAKQPHLFSVITPLDYEIPMVSVADIGKACATYIMAMDN
PKNPYVVEVHGPREYTAKDVQEAFQDVAGHAVELRPIEKADLXAFFGRFLPEASVGPFVEMTRSFLPGGVIAKESGNSPSPDRMYRGRTELVDAIRRLFR
>Anig00200.1 similar to gb|EAA58664.1 hypothetical protein AN6280.2 [Aspergillus nidulans FGSC A4] Contig0703(791..24)+Contig5394(165..857) gb|EAA58664.1
GVQEQSAAPPLGPRRMPPPSPPQHYPSRGQTGNAPSLSTPFLSREPPSNPAHHRPGSSMSISSMLGSDADRPGRDVGSSSIFSRLPVSSAPYGNAHPPSA
PGAMSPPTAPARPSPLEYPGFRRSQTPEKTFAKNQPSRPYRSGSGGVPQPITEQAKFGGLSRGPSSSQYPDKPSSTHPSPQISSAEAPYNEPRRLSFSGP
APRPSSQPQHLEPPSRTTGYSPLSRPAAVAGPGEGPFAGAHQRAASYMGHEAQHHRGSTLYALRFGALTEKATWESAKFVYTTTRLPVPRLEGKENCTFT
IRVPRFRIDTSHREEICARRALWGTGVYTDDSDPVAAAIHSGFIRGAWGEDVDVDLLDLEIRDSYQHAPKTAQDVGAEDGERPRVPPVPPNDKDLHITLL
ILPRLERYDSSVLFGLKSRAWEGSHDGMSFKVQRVEWVDEGVGRGEERSGEARRKRLRNLMQTGRICTGPGVIKLEQLRNGVQIPRR
>Anig00201.1 Contig0704(166..122) AN00208U
MIPYARHLLAGTTVQNSVSLHQQYGEVVRIAPNEVSLICGETAFPDIYGRLFITS
>Anig00202.1 similar to gb|EAL94063.1 C4-dicarboxylate transporter/malic acid transport protein, putative [Aspergillus fumigatus Af293] Contig0706(229..1063)+Contig1686(21..173) gb|EAL94063.1
VGIRERLRHFTWAWYTLTMSCGGLALLIVNQPHDFKGLKDIARVVYCLNLAFFVIVTSLMAIRFILHKNMWESLGHDREGLFFPTFWLSIATMITGLYKC
FGDDANEKFTKCLQVLFWIYCGCTMITAVGQYSFVFATHKYELHTMMPSWILPXFPVMLSGTIASVIGSGQPASDGIPIIIAGITFQGLGFSISFMMYAH
YIGRLMEVGLPSPEHRPGMFICVGPPAFTALALVGMAKALPDDFQIVGDPHAVIDGRVMLFLAVSAAIFLWALSFWFFIRLTIIWWSMMFPITGFVLATI
DMGEYLASPAMEWVATGMTIFQVCLWLTI
>Anig00203.1 similar to gb|EAA60511.1 hypothetical protein AN4350.2 [Aspergillus nidulans FGSC A4] EC:4.2.1.10 Contig0711(442..660)+Contig5919(1463..15)+Contig1839(1..255)+Contig6761(3290..806) gb|EAA60511.1
MMQTALHQPMGMTLLADAATSSLTALKGSTTSSALTSLTVPPEPARTVVTVYTPGQEAIVQVVADILGKPWTTPWTTETSLSTFGRGSNAVVVGFLATED
SIPSLQVDDQTACVLVNTHCVDDGSLADDALTERCHYEFLYSLRSPLFRRDLTRFLSLILGQTRPHEDLKTKNRTNFISTTFPDVHAALPNLDILSVGSD
AVEIRVDLLVDPEPPQGAETSVPSLRYVGQQLMLLRQHTELPIIFTTRCTKENGKFPMDDPMLFYKYLRRAIQWGVEYIDVELWLPEDIRRRLSEVKGNS
IIMSAFHDFSGAWKWTSPEAPRIFAESAKYADIVKMIAMVTTIEANYELEYFRSTIKGTYGPYPLLSAVNMGQLGQLSRALNTVFSPITHPLLPMIAAPG
QLTAAEINEALHIMGQLPKRDLYAIGSFRSTPQSMFMEKCFNELSLPHTLTSIDRGPSGSIERVITQPSFGGASVHPPITSGTSSIPAISEAAQAIGLVD
TIVAMRGSGRPQQAPSPQQQLMGENATWKGIRATLTRDYVPSAYRGRTTILLAGTKKKSLLVQPLLRHYRTSGRTSPPSTRGKVYLDLTRGERTGDPVGV
AVRAGWTAYGIEDVDAWTTVETLRLLVGQNVPFDFVRMASGPTPSSPSLLCTGNAMSRPQVSIDRLTPRRVHAEPRESMNCKSCRKRKVFQCPCIYGLVP
LVCHSNPELLLILLDAVPKKRGPKTDVLEALLKRVDGLEKRLQEDSPISPTSATSPVKSMDPATAAXSASTPFQFPTAPHGFRPPPQSQPPPQQHRLPDA
MLDTYFTRLHGKPYWILDETATRQRHQHGQLPMHLSMAIYALTLRYTTPNPPQGSLEYARQARRLVDIDNPSIEGTQSLLLLCHTFFAYGCGKTAYMVLA
NAVSMTLALDLYREAPAALPAAEREMRRRLFWTVYVMDRFLTCGSKRPCLIADHSIVLRLPGSGSETGEWFNPVGPNIHYSPDRRKGPGGPALLVDITRI
LGVTHRYLAAGGVKGDSHFPWHALSNLSKIRQELDLWAAGTQDLFASIETLFGHPESTLLLLSKLIYHLVHCLLYRPFLPIDLVELRGTGQHQSWQIEAT
TLCFSHANAIAELVELARHAPRIEWPALVAYCVCTAGTVHVHGVHYHGREGEVFASSADFLAREMHQLSWLRQYWAGVQHQREMLQSISACHAELVRTMA
ARPVRFAPVFHLEDFLDXYPGLAVDGAHLRLVDGDEPXSPPPPIHSTYDTNLCRLPLDRPDFNRLMYPPASTLPSQGRGSISFQPSPTWPQPELALPESS
LGFSPGVSNSPAPFLSDPFTAPTPPAQPQYATFPFEATPGGPALTPDAPSQGSSSATATGTAAGAATGAGEGEKDPFLSLLEQLAENEHSQGGPSELDFF
LGEGLD
>Anig00204.1 similar to emb|CAG60398.1 unnamed protein product [Candida glabrata CBS138] EC:3.6.1.15 Contig0716(926..75) AN00228S
RRTGFVHQNDIHLASSTVREALQLSARLRRSEAVPWKEKMHHVEFLIRLLEIGDIAEAIIGVPGAGLNLEQRKRVSIGVELAAKPDIVLFLDEPTSGLDG
NSALSIVQLMRRLSDAGQTILCTIHQPSAQMIEQFDNLLLLVPGGKTVYFGPLGSQCQTIIDYFARYTRCCRETENPADYLLEVSAEPDVDWFQTWQQSP
EYASTQKQLQHFLQSQEGNALFSSGSDRAYAASYLEQIRVVTQRAFANYWRDSDYVWRK
>Anig00205.1 similar to gb|EAA59409.1 hypothetical protein AN4148.2 [Aspergillus nidulans FGSC A4] EC:5.3.1.4 Contig0724(459..1684) AN00232S
MARSYLGLTGGKLQIAISVIAGMDFLLFGYDQGVTGGLLTLQSFIKYFPTIATNGEYYESLTKAQQSTQSTRQGVVVAAYNLGCFAGSIPTIWIGNMLGR
RKTIFVGSFIMCIGALLQCTSYQLGQFIVGRLVTGFGNGMNTSTVPTWQSECCKSNHRGMLVMIEGAMITCGITISYWIDFGLLFADPNEVAWRFPLAFQ
IFFALIILVFVLPLPESPRWLILKGREDEARTVLRSLLGDADETFIETEFTAIKATVLEMAKGSFRDMFTMTEDRHFHRVVLAYVNQMFQQISGINLITY
YIPVVLENQLGMTLENSRLISACNGTEYFLASWIAVFTIEHFGRRTLMLFGAAGMSISM
>Anig00206.1 similar to gb|EAA67496.1 hypothetical protein FG00405.1 [Gibberella zeae PH-1] Contig0727(912..39)+Contig3088(838..383) gb|EAA67496.1
SLMAANTVTIALYYGKSFTSVALLTGYHLCGVGVAGILIVPTARVWGKXHLFLLGNALIGXTCAWAGGSXPLNPNPLMGLRIIPGELASSSPRSSGHACV
GALFYVHERGKRMALSNVALFGAAFLTPVLAGKITHTLGWDWTFYLVAIFAAAALPLTFFFVPETAFRRPDYLNADFEYANDRSASEVQLNNLTTSEDTP
GPDDQKQTSSAVEPHRHTSSQELPRKTEPKTPAKVSYFQTLRPFNGRKTDESFFKLLLRPFPLFFHPAILWRYGWLVADVFFALVIIGMVMGAVASALYI
VDAHREIAVESFTCMLVFKNMFSFVLTFYAYDWLLQNGIRPAFLAISSIQMGVCALSIPMYIFGKWNRSFFSRHDILKLLHLR
>Anig00207.1 similar to gb|EAL84721.1 phosphatidylserine decarboxylase family protein [Aspergillus fumigatus Af293] EC:4.1.1.65 Contig0732(694..522) AN00224A
EPDHPGIVCCWFSGILERGSCETSVLPGDYVKKGQEIGMFHFGGXTHCLIFELQVKVD
>Anig00208.1 similar to gb|EAL93180.1 terminal deoxynucleotidyl transferase, putative [Aspergillus fumigatus Af293] EC:2.7.7.7 Contig0737(543..1) AN00239S
TTASSPAQDDDPGESGPSFLNCPPIFVLPTHLSLESLHGIEEKLVKREAPLTYDISEARLVLGRIGQGKRAALELRSRGLWTEPINKPEPPRKRRRVNAA
ESKKPADQADIIDLSTETEDEEDGMKSRHDPSRHLHRTQTDSPAAESTISNPSDASSVSSSVAQADTISVVKLDWLDQCLK
>Anig00209.1 similar to ref|XP_760175.1 hypothetical protein UM04028.1 [Ustilago maydis 521] Contig0741(758..12)+Contig6441(11..1438) ref|XP_760175.1
GEDDDYDSDQVVSTAQDLVTHIIKVEDDPSLNPWSFRMVFLVGAGLSIFGGVLQEIFYFKPQTIYVSQVFLTVIAYILGEFMAYAIPRRGVIGKLLNPGS
LSTPKEHAAISLMSSAATQSALATEALSAQQLFYGGYPNHAAAVFIVLSSQLIGLGIAGLLRDVIVRPTKMIWPMTLPISSLLESLHKDKAQSKARMKIF
YIFFFILFFWTIIPEYIFPLLEGFSIFCLADQHKEQVLPWLTGTYVVYLITSNMGVTATLTHMLLWDFDDIKVGWAWAAPSKLKKWLKPETYKFWANQET
PEERLARRVNDDTLDPHYRLMLRNLYQDTPLWWWGAVLIASFAVGLGCLYAMKSTLPWWGFIVGNILTLVFMLFFGAQYGLTGFQFNVQPICQMLAGYMF
PGKPLANLYFTCFTYNSLQQGQVLAKDLRLAQQVHLSPKCTFFVQVVGCIIGALFNYVMMLIIVRNQADVLISIDGTNIWIPPSSHSLTPKLTPPNQFNS
LAIAWSIANDMFSIGGRYEWVTIAYLVGFIVPVPFWLANRFYPHPIFSYLNTSIILWYMGWLFVGINASIMSYFLLGFAAQFWLRRYHPQLFNKYNYIVS
AALDGGTQICVFILTFAVFGGSGTEHAFPTWAGNPNTDIHNLDYCKVNP
>Anig00210.1 similar to gb|EAL86295.1 N amino acid permease (Mtr), putative [Aspergillus fumigatus Af293] Contig0744(95..1456) AN00243S
VGFIGTVILMMKTQIGLGVLAIPSALEVLGMVPGIICLFVIYCIATWSAYVIGIFKINHRDVYSIDDADYVFTSGSAILGLSIGLNAVSTHATCTAVFTA
VAAIAGLCFCSIRTLGRITAVAWVGLPCILTAVIIVTVGVGIEDRPADAPKTDSPWVSDWVAVGNPSFADGIAAVSNLLFSFTGIPAFFSIVSEMRDPHQ
YTKAVVVSQTGVFAVYAIIGGVVYYYCGTYVSSPALGSAGGVVKVISYAFALPGLLATLTIVAHIPAKFIFVNILRGSRHLTSNSPTHWITWLSCTFGII
LIAWIIASTIPIFDALVSLIGALLVRLSAFSXDGAMWLYDNWRK
>Anig00211.1 Contig0745(2..486) AN00225U
STIYPGPHTTLYCLSTGKIKQEFRGCLDSLQLESEAFKAPISYSQEYPKPYCYPLHFWARTYALFLVVGSYFPRLTIASSHPPTLK
>Anig00212.1 Contig0749(1069..1025) AN00227U
FGVVLFTICVCFPACDVVGVRLIGPHKPRGAFHPIPVDPWASRPESAPCALESAVTGIDSDWSRQPVRDINNDRDIPNLPLIAAWLSSASFQERTS
>Anig00213.1 similar to gb|EAA57846.1 hypothetical protein AN6506.2 [Aspergillus nidulans FGSC A4] EC:1.3.-.- Contig0750(699..1)+Contig1880(29..190) gb|EAA57846.1
MDIALEIWDTFIGDRLYASLLPLSLASSASLPGFTTVTNSTLSFFGATQPFVYEPATQLIYLEPSKFAYLSAWPRNNIYRQFLSFFLIVWIFGIIVYFIS
ASLSYIFIWDKTTVHHPKYLKNQIPMEIAQTMRSMPVMSLLTAPFLVAEVRGYAKLYDTFSDEPFPYYSIIQFPLFIMFTDLCIYWIHRGLHHPLIYKTL
HVGRSYRSKRSSSADTKNGEEEWKRETKEMETILKDVEGDDDRAYLADSQTKKNL
>Anig00214.1 similar to gb|EAL88310.1 AMP-binding domain protein, putative [Aspergillus fumigatus Af293] EC:6.2.1.- 6.2.1.3 Contig0751(336..801)+Contig4846(1..1484) gb|EAL88310.1
MSSAKDRLSGLLGHLIPSSSSSASSTPDTQGPSTALRENKNNKVNFHTLSPAYFLQRSAAIEPDAEAIYHITSDGQELRRTYLEFADRARGLAYFLKKRG
FKRVGILCPNTPAFLESIFGIGAAGAVNIYRLKEDDIAYIFTHSEAEVIIVDKEFLPLLRVYRDAKPETPIIVDTDTDAAEGQLSGPFDEAVLEGLKYDI
ATGNKGWEGLESQAGSEDDVIALAYTSGTTSRPKGVEYTNRGAYLAALGNVVESGLNVFNGRCRYLWILPMFHAGWTFPWAVTAARGTHYCLRKVDYGQI
WKLFKTEGITHFNAAPTVNTLLCNHPDAERLSTPVIVQVAGSPPTPHLFEQMTSLNLRPVHVYGMTETYGPTTRCYMLPAWDQLPRDEKFRRMARQGHGF
LTSLPTRVIKTDVPEGTIIDXQRDGKEIGEIAFVGNICAQGYYKDAEATRKLFAGGVLHSGDLAVWHPDGAIQILDRAKDIIISGGENISSVALESMLVT
HPDILEVGVVAVPDTHWGERPKAFVTTKQGRHLEGKEVIDWARNQSQISKFMLPREVEVVAELPKTSTGKIRKNVLRDWAK
>Anig00215.1 similar to gb|AAV68707.1 LolU-1 [Neotyphodium uncinatum] Contig0752(528..959) AN00229U
ATAHWIPSSQEFCIVSAHWRWDGTGLAMVLDQFLSELQNPITTTTASFDGSEATRLIPSLDTVIGMPASPEARDPEWSRRADELLATFLEGQPSIGLPVL
NPTALPAKSLRTEHVIPAEQATALRRACRARNITLTTAMHASAI
>Anig00216.1 similar to gb|EAL84667.1 BET3 family protein [Aspergillus fumigatus Af293] Contig0754(332..841) AN00248S
TRVDKVNAELVTLTYGTIVAQLCQDYDGNYQEVNKQXEKMGYNIGNAXLFEELFWAQFGAVGRCANFRETADMIAKVGFRIFLNIAPTVTNWTSDNNQFS
LIFEENPLADFVELPDDGRAQDELWFSNILCGVLRGALEMVR
>Anig00217.1 similar to gb|EAA66011.1 hypothetical protein AN0982.2 [Aspergillus nidulans FGSC A4] Contig0763(643..1007)+Contig3494(1675..872) gb|EAA66011.1
MSGFKGVMKEGWHPKGKDGKKESWRNDFKGINQVAGWMGKGKDNTNDREEHVAVPLSSLKDPASFGPPPKHIKYHGAAALPNETPPDLRRLGAPLPQQQI
IPPPTVTRMGSPADPIPPPSSRPKPNLPPRLPSRNNSTPSPHPPTPPPAYSPHSQTPSHAEEYINQGATSRLAQAGVSVPALGIGNSAGQWGRDSSSPST
ASPAVAGAVGQAPVNELQXRFSQLRTSSSNSPAPPPPPARTYTNGSTAQSVSTPEPRSGSSTVSDFRERHNDKIQAGKQKLNGLNEKYGISQRVNKFFDD
QKTPSTQVPPVPPHPNANSSTSSLDTDTLSKRKAPPPPPPPKKAGMRSKPCRRVSPXPPPFPLNTEP
>Anig00218.1 similar to gb|AAT73769.1 COP9 singlesome subunit 1 [Emericella nidulans] Contig0774(565..1148)+Contig8795(5930..5529) gb|AAT73769.1
MEYMQSDPFYGAVPAQSAGSVTGAGGVDLESLNGNVAGPMVKVDDPPKFELESYIANYTGRTRFNRLFLIGTCSTYLSVEALKAAVAEAKGGRDVSRYEN
AVRALAEVAPSDPEATLDKNWVDHMKKSVKAETDRLEHELRGYKNNLIKESIRVHLQPTSDTIHRIRTKSIxRYLVPFSRVTLESMTKMFAPGVIGGQAD
PTDSSSPFVQELIELIQDGTLDARIDLEKKVLVSNQVNLRTDVQQSILDSLDNYIREAHIRVLRTNIIQAGLEVRADERRPKDDRGKG
>Anig00219.1 similar to gb|EAL85301.1 dna repair/transcription protein , putative [Aspergillus fumigatus Af293] Contig0775(280..39)+Contig4837(36..2076)+Contig5321(2665..2249) gb|EAL85301.1
MSALQTFLLVVDHDKQEAKQIAERIAQDVETKKTTLIEVVQSLGEYINDLIASLQSLGEYINDEDSILRGKAVSYLTAVIRALPPKFLSKQQIQVLTTFF
CERIEDGGAVPGLETLQKLDRFNKALAEEVAHARVHPILIRSCVDLGRDLADLCRIFERFEELHSRSQSQRFQVYQLLNELMINHRAALHDMGDESLVGI
VNLMTGEKDPRNLMLVFSILKVVMVEWDVSNHAEALFDSVYNYFPITFRPPPNDPYGITAQDLKDRLQDCISANSLFAPHAVPSLLDKLDSTSPNVKKDA
LNALIACVRLYDPNTVSKYSITIWETLKFEILNAQEEFLSELSLQVLSSIAQRLSEGVTQISDQLPLAQFLRPITKECSEQLQEPQQKQAKPAQQILSST
SAASAASFTLIVQTVVAPLLTIYQEADGIAKQRALLDTLTVLFDSAIQVFGAWTSRDSEPSLSNPLLEFKDQFSDIFGQALMGVIKEEVSFRISALKGFL
RLSTLRNYFQDNEVGLFVQYLDEILLKEESVGRDDLKKEAIAALTEISKYKPRLILDITFPAFVATLPDSDDGSNPEYITTLETLAQISVERDIFDTLVR
RLLSKLSILLQKEDPGSVDYPRAILLTILYVMNQRKLDETPNLDLYYDKIVVSLCRSAATAALGKAPNNILTEATVLDLQSADSQPVRAATLETLAVIIR
DNGVSVIEECGHVQSLVTRLLKTAEHAPTTGAVNGPRLRVDALKCLFLLAQTPDSGAADAPKVAKAGKLSPLLPVKNQVLRALRMVLDDPKRDVRKAAVD
ARGAWLRGVDDAAEDD
>Anig00220.1 similar to gb|EAL93925.1 glutamyl-tRNA synthetase [Aspergillus fumigatus Af293] EC:6.1.1.17 Contig0777(665..64)+Contig3293(26..828) gb|EAL93925.1
LPSGYDRICGEVSAEESEERAAKGEAHVVRLKVEGYPMFNDLVYGKTGQNRSPNKXDLIERVYDDPIRIKSDGHPTYHLANVXDDHLMKITHVIRGTEWM
PSTPMHVALYNAFKWTPPQFGHVPLLVDKSGQKLSKRNADIDLSFFKDTQGVFAATLVNFAALLGWSHTQKSDIFNLEELEQLKITRGNTVVAFEKLWFL
QKAHAQRFASTDGPEFTEMVTKVSEEVEKTYPAAQLYIHPLPYPTNTYSNKPTNXLTHSNPLLQSRSLQTYIAPLLRADAKSYTNAADFTTRNSTFFTQS
LTRSPYTPSSTTNTIPLTSLHTASLALTLVPPAHWTLETHRANITAYDGTTPDDSSPTDTLTPEESTKAQKAADKAFKKELYHYLRWALSAGAPGPGIPE
TMAILGREETVRRVQEAKELTAHLVPGPTRRVKQGVESLGEDRSWMGSLAP
>Anig00221.1 similar to gb|EAA65554.1 hypothetical protein AN1371.2 [Aspergillus nidulans FGSC A4] Contig0783(14..460) AN00257S
MSVEFLRISPAAFAEAIKELPLPVLYAKVSEIRNSMAHLHRSNQELRTFINESCDTEAEKQELEVYIKENEDVAVSMLERIELLKTEVENRGQKWIELDD
PEKEKADGEANANGNGNGTVEGTEEVRNPAAGNEDRNQDHDQDQEGVYL
>Anig00222.1 similar to gb|EAL88017.1 DEAD/DEAH box helicase, putative [Aspergillus fumigatus Af293] Contig0784(949..11) AN00258S
PETTQSRESAAGDRDDEYDDDEEMKAAIEASLQSFEEETSRPAPSVPLQKPPSATPIIGQQSTTIEASNDLLDDIPDDAFDSDLSMSPPPAPQPRPAARS
FTQSTNRPLGVRQTTLFGMVARNPENQPPRGEQVYSPPEKSEPPTQHKLNQEALGTWVYPTNLGKTRDYQFNIAQKGLFHNLLVALPTGLGKTFIAATIM
LNWFRWTKDAQIVFVAPTKPLVAQQISACFEVAGIPRSQTTMLTGEAAPGIRAEEWKAKRVFFMTPQTLINDLKTGIADPKRIVLVVVDEAHRATGVSIC
RVVKFLRVHQSFR
>Anig00223.1 Contig0788(13..224) AN00229G
MNGGHDGELQDGRGGGERMETVVVGLVDGVVCGGGGGGQEGLGRERSGTKEERVVEEEEDGSELREKRKGX
>Anig00224.1 similar to gb|EAL90676.1 amine oxidase [Aspergillus fumigatus Af293] EC:1.4.3.6 Contig0789(28..378) AN00260S
QMLLAKPGSWHWRRSEFAEHSIWVTRYHDAQLFPAGKYTNQSLGGTGIKSWVESRENVRNQDIVIWHTYGLTHNPRVEDFPVMPAEIVQVHLKPYNFCLF
NPTNDVPPSNQQANQSV
>Anig00225.1 Contig0790(733..534) AN00231G
XKSSSVKAGVTSHGPKQEDDLRVHGMAIEAQFMTLIRRRGPTRPVLEISKGLCTAVWGMIGMVLGN
>Anig00226.1 similar to emb|CAD80256.1 transketolase [Aspergillus niger] EC:2.2.1.1 Contig0791(30..663)+Contig6380(2..1496) emb|CAD80256.1
ANSGHPGAYGMPRVHXLFNKFMSFNPQNPDWANRDRFVLSNGHGCMLQYALLHLFGYQVSMDDLKSLQSINSTGITPGHPEAXETPGVEVTTGPLGQGFA
NAVGLAIAERHSAAVFNKPGYTLFNNYTYCFFGDGCAMEGIASEAASIGWVTLKLGNLIAIYDDNGISIEPTGWHTEYVKDGDHDLEGIEAAIKKCQAVT
DKPSVIRLTTTIGFGSKLQGTGGVHGNPLKADDCEGVKQLFGFDPKQTFVVPQQVYDLYHKHAAEGAXKEQEWNQLLQKYAXEYPKEHAELTRRLSGKLA
EGXRRAWPVYKPTDAAVATRKLSEAVLEKIHDVVPELLSGSADLTGSNNTRWKNAVDFQPPEYNIGDWSGRYLRYGVREHAMAAVMNGLAAYGTVIPAGG
TFLNFVSYAAGAVRLSALSRVRTIYVATHDSIGLGEDGPTHQPIETLAXFRALPNCMVWRPADGNETSAAYYSALTSKHTPSILALTRQNLPQLEASTIE
KALKGAYVALEAPDAAVTLISTGSEVSICIEAATYLKEKHGIAARVVSVPCFEVFDAQDKAYKLQVLPDNIPVLSVEALTTMGWERYAHEQFGLNRFGAS
GPYKDVYKKFEFTPEGISKRAVATIDFYKGHTVRSPINRAFQQIL
>Anig00227.1 similar to gb|EAL91998.1 serine/threonine protein kinase, putative [Aspergillus fumigatus Af293] EC:2.7.1.37 2.7.1.- Contig0793(837..41) AN00262S
RAEQVAPTRGRPQRTASLVDKYGKAKEMXGRGAFGIVRISHKVDPRDSKVEQLYAVKEFRRRPQETTKKYQKRLTSEFCISSSLRHPNVIHTLDLLQDAK
GDYCEVMEYCAGGDLYTLVLAAGKLEVAEADCFFKQLMRGVEYMHEMGVAHRDLKPENLLLTTHGALKITDFGNGECFRMAWEKEAHMTAGLCGSAPYIA
PEEYVEKEFDPRAVDVWATGVIYMAMRTGRHLWRVARKDEDEFYQRYLEGRKHEDGYAPIETLHRV
>Anig00228.1 similar to gb|EAL89861.1 hypothetical protein Afu4g09260 [Aspergillus fumigatus Af293] Contig0806(242..442) AN00252U
AAEWMGATHCTSIQKYPDGMFNKAFLMSMDNGREVVAKVPNPNSGIPHLTTASEVATMNFVYPTTSI
>Anig00229.1 Contig0808(350..736) AN00253U
MPSDSAPHEEAVDNTAHDPMDCAPDSPASNIPQETAKAPSAESPKYQLRSVHVPGNPKAVRLNGKHEVKPSFPLRTPLIRPDHRFSPNSRAASFLGVDAL
QKSGRNAHSSHLLSHLGTSKYLSAGLNHIMEGDGY
>Anig00230.1 similar to emb|CAD11784.1 conserved hypothetical protein [Neurospora crassa] Contig0809(285..626) AN00268S
KTFMVPFQRNGNFAGRDSIMSELDRRYDTAAFEHYLGIALVGNKGIGKTYIALEYAYRSQQHMPWLSVFWIYASSISRYRRSYQDLADRLDLPGKD
>Anig00231.1 similar to gb|EAA61508.1 hypothetical protein AN9217.2 [Aspergillus nidulans FGSC A4] Contig0811(355..819) AN00254U
LDGVVNKLGSKIELVDVDKAPDLKEKMIISLLELDRPWTVNWTPDEISRFQSLLQAKCLLWISQCPGHEASGYAGFGATTGLLRTVRNENPHIVLPQLLV
SGKDKDPHNLARSIAHVLQLTLKPRSRPHDLEFYMQDNRLLVPRAITARAVDESM
>Anig00232.1 similar to gb|EAA64573.1 hypothetical protein AN1443.2 [Aspergillus nidulans FGSC A4] EC:2.7.7.6 Contig0816(1056..17) AN00270S
EPVSETVPEPPQEPESVPDQGPELEQSQASVEPDSTVPVDEAPVQPPANEEAYAFLETVCPLQGRNSPLRSWVLRFPKAVHQSNARESPSFKSMSPGPQS
AAATPRATSPVHQSASPVRPYHSPVQQYTSPMAQPASPIREATVLSQRSSSPTPPGASPVFQSASPAVQQYSPVQKVASPVQKTVSPVQKHVSPVAKPAS
PVPKVSSPLA
>Anig00233.1 similar to gb|EAL91024.1 DEAD/DEAH box helicase, putative [Aspergillus fumigatus Af293] Contig0821(534..1)+Contig2173(1730..470) gb|EAL91024.1
MAGDRSSSHDPARISSGTPSSAKKSQKRKRDLDGSATAISTPTPTKKSKKNQGSPSNDTPVKESRKKKKHSGAASRSAVQETSPQKESAVSPVGGQTTTA
NQDDSLTKKKKKSKDGKRKSGTISDAVEGDVDMKDADDSEEVKEEQAKGTKKGRKSSEPAATENDDDEPTKNKFAGILLICTPGRLVDHLRYTXGFTLKN
LEWLVIDEADRLLNESFQEWVDVVMTSLDARKAPDAFGFSGNFLSGLGLPIQSKEPRKVVLSATMTRDVTKLNSLRLANPKLVVIGSDAAATEDESGGVA
PSDEQFTLPPTLEEHTVSVGDGSQKPLYLLRLLLSHIKLETKSIKPSVHDASESDDSDSDESSSESDSDDASDVSSSEDSDSDSDSDSDSDTSSDSSTDS
EDTSEDESSDDSESSDSDSESEDEKSDRQGPSQTTVLVFTKSSESASRLARLLALLEPSLSDRIGTIIKSNKSSASRKTLTAYRRGKISVIIATDRASRG
LDLRSLTHVVNYDVPASITTYVHRVGRTARAGQKGSAWTLVAHREGKWFASQIAKGSDGKITRSTKVGKVQFKLDNMKEVKARYASALDLLEKEVKTGG
>Anig00234.1 similar to gb|EAL87631.1 Domain found in Dishevelled, Egl-10, and Pleckstrin domain protein [Aspergillus fumigatus Af293] Contig0822(549..214) AN00259U
SLDSSNFYRAPEHILTNFEDFCRDPVRLEQFYSESHVRPTSTRVEPTALLDTAIPSLELPASVVSHHPHLGITPGPALMSRASHNGTFPTIESRARSRDE
GRSPRSGALRPI
>Anig00235.1 similar to gb|EAL89049.1 nonribosomal peptide synthase (NRPS), putative [Aspergillus fumigatus Af293] Contig0829(523..2) AN00261U
NDTVPEVFDACLHQLVDRRCESQPEAPSICAWDGEMSYGELAELTTSLASHLIQQHAVGPGVVVPVCFEKSKWTIVAMLAALKAGAAVVCLDPEHPTHRL
ATILHDLGEPRARCVLTSTKSAAIFIAMELANPITVDSSLFQDLQDSSSLYTLTPVSTAPHDPALVVFTSGSTG
>Anig00236.1 similar to gb|EAL90472.1 myosin class II heavy chain (MHC), putative [Aspergillus fumigatus Af293] EC:3.6.4.1 Contig0833(591..19)+Contig4069(1727..4)+Contig9438(64..2565) gb|EAL90472.1
SSIYYTTAWGSPYAAPSPRRLSWSLSQAGAVDRDSGNSSPVSMHSGIRNGSESNNPELLRPSARDSSARQLYSGNSSRYPARDIFGRKSGKSIKDFTQDW
INQYLTGQPRTERSNWLSDDSGSEAPSFITAQNYFAEDASDDWLGLEQDPRDEDLLKTPTLADFVNRRTARREGSLPRQRTRDYLHKRADTGRACYISLP
FDDKRGTEESGYRLLTVEDVKQRLRXWGRNRGYDTRGLSVGSEDVLDTELAGLSRPLFPDPTEVLEERQDGRYGVSIPDKAEWDAYVAYLQEEKLRALGV
FLDEPKPSISPASAAMSQMAPFPGLVSSPPIPTGSAASNPLSLSHHFSPQLGQPANPAGLGTLASPASQFSIQTPFLGVDQNNLLPGYPMQFQPTPPAQG
SLTPQSFFNARQAGPAASIPGTLPHLGSILSPVSPLNEQGAFHPGLNEQPGIPKEAFGGHELQDHVTEGQLLRPIRTPTEGPDHFHASTVEIAQPTPRGH
DRGHNLSETLQKGLDRIPPNYHLEETIDRQLEEGDREPPLHNFDGSELLQSRWAFPSADALASQQYPQHMHQFYGGDYAAGNVHDGSDIDTNPSLSGTPQ
RHGPLANNIPWHEPKPSAGSYTGGHRSKLSSSTFNVDAKEFNPTASIPSQQFPFQENTFQPSAVGNPMFTFGSVPSFNPSASAFNLTATPFTPSAAANDT
ATQKPGSGEFKTKIFDDVDVSEASKASKKSKALPEDDVYENASYSTRSYLRRKEKLDKLKTVFLEALASRDNEQEKNQTVSELVQLRESVSALQALTVQK
LSQDPVDEMRTMIQDMISNQLSQQNSRPSEAEEIGAESLMLQIDGLKNMLRLSDERADQEYKLRREAMDSVAELQRLLKVAEEDAARHSEAAESAESRLL
HFKAEKIPYFENIQHKADSLEKEQETLQFTLAELSSKNIALQGTLDEYRVSSDNWKRDSEESRAELEQVKADNKELRGTINQLKTRLEDGMSIRHNLGEK
LDRLQDEMATVTRDVTRDQASWRRREEDLNAKYNELRAAYGREVKLREKLEEDINELEAQEREAAKLKFIFGQSQQENARLEELVANLRLENHDLELKAA
RFEREFHEARESSRVEIQRTRNSLESDLDAANSQVNIVRAELETQILRLQSQMDNVRMESDTARERYEMLLEEANETKASNLAAAVQAKELAVEEQRRTH
ERVLNDLRERHARALHNASEDRQRTESHLLDRLALSDDKVKHLEDRVHHLEERLEIAQSAARAAAEAAQSAKAAPAMAPAHSSSPSLAFREGSTMPEKIS
PQALRESILVLQDQLQQRETRIEELEQEVAAIDKDAPNKIKDKDTEINWLRELLGVRIDDLQDIITTVSQPSFDRNAVRDAAIRLKANLQMQQQERERIQ
SGHSFPSLSSLAELTASPRNLPLAAAAAWGSWRKGRDTSNSHVSEQTPSKSGNASSFLSGLLTPPASSVRQASPQAVGTSATMGSRRPSASRPLRNYDTT
PKAAPARGSRMREPPSTPPLLRRSSYDHDAEPADYAHDSFGEDAESTADGLVSESPRDTADGPFGPQI
>Anig00237.1 similar to gb|EAL85962.1 PHD transcription factor (Rum1), putative [Aspergillus fumigatus Af293] Contig0834(79..736)+Contig7318(18..3815) gb|EAL85962.1
MVAPASAGGASTGLQPSTSRQPTRSSSTHPSHSHNVPLSARRSEPLDLSTVERRGQPNAPREPTTRVRPHGLQEAPTFRPTEEEFKDPEAYIRKIAPEGK
KYGICRIIPPENWQPSFAIDTERFHFKTRRQELNSVEGGMPPRSAKQAAGGAPQPSSDADSGTRANLTXxDQLAKFHKQHLELLDQLAKFHSXHGTNLNR
FPSVDKRPLDLYKLKKAVEVRGGFDQVCKMKKWAEIGRDLGYSGKIMSSLSTSLKNSYQRWLQPYEEYLRVAKPGVQQQLELEQGGPYTPSPNHSPMPKK
PVSLDSATPSATPQPAPSNPVAPPSAAKEVEATPEKPTPPVEPARPIASGFTPVNAGSSGFTAVNRSPSFVAVNSGPAVKREADNGSLTPKSVAEHPANP
SAASNGHAVPPMKRAISHESASHAENGEVDANGRRSKRLRKGMLSIFSXHFHCLTTFDXDAPLPTVSGSHMSLLRPAPPRQRKSDHRKTGDKCEICGKSE
ERSSILVCDSCDHGYHKSCLDPPLTTVPEYDWHCPKCLVGTGEFGFEEGGVYSLKQFQEKANNFKKNYFASKMPFDPVLNTHRRESEDDVEREFWRLVES
LTETVEVEYGADIHSTTHGSGFPTIERNPLDPYSVDPWNLNVMPFHGDSLFRHIKSDISGMTXPWVYVGMCFSTFCWHNEDHYAYSANYQHFGATKTWYG
IPGADAEAFEEAMRQAVPELFEGQPDLLFQLVTLMPPDQLRKAGVRVYALDQRAGQFVITFPQAYHAGFNHGFNFNEAVNFAPADWEPWGAMGVQRLQDF
RRHPCFSHDELLLTAAARDSSITTAKWLAPALQRTCARELSDRAIFATRHRELAPHNCTLYTEDPAATGNCQLKFVVEEEDLPEDDYQCQYCKAXTYLTQ
FXCHKTWEDSVAGPTWKTYDCCAEPLTQRLTGPDHTLRYRIGDDALKALVLKVQERARIPEAWGEKLDKMLEDEPKPQLKVLHNLLNEGEKIPYHLPGLQ
DLAAFVQRCDKWVEEATNYITRKQQNRRKNEKAWRKGTSKAAQLEERDREVRRVENIYALLAEADKLSFDCPQMAALEEKTREIEKFRQDVNVALMNPNI
RSVQEVEDLVESARNFNVDIPEVEGLEHILRQMKWNEEARRKRDRYLTLKECQEIIQAGEQLGLSETNDHLLHFKDLCRHGEAWEAKAKELMSVEAVHYQ
QLEALSAQASRFPVSPDTLASVDAILTKQREAQRRIQSLYDRSRDQDFRNRPKYKEVRELMDSLEELNSRPTGAIDLEREQKRHEDWMRKGKKLFGKANA
PLHILKSHMEYVEKRNSYCFDLEDRCRPPVEPASRDNTPDGLLESTSTPSMWGGGKSRKRDVFCICRHSEAGMMIECEVCHEWYHGQCLKIARGKVKEFD
XYTCPICDWRQK
>Anig00238.1 similar to gb|EAL86882.1 MOSC domain protein [Aspergillus fumigatus Af293] EC:3.6.5.3 Contig0835(383..1158)+Contig7964(6595..6200) gb|EAL86882.1
LYTTPMLDSFPSITTTIQYGLISPQTTLLSIILPILLCLILLLPYLNPTPPPPKGCRRLGLSPSQRSNLHDEYSPKYAHGAPSTATDPDTGLSAWRIKAL
FTYPIKSCGGVELEAADVIETGLKYDRLFCFAEFFPSSQPTTTNTSTSTNNQEENNGTWTARTLRDRDFRQLALLRPEIWIPDPSSPTYSPTKPETLSKG
VLLVYXPLPxSRxPLVTLxRTLxIPSIRSSFSIPLDSPTNSSSDYPLXPVKIWEDIPLAIGFQPVTGFADAYPIHLLNMASVRDVAANCADEIPELSVRR
FRANVIIQGPGKFVEDEWKRIVIGGSSEDADGVEIYTACRTIRCKLPNVDPDTGVRHPREPDRTLKRYRRIDAGDLTNACLGMQCVPAVRG
>Anig00240.1 similar to gb|EAL85980.1 ubiquitin C-terminal hydrolase (HAUSP), putative [Aspergillus fumigatus Af293] EC:3.1.2.15 Contig0840(76..2549) AN00281S
RVLFFPYGNHVEHASFYLEHAWENEPPANWYACVQFALVLSNVNDPSIYISHVATHRFNADEGDWGFTRFCELRRLFSVPWEGRGVPLVQNEEAKITAYV
RVVKDPTGVLWHSFQNYDSKKETGMVGLKNQGATCYLNSLLQSLYFTNKFRKAVYEIPTEAEASRDNSAWTLQRLFYNLQTSENSVSTTELTASFGWESR
QIFEQQDVQELSRKLMERMEEKMKGTPAEKALPEMFVGKTKTYISCINVDYESSRVEDFWDIQLNVRGNKTLDDSFKDYIQVETLEGENKYDAGQPYGLQ
DAKKGVIFESFPPVLHLQXKRFRGMTIHRDAPMKKDPTAPKPSPWEFRMAFPXLSHECLINPEPWILEVGHRVPFESPTKGWVLGTGFDDDRVTRATDKE
VLEENYGGEYELANGAAGVRQPYTRGLSTKRSMNAYMLVYVRKSRLDDVLLPITKEQVPSHIENRLVEERIELARRKKEREEAHLYINVGVLSDESFQAH
HGFDLTSADLPATDPAVPKQYRILRAKKVGEFAQQLAEEKGLNPEQVRFWVMVNRQNKTTRPDQVIKDQDMTVEEAYNRYGTKGNPFKVWMEVGQPSADG
SISWPDSNSVLVFLKHFDAPSQTIAGVGAVYVRKTQKVADLAPIILEKMGWPAGTEFMLFEEIKHNMIDVMKPKQTFQQSEIQDGDIINFQRTIKESELP
ATALYTDARQYYDXLLNRINITFAPIKAKRAMNFLTLS
>Anig00241.1 similar to gb|EAL93495.1 pentatricopeptide repeat protein [Aspergillus fumigatus Af293] Contig0842(483..1071) AN00266U
KADVSVYNXLLGMCQRARNTEAGMFIAKEMASLGVIPDQGTFEHLIVMCLEAGNFESGYMYLQDLLGRGIRPGEETRAAIRELCSPSEDPFASRLRHHPQ
IQDGSVGCLVDEISNTHEPPDSTEQQQQEEEEEDGKGESFHRSGQTPTQTEVERQALHKLRRAAAKERRKRKRRLAAIAKGQEEEGWLDYEPGGLI
>Anig00242.1 Contig0845(710..859) AN00268U
MPTPTVILAFCEETFPPLEHLSLDGYRLDDKQWKYWRDGLQWDKLVSLAVGPQRCAGLFQMQYERKGLSNS
>Anig00243.1 similar to gb|EAL88123.1 coenzyme A transferase, putative [Aspergillus fumigatus Af293] EC:2.8.3.5 Contig0848(23..1335) AN00285S
PAAYGTIVQSGELPVRYNKDGTVAIKNAPKEEREFNGKKYILEESIFGDYALVKVHKADKLGNCQFRKSMNNFNEAMAKNAKYTIVEADHIVEVGEIDPE
SIHLQGIYVNKVIQSTGEKKIEKLTFAKDPNEMLQAGSGDATARRERIVKRAAKEFKDGMYVNLGIGMPLIAPSYVEEGVEVVLQAENGILGLGGYPKPG
EEDPDLINPGKETVTLGRGASVFGSHESFGMIRSGRIDLTMLGALQVSQYGDLANFMLPGKVKGMGGAMDLVSNPEKTKVVVTMEHTDKKGNPKILPECS
FPLTGPRCVWKIITDLAVFEVSPTEGLTLAEYAEGVTVEEIRSKTAAPFKVSADL
>Anig00244.1 similar to gb|EAL91460.1 serine/threonine protein kinase (Nrc-2), putative [Aspergillus fumigatus Af293] EC:2.7.1.37 Contig0857(39..621)+Contig0846(2..463) gb|EAL91460.1
VLSKKEMIKRNKIKRALAEQEILATSNHPFIVTLYHSFQSEDYLYLCMEYCSGGEFFRALQTRPGKCISEDAARFYAAEVTAALEYLHLMGFIYRDLKPE
NILLHQSGHIMLSDFDLSKQSGPGGAPTMIPARSGNSTTSLPTIDTKSCIAxSEPFIVGTEATFGNILRDEVQFPEHSAAQPTSKXALTVMLYHTVANIR
SLCKSLIRKLLIKDETKRLGARAGASDVKTHPFFRQTQWALIRHMKPPMIPHQSRGTDTLNFRNVKESASVDIGGSSTTKMKGVPMDSGLATPNGEIADP
FEEFNSVTLHHDGDM
>Anig00245.1 Contig0863(334..503) AN00274U
MLLSLSNEAAAYANRRSTDVEAYLDSITEAEQELLAAARQYELTDDSDDGDYTVKKKKKGHHRRTSSFRRQLPAPDAHTIILDGCATLSYYQR
>Anig00246.1 similar to gb|EAL91316.1 Snf1 protein kinase complex subunit Snf4, putative [Aspergillus fumigatus Af293] Contig0866(52..828) AN00289S
RLTFFPEVEKALHVAPPETISIDPERPLYEACRRMLESRARRIPLVTFDSQTDRALVLSVLTQYRILKFVAVNVNDTQKLRKPLGEILLGSYHNIAVASM
DTPVIDVIHILVSRSISSVPIINTEGVVYNVFEAVDVITLIKGGVYDDLSLTXGEALKKRSPDFPGIYTCSLNDGLDTIFDTIRKSRVHRLVVVDDNFRL
KGVLTLSDILQYILLEGENDESS
>Anig00247.1 similar to gb|EAL84618.1 F-box domain protein [Aspergillus fumigatus Af293] Contig0869(528..16) AN00277A
MILNLPPELIQLVLQKCSTPAFLEAAFSCRTVYEIASTCREVLVHHLRRTPGLVNRDLSSLSSKGLFRLLTKNAFQQLYGAQYHANRVTYEFGNDVLDVK
ASTFASFDHQTLALVARGREKVYLFHIDHGHLRPLSEVNLPCNHPGKGEVLKTAFDGSGGLYVLQRFVPAM
>Anig00248.1 similar to gb|EAL88442.1 dihydroxy-acid dehydratase, putative [Aspergillus fumigatus Af293] EC:4.2.1.9 Contig0874(101..1199)+Contig3767(175..924) gb|EAL88442.1
DVSTPMNSTSGVRKALSSYGEAHFSGFLRKVFIKPXGYSDEALSRPIVGIINTYSGFNPCHANAPQLIEAVKRGVHLQGGLAIEFPTISIQESFAYPTSM
FLRNLMSMDTEEMIRAQPLDACVMIGGCDKTVPAQLMGGISANKPILPLITGPMLPGSHRGQRIGACTDCRNNWAAFRAEEIDIEEISAINEELAPTVGT
CGVMGTASTMACVTAALGMMPLRGASAPAVSSARIRVAEETGANAVAVARAERRPQDILSKESFLNAITVLQAIGGSTNAVVHLMAIVNRHPKLQGLITL
QTIXEVGQRTPLLMIKPLRPLLHLSAMTISGKLWRVLDSTPFRTFPLSQQIIRPLSDPLHPSSSLVVLRGNIAPDGAVMKASASKDRRLLSHTGPAVVFE
NSADLAKRIDDPNLEVTPDSVLVLKGIGPRGNPGMPEAGLIPIPRKLGSAGVKDMLRLSDGRMSGTAGGTIVLHISPESALRESPFGVVQTGDSITCDIT
TRKLQLEISDEELNRRIAVRKQTFEASGAEASHVQERKRGYRALYERSVNQAQDGADFDFLSANGPS
>Anig00249.1 similar to gb|EAL91650.1 conserved hypothetical protein [Aspergillus fumigatus Af293] Contig0878(387..64)+Contig4569(1933..1356) gb|EAL91650.1
MDSNPSIVAKLDAFVAELLADWNIYTTLIAGGIVAFLVFSFVTSKDSDIHPFLLARQSTAFPVRQPGETAQYRSLETPHGFPLRSGLNVKDPGAPRWTSG
RKGDLRDVSRTMSEYHSKFMKPHSGFISLFSRWIQVRSLDSGYMPSHGVLNQVANVGPTAELSLDKLRLLCISHRVDADREAQLDYEQLADLRILTGARV
VYALTGPGVAGAVFQTNVFDYRRFQGSSHFGAPLSSVEVVLTGVSGDEANEQGQITVSGPSVISGKTTLEGRARIRDDNTFEL
>Anig00250.1 similar to gb|EAA64650.1 hypothetical protein AN2545.2 [Aspergillus nidulans FGSC A4] Contig0886(75..1313) AN00295S
LLPPYMVPSLYIPITXLPLSASAKLDRSVLQAWAQKLSRADLSNLVSSERDGGPPQDRWELQLQELWADVLRIPASDIRCGDHFFRLGGDSIKAMQLVSA
GSRRDLHLTVELAFKHPVLCHLPAQMRRRQSDGTIHQISATPAPFSLLDTTDDISQLKANALAQCDLAVDALEDLYPCTALQEGLLALSLRQPGTYVGQF
TLSLSDHVDLDLLEKAWVDVVNRTPIMRTRFVTTNEGRFMQAIIQDECVxRRVGTEDAAELLQNFRIxPGGTPMSQVNICQNRVVWIAHHAVYDGLTFQN
ILRDVEATYRGRKIHNSXAIQPFVRLSTMGDLGDAQNFWRETLEGAQKCEFPSLPTSDYQPRPTGLIDRHIRFSRTICTEVTISNLFRAAWALTVAQLVG
RDDVVFGLTVSG
>Anig00251.1 similar to emb|CAA67966.1 glyceraldehyde 3-phosphate dehydrogenase (phosphorylating) [Aspergillus niger] EC:1.2.1.12 Contig0887(171..720) An00g00195
VGINGFGRIGRIVFRNAINHGEVDVVAVNDPFIETHYAAYMLKYDSTHGQFKGTIETYEEGLIVNGKKIRFFADRDPAAIPWGTTGADYVVESTGVFINQ
EQGGA
>Anig00252.1 similar to tpg|DAA01791.1 TPA: CaaX farnesyltransferase beta subunit; ram1 [Emericella nidulans] EC:2.5.1.- 2.5.-.- Contig0890(1162..61)+Contig3750(11..597) tpg|DAA01791.1
MYEPQAHPGVPALFQELPSLLDALCTETSEVQSETVNKCLPFLKGIHNSQAGPFNRFGVPSLNQNDHLIYLYDSLEDYPEGFAGMDASRPWMVYWVLAGL
SLLGEDVTKYRERVISTFTPMQNPTGGMGGGHGQLSHCASSYATVLALAMVGGEEAFELIDREAMWRWLGSLKQPDGGFRVCVGGEEDVRGAYCAMVVHS
LLNLPLELPPDAEARQHGLETFTSGLSEYLSRCQTYEGGISGSPGSEAHGAYTFCALACLCLMGPPEVMVSRLSELFCRQYAPEGGSGRXNKLVDGCYSH
WVGTCWPLVQSALNGVQSATGPERVPANLYSREGLTRYILGCCQSKFGGLRDKPGKHPDSYHTCYTLTGLSSTQYYHYHTTSSVSSDEGFGSAYFWKCTP
IPASEESSSDQNVFEEKXRLKPFNPVFLVNPHAAAESLRVWCEHRP
>Anig00253.1 similar to emb|CAA02198.1 pectinesterase [Aspergillus niger] EC:3.1.1.11 Contig0891(773..1079)+Contig3236(113..1069) emb|CAA02198.1
MVKSILASVFFAATALAASRMTAPSGAIVVAKSGGDYDTISAAVDALSTTSTETQTIFIEEGSYDEQVYIPALSGKLIVYGQTTTYTSNLVNITHAIALA
DVDNDDETATLRNYAEGSAIYNLNIANTCGQACHQALAVSAYATEQGYYACQFTGYQDTLLAETGYQVYAGTYIEGAVDFIFGQHARAWFHECDIRVLEG
PSSASITANGRSSESDDSYYVIHKSTVAAADGNDVSSGTYYLGRPWSQYARVCFQKTSMTDVINHLGWTEWSTSTPNTENVTFVEYGNTGAGSKGPRANF
SSELTEPISISTLLGSDWEDWVDTSYIN
>Anig00254.1 similar to gb|EAA67470.1 hypothetical protein FG01584.1 [Gibberella zeae PH-1] Contig0894(553..1361) AN00299S
TWRWLFYINXPIAGAALVLLYFFLQVHFQRRLTVRQKMSRIDFVGNAILIASVTSVLIALSWGGSRYSWRSWHVLVPLLVGFAGTGFFHFYESTRFCKEP
TLPTRILANNRTTSIVLFCSFCQFLLSFWTIYFLPIYFQGVLLVSPERSGVLLLPFVITSLPIAMLFGNLLTRWGRYKPIHIVAFMLITLGTGLXSALES
ALRPLAEYVHLSRFLTGVGTGXILVELAAAVQAPLQDTQVAPATATWGFLRAYGGVWGVAIPGAIFNS
>Anig00255.1 similar to gb|EAL93008.1 OTU-like cysteine protease, putative [Aspergillus fumigatus Af293] Contig0895(675..157) AN00300S
LRSVVAQTIQAHPDIYTEAVLEKKPDEYCRWIQNEDSWGGGIELSILSKHFDIEICSIDVQTLRIDRFNEGAPMRCIVVYSGIHYDTIALSPSSPPYTHS
DVPPDFDTKVFDAADPLVLEKSQELCQVLQSRHYYTDTAGFRLRCNTCGGTFVGERGATQHAEQTGHVDFGEA
>Anig00256.1 similar to gb|EAL85282.1 peroxisomal membrane protein (Pex13), putative [Aspergillus fumigatus Af293] Contig0898(1264..258) AN00301S
IGGNYRGNAPGDPXDPDSLTKSFSQSTQATFQMIESIVGAFGGFAQMLESTYMATHSSFFAMVSVAEQFGNLRNTLGSALGIFTIIRWFKTLIAKITGRP
PPADATALTPSAFAAFLSGRSSPATLPDGTPAPPKPSKKPFFMFLIAVFGLPYLMGKLIKALARSQEERRQLMLGPNGEPVQGQGAPLDPSKLDFCRVLY
DYTPEAQESSGIDLAVKKGDIVAVLSKSDPMGNASEWWRCRARDGRVGYLPGPYLETIQRRPQQQAITSGSEAGSRSNSMQASASEEIATEAKKPQLKGK
MGDISPESFQKSAFYS
>Anig00257.1 similar to gb|EAL84988.1 Thiosulfate sulfurtransferase [Aspergillus fumigatus Af293] EC:2.8.1.1 Contig0900(1586..897) AN00302S
MLPSPSLFAAGMTALGIRKDDILVIYDADEIGTYHAPRLAFMCELFGHKDVHILNNLRRYVRMGLPVGSGSEGIEVPVVGTGREQGDEYVVEEGDIDTGR
VISFEDVKNSVLGKDQEKVRIIDARIPGRFQGVQPEMDPSLRSGHIPGAVNVPLARLLEDGDAVILATEKLRSVLMDAGALAEEDEGMLYILTCNSGVTA
ASLDLALRLVGSKGSRRVYDGSWMEWTRRV
>Anig00258.1 similar to gb|EAA69778.1 hypothetical protein FG10506.1 [Gibberella zeae PH-1] Contig0906(106..1487) AN00304S
APDGGTAAWLIVVGGWCAMFSSYGWLHSIGVFQNYYQNVMFPGYSASTIAWISSLEVFLMLALGPIVGWLSDTFGPRAVVIGGSFFHIFGVMMASISTKY
YQILLAQGICSPIGLCAIAQPVLSVMPNWFNKRCGLAYGIISTSAGIAGIILPIMINRLIPKVGFGWAMRIVAFMMLFFLIIAALTVRERVPPRPEVLNR
EILLRPFCDVKMVLLLVSGILLSFGVWCPSNYIVTSSLAVGVQTNLSQYLVSIQNAGSLFGRFFCGVFVDKFGTYNSYISLNVCSGILVLALWIPATSNS
AIIVFDVLFGFTSGAYYTLLVALVAPVAPPREIGYWAGLNFFFASIAGLVTGPIGGAILXKHDGSYWGMKVYSGVLLLAGSVVVLGTRLRLTG
>Anig00259.1 similar to gb|EAL88887.1 RNA lariat debranching enzyme, putative [Aspergillus fumigatus Af293] EC:3.1.4.- Contig0909(730..11) AN00305S
DGRLGSMAAKHVLDRLRPAYWFSAHLHVKFAALVQHAEYVVPEHPAAKRQAATAPTDASQRSSAPQAFALDGAVFTSLVLGEENPLNEHMASASTAKSGK
QNESHAVNTGDYQLQSESGQPAGQPPKTDASAGEAAGDMATKLSAWNNFHAVAARNEAAENDLYLSGKAQNHGPNPYEIKHNLTWKRVETDMDGVNRKIA
SVEREVSPDRQSNKKQKVQHESEVVKNSDEIDLDLDSDSD
>Anig00260.1 similar to gb|EAL85453.1 K+/H+ antiporter, putative [Aspergillus fumigatus Af293] Contig0911(567..51)+Contig1100(21..918) gb|EAL85453.1
TMSSNSTTKVKAQGGILEGSNPAHYDSSNPIVIFIIQAGIIIIFCRLLHWPLSKIRQPRVIAEVIAGVILGPSVMGRIPGFTDAIFPTxSIPNLNLVANL
GLVLFLFLVGLETNLRFLVSNWRVAVSVSAAGMILPFGLGCALALWPVYTLQDEPGTFLLFIGIAMAITAFPVLCRILTELKLLGTNVGVIVLSAGVGND
VVGWILLALCVALVNAGTGLTALWVLLVCVGYILFLTFIFRPLFLRFLRHTGSLQKGPSQSVVAITLLIALASAFFTQIIGIHAIFGGFIIGLLCPHEGG
FAIKLTEKIEDLVAALFLPLYFTLSGLQTNLGLLDNGTVWGYVVGIIAIAFTGQSSXGALASRLCGLLWRESFSIGVLMXCKGLVELIVLNIGLQDRILS
TRTFTMYVDMALVTTFSTNP
>Anig00261.1 similar to gb|EAL93377.1 DEAD/DEAH box helicase, putative [Aspergillus fumigatus Af293] Contig0915(2..1261)+Contig6601(7..1671) gb|EAL93377.1
PQTGEPTKPVRRMKNEDLKMPVYSQKQMLDLIEKRNKKFTDAIDAFLVQCEDEAVDPVEKLETEKNAWIPQQPEEDTTITAPSTLPQQIPKERKSMSEIV
EEIRQMDWYTAQIVPEGHRVFDPQPAIYGELTFPLSQNLVNALYNTKNITQFYSHQAEAINHLQAGHHVIVSTSTSSGKSLIYQVPMLHELEKDPSSRGL
YIFPTKALAQDQRRSMQELLQFMDGLQGTLVETFDGDTPMPSRNLIRDEARIIFTNPDMLHITILPQEAAWRTFLQNLKFVVVDELHVYNGLFGTHVAFI
MRRLRRICAAVGNHTVQFISCSATVANPSQHMRAIFGVDPNSIHLIDSDGSPSGRKEFLCWNTPYKDPNDPSSGRADSVTETARLFSQLILRGARVIAFC
RIRKLCEVLLQAVRTELTSLIANMVMGYRGGYSPQDRRNIEKDMFEGRLLGIVATNALELGVDIGSLDAVITLGFPYSISNLRQQSGRAGRRNKDSLSIL
VGDRYATDQHYMRNPDELFTKPNTELQIDLSNDLILEAHLQCAAYEKPLSLALDETYFGPQLPSLLETRLLQDKYIPSPLPHXNRAFLPPLHPGSIGIRD
TEEPSTSAVIEXKNARNTVLERSSRPSRAFFNHLRRAASSSNQGQTYLVHETNTSMYFARVSRVHVDYTTQQRDYTDIDPIETENIHSTSTSQTNTKSNH
TTVSKAYFGSILIHAVVYGFFKIDKRGRILDAVPVDNNPPIDIHTKGMWIDIPPLALEILQSRNLNIAAAIHAAEHAILSLLPTFVVSSPGDVRTECKVA
KKELGRKLQMAVQEAGGVGGLDNKQKKEKLQKILQPPARQRPARLTFYDAKGGACGSGIAAKAFEFVDVLLERAVRRIEACGCVMPQGCLECCCDERCKE
MNEVMSKAGAGVVLRCLLGWEVDVDALPWGEEMGVGVGDGVGELRGGLETVVPAVEVPGR
>Anig00262.1 Contig0916(429..629) AN00295U
MTASSVFEAQRLSEFIDYVLYEHRSADGMGHLVQILYAIAIQALKNTLFLTKREFCQRSRILFT
>Anig00263.1 similar to gb|EAA58661.1 hypothetical protein AN6277.2 [Aspergillus nidulans FGSC A4] Contig0918(674..75) AN00299A
WLPRATxSAIVGIANYSIYMATIDYMICAYGPYSASATGGNGWSRDFLAGVLTIPATPFFENIGGKYHLEYASTILFCISFLLVIAVYVIYWYGPALRKR
SPFAQQLSDARVELQTHGRRLSKIPSGSRANSFARSQQNLRIRHTLGSRPGSYIASRPAS
>Anig00264.1 similar to gb|EAL93251.1 biotin apo-protein ligase, putative [Aspergillus fumigatus Af293] EC:6.3.4.9 6.3.4.15 Contig0920(53..1397) AN00309S
FRAGWYYGSQRCEFEVGDKTLQVIGERELAFYPGTCRGGAFAGFVYHSEAVAMAAEISVNKDILNXGFVPERFRCYYNGGGLFVYAPTLADKGVEVLASF
EEELNVDPGEGKAAVVFCRVGEGRVVLTGPHPEXALYPPWSNCLGDVCXMVGRFAAANLDKKAGGPEYTKVIEALEADDKARTDFLKACLVKLGLQVTQS
TTTVPSLSSLHLSSQEPAETADLVASWQEIITKDGNEEIIKDENDTFRIERPGAWNLSQLEDSLPESSQSTEGIVDYNAIVKRLVVHDDVPSSKLTPYFN
HHAFYSNLHQYQSQSREGASEFGAHLVYGEVVTSTNTILEKNPKLLRKLPNGFTASATTQVAGRGRGSNVWVSPAGALIFSTVLRHPLEKIQSAPVVFIQ
YLAAMAVVQGIKNYDAGYSELPVKLKWPNDV
>Anig00265.1 Contig0922(332..144) AN00287G
WWIRIDGQLSAVKARIVMLFHRQIKSGEGTHISCRPTAGSPEEIRMRRPTGLTLRISLALRL
>Anig00266.1 similar to gb|EAL87834.1 conserved hypothetical protein [Aspergillus fumigatus Af293] Contig0924(467..833)+Contig2321(33..749) gb|EAL87834.1
VPDTPGSKNRTNQFQHPGLWHSHSQLELMRNNVLKGVEPWASAYTRFAKDPYSSASYEMXGPYPVISRGQISNYTSFHDDSRAAYQNAIMENIGYITRNE
SHWNRTRNESHWNRSTTILDAWGSNLENIIGTDRSLLIGIEGSIFANAAEIMRWEGGWVEEGATFKGGSGLSVQLYWLFARQSIIIGQANYGMASIMGLL
NFAVYLDDVALYNYALYAYKYDRCAGFPYNYLASTGQNSEAGRDQTHVQDALQWTALAARVVANQEYDLFALEDKLIFTAAEYAGKYLMNQTVPYDASFY
RCEVVLVDGPWANISAINRYIGYQDGKTNPAAWGLIYYERFGKR
>Anig00267.1 Contig0925(1465..983) AN00288G
MAHTWASTREDWNVKNVEGEKVGRKRKVTKDGSDSREAAAAAAASPTQAETAIGGIGAGPWGWDRQAPWLARRRGRVTAHCRLQPSSIAX
>Anig00268.1 similar to gb|EAL89442.1 isocitrate lyase [Aspergillus fumigatus Af293] EC:4.1.3.1 Contig0927(626..1002)+Contig5528(25..1472) An00g09496
MASFEEEDRKYLDDVQAVQKWWQDSRWRHTKRPFTAEQIVAKRGTLKIEYPSNAMSKKLWKILESNFEKKVPSFTYGCLEPTMLTQMAKYLDTVYVSGWQ
SSSTALADYPMNTVPNKVNQLFLAQLFHDRKQREERITTPKEQRGKVANVDYLRPIIADADTGHGGLTAVMKLTKLFIERGAAGLFTLKNRLRGTKKCGH
IAGKVLVPISEHINRLVAIRAQADIMGTDLLAIARTDSEAATLITSTIDYRDHAFVVGSTNPNLQPLNDLMVAAEQAGKNGNELQAIEDQWVAQAWPEAF
XEAVIDTINKSSSGNKKALIDEYLKKAKGKSNREARAIAKDITGVDIYWDWDAPRTREGFYRYQGGTQCAVNRAIAYGPFADLIWMESKLPDYAQAKEFA
DGVHAVWPEQKLAYNLSPSFNWKKAMPRDEQETYIQRLGALGYCWQFITLAGLHTTALITDQFAKAYAKQGMRAYGELVQEPEMEQGVDVVTHQKWSGAN
YVDNMLKMVTGGISSTAAMGKGVTEDQFKH
>Anig00269.1 similar to gb|EAA57390.1 hypothetical protein MG08359.4 [Magnaporthe grisea 70-15] EC:1.21.3.1 Contig0935(1118..421) AN00312S
KTLRLFAILLELPDEDQLVRDHQYDVKGEDHLRYMHYAARGAELNKKVGGLYSPGHTDLGTVTLLFRQPVAALQILNSEGQWKWVRPQDGTITINTCDAL
TALTGGLIKSSIHRVHVPPADQAHVDRLGVLYFARPNNHVVLDPIKNSPLLNRLGLTQNVFTELGQHLTTEQWVKARQTQQQRRTREAKVSEDGKYTYGE
KDLQILPGLDAKVY
>Anig00270.1 similar to gb|EAL91546.1 mitochondrion biogenesis protein (She9), putative [Aspergillus fumigatus Af293] Contig0936(646..71) AN00313S
MQCMPLVVRQSLRSTVNLTRTTRPVQRRPLLPAVGPNSLYPAPRNFSICLQCQFRTQSSLYSSDSLKDGKPAEQPKEDASPVIALPAGNANLEADAGSQQ
QAPPAAAEAGESTQSQQQQQQQQQEEKSEANGKGWGDGGLPSYIEQRRSQFTKRFSDVMDNLQSNIFVAGQRLNDLTGYSAIEMLKKEIHRQ
>Anig00271.1 similar to gb|EAA60840.1 hypothetical protein AN4497.2 [Aspergillus nidulans FGSC A4] Contig0939(17..706) AN00305U
IESPRVRLLQSALLDNDPVYLALHQMYCMASYAPSELRTLPGFGPEQERGFAVVKQLLVDNRRLSGDFLLFCVNFPEPMQQLLALPWWRDALEQVMNSLV
LLSQRWDSFEQATRRRGLPPLIEEIIMTFDIRSHVTQYNIFLALYRRLPLQNGEHKLFEIFNRDAKYTDERLDSPKPVSAMRAKKERDIILSMYHKELTS
TPRATTANQPHIHSQPVGSPQGAPPHFPxH
>Anig00272.1 Contig0943(580..265) AN00295G
XTLVAGRMLVVEKEERCPKASKRNTDRDDDELARGQRNLGRSVDRWETVSQKDAEKLNVGNVAGESAETAVRGEWEREIRRAAVERIGRDMFVVIEGRVG
VRKGD
>Anig00273.1 similar to gb|EAL91600.1 C6 transcription factor, putative [Aspergillus fumigatus Af293] Contig0944(290..159) AN00309A
RHQRSTIACETCRNRKVRCSLNITGVPCIGCAQDNTQCVVDPKR
>Anig00274.1 similar to gb|EAA64629.1 hypothetical protein AN2524.2 [Aspergillus nidulans FGSC A4] Contig0948(453..731)+Contig8981(5336..2513) gb|EAA64629.1
MVSSEPTVKRSSSSLPEGADAPDVKPTKRPYHHHHRLQSPVAPALPEPAIVDEACIDHVLNRSIGQYLQECGFDIADPAALDAFRRITEECMLHTPVFTE
REQXSRVIRERATEDGRHGEEALRKLARAAFKDNNSGSSVRDKKQWGRRAESMDGMFEKTIRALAKKMQKPATAPGSAGPMEIDSGAGADTEAKPSRSKL
ALNIELPPIINCERDLWRRAPTSGSRRTEENKLSSAKDTPDMSRVDSWAVELLSAARLRSSSFAILIGSQAVVSTVNPPAHLARSKQGNLPAKQPHNRLT
IHHARLRNPFLRRIAGVLDHLQQLAFLQLDRAAFATLFLEVLRDDVDVLWKGLGGENGNKRSHGEEFLLMPANLEKLLHDLRNISHGIVNSNALRPRLGV
QVLDDLLGVFTTPVPAAQDMHLEGHMPQDHSGDAQGAYMDDPEGEHPAHGELINDEHAGMHGLPMVVPNHAEPVLEISSRLSAAGKSHLLYYLAAVAILP
SLFHGIPLGGHESAVVFIDTDGRFDAERLRTVLRGIVHANINALAQDRLDXTSEVGNEEIESMLVVSLQHVHVFRPQSSSALLATLHHLDAYILDLSRHL
SSTRPVHTIYIDSATAFLWQDKLQDEIARVEDIGHVHADPEHERTQKQRFQISDLYAAFIAKLKRLQRLLGCMVVYTTTVQGRFPGARGGNPAYTPSGPY
DLYTPGPSVPKAPSFGPALPAPWGRFPTLRVVVQRDAVRPFPPTMTAQNAQRGAPRRQEIVSRGRFSGWVNEWRREEWPRRVLEGLKRSNGGKFAFRIGG
DGVDI
>Anig00275.1 similar to gb|EAA48224.1 hypothetical protein MG10287.4 [Magnaporthe grisea 70-15] Contig0950(983..80) AN00316S
TADLRKKRGFLLASTTDFAVDMGFVAAGIVALIVLACFHQDIKSGVWRVCFGLGFVIPVFMCFFRIRMINSKQYRKHAIKSRYPYWLVLRRYWETILGTS
LAWFCYDFVTYPFGLFTSTIIAQLSPNNTTVENIGYDCHKLLLSSWLTAGEGSLLVTMGKRQTLNLRFGVWGCLGFIXGGALRPDTAGFPVVRRPFRAFP
RPLGTLGPGVLNLLVCSKSLFPTPLSG
>Anig00276.1 similar to gb|EAA72789.1 hypothetical protein FG04408.1 [Gibberella zeae PH-1] EC:3.1.26.3 Contig0952(240..986) AN00318S
VDKLPSMFAQVALFTPSISHEVEVYMIAQILRQELSLRSVTPWQRIDLLAIAIRPTSIEHRATFRSLAFIGDAFMKYLFAMQLFLHHHLWHEGLLSSLKQ
RNLSDAGLAHAIHQSGLGKFLISKHLNGKRWVPPLVSGIEPASNEARQRSIGAATLADMTKAVVGAAFTDGGLNQAAACASVMFPKLKSWNASSLHDGTY
SKTRPENAVASTAIVDMEELLGYTFTDKSLAVESMTHPSCTGLVQTTSY
>Anig00277.1 similar to gb|EAL89236.1 trichothecene toxin biosynthesis protein (Tri7), putative [Aspergillus fumigatus Af293] Contig0954(801..406) AN00319S
AISRFFARDVFRFQPGTLADRYAKVVMVFATSAFMHFLIDLSSGLSSSSSGAMQFFCTQALGLMMEDFAVNAYFVLRGGPSRNWKASRGERLIGYLWVGG
FLVWSFPAYLYPMLYRSNAGLNDSVVPVSVVG
>Anig00278.1 similar to gb|EAL91678.1 transaldolase [Aspergillus fumigatus Af293] EC:2.2.1.2 Contig0955(488..53) An00g11820
MSSSLEQLKATGTVVVCDSGDFATIGKYKPQDATTNPSLILAASKKPEYASLIDAAVAKGKAEGKTLDEQVDATLDRLLVEFGKKILEIIPGKVSTEVDA
RFSFDTQASIDTPLHIIKV
>Anig00279.1 similar to gb|EAA62236.1 hypothetical protein AN5593.2 [Aspergillus nidulans FGSC A4] Contig0957(907..41) AN00321S
SRLRHIDPDLGEPKQKKRVPPSWLDSRAAGSLDNNEAVQGNGLQPSAAADIEGDHPMSDASNDRGPAIAPGQQSSSARHESSGTAQSKSHLQQISTNSSP
PKSPLLIRMPNGAAKMNWPHLYRVRRRLEENWAKGRFTNFQLPHPNHMEESHQECVYAIQFTEKWLVSGSRDKTVRVWDLDTKRLWHPPLQGHSKSVLCL
QFDPRPSEDIIVSGSSDKNVIIWRFSTGEKLHEIAPAHDDSVLNLRFDERYIVTCSKDKLIKVWNRRHLSPLDKDYPSVFQGSGVSYPS
>Anig00280.1 Contig0965(632..435) AN00302G
MAQRNPAAMLAGVEKDPTCRLTAPPTKRREVRMREPENYPLLQRGDRGAGEQDRGGGSSRRAETSE
>Anig00281.1 similar to gb|EAA59323.1 hypothetical protein AN4224.2 [Aspergillus nidulans FGSC A4] Contig0965(578..754)+Contig6747(2111..1322) gb|EAA59323.1
MLDPFPPPPAWLRDFVEPWALHYNVPALTEHAHEVIIAFAGYLFIHFILSPVLSPVLFPGIGMLFHGISALWVFSFGFRPFVNFYSPVFILYELSSPFLN
IHWFLDKVNMTGSNLQWYNGMMLLFTFFSCRLLWGTYQSVAVYRDMWYALKQTWDATAAATPLEPVDLTSQVFQVRGGSGSEMAKYASFTAGGVPTWLVL
TYVISNVVLNFLNYFWFSKMVETVLKRFRGPAEKSGPAGKPSKEEQISHLKEEITQKVVLEAASKLEQEEGSPFLDGVSEEKVASAVDSGLTEELRKR
>Anig00282.1 similar to gb|EAA61159.1 predicted protein [Aspergillus nidulans FGSC A4] Contig0969(715..398) AN00314U
ANKAKQSNGNSGEEDGSGIxDLESFDVRIPSSVVEQGVRALKEVLREVVVAEDGGDILGDLENGHKEEGGSGGGGKGSKNSKDGGGDTASPMKKVKKESK
SGSKVK
>Anig00283.1 similar to gb|EAA61932.1 hypothetical protein AN9099.2 [Aspergillus nidulans FGSC A4] Contig0970(2..633)+Contig6879(27..3424)+Contig3238(1229..1074) gb|EAA61932.1
FSSRKASVERLPGWEQESWAYHGDDGKSFFGESQGQGRQYGPTFGANDTVGCGVNFSTGCAFFTKNGVFLGNAFRELRNLKVYPSVGMKKQPPVHLVVNF
GQQPFMFDIDDMVKKEKSLIHSEIALTSTANLQPPLDESGLLQELVAQFLAHDGYVETARAFAEEVAAESQYTNAYYANVLQTYPQIHFKLRCRKFLEMM
RRCNEPSPSPSKRGKSSNGLSDSSAVFDQEMELDEQLQEGDGYEADGMDMEETESTARSNELLTEAVQYGQQLFLDYPPEERGGDRKMLDDIFSLVAYPD
ARRSVHGHYLDPAGRIAVAEELNSAILAVSLGKSSSAALERLYQQTEVLVNEISEEGGAGAFINVPANHLPCIPSHAATSSSSVPPRCCCGRDDCAFLLH
NHVALEGLEKDLATAARLGQALLHRHESYMAEAEEDRHRLLVSIENLEREKREVQAENARIIEENRGLLEQLDGLNKAVAESDSHSKSLETRLESTEAEL
RKLTHSAARAADLEAQLAQMEAEQSKLQESLQSAQEDSKSAVQRWRQAECTLRDLHDQVDRIEKEAREERDRHAELVQRMERRRTVERELDGAAGRLKGA
AAAQELGRNRGGATVVSRFVRDILQDNANLQRPQLAPPLRFRYPGVNQKGPILGFRPPSRSRVPVSVHAEQVDEGLLRESLAD
>Anig00284.1 Contig0971(627..499) AN00305G
PTTNYLTENGDEQEQFSRLVGAVTGLEEWIASTGGYPQNRWI
>Anig00285.1 similar to gb|EAL87442.1 hypothetical protein Afu2g03450 [Aspergillus fumigatus Af293] Contig0972(47..934) AN00328S
LYPSQLIRVVADDILEYTNPKTNKCHNIAAVRNYLNKRLLERRVLQLAHDSIISKVRPVRTEKICIRRMISRYWDNFGPFSLDLLGAVIRQGKFIQQMDR
TNWIRAPTLHATISRSIKKYSVFFGIMADNPKQMAVPTLDVDLAWHTHQLSPMQYYNCSVGLASSPLRFMDHNDKVDEVDLTIGFEWTCKAYREVTDGEI
YSECVCWFCEAVRYPDLYGHFRSSLLWLSDARKAVEDLRRQHDHASKSDNGPHISVHSAVRPQKISEVDRIKRETRALQLLEAYRKTLRRAKKHSR
>Anig00286.1 similar to gb|EAL92351.1 DUF676 domain protein [Aspergillus fumigatus Af293] Contig0974(1350..12) AN00329S
SRNADHLFVFVHGLWGNPFHMDYVTSSLRSRYXKTVSTILTAKRTAGNFTYDGIEVRGGRVAHEXEEALEELAAAGHHIKKLSMVGYSLGGLVARYALGL
LYSRGWFDKLEPVNFTTFASPHVGVRNPQKGAWGFLWNNVGPHTISISGKQLFMIDSFRDSGKPLLSVLADPDSVFIKALKKFKNRTVYANVVNDRSTIY
YTTAISTIDPFHDPDNVRINYVKGYDPVVIDSDRHILPSDKQRIASQSLIPQAQQQLMRYLAEAPFQLLFTTILFIGFPIFLVNSAIQTIRSQRRIRLHE
EGPMGTVFGRYRVPVVVQGVQHAVEEAFEHAAADQGPDYLDESKGETKQMASARRARTSESKSSALLGDDSPDSASEPLLAHEGHETQEFPTLALTPDQF
DIIESLNSVGFRKHRYKSTNHRHSHAA
>Anig00288.1 similar to gb|EAL86941.1 hypothetical protein Afu7g05300 [Aspergillus fumigatus Af293] Contig0978(751..32) AN00333S
TSTTRSGLPSYSASVRTVTARQAYRRIRRVLQLQWRGVALVLVILTNVIFFAVVFIKMDNHLTSTVANMKLATPWLTCLVETQGNIQKCASEAEAIVPNK
ATLLAVLILLATVGFWNFVLYARPSIFAGWAEFFKARVTPPHEFVSVDARRTPDPRAYEMISGSSLPPYKTPEPVVRSPSPARTMGARSPEATGGQHYGR
EARYVRPSMSFSSPRPPSATQGGPEREWDPSLRLLRAIHR
>Anig00289.1 similar to gb|EAA62691.1 hypothetical protein AN5531.2 [Aspergillus nidulans FGSC A4] Contig0983(58..694)+Contig2541(820..20) gb|EAA62691.1
PYGRSFVRTSRPADKPRGFIEALRXKYASEFLEQEIARQAHGNDTTGDPLHKPIEISGKVDEEVGFDKIRKQLARLQELKIVLLDGLQVAGVLGHDASAT
EIESAYAEIEQTCPQITELDLSRNLLTTWGGVARICERLNFLKALKLIGNRLGPLEEGLKFEGITALHIDETLLTWEEISALTYQFPVLSTLSAHLSLRG
NNISTIYDTNNTSDTALQFPQSLHSLDLSRNKITTWDFINHLPALFPGLDTLRISGNSLYDQPVGPSHITGVPEKPMTVDEAYMLTLSRIGSLRMLNYGK
ITPKDRNNGELYYLSLIGKELSASPETAEAGILAKHPRYSELCDLYGQPVIRRAESGTGGAAVNPRSVAARLVKLVFHLSQTEVVAREGSTINAKEVPRS
FDTYQVKAIVSRLFGLQPYSFRLVWETDELDPVSKEKMEDDEGWDSEDDGEGGIDDAKEPE
>Anig00290.1 similar to gb|EAA20200.1 hypothetical protein [Plasmodium yoelii yoelii] Contig0993(54..919) AN00338S
EPVDPFEGGIFDGLEVAPRTATVDDLGLEQAIDCLRQGVVVAIADAADGRFDAGLAEPLSVFDRQVLRPSVGMVDEPRALDWAAIVDSLFXGIENEACVR
CLARPPANDAARVGIDDEXDIDKPPPSWRRKLKSLDPEHCFGAGTRELPVPPCPKGHGAFLSGTGRSVRLARXDALNTHVLHQPGDCATGDIEAFPIQLT
PDLAHAVDPPVLLEDALDLGPQDCVAPGTIRQPGRIGPLRQVIVVGGWGDRQNPADRLDPVRLTLIVDEADHHFDRRSSSAIAKYALA
>Anig00291.1 similar to ref|ZP_00633042.1 Transposase IS3/IS911 [Paracoccus denitrificans PD1222] Contig0993(1194..874) AN00340S
MSKTTNKFSPEVRERAVRLVLDNEGQHGSRWQAVMSISAKIGCAPQTLNEWIKKAEVDSGKRAGIPTDMTEKMKALERENRELRQANEILRKASAYFAMA
ELDRRSK
>Anig00292.1 similar to ref|ZP_00630285.1 ATP-dependent DNA ligase [Paracoccus denitrificans PD1222] EC:6.5.1.1 Contig0994(523..20) AN00342S
TPDPDRGWALAALTGDLKLRAVTPRLLRGLMAERIDEQLFALSYDFVGDLAETIALLWQGDGGDDVPLSDAVALLQDTGRAGLPAAIAAMLDRLGPSERL
AFLKLATGNMRVGLSVRMARIALAEMGTPDVADIEEIWHGLTPPYAPLFDWIEGGERPAQAALAPFRP
>Anig00293.1 similar to gb|EAA64799.1 hypothetical protein AN1679.2 [Aspergillus nidulans FGSC A4] EC:1.1.1.2 Contig0996(123..516)+Contig0387(2..184) gb|EAA64799.1
AFKGGDKWFPLNDDGVFDLTNIDYITTYRAMEKXLATGKVRAIGVSNFNIRRLEELLGQVSVVPAVNQIEAHPYLQQPDLLQFCQSKGIIIEAYSPLGNN
QTGEPRTVDDPLVHRVAGELSLDPGPLLASWANLRVRALPEEAFAQLNSLERHKRFNFPGHWGYDIFEEIGEEAVRQTALAAGPSNKVKFTV
>Anig00294.1 Contig1001(1654..2343) AN14186U
MAYGFHERKNNKGTSKTSEGFVDRDENDTVIHPRASQPIEHCFIGSLAYVIYRKNDEEAIEAPEGFVDWDDNDPSNPRNFNRDGTPAGRCRV
>Anig00295.1 similar to gb|EAL90645.1 hypothetical protein Afu1g13130 [Aspergillus fumigatus Af293] Contig1002(215..751)+Contig8766(5483..4992) gb|EAL90645.1
MARRASCPTFPSSLSLLAAHLAEAEKMTLTDYASYPDSPDLAALNLSRLVARLEHNLLSSAADLKPLRRSEYQRMRVGANIEYARTNLQTLERTLPQIKP
TDRRNDLQTDLARQRQILKQLQIVLDEISSSQAEPQSDEEEEDDPxATPAPTQEQPSTLRNRSHAPTTTPSTATASATGSSIQKNPPSPQQSSDASSDAR
LQATEETLSSHRAEQENLTSSMLALATQLKTSAQTFHSSLEAEKSVLARAVDGIDRTAGNMKVAEQRMGMLRRMTEGKGWWGRMMLYAWIFGMWVVAILI
VFLGPKLR
>Anig00296.1 similar to gb|EAL85196.1 AAA family ATPase, putative [Aspergillus fumigatus Af293] Contig1003(666..2)+Contig3921(2605..1030) gb|EAL85196.1
STRSPEAAVIQLFAEVKRHKPSVIYIPNIQAWTETVGPAVMSTFLGLLRSVPPTDPVLLLGVQESAGEDMDNGVLRNLFGYSKKNFYDLRAPGSEARYEY
FTKVIDYIKTSPAHLPDPENRKKRELETLEVAPPPPPKPTTPLSKEQLKAQKKKDHQTLNLLKIRIQPIMDQIKKYKRFRTGVIDESQIRYXWEEEDPNI
VTSDLPIEQRTTFRPFEKAFDKIQPIRDGSEIQALRTGLIANFSLLLWEEEXPEHLTHDLPMDSAPLPPVERAFDKNGXPGLREAVSGKFFYNPRDCQPF
EKRLSXGTTSGPKDFLADIKRLAKDARQLGEQERLLRAXNCCPNVEVDIATIEQTEPALVTECEGVYLRELEREKIAIEKARKAAEEEEAGLIGRAAANR
VPHGNTESGPSSGPVVLGETFPDLGPKETGRPVTPTRRSTVSFITNGYHTGGGSDLNDLSTHALTSNGSHEDRPDGDGDTYMTNSDHSAEKETQTSSFGP
SAQPKPPYSHTAPSQQVRRESGISSFSQKGPMTPMAPGSQPHEYANEASTTQTTSDKKSSEQSSVPNPYTQSPVATQGMRHDFPDLTQYPDRVSQEEHLP
DTQQGDSSQPSPRPAADLAPLENGPAHSQPRAQPPVPLFDHPTKPAAHVPAGMQSLLNNEDLSPKITLDLEYVQKLHEQLTQRTSGCSVEQLEQINTNLM
DYLWQTRGEWNRSKVAAGIQDTFNEVLEDMQAMQEIGPISQKTKEQL
>Anig00297.1 EC:1.3.1.- Contig1005(1311..1174) AN06527U
MLHRTSTGAYPDILTSGMRDSEDWRVSPHQMSHEHACHRLEASGIVSKFIAEDARVLVLDIVEPGPEDSQGDFSNNVTYVSGDVTSPEDWQKALELVT
>Anig00298.1 similar to gb|EAL87662.1 hypothetical protein Afu2g05710 [Aspergillus fumigatus Af293] Contig1011(285..665)+Contig1844(6..872) gb|EAL87662.1
VRRIVFFLFCILSGLIITTFVLFPSYTHLPPHYRALQSAVQGSTTSGRGNIHNSTVFIAVSLYDKTGALAGGAWGQSLLDLIDMIGPDRVFLSIYENDSD
ASGEQALWALSDRVPCNKSIVYDKHFDPTVTLPDGSSHVRRVAFLAEVRNRALRPLDDLNHRFDRLLFLNDVYFDPLDALQLLFSTHTRDGRPDYRAACA
VDFINPFKFYDTFASRDLEGYGMGLPFFPWFTTAGKAQSRSDVLQETDAVRVRSCWGGMVAFDAGFFQSGTPTAADTNQPTYYRGRRVPVQFRSEEDLFW
ESSECCLIHADIQSWPSSSSMDAQNVEGEDEEDSGIYMNPFIRVAYHPRSFSWLRITRRVERLYSVAHWLSSTAFGLPFYNPRRAEIPGEEVQETVWVED
ESSERGFIFEKVTRVA
>Anig00299.1 similar to gb|EAL88921.1 hypothetical protein Afu6g10710 [Aspergillus fumigatus Af293] Contig1012(1418..853) AN00587A
TGLGSLSRFMETRGQGSIREVATQSHYFMDNRHIEITEKEHDVSLHTETSDNHPTHGTAQGQSEIVSFNQLQIPRCLPGNHEHIVLSLSTSLLKSHLRIV
QCVESMSPATSIIYREPSAKSWKMAPGNRIQNISTLSSNCDDEADIIIARKTGIVLTTSQAXTQVFPPGHKSSIMGVIPNVNSPLRERV
>Anig00300.1 similar to gb|EAL88076.1 hypothetical protein Afu1g03640 [Aspergillus fumigatus Af293] Contig1017(325..600) AN00589A
PSALGPKRGPRQIAPKKTTLIKQQKLTKKLTAGLTARTEKNLAEKAGHLELLAGGKKDKQKDKGKAKK
>Anig00301.1 similar to gb|EAL93751.1 zinc/cadmium resistance protein [Aspergillus fumigatus Af293] Contig1018(1038..8) AN00606S
AGYSCTLALVADSFHMLNDVLSLCVGLWAVKVANRETNSKMYTYGWQRAETLGALVNGVFLVALCLSIFLEAIQRLVEPQEVKNPKFVCIVGCLGLLSNI
IGLVLFHDHSHGHGHSHGPGDLEEGADVDHVHAGEHDHDHDHVHADGQNNVTDNMWIKQTGGAEPHSPYSRRRRTLDSQRRRYSGYVDPADIQIHPASMR
QEIIAASKTRYDDEQSGSDSEFQEGADSQPSERSALLGQGGRTGKYTDETESSARSRTAAADEDLHKFHNHAQPKPKDEKHGPCHXHDLNMRG
>Anig00302.1 similar to gb|EAL87442.1 hypothetical protein Afu2g03450 [Aspergillus fumigatus Af293] Contig1020(171..529) AN00592A
PVPTFITPKQCVTHLKLLSAFAELRDVISNNDXLFGLYDQGENRENVARDNYQDLVREKRWAVYVARGCETHTRDWCVPSVSLSQKPLPTMADIRKDAYA
KVVKPKKIVQWHEDVLPPLG
>Anig00303.1 similar to gb|EAL89988.1 CobW domain protein [Aspergillus fumigatus Af293] Contig1021(411..926)+Contig3347(1382..924) gb|EAL89988.1
PIPITILTGFLGSGKTTLLLNLIPQLPSTYRLALLKNEFGDVAIESQLAXPPPISGVRELLNGWIWWNLVGQLSEALFQLLNEVNPDRIVIETXGSAFPA
TLTMEVNRLAREHPGTFSLDGVISVIDVENREGYEDTSYTAKLQARYTDLIVFTKWEAAGEMKFEICLNRVHGHQSEVEVLSVTLKAKQDGAVVDTQALV
EKLLRAANKEEVYRIKGVMRCSTAAPPAASEEEDAQQAGQSVAVDADGPAARHYILNWAFGRWTFTPSDMVAETADPAVAARITFILARYESGKWKKRLE
AGGLVQVAEGSTSEGAELVVERLV
>Anig00304.1 similar to gb|EAL93924.1 microtubule associated protein (Ase1), putative [Aspergillus fumigatus Af293] Contig1026(565..783)+Contig1715(931..201)+Contig0798(704..72) gb|EAL93924.1
MAVDTSYLTTQVNNIVTQLHGIFDDIGVPNHERESREAELFSALSETLNNHLKLVDRKRLEDEAQNLIEAIQHMEKSLVDEKANGQYQLDHNELRISYPL
NRCLAFLREEHNALSKLHKERFEQVRKLVEALESYASHLEPTFVAIELPPTAPGSTISPSFDLSPSYVTALDSEFTRVYEEYHRRLEFVQSTSEEIIKLW
AELGTPQVQTDTNIVKYYRESPEQLGLHESDLANLMAKREKLLGEKKGRERKLMDLKNAVEALWERFGVEDCDRKAFMNANRGGLRTINEFEDELSRLNE
LKRQNRHLFVEDARCRLQELWDSLYFSEEEMLDFTPAFSDVCSDALLEAHEAEIARLETLKEQRAPTLQLIEKHKSLLSEREALAVSSQDASRLMARGNK
GERRDPGKLLREEKMRKRIAKELPKVEADLRKELERWEDEYGRPFLVHGERYLDELTPVVAKPPPRSKTPGPTSAKRPTPAQPPRPASVMSSRP
>Anig00305.1 similar to gb|EAA72878.1 hypothetical protein FG03138.1 [Gibberella zeae PH-1] Contig1031(8..651) AN00596A
VQTLLITALFLQSSPYPSRCWHSVGVACRVALGLGLHESDILTSLSPLESDIRRRTWHGCVMMDVTLSMTHGRPTMTTHLAPLPPPDDSEMSRQDPPGEP
SLLSFYIEAIKLYSILDKILSDVYCAWCSRTRQDRPQASTKILGGLDTILEIERELTLFEASTPPCLKWDPDAPEFNSDGKLNQAIAQQRNVLHAR
>Anig00306.1 similar to gb|EAL93208.1 SNF2 family helicase, putative [Aspergillus fumigatus Af293] EC:6.3.2.19 Contig1032(2..742)+Contig9396(2..5638) gb|EAL93208.1
DIYKSITEKAVELGFDRVLSHLGSRRLRVATVCSGTESPILALEMVQKHLREQFNMKFEIRHIFSAEIDPLRQAYIQRNFRPPRLFRDVRELNHRVAQTA
YGSLEKVPKNPDILVAGFSCVDFSNLNNKRKTLNDKGESGGTFWAIIRYAKAYRPPLVILENVKSAPWVKIQEHWHDINYFATHVDVDTKAYYLPQTRER
GYMLCVDRKALDKWTHTMTEFKRPASSPAGMFLIDADDKRLEQIETDMATRAKLTRKSVNWEKYRVRHQTYRRKNSLGDKRPVSKSQDDGSCQMPDFTWK
KWMDSLPERVWETLDMNFLRKMAEGYDMHYKERCIELSQGIEREIDVRAPGIVGCITPAGIPYISTRGGPLCGLESLALQGLPLDRLLLTRETQRELQDL
AGNAMTSTVVGVAILSALIHGHKILKPGEGTPMGKEHSFKSKRVMPQDGHTMTPYDIQLSCAAHFDIVQLQMRAASSARYCVCERQTSISLGILRCSLCH
HTVCSECGGNPSHAFERYSDLGRTMPLDFVCDVKRNLPARLVISGISSDCYASLANDTSLDCPAHVWKDFLEVIEPAVGDELRLLDIKRSERWTIQYEGK
HSFLRLLISASSIKWNLFAKSPKGTPALCLMREILSKPIARMTPVSASLLEGDWEVCGPLSSRQTLYFSGSGPRIDTYEVRCGLEMKKVIGTKRWTKIQV
DGPDTAVVGLEADVRGKYDLLPDCGTAHASLHKRSAGEYDRPVFLFLDPTKLGDANNDFFVFAWDHERVPGYERRQAIAEVSXLWRSVKVSKDPQPIQIL
FRQWTRVPIVALNLYSSTSLHLLPKIDLRQAKSQISPFRXVLKLNVPxLSFRAPPTAMEALWKKESWEVINPLDSPSSLQDLSWLLQKAAVHLGFENWNA
VADTQAPGDNTDSACTCVPLKPRILWGRDGRGQIKAYEDPYDAALYERQVKARPPPFLIFRKIDEQGLADLRVTLNIQSLLHQAYDKLVQNGVVKEVSFY
WRLVPKSYDTRNVIFPMFKLENNKTDVAAPQPPNFRLALRPEQLRSLSWMVRQEDDDAPPFMEEETEEALLPSLMWRAEGRVTSQKFIRGGVIADDVGYG
KTAIILGLIDTQHGRERLPTPAETDGFIPCKATLIIVPQIMIQQWQAEISKFLGSRFKVLVLAKAGSFAKVSISDVLQSDIILASWSIFNNPAYYEKLQK
FTGTPRTPKKAGRNFDAWFKDAQAALKEQVRVLTSQGPSALLASIRLQRQTVKGSQKHLTYCPSRRLRGDQYVKGNHASEQEGLEILAELSSDEDSETEG
ETDIQVLRSKTDQYLRIQSYEKDDLAEQSASETDNVTQYEDSAAEDSQVRPVPSNKTAGRKAKKWDDRKEFNISKSRVQDWRAVKNPFLHMFSFGRLVID
EFTYADPERLSPLLSLKARSNWVLSGTPPLNSFADVNSIAPFLNVHLGVDEDDPRLQNRHVKLRLKQRSAAEAFQSLRAPYSEFWHGRRHKLAQRFLDRF
ARKNVAEIDEIPSSEHXLWSSPSPAERVVYLEMYRQLMKYKXKLRRNGRGRFSSDQSKSIXEIIGSSATAEEALLKRCSSLALHGRWNKDGEPELTTCAS
LIAIREKQLGDLKSDINMNLKLAAWLYCCFESDCHHFHKFIESIFKDDFGDMAITQEFYSLLRAAFYESKADDWEHFFAAPGEQLPDDECSASDAGNDNE
SSELVANDGLDHSSRPKVAKHSNQRIQARKASGSKRSEESSEKTGVSLPKKPEQACEVEPLLKEATTVIRSLVVEWVLRKSALRTLTAMQLLLTGAGLPQ
CNGCYCQLQVIENTNVSGHCGHTLCMNCVSETLQREECVVHGCRGSGRKFNIIEASTLGGVSADESAKYGGSKLDKLIEILNGIPSNERALIFIQYPELI
EVASKALDLAKIKHTAILTTDRKSMQKIEQFQQTSFGEDKALILNLGGEMAAGFDXKSANHVIFLSPMNAETQYDYESAMIQAIGRSRRYGQTRRVHVYH
LLAKHSIDVNIFQERRHQVLIERNGKTELVARGEALDGEVIRCEGPSLVVDN
>Anig00307.1 similar to dbj|BAB81070.1 conserved hypothetical protein [Clostridium perfringens str. 13] EC:3.2.1.52 Contig1034(6..356) AN00614S
VPDLSGNNYHATFNHTCPIDTSNSTIRFTGTCTLTTPIQSKGRDYTLSFSVYPSTTHPSPLFSGRDSTLLNGNGSISNITLVSGGNPYTLNYSLPVGKWS
DVSLIGKGNKTFLSVDG
>Anig00308.1 similar to gb|EAA64721.1 hypothetical protein AN1601.2 [Aspergillus nidulans FGSC A4] EC:1.14.14.1 Contig1035(766..1196)+Contig6730(2555..2178) gb|EAA64721.1
IQAKAQEELDRVIGTNLPTTEDRTHVPYINAVIKEVLRWNPVTPLGVAHASTKEDVYEGYSIPKDATMVPTIWAFLHDPKVYSDPMTFNPERFLTTESYQ
AERDPHNLAFGFVRICHRSWLADSTIAFTHDPAAYHDPMSFKPERFLGPKPERDPHFLVFGFGRRVCPGRTLADVNVYLTVAQALAVFEISKPVENGKVK
DVQPEFLPGVISHPAPFDVSIRPRSAKHLELLRSLEQKYPWEKSNAEDLKNI
>Anig00309.1 similar to gb|EAA59820.1 hypothetical protein AN3612.2 [Aspergillus nidulans FGSC A4] Contig1037(419..682) AN00346U
LWLMPPVQFGCKDTDPRFGLTLGLMRTVRKEISTNFATLELDQKEPCAAENVSLVFERICRQSGKNPIHEDYEYVLEDGKIHVGRFHF
>Anig00310.1 Contig1039(777..654) AN00499G
XSWRHQKVTVSARLHNVAFPVSPWPCENRSCWVGIGGMMPI
>Anig00311.1 Contig1040(162..674) AN00347U
MHPETRNNLSLLDVAAGHFSLLEYKSGGFVPASLLTEFAHIARQYVRDYRRKQQQQQGKGGAEPCELDLSNTESTLVAEVSEQLAQTNSPSNNSDIGLQD
AIMEPLGLRDYLYYPVTADTTTHGNLPDDMVASSFNIQSLFGFVVPEFGHDL
>Anig00312.1 similar to gb|EAL84807.1 acetyltransferase, GNAT family, putative [Aspergillus fumigatus Af293] Contig1041(564..23) AN00616S
RPLGPPVDLTPAQWPSAATLHGRFIQLEKLEPKHANDLFDLIGGDDSTRAWLWDYMPDGPYSQREAFEEVIASRSVSADPFXFAVIDKRASSPSCGKAIG
YISLLRITPAQWTVEIGHVMFSSVLQRTPAATEAIYLLARYAFEQLHYRRVEWKCNSLNAPSMKAAQRLGSPMRGTFRQHM
>Anig00313.1 similar to gb|EAL92144.1 cytochrome c oxidase family protein [Aspergillus fumigatus Af293] EC:1.9.3.1 Contig1042(521..122) AN00501G
MVPRTLVLDVSTAFGFGTTFGYLWWYGFHLPRVRARDNYYTRLEAERAAAQ
>Anig00314.1 similar to gb|EAA73227.1 hypothetical protein FG03663.1 [Gibberella zeae PH-1] Contig1044(509..36) AN00617S
GLVTLREADELMDKFRTQKMAQFPFVIVSADMEIEVLRQRSPFLLLCIVTVCMEHKPLLQHKLEALVRETAATRLIAKSERNLDLLLGLLVHCAWFHYHW
RTPHIHKYMLLEMAHMVVVDLGIDKDENIRMQPIPPEPADNQRHHSNPTEQRALLGCY
>Anig00315.1 similar to gb|EAL87061.1 hypothetical protein Afu7g04090 [Aspergillus fumigatus Af293] Contig1046(933..370) AN00618S
LVYIFEQIGGIQPEPVEQQQAAEETAEVEEFEEAAWEVEEEEVPKVPFFGYQDARDKGFLTLSLEDPETKFAFLKRFSQLSGHFFPDNIVHQISTVKQAV
DYVPGXLNPKPKKLAEILENNDRLQSLPNIKVFSKRQTRLHRDDEMGRRKIIEAELRSRGLL
>Anig00316.1 similar to gb|EAL92279.1 DUF1168 domain protein [Aspergillus fumigatus Af293] Contig1047(9..395) AN00619S
HVQGSSAGAGSGEFHVYKASRRREYERQRLMQSEVDKEKEDKEWEQKREEARRKDEEKTEKNRKKREKRNAKKGKKGGSGATNGGDKMAVDETGKKVVGG
ADGDKKDVIEDGDGPEEVTEVPGVIIHDD
>Anig00317.1 similar to gb|AAP80452.1 chitinase 6 [Coccidioides immitis] EC:3.2.1.14 Contig1049(694..242) AN00621S
VTLDALRAANPQITNPDLIYPGQELNIPGPDQPPPESRSIPGDVPGQAPPPSSAPPVHLAVCPPGPPVVPGAAGAPPAIPPRPPMARPPPPWINAGRPGY
KTVGYFTNWGVYGRNYQPQDIPAEYITHILCTF
>Anig00318.1 similar to gb|AAC49623.1 transposase Contig1052(1871..196) AN00622S
MPPKSAISSKTAVEQEDRILLAIEAXRKIXVASIRETVYIFNISXTTLRARLAGRGFVKDMTNARXKLSKNKKEVFIKXILSLDKRGAPPRPLEIRNIAN
LILSKRGYSTSEKVDSNWAYNFVKYYESLRTQFARXYNYQKTKIEDSEIIKDWFNQVQKIIQEYRISPDNIYNFNKTGFAMELITTTKMVTSSQKAGRPS
LIQPGNREWVTSIKYIXSNKEILPPTLIFKGKTHXKHXYKGQTVPSTWRIKVSDNRWTTNIIRLRWLQKYYILLIXNKLISKYSLLVLDSYGSYLTPEFN
XIYIKNEIIFIYMPAYSSHLLQPLDIGCFNVLKRAYGGLVERQAHYGRNYINKLDFLEVYPKAHQQALITSNIISGFRATGLVPLDPDRVLHQLNVRLKT
PPIPDSQSSGSMLQTPYNIKHLTKHQNTMERLLRKYQASPTLSTHSTLQQLLKGCELAITNSILLAKENEKLRASHEKQLQKRKRSKKQVVYKKDTTIEN
AQQAIQHEEIXYSQDIEVGSKIKQASQPTETPSRAPPRCSNCFIIGHKRTHCPKPPSN
>Anig00319.1 similar to gb|EAL92742.1 hypothetical protein Afu3g08340 [Aspergillus fumigatus Af293] Contig1056(875..9) AN00623S
RLLRDLDIXNYVMLSALYYMDCSIILFALRAIIQLIFFTPKAPxFDPTRNQPFVGAILGSNLFCMIFHRFFTRPEASESTRGYLHGGILIDFIGQKTPIP
FARLLFLDCLILFLDLVMLGLIXERVKTVEVTASTPVETTPEGEEERQDHDLEERGLRGSGPSTRSSTRTLEDDEDGETIELGEMERTQLLADPEEGGRN
AQHAHPMDTFVSGQAVIMDMGLVDLVRDQWRHSXTATARRTTPYVPSDQTAAF
>Anig00320.1 similar to gb|EAL84320.1 MFS quinate transporter, putative [Aspergillus fumigatus Af293] Contig1059(3..592)+Contig9105(3..647) gb|EAL84320.1
GAARGVDEGLISGAFNSKDFQRTIHLDSYSEVEQTNIKANVSAMVQIGSVGGALFAFLVCDRIGRLWATRQLCVLWILGIAIFMGVGANGSLGAVYAGRF
VAGLGVGQTVVVGPVYLAEIAPASVRGLCTCVFTGFVYLGIVLAYFTNYGCQIHMGDHTHKRWGIIKLVAAVICALFLVDVIGRKRALLLGITLQAISMI
YVASFLTAVPEMGIVDDFVLPESKKGSSRGAIAMIYISGVGWALGWNSMQYLLTAELFPLRIRALATSAAMTLHFVNQYGNSRAVPNMLLGTAEGGITPK
GTFWFFSAVTVLGGLWVWFSVPETAGRSLESMDRLFALPWYQIGRHGNRDADQQDQVVADKQQQVEDGFGGAEHRERV
>Anig00321.1 Contig1063(184..586) AN00511G
MNSSWSESSVALAVTAPRTIASDSQESGDAPGEPLDSASHDGYRN
>Anig00322.1 similar to gb|EAL89440.1 Trehalase [Aspergillus fumigatus Af293] EC:3.2.1.28 Contig1065(610..33) AN00627S
MWTGLATPHQASQLVQSLKRFEAYGGLVSGTEESRGAVGLDRPNRQWDYPYGWAPQQMLAWTGLMRYGYQEEAERLAYKWLYMITKAFVDFNGVVVEKYD
VTRPIDPHRVDAEYGNQGVDFKGAPREGFGWVNASYVYGLEILNAHQRRALGAITPYETYNKAVAVQD
>Anig00323.1 Contig1065(1232..1188) AN00358U
PRRVKGIPRGDGAYPRAGHSRDSGMAEKARAMNLVKELRLKPLQTNRKDPWEPRASDE
>Anig00324.1 similar to gb|EAL84233.1 hypothetical protein Afu6g00320 [Aspergillus fumigatus Af293] Contig1066(273..124) AN00611A
PLFVVEEVICAYPISTFYDSCPRYLFYALLLATCVTRWTGWLADVSLGAA
>Anig00325.1 similar to gb|EAL85278.1 conserved hypothetical protein [Aspergillus fumigatus Af293] Contig1069(104..669) AN00628S
MALVQYSESESEVENELPQRPTKRPRQAANNPSSSLPPLPAAFHDLYASSTRVSVTDDPSLHGGRKRVIPHVEGNWPTHIYLEWYPSKDELSILSDVIDQ
INDRLDGSTIQLHSLLHSDLGAQLPLHISLSRPVVLRTEQRQSFLELFQSQLKESQIPA
>Anig00326.1 similar to gb|EAL88592.1 hypothetical protein Afu6g07370 [Aspergillus fumigatus Af293] Contig1071(27..578) AN00613A
PPSAGLSSFPTSLRSPGLPSYCASFLSGESLSHPMGTNQSLPGPPQQQQPQQQMSFAPPPTDPNAHLYGGAGAGAGPTPGIYRTSTDSSSTSTPPMQLSL
GGYSNYSYEQPGTKRSATVSGNEYNVHNQLYQPTAQESISPHQKYAKEAMVKPGDPHRPQYFVKSAYKVEHGVNRFLKKLEKRL
>Anig00327.1 similar to gb|EAA62867.1 hypothetical protein AN5774.2 [Aspergillus nidulans FGSC A4] Contig1077(4..729)+Contig7222(51..2558) gb|EAA62867.1
PDVVQQLYGLYFGAATPDGAPPARPALQTRILVFLGKSIRATKDRLSVMRVIEEGLLSDAARSSQGLLASKLRTQIFNFTTWVVKMGSPSDLEEIAPKLI
AGLRDFIQSQGWPSPAASGQKLPSTDLSLRGLAYESIGIMVPKTNFELYDGQEGLSGFGLIQWLFTSLSSDDSSSQIFVSIEQALGSILNSSIDSWDNDF
QDQLRPFLIRQMNNYPGGEDPTSGFAVVRGPQYAAVRFATDFISSIFSDSSVNGYLAKNPKIYPKLFRYRFDPNPNVQRSMNTIWKALVKDPMEVIETHF
DEIMNDLLKSLLTGREWRVRQASCTAIADLIQGRQPEKYAQYMDEIFTKAFKLLDDIKETVRASALKLCQTITNAIIRTLETSDTDTKRAETMLRSAIPF
LLSDKGMESGVEEVQGFAIGALIQMIRKSPGGPLRPFIPHIMEQFLNSLSSLEPQAVNYVHLNADKYGLTGQDIDKMRLSSIRTSPMMEVIERYLIDMLD
EQSMKEFATRLEGVLRSAVGLPSKVGCSRVLVLLSMRSMLFRPYADRFIQILGKFVVDRNDTVSASYCTSIGYLLRLASDNRVLKTIEHAKDLYLTAEDS
NQRVISAEILQAASKLSNDRFMAFATAALPFIFVSKCDLDEHVRXVFEKTWQDNVGGNRTVSLYINEITDLVSSNLDSARWAIKHTAALGLAKAIMSMDS
ELDLPTSEYVWPVLERAVAGKTWEGKEVVLEAFVKFSGQAKKLWQEKPTLGETMKTITIREAKRNNPAYRPHALIALGGVAQARKDLDLMSDAIAIVTHV
LDDVEDQGDPMDVDSGKDQKPKQTLDDTLAACVVCLLQCLSLASHTSAQSGFPCTIDGHLDKSRPALRRILVGHGGRNVQVTLYRELRTVFDQFGAWVSE
QSGEPDRRGPQESLAALTAEIFAHEIDLSVEAVRAERAQAAVAYFKLCKQTELPIDQNIQKLVKNWREEERSGPVRQ
>Anig00328.1 similar to gb|EAA53240.1 hypothetical protein MG07517.4 [Magnaporthe grisea 70-15] Contig1079(262..2) AN00618A
YLLVRPYPSLRILFTSPSLQIPGILQSSFLSRIGSSAAVRDELLHALMSGRSVTARIKWLTRYNAQGRDRWVHCTPLLASNGEVGVW
>Anig00329.1 Contig1079(346..618) AN00366U
MLVSLFAFGSTESSPSATDHFVRELLRNAGEVTGWKRLPPISWVTFNSRGLNSSLKSRNSSFWIPKGCICHFNTISHLLLLQISQRFHLDA
>Anig00330.1 similar to gb|EAA69761.1 hypothetical protein FG02130.1 [Gibberella zeae PH-1] Contig1080(44..496) AN00635S
FSKEAATDIVGDMSNPRFEQKMFIIHAGYGQQMDTLLALNPDLGSRFKREMTFDSLTGEQAAQLLIQTLNGKGFLDTSQIGVPIYETHQELCDPFTSMSQ
IDGWGDARDVHTISEDIARRVLLGSGEPDEPLSVTLDVVYEVLCNVTQRRG
>Anig00331.1 similar to gb|EAL87668.1 conserved hypothetical protein [Aspergillus fumigatus Af293] EC:2.7.7.50 Contig1082(944..84) AN00636S
LVDASGYKYAEKDIKPGKIKLKKSAASAAKSGKKKGDGLFPCFHSTLPGMGGLVSCHADEVVARFIVPESPGSSSPILPDIDEKTMAAFPTGKPREEDHL
ETVICKTCKRPVLKQNAVEHIRGCIRAKQEKARKKKEARDAANRAKEKGDKDGDEDVGXGEKGEGAGDDSMKGQKSAEEXAVKGMAEDGTKKGKKRKTEA
GEDDKDKEPKKKKKKEEPKPKVPKPKGPVDVEKQCGVTLPNGAQCARSLTCKSHSMGAKRAVPGRSLPYDMLLQAYQKKNQARQQS
>Anig00332.1 similar to gb|EAA62153.1 hypothetical protein AN7573.2 [Aspergillus nidulans FGSC A4] Contig1084(251..66)+Contig0743(12..257) gb|EAA62153.1
LTIQILEQSGFLNEVGAAIHMAPNATRILKDWGCNLENLQPVHCNKLRLWDHQGNLIRTPVVAALGALFTPECTKDDIPGRLELYNRVRYGRSVTVMLMS
KVSDDRRGQMLDELRTYVPDAELPPDMFSYAWSSYPGREAQELL
>Anig00333.1 similar to pdb|1RMS Ribonuclease Ms (E.C.3.1.4.23) Complexed With 3'-Guanylic Acid EC:3.1.27.3 Contig1089(945..637) AN00637S
CVYYCGSHCYWASDISKAQAKGYSLHEEGRTIDDYPHVYHDYEGFDFTVSGTYYEYPILDDYKVYDGGSPGADRIIFNGEDEFAGLITHTGAEEYDGFVA
CEA
>Anig00334.1 similar to gb|EAA65307.1 hypothetical protein AN0129.2 [Aspergillus nidulans FGSC A4] EC:3.1.3.48 3.1.3.- Contig1092(651..1)+Contig9278(413..1910) gb|EAA65307.1
MATVVVQQQTLRHSTPPPTGLTPALSLNRTSSPIPNKHIPVCPTGPSPINAHAPSPPVKDSSNDQTSSLLYPPDKSRRLTHSPTVYTIDLKTLSASLEHL
AAQPLPHPNLVFPWLHGLHPDNHLQVGFFTKGKRSLRRTPKCWRGITVVKVGGDLSSCRIKGAVSPEEVLAPSGVEFLAIDPREGFSVRNFQIQTAKLAP
LSDIIVYGENSATQQQIFSEVEKKASHLVAISSSGQLTGQVVDFCKRYTDVLWFQSNMLLVQWERLEMCEMSKASEISTNVWLGPTPDYLLRPGSCGPAP
TENFDLLIEASELASIPGPRFLANLNKQLEEGPQKLEFPSSGSILLPSGETREIDDLVNTVRWIYYLANPDEPDQKADADGDIPMIPLTKTARKILIHCP
DGYTESSLLAIAYLMFAEGISAPNAWLRLHCEKKRNFFAYPSDITFMSGVQRRLLQESPATRSHKIRSLPDPAWFRYCDGSLPSRILPYMYLGNLSHANN
PEMLSALGIKRILSIGETVSWSSTSAKVDEKDILHITNVQDNGIDELTKEFDRCLDFIRQGKHDGMATLVHCRVGVSRSATICIAEVMASLGLSFPRAYC
FVRARRLNVIIQPHLRFVYELLKWEELQLQKRNKPARRELEWATVAREIALMNKPYSR
>Anig00335.1 similar to gb|EAL89982.1 folylpolyglutamate synthetase; FPGS [Aspergillus fumigatus Af293] EC:6.3.2.17 Contig1095(953..1233)+Contig2165(27..792) gb|EAL89982.1
KDTLRKLNTLNTNFAYRQLQIETVDQNVFIQDMLRWCRAVGYKSPDFDPLNAVHIAGSKGKGSTSAFIFAILSEYQIKKLGGYTSPHLRTVRERIRISPS
NDTPFHHTSLSEDQFVQYFCDVWGRLGLTEESAKSGPPFARFLTLLALHGFLQEKVDTAVVEVCLGGRHDSTNVLHRPSVSAITSLALEHTDVLGNTIED
IAWAQRRYHQARVSPILTIPXPPGATATLQKIAAEKGAPLTIVPVHPEVETMELGLAGDFQKINASLAIAVAATHLRNMGYSDIPEDITSSPLPEKFRRA
LETASWPGRCETRDCRSGRFNLDGAHTVESM
>Anig00336.1 similar to gb|EAL89695.1 3-ketoacyl-coA thiolase peroxisomal A precursor [Aspergillus fumigatus Af293] EC:2.3.1.16 Contig1096(1397..164) AN00643S
ENAPDEMVVTWLRRRVLKKGGKGGFKXTGAADLLPGVFKGVMAGSGIDPSKVTAIAVGPSFPLGGGATKFGVPAPVAGFLKSTAVKSLNRQCSSGLQAIV
DIAxALKSGMIDVGIGAGVESMSSQYGPGAVTEFSELLEAHPESANCKVPMGVLSEQMAKDRNVTRAAQDAFAASSYQKAVKAQKAGLFNEEIIPLQVKW
TDPKSGEEKTITVKADDGIRDGITPESLGKIRPAFAKDGSIHAGNASQISDGAAAVLLMKRSTAERLGQKIIGKYVAASVVGVKPLLMGIGPWKAIPVAX
EKAGITKDDVDIYEINEAFASQCVWCINELGLPQEKINPKGGAIAFGHPLGCTGSRQISTLLTELKRTNKKIGVSSMCVGTGMGMAAVWVAE
>Anig00337.1 similar to gb|EAL93475.1 conserved hypothetical protein [Aspergillus fumigatus Af293] Contig1097(275..892) AN00645S
MATLAEKLEKIKSPKLQNQHHTAVVLSAVEDTLRDQKADFSPTAYFAALLALLSQSISATQGIVNKDLATSVVYLLDLTTAYVPASILRAKFSQILTGLA
PALSLPEVDAPLLRPSIGCLESLLVAQDVAAWNLPHTQIGPRRAIAGLLSLAVDHRPKVRKRAQDAL
>Anig00338.1 similar to gb|AAC49320.1 pyrroline carboxylate reductase EC:1.5.1.2 Contig1101(1418..1206) AN00648S
AQVLRATGNLLLGGSNRGLLKKRGTSPGGCTMGGLVCLKKEGFRGLVGRPVRKGVTVPEGMERGVGLVNGT
>Anig00339.1 similar to gb|EAA57414.1 hypothetical protein MG08384.4 [Magnaporthe grisea 70-15] Contig1109(729..74) AN00654S
LEATVISTALPTIVEDLGVGEAYVWASTGYFLTNTVFQPLYGQMADIFGRRWLIIFAVAMFVLGSGISGGAPSMNALIAGRVIQGIGGGGITLLVNLIVC
DLVPLRERGRLMAIVFAAVSVGTSLGPIVGGLIVQQTTWRWVFYLNLPVGGISMVLLFVFLQVGHRSEETSIKRRLKQIDYGGNLIFILAISFILVALAY
GG
>Anig00340.1 similar to gb|EAA58968.1 conserved hypothetical protein [Aspergillus nidulans FGSC A4] Contig1110(64..723) AN00655S
AITSTVPLTHIDHDEIKAVMSEYKISSADISIRCDATIDDLIDVLEAKSRAYIPVVYALNKIDAITIEELDWLYRDXLKAGPFSSGALGWNIDELLEMMW
EKLNLRRIYTKPKGKAPDYTAPVVLRSHSCTVEDFCNSIHRTIKDQFKHAIVYGRSVKHQPQRVGLSHELADEDIGS
>Anig00341.1 similar to gb|EAA68605.1 hypothetical protein FG10596.1 [Gibberella zeae PH-1] Contig1111(21..443) AN00656S
ATEQHDKIYALLGLSADPITPDLTPNYALPWNKVFQQVTNHIFPECSVETWPGSDLAIIRGKGWALGHICSVRHVSDFGQQKVRVYLNDTARSMGYESEW
DVDWELQTFARFFSPGDIVFLLQGASRPSIIRLCKDHFRII
>Anig00342.1 similar to MDLA_PENCA Mono- and diacylglycerol lipase precursor (MDGL) EC:3.1.1.- Contig1112(1025..168) AN00657S
FWVQYAQPLIAYPTIPQRQATKITCWAQNCPAVEASDATIITDFSNTTPTDTSGYLAVDHTHRAIILAFRGSYSIRSWLADFTFVYTDPNLCSGCEAELG
FWSSWTNVRKTITPTLNNTVSQYPDYELVIVGHSLGAAIATLAAADIRETDGLNATLYAYASPRVANPKLAEFITNQNKGANYRFAHTDDPVPRVPLEVM
GYKHISPEYWISSGNNQSVSTQDVVVFQDGDDKRGDVGFPNLLDFEAHLWYFEAWEVDACKGEGLPWKR
>Anig00343.1 similar to gb|EAL86898.1 malate dehydrogenase, NAD-dependent [Aspergillus fumigatus Af293] EC:1.1.1.37 Contig1115(155..648)+AN01030S gb|EAL86898.1
MFAARQSLNLLQKRSFSASASQASKVAVLGAAGGIGQPLSLLMKQNPLVTDLALYDIRGGPGVAADISHINTNSTVKGYEPTPSGLRDALKGSEIILIPA
GVPRKPGMTRDGMVNSTVPIVSEVYKSKGVYNPKRLFGVTTLDVVRASRFISQVKGTNPANEAVTVIGGHSGVTIVPLLSQSNHPDISGTVRDELVNRIQ
FGGDEVVKXKDGAGSxHLSMAMXGARFADSLLRAANGEKGIVEPTFVESPLFKDQGVNFFASKVELGPNGVEKIHEVGPVNEYEQGLIQTALGDLKKNIQ
KGVDFVKQNP
>Anig00344.1 Contig1116(449..405) AN00386U
MMHMDWWNPRTTANTSYSLNIPPTPQVPYADGPFVNNESFLLGETGSACNRGADSVIASMGTPGFISEEAAPSDGQEIQETSMPEKQPDSTPTPLPQMQR
SETGLDSIQTNKSLKRKAEDVDGPLGAPNQTLLLIIETEFRFAYMSRIQ
>Anig00345.1 Contig1116(768..1139) AN00387U
MASGLLIFMGLFCFRSERRLGIHLVIAIVIRASTVIFTPAGIFVVRGTHRRRTVRLLNEVIKIMSRVTRIVDEIYDGGWGHSGGYQRLFMLSMLKIYRAQ
LGSFLAIIVINLD
>Anig00346.1 Contig1121(835..791) AN00390U
MELPQIQELLLTAFRDKVRRTTKLELLTSYRLDLNHNQNWGWGWGWGRIAVENGKEDPKTQY
>Anig00347.1 similar to gb|EAL91323.1 transporter, putative [Aspergillus fumigatus Af293] Contig1124(1049..59)+Contig0759(3..278) gb|EAL91323.1
QRIPVAASCACFTALLTPSTTAFTSLVFAGTVLLACVEKLAATANCVAVERDWAIVVSDALDIPRQADLNASMRRIDLFCKLLAPVVISVVDGLSTKIAI
WTVLVVNVSCVVVEYIAIAQVYTSIPELKRCQDESSEIGDGPGLEPQDGGSAPTAARRIAQYSRKALAPWREYVASSVFLASLALSLLYLTVLSFGTTMV
TYLLHTGFTPLQVSGMRIGAVIAELSGTWAAPFITGRIGPIRSGLWFLNWQFACLAAAVAAFAFFDNQSPVLAISLIVGVALSRICYTNPLIGRIRVGVD
ERARARFSSTEMALQNIFELLSFATTIAFPLPEQFKYPVFISYGGIAIAAICFATYVRKERGHLLHTSKCFGGDKKR
>Anig00348.1 similar to gb|EAL87376.1 alcohol dehydrogenase, zinc-containing, putative [Aspergillus fumigatus Af293] EC:1.1.1.1 1.2.99.4 1.-.-.- Contig1127(734..980)+Contig1806(870..106) gb|EAL87376.1
MRAVVFRGPYKVAVEERPVPRIQDAGDIVVKVTYTALCGSDLHVYRGIEPSGTGYVMGHEVTGEKYLVLMADIFPTGYFAARNAFKNSTKEQIAEQTVVL
IGCGPVGLCALINALEYKPKHLLAVDSVPARLELARSLGAEPWNFQTDREGLDKRVLELTEGRGADAVIEVVGLSPALKTGYDLLRPFGTISSVGVHNGE
IPWNGCEAYGKNFTVQMGRCPVRSVSEEALEVLKKNQLRLGFMADKIMPLSQAVEAYEIFNAMKVQKVIFEADK
>Anig00349.1 Contig1131(181..318) AN00393U
MAKNGVEPRGRHKFAPEEEVDTGKHGFRESYQDTVAEAFAMEKNLCKIYDLVSYL
>Anig00350.1 similar to gb|EAA58171.1 hypothetical protein AN6642.2 [Aspergillus nidulans FGSC A4] EC:3.6.3.8 3.6.3.- Contig1134(8..916)+Contig3683(1376..57) gb|EAA58171.1
GVIGAVIALNIIVGVYQDYAAEKTMDSLRGLSSPTGVVTRDGKTGTIPAMEIVVGDMVDLKVGDTVPADLRLVETMNFETDEALLTGESLPVTKSSTTTF
PADTGPGDRLNIAYSSSTVTRGRARGVVISTGMKTEIGAIAAALRENGNQRRRPVRRGPEGETKKRWYVVAWTLTCTDAVGRFLGINVGTPLQRKLSKLA
LLLFGIAVXFAVIVMGANDMRDDKEVIIYAVATGLAMIPACLVVVLTVTMAMGTKQMVERNVIVRKMDSLEALGAVTNICSDKTGTPIGSDDGELKVSDA
MPGEGEGEGDTKTPQEIVTDSALLQRYLDVAAMANLAHVHRSEENGQWQARGEPTDIAIQVFAARFDWGRERWTTGDKPVWTQQAEYPFDSTIKKMSVIF
RRDDTDVIFTKGAVERVLEACTSIVWNTDTSEPVPLTDDIRNTILQNMEALAREGLRVLALAHRTSSSTFTDVPPRDTVEQDLTFAGLIGLYDPPRPETA
GAIEECHRAGISVHMVTGDHPGTARAIAAQVGIIPANAQLLSRDVADNLVMTASQFDALSESEIDGLPTLPAVIARCAPHTKVRMIEALHRRGRYAAMTG
DGVNDSPSLKRADVGIAMGQAGSDVAKDASELVLTDDNFASIINGIEEGRRIFDNIQKFVLHLLAENVGLALTLLIGLVFKDENGQSVFPIAPVEILWII
MITSGLPDIGLGMEMAASDVMDRPPR
>Anig00351.1 similar to gb|EAL92551.1 galactokinase [Aspergillus fumigatus Af293] EC:2.7.1.6 Contig1135(702..46)+Contig3906(34..921) gb|EAL92551.1
MATPQELVPQTESIAEVYATDDASVTSVAPHHQSRFNNLVSQFNKVYSYRPDFVARSPGRVNIIGEHIDYNLYDVLPTAVSVDVIIAVKVVPATGSDSVV
KIANVNPEKFPAREFVVPRDTDIEIDPKKHEWVNYFKAGLLGALKFLRKQNADGSFVPASMEVLLDGNVPPGGGISSSAAFVCASALAVMKANNHNVSKQ
DLLDLAVVSERAVGVYSGGMDQACSIFSRRGYLLYTQFFPNFSVQHVPIPKADEEITFLMAQSFVTSNKAETAPRHYNLRVAECTLAAVVLAARNGLTLP
KDNSSLGFSLRNFHNELMRKEGRLGDPLEYQIDSVIQSTLELLTQEEGYTREEIAKLLGITVPELEAKYLSSFPVQAERFLLRQRALHCFTEARRVLDFK
ACLAKASTLDERRIQYLGQLLNESQASCRTQYECSAPEVDEICDIARRAGTLGSRLTGAGWGGCTVHMLPQSKVEAVTKALKEEYYLKHFPDISEEKLAE
AMVISKPSNGSFMYV
>Anig00352.1 similar to gb|EAL85576.1 conserved hypothetical protein [Aspergillus fumigatus Af293] EC:2.3.1.- Contig1137(601..14)+Contig7136(441..1301) gb|EAL85576.1
LLSWIRPNGRIAYYHAKDNNLLLTTKAEKSRSQTQVTLADLCRTATPKTCQLNPFLFNGHLQTAWTSVKFDNVPVHYKRWMFEAENPMLSGHFAMDFVVD
PYEPPSDAHATDSERKYTQPSGLPERTSFFSEDEFAALPSDDNKPMLVVLHGLSGGSHELYLRHVIAPLIKDQTWEACVVNSRGCSQTKITTGVLYKEGD
ACELKAAVXCASPWNFEIGSLNLQYTLIGREVYSKVMGTSMKDLFERHVEQVSKNPRIDVDEVRNITYLHEFDRALQCASWGYPTEGAYYRDASSTDAML
GIRIPFFVIQAEDDPIACAAALPFQEMTQTPYGVMMTTSWGGHLGWFELGGGRWFVKPVANFLNLMAKEVDLSVPFKVEDPEKIPGHLAHHTGPEKDADT
APKPKFIPAQRKL
>Anig00353.1 similar to gb|EAL91507.1 acyltransferase, putative [Aspergillus fumigatus Af293] EC:2.3.1.42 2.3.1.15 Contig1138(887..63)+Contig4798(64..1642) gb|EAL91507.1
FYGSMKSQILASPLLQGKVKELADARLAVEEKDGLLDVKPGPLEQKRIHRRNEIQSNLKEVVDSMLDNMICKMESKRFIRGAYYLCTQLLTRAYHQGIHV
SSEEVLRLRSFAQEAAAKKQSIVFLPCHKSHVDYVSLQLICYRLGIGLPVVVAGENLNIPMLGPFLQHAGAMWIRRSFGNDPLYNTVVQAYIDTMLQQGF
NFECFIEGGRSRTGKLLSPKFGILSFILDSVLSGRVEDTIICSYISELLGQPKRKENLADFLSSSSVLSLKLGRVDVRFHEPWSLREFINQQLTRMPEQI
VANGGPQLSYADRGRVLRSLGYRVLSDINDVSVMMPTALVGTVLLTLRGRGVGKGEMVRRVEWLCERVRAKGGRVAHFYRYPTDVVVERALEVLGPQLVG
EVSGLVEPTYYAVDRFQLSFYRNMTIHLFITEALVSAGMYTRIKQGGGPSYQRISYQDLLNQVSFLSQLFRGEFIFPPEGLTTNMEKTLRGLERDNIITV
SRDTAGAPLFVELSDAERQCGRENYDFYCFLVWPFIEASWLGSVSLLGLTPPLNGAEDIWIDLNKAQNSAQLLGKTLYHQGDLSYFEAVNKETLRNSYQR
FAEEGIIHVAKSKGSKVSTMKLAAEWTPERDPTTGKLVPRGRLWDFTELIAQSRREGKNRRDGATVSSRVLHMSDVVGRKLFEDASPSPAAAEEVDVSIR
QMRRKAITPS
>Anig00354.1 similar to gb|EAA59606.1 hypothetical protein AN7952.2 [Aspergillus nidulans FGSC A4] Contig1140(2..296) AN00399U
NFALPAVESVGLGRGSTIRXASGRITPALAGKCSQRSVDGSRGIGGEYLSATDIAVAPAVHGVTELHPVKGIGNTFRPAEVEKDFAYLQRLKEMKTELV
>Anig00355.1 similar to gb|EAL91924.1 DUF89 domain protein [Aspergillus fumigatus Af293] Contig1142(1018..1) AN00671S
TFTDRRIDSLFSQSINWKGYDVFARQKKSTFQSSKTAIVELAARYKTVLSTAALKDSTVEAFHFKEMCEICLWGNATDLSLLTSLTYEDIQKLQGAEARK
SQEKNVLINDIPVVYDVMNKVRQDKGAGGRVDIVLDNSGFELYVDLLLAAFMLSTGLASKVLLHPKSLPWFVSDVVPADFTDLLMAVSEPESFFGGDIKN
KEQETGTVLKEHEKGGLDFLCAQWNAFRKSGKLIVQENPFWITANSYWRLPYIAPGLFGELRESDLVIFKGDLNYRKLTGDVKWDPTTSFSEAIGPLGQG
SGVRXLGLRTCKADV
>Anig00356.1 similar to gb|EAL86745.1 heat shock transcription factor [Aspergillus fumigatus Af293] Contig1143(14..433) AN00672S
SFIIPDRNEFGSGMLPTLCGHGDFRAFCRLLWYYNFHLKKQIVNESSLWRSWQSTPFREYSNPNFRRDDETGLSRIECRRRKTRKSPDPESRSSVSDLFP
RARGDFTMDEDHVASDMWRGEKTCESVRGSHTRYRKRRRV
>Anig00357.1 similar to gb|EAL87027.1 Rho GTPase activator (Bem2), putative [Aspergillus fumigatus Af293] Contig1144(261..946) AN00402U
PDNPGSPQGNTGALAPVLKGSQLCGPVTQNSNSKSSSPTFPAASPGIAPAEPATPGITAIPQYPPSPKDTPKHTRDQSRSFFANLKAPKSSHRAQRSDSS
GNSGEKPKSRGSSRDRKTQISTKFYESTPDLPGAIERAAQEETHSIGGDRAEEKCPQPTEVKKVGTESEAFNLAKKNKPRFANLLSRSRSIRXDDSSMNR
IANRRPSTSLMR
>Anig00358.1 similar to gb|EAL85584.1 40S ribosomal protein S9, mitochondrial precursor [Aspergillus fumigatus Af293] Contig1145(46..609) AN00673S
LEALLAKYAALPTVSPSEAPRMAWFKLLQFRDAVGEPVPTKKYKGLIKLLQRLNRIDPKVAPEEVRTALNFFLRPGNPYGNKPAPRTVDEQGKARGKGKR
KASSAVVQLVEGEGEVLVNGKTLNEAFPRLHDRESAVWPLRCTSRLDKYNVWATVRGGGVTGQAEAITLAVARALLVHEPALKPILRK
>Anig00359.1 similar to gb|EAL84966.1 glycosyl transferase, group 2 family protein [Aspergillus fumigatus Af293] Contig1146(134..1)+Contig4708(1774..1321) gb|EAL84966.1
SYSFTPLLTXFEDDAPDHEFYESRRISPTAPDTALLIPCYRAASVETLVAIIAPFVLPISLIVRPRFCIVLIMATFALYFLNVVIFNEVHLRLKQERVSL
KVILLYYMPYKTMIAIINVGSNYWSLYKYARYFAKRRPKLTEDHKAVGLVLKLEESAQNRGPGSTGLGRNLTVRSVGV
>Anig00360.1 Contig1147(321..585) AN00404U
MQDHGKNQAQNQKQIPSWLITLISSEHMHKLNSQLALNLSKLPSTTTSNNTSNTTKDTDIDIDADIQHITNVLSSLPPHDPIFSRFKLLEDILSTQAHSR
QENLSSNPIPLERFLTPGYSDPYYIVERALEELGIPFGNLESGEMRRNMARENVDAVREATMGMEANRFSSPGSVGVFERPHTLDFYKGLGAK
>Anig00361.1 similar to ref|XP_330108.1 hypothetical protein [Neurospora crassa] EC:1.1.1.- Contig1149(576..28) AN00675S
GIGQQAAFSLAEAGARVIVFADMNTETATASAEESKQYATNPEYQSTHFTVNVTDQDGVQAMVDFIVEKFGRLDYAVNAAGVDNGVHTPFADTDIDNFDR
VQTINARGMFLCCRAEAAAMRKQASRTFTSRTGTRDIGRGAIVNVCSAN
>Anig00362.1 similar to gb|EAA65204.1 hypothetical protein AN1374.2 [Aspergillus nidulans FGSC A4] Contig1163(710..22)+Contig5049(3452..2886) gb|EAA65204.1
SYSLPPRKADPPPISPTSPTAGQDDEISHGTSFILHSPISPLTPSSPTFPDGLLSHLWVTKHQDLVPAAVINFFPFCFDPNMSSLGENQLQIEINGFXKE
WASSGYQTPFIVVPLSEESTGSYSGDAEDKXASIRRATNLDQKSIFLLPSDATPVELKEFATSLLSLLQPSVMEYYRDLSKHARRKRNRGTIPPPTAPPT
SGTSQTLSSQGWNVRLNSKFGYLCRFRQEPKVAENRPEELRXPNFIKDLQKENLGDRKTHSLGPRPRESRWRRSAIDXTSAPDDGSTTTTTTLDIPRFVI
PAGEPRVLASAKASDTLSGLIHLDYTLENPSMHFLTFNLSMEASENFAFSGPKTMVVQLVPLSRHTVRYNLLASKRGLWIQPQLLVVDTYFNKTLRVLPT
EDMRSDKKGILVWVDADD
>Anig00363.1 similar to gb|EAL90617.1 nitrate transporter (nitrate permease) [Aspergillus fumigatus Af293] Contig1176(880..268) AN00684S
YACTFGAELPMESVRPNYYVANFPSMGQTESGRWXAMFGLLNIIGRPAGGFLADFLYRATQSLWSKKILLVCLGLVTGAFQLAIGLTNPKSEATMFGLMA
GLAFFLEACNGAIFSLVPHVYPFANGVVSGAVGGMGNFGGIILPIXFRYNGSHYARSLWIIGVISLAXNVCISWIRPVAKNPVVRQ
>Anig00365.1 similar to gb|EAA60876.1 hypothetical protein AN4533.2 [Aspergillus nidulans FGSC A4] Contig1178(1730..40)+Contig0518(15..989)+Contig1753(292..1036) gb|EAA60876.1
SLGQSSGDATILRMKSDSQESYSFPIRHQRYCNAVAFSTHGLLAAGLDRVRNDFCLNIWDVNQRLASKAVKGFVEPLRKLASSEPITSVKFFSDQPDTLV
TGVKGQFVRIYDLREGPGNPSLQFPTRCVHNIAIDWLDENYIASCQATNDPTICIWDRRIGSRFITPAVGPANALETSQLGPSLEFGNVIAPKSTIWSLR
FSRTKRGCLGVLSNTGHFKTYDIVKEYLDEEMRSSMDETLGQGAARNYPEQIYTKHVRDVVTPYNHPSRGYDEKDRVVAYDFLNMSPGNEPSAITISGND
EVKILTAKPPAPPVRLSSQGTLIWGTTDEDSDFRAINPQSSHGLSISEMVEDLRERATSESNGQASQKGRRAVNRPATPLSSREAREHALSLGTLGGRLP
VKDALTLLSVNRFRCKEGYLFDEARNKKILADDPWLQGFWDWVERARSDSSNESMIINGLDLNYLGVYDVWNNDLGESLHDRRVGGNPASDIHETIVELV
QDQLNLPETKGCETEYPTENPGHRRLCLRLCGAAQSHRELEEMVKTLSADKQHTKAAALAMFQDEAKLAYLALRSHEPTQAHKLLAMAIAGAAKGDTDSD
WEDTCAEIAKELTDPYARAILALVSKGDWRSVIQETTLPLRYRIEVALRWLPDDDLTSYLHETTTTAIQQGDIEGILLTGLNHSAMDLFQSYINKYHDIQ
TAVLAMSHTVPRFISTSPDRARFESWRETYRQQINAWKLQLERARFDVGSRKFAVTWDGRKLVDPPRQQVSLTCNYCTRPLTQHDASSQLTPSVTGEVTH
PTPGNPLGSAAMSGTVCPRCGRHMPRCGVCTLWLRTPEPMSRSRAVTVSKALSLLLRHAAEKEGLPIDAQGYANVSDVLAWRKLKSLKVTFPEIVDAVAN
SDKKRFALLYTPSTSQPTPTATEPTPTTTSTDPTTETEPEVKESTDTTTTTTALAATTTDTNPTHYLIRATQGHSIKTVEAVHLLEKLSLSDKDKLPRTV
VHGTFHSAWPAIFSSGGLRCMGRNQVHFATGPAVEDVLAGNAVASPGXQVISGMRRDAQVLIYVDLEK
>Anig00366.1 similar to gb|EAL86943.1 conserved hypothetical protein [Aspergillus fumigatus Af293] Contig1180(719..14)+Contig7430(3351..1658)+Contig7045(3396..3137) gb|EAL86943.1
MSLLDYWDTLRPSAKRRKTTREETDTXAMRKTLPDSSDSPLIKPSETPLPVRLDYNPTPAEAGGEGAGDDSEIPPNSQTELESSLPAIQADNRAIEEYEA
SRAVDENEPDLQQRLRDGTWRKGRSXIYVDAFNLALETVLDEEAHLFDEAEMEVFRQWRELDYESQYLYVRLFLRKTSAWHRVNRLGYYSDIADMPRVVA
ELRRARKLPSLASADGNSADAEEIDQITTLEEASSLLLLDELKTLAKDAKVTGKSKKELITALHRSSQKQTGLDWNSKSNGNNREDHFIQKILDYTGDCI
RLASGPRALFERVHLVFYRSTEWTEKSLTTIILAKISRRNFPEYVVCRTNSIFPSRETLLEFESALRTQYLIDNLLEFNGTPTVELLTQVKDLAYKVYPR
WRALLHKEQQKEDTVYDYNEGAYLRRFSPAWVYTRIIHKGLHPLGRFKEHEEEHRLLSELLAQRLFHAARRGAWYQRKALLEEHYLWALKPSEGRTEEAQ
RKHWRRIALQTCETGLQDPDCHLIYHYDLQKRITKLEKALKVVKREQHDFGHVRLAKPAERTIEGIQIERDEPTQPSTPNDTTPTITTTATSKRGRPTIW
LDPRDGGECRVESMCLSWYRDRGWKGYHSEGGIIRTLFTYLFYDILYTYIPNVFQTPFQTSPLDLHTDAFYPTRLSLINHRLVEITNGESERLIRAVHAE
QSPRQTCAIGLDWSFELDDLVQIVRCFRGEALAAVCRVMAQEYQARGGGVPDLLVWRVFNQEQARGVGVPDLLVWRGVDGGEEGKSDADAEGKEGYGEVM
FVEVKSANDRLSDSQRLWIHVLASAGVRVEVCNVVAKEVR
>Anig00367.1 similar to gb|EAL90870.1 peroxisome biogenesis factor, putative [Aspergillus fumigatus Af293] Contig1182(1238..121) AN00691S
MLHFRTEGFNGCAVKYSPFFDNRLAVASSANFGLVGNGRLYILELTPNGIVPYKWFTTQDSLYDLAWSEIHENQVLTASGDGSIKLFDTEVADFPIQNWK
EHNREVFSVHWNLVAKDRFCSSSWDGTVRVWTPNRPHSLLTLPTHSCTYSAAFSPHSPDILSCVSSDSYLRVFDLRTPASASNHLTLQVPIHGGGGGGVV
PGGGPMAATAPAEALTXDWNKYRPSTIATAGVDRTIRTFDIRAPGQGPPXVMLEHEYXVRKMAXPPHLSDVFLSASYDMTCRAWSDQTPPGALGDVDVMR
AGPGPNMGVELGRMGRHTEFVTGVDWCLFGSEGWCASVGWDESLYVWDVR
>Anig00368.1 similar to gb|EAL91340.1 hypothetical protein Afu5g12750 [Aspergillus fumigatus Af293] Contig1183(953..36)+Contig8119(44..476) gb|EAL91340.1
PLLLQVNGTSTASITSESVSARFLREWNNFNEEVLTACASLDLSHPXTTDDVNETFAVGSGLGLTGRFSKHICDAVTKALSVTSLSHLRFGDYQTIRPFE
SDKIPNLVMLTVPRHKILLGGEIKTFWTVFLEDYPVTSSYATLVNLQRHFSNPKAFNLIRSYSNISKGRVVMFMRDHELNYSFLSTYKTTVLIRRTEDFR
FEISLPIDEQSVNPXRQCLLAMCIFSSSDTSYVEPPEFRPELLRKCSLYFANIYYQASTRPSPFRHQVTIKDNTSGDQSARSIIFYSSRTSVYVRLETKK
LHGYEFFPXLLGHGEIWCFSLFPKGNILIISKVQGEPLTSQWTTLSPSSKPHIHSEVYKAIKVLRELSLVCIDAGMHNVLYDRVTNAVTMVDFELMQPVE
PELVSPDLPEMYAILRNKLVQGQTRDSGG
>Anig00369.1 similar to gb|EAL85558.1 para-aminobenzoate synthase PabaA [Aspergillus fumigatus Af293] EC:6.3.5.8 4.1.3.27 4.1.3.- Contig1184(840..67) AN00692S
YDSFSYNVVAMLEEVLDVKVTIMHIDSTWPDGNAAEFLKHFEAVVLGPGPGDPHIPDDVGIMEDIWSLSAADVLPVLGICLGFQSLCLRHGVPIHRLPYP
LHGQVRRVQTSDEDIFDGVPDLEVTLYHSLYAQLDIVQNDRSDKRSDIFATQELDVLAWLPLEEQVSTDSVQLTQLPMAVRHKNRPFWGVQFHPESCKSD
REACRQMLRKWWEMTLYYNKTSERGSFPKVISTCLQESDDIASLPNIVHTMSTWCTST
>Anig00370.1 similar to gb|AAA85775.1 beta transducin-like protein [Podospora anserina] Contig1186(813..451) AN00423U
VASTSKDQTVRVWSVVTGAMYQKFEIQKVAEGLQFSLDGSFVTFNHGSFDLRADIQTNFDGDASSSATENYRIELQNHQWINIRGGGALWLPPVYRPSCS
AMSGNILALGHSSGRVSFFSF
>Anig00371.1 similar to gb|AAW42686.1 tetracycline efflux protein, putative [Cryptococcus neoformans var. neoformans JEC21] Contig1187(648..149) AN00424U
GIIGIVVAAGTALGPLIGGLFTEKVSWRWCFYISVPLSGVAMVVVAFALPLRKVEGHALEKIKQIDGWGCLISFSASIAILLPISWAGTQYSWASAAVLA
PLLLGVALIGVFLFVEFKVARLPL
>Anig00372.1 Contig1191(109..424) AN00425U
MCLDDLQPKGTLKKDIDRFSSWQEVPTGFLLQPHTSELSVALSAPGIYLVNPYYKLTDPYMNLNILGPKIILPHWS
>Anig00373.1 Contig1193(561..517) AN00426U
PQIKHVWQTKDSRGISTAYLLFNLLCITEHVFFHSLDIAYLWDVSKFPSAPVSVSPLDWVNLAQVLGDWVLSNVL
>Anig00374.1 similar to gb|EAL88427.1 ribonuclease h1 [Aspergillus fumigatus Af293] EC:3.1.26.4 Contig1196(616..16)+Contig9306(9992..9252) gb|EAL88427.1
DTTTTPSPTPGPATKASPTSKSPSAVAGTKRKRASAAKYYAVKAGYQPGVYYDWHDCLTQVTGYKGAVFQAFPSYEEANAFLTGTRVPAARGGTPLDSEP
TRFYGVQRGRIPGVYTDWAKAQEQIKGFPKPRYKKFSTREEAEEFAREGQGSGTTFGKTPESQKLAGAPGLMNGVPADAQGVPADAQGIPFEAGNGPLPT
GAEDGFDPNVLLDPKTGKVVYKSQDQKTATKMKSTGPPGMLRIYTDGSSLKNGKALASAGVGVYFGPGDSRRNVSEPLKGSRQTNQRAELTAILRALDIA
PRHRDVTIFTDSQYAINCVTVWFTKWRRNNWMTAGNKPVDNKDLVESILSKIEERNELKVKTLFEWVKGHSSHPGNEAADRLAVSGARRGVSEK
>Anig00375.1 similar to gb|EAA54560.1 hypothetical protein MG05352.4 [Magnaporthe grisea 70-15] Contig1197(1593..1243) AN00694S
LAVKCSLTVFVMRVFPTKWIRRIGLGIMVLMAIVTVSGELPLIFQCWPVQAAWDSTIPNSKCFSNAVLEDLQLYQAILMLLFDVSIITLPMPTIWKLQMP
VQRRLFIIGLFCLGMFA
>Anig00376.1 similar to gb|EAL90830.1 ATP-dependent RNA helicase (Drs1), putative [Aspergillus fumigatus Af293] Contig1200(1020..1) AN00695S
DITFCQLGRGXSLREQENILKKRPDVIIATPGRFIDHMRNSASFTVDTLEILVLDEADRMLEDGFADELNEILTTIPKSRQTMLFSATMTDTVDKLIRVG
LNRPVRLMVDAKKNTAVTLVQEFVRLRPGREDKRLGYLLYLCKEIYTGRVIVFFRQKKEAHRVRIIFGLLGLKAAELHGSMSQEQRIKSVENFREGKAAF
LLATDLASRGLDIKGVETVINYEAPQSHEIYLHRVGRTARAGRSGRACTIAAEPDRKVVKAAVKAGKSQGAKIASRVIEPAVADSWAAKAEELADEVEEV
LSEEKLEKQLAQAK
>Anig00377.1 Contig1201(181..403) AN00430U
MSFGSLCIRSWLIVGSTNNVIHAVQCDKSRWARTTVPSELISDVFHAALWLV
>Anig00378.1 similar to gb|EAL86924.1 electron transfer flavoprotein alpha subunit, putative [Aspergillus fumigatus Af293] Contig1202(13..579) AN00697S
FVRHMYAGNAILTVQSTDPIKILTVRGTSFQGVETTGGSASVTEGVDPNTPAQTEWVSEELAKSERPDLGTATRVVSGGRGLKSKEEFDRVIVPLADTLG
AAIGASRAAVDSGFADNSLQVGQTGKNVAPQLYLCAGISGAIQHLAGMKDSKVIAAINKDPDAPIFQVADVGLVGDLFEKVPELTEKLK
>Anig00379.1 similar to gb|EAA52166.1 hypothetical protein MG04858.4 [Magnaporthe grisea 70-15] EC:3.4.24.15 Contig1203(66..882) AN00698S
RAQRAHRLHHPTHAGYRLQQRMVKDPEWLGGFLNELKETLCARGKDEIAVLQQKRLKDLEDKHGMNGVGFPPWDKPYYMRLVEEEVAIDQLQLSEYYPLE
KTAIGMLGIFASVLGLQFEPVAAEKESLWHESVRVFSVWESVPSKQFIGYLYFDLLWRENKYRGTQSVNLQCGYLRPDGSRQYPATILMCSFPTPTPTGC
ALLKHHQVVTLFHEMGHGIHDLLARTKYVRFHG
>Anig00380.1 similar to gb|EAL87194.1 NACHT domain protein, putative [Aspergillus fumigatus Af293] Contig1206(1165..34)+Contig8945(6875..6432)+Contig2023(1829..1296) gb|EAL87194.1
HSRQRFTGLKGQVAPISFDERLDWISNRSVPGCAKWLFRDNAFSEWFDVSAQAPQYLWLQGMPGAGKTYLCAAAVGHARERHRVLFALVNHAAKKTTTAL
GVLQSMIFQAAEENQDLQAILLEAKERELRGNTLYVTELFKSFLKTASQTYIMIDGLDEMDERERQVLLERLEEIAKECCDLRILISCRPEGDISRRLEK
KACAIKIHDRNAGSIQHYIDHRARDWISELGCSPSLETELYGLLSPLAAKAAVGLDDIRRELKALPEDLNDAYHRILQRISDLPPRIRERSRKVLGWIGS
APIPLTVWEMEQALSIETLWRATAKIRSVLENIDTKGDDYAIIKRLYGVNRFKCPRVNCYYYHYGFRSLDQRNRHTKKHTRPYLCVVTGCPMEVFGYAQE
KELQKHLFDVHHINDTSDGDEPDFPNPHKEKASKSGGGEGRYRCPDCDKAFTQKKSLNRHQRSHASGLPNYTRHITSHNSSGEAIIHSSTAGDWSSIGDD
RFGFSVAYTTSSFPPDLNNDADISTHTAKMESKNLGLVSPNGTVCRVVDFAPNTDPFMHRTRSLDYGVVLEGEIIMELDSGEKVTMKKGDIAVQRGTMHG
WRNPSKENWTRMLFVLQDCKPITAEGGKQLGEDLGHSSDLPPS
>Anig00381.1 similar to gb|EAA64467.1 hypothetical protein AN2356.2 [Aspergillus nidulans FGSC A4] EC:3.2.1.21 Contig1207(2..463) AN00700S
AFHIARAAGPEAKLFLSESLVETYPGKRQELYDLVSGLVSDNVPIDGVALQMHVTEAAPIPGVITDIVKSYNALGLEVSISEMDVHTLNTTLETDIYNAV
LTEALGAGITDITFWGFTDKHAYTWIKGAKPLMFDEYYNPKGEFYATHTALTSF
>Anig00382.1 similar to gb|EAL87775.1 hypothetical protein Afu1g00610 [Aspergillus fumigatus Af293] Contig1212(511..1370)+Contig9673(1966..2373) gb|EAL87775.1
MSCHTCFRAPASRTRFFCPTCARNQLYQLRVETARVLLEKQSIAERIQAGVILETTQAEWSGEIKETSIAYQNGLSTKRSLQIIAKGEAESSERMRLLGD
QLDNLTAEIKDKRLEIXQRKLALARRHSDSESAQYQLGEREAAILANIQNNTKRTDHLWHSLHSKTAEARIFLCREAANLYGLQRKTRNKEGLSQEVYTM
GGIDIIDLRDMNGKLQLCXLLINVXLVMLRTGTTPAYISTSLFNVAHLLVLISHYLSLRLPAEITLPHKDHPIPTICAPSASYLSRDSPTNSQSAITTSS
RHTPRVGQRAAKSISVENESSNRRKCDAXPRHTMLPWRAPDMDRASSCGSCSKSSCVQGPLSDLGHSRQXQQKFRLSRSKTGSGGRMHSPGSCSMHDRCS
SRRCEKIIWGCQVRGDMKSTLRV
>Anig00383.1 similar to gb|EAL92974.1 conserved hypothetical protein [Aspergillus fumigatus Af293] EC:2.7.7.6 Contig1218(1..1080) AN00703S
RQELRKPWDTSLLERFLRRARIDADDTPTTSSKPTREQPAATEPVQDNKKGKEAAAAAAEPAPLSPPASTTKTAATTKPPSPKNDTSQDDVPPTQIPSDL
HAAAELPPSGSVHFPAPPSQAFPMPNLDPSSPSFLSDLQTHYFPNISHDPSALSWLQPPSADPEDPDSTSAYHPASNAEAIHPANLRFSLLGTVLSPSTS
LSLPTTLGLHHHGKDPHAAGYTIPELAILSQSTFPAQRCIAWQVLGRILFRLGKGQFGERGSPLVEGLWSVVEKEGVVAGMLAEADGATPGTGSSRRAGQ
EKEGDAEKETTENATTAGAGGTSRRQHASATAWAVEGVWLWQMGGGGDRGVLKEGAIRSQ
>Anig00384.1 similar to gb|EAL88986.1 meiotic recombination protein [Aspergillus fumigatus Af293] EC:3.1.-.- Contig1219(1319..24) AN00704S
KKKAQKLARKDNNRTEVTRLLMEIVEELIEEAKTEWLEMQDETAEDEELEVPLPLVRLRVETSTPEGGSYDCENPQRFSNRFVGKVANVNDVVQFYRKKK
NTNSTRKPGETDLDETAVSHLSTLDTVKVEQLVRDFLSAQSLTILPQNSFGDAVAQFIDKDDKHALEMFVNESLESQMKHLLALDRDHDLEEEEEIAESS
LQKAMERYRTQMEDMFSRGIKKRTRGKKRFKPKPDGWDTEFDGVWEDQPGALIHSDNEDGDPNEDVAGEDGAEPPTTSRATSSTRGRGRGRGGRATTTAA
TTRKTATTKAAPATTTSKKTTTSTKSRKRRTVSDEEDEQEDVIMLDDDDDDDDDNAATSLPNIDEEDDDDDDSLFVKQPAKSTTSTRSRRTTTAATAKAT
TQRRKAPSPAPSSNTVGGTGQATRRTRGKQAT
>Anig00385.1 Contig1224(123..654) AN00440U
CTNSDVKKGFVEFLLEFKKFGLRKRPVRGSRNGSSRLLGRFRPDKFLVLGDILHRVRTGDFPERAEFAFGGGCPQAGRSYVRTSRQRRWHAAEQSSFTYD
FKGIWGV
>Anig00386.1 similar to gb|AF279808_7 PaxU [Penicillium paxilli] Contig1225(417..37)+Contig1973(190..579) gb|AF279808_7
GFIPLSDRVYLRNGRKRSKTTGTVEPTTIIIFGWGDGMPKHVSKYADGFHDLYPSARILVVLSSTLQALSQPVEERIQDMMPVIDTVFPTATGGGNGEER
VLLHSMSNTGGIFLAAAFTAYQKRHGAWSRAMAVAHPRYFPWXFIVTQAWCFWFYSGVPLQYLGIAGAGTWPCRVKSQLGSPTRLYCNSKEDEIIGFEDL
ERKCRPSXTLGYQAVDLELFEGSPHVGHMKLHPQQYWGKISECWK
>Anig00387.1 similar to gb|EAL84862.1 cytochrome P450, putative [Aspergillus fumigatus Af293] EC:1.14.14.1 1.14.-.- Contig1227(224..862)+Contig1141(594..64) gb|EAL84862.1
LHNQYGDIVRIAPDELAFSHPNAWKDIMGHKNGEEELGKADWFYRPLPEARHIVNEERDQHKGLRRAMAHGFSEKAMREQEPLIRKYTDLLLERLREQSK
SGQSVAISDWYNFTTFDIIGDLAFGEAFGCLENAKYDYWIKTIFESGRLGIILQSISFYPILKSLLLLLVPKSLQEAQQKHKALTTTKMLRRLAILEDRP
DLINSLLKKKEDLLTMDHLIANAEILIIGGSETTASLLSGVTYLLLQNPDAYQNLRDEVRSTFRKQDEINLISVNKLTYMLACLDEGLRMYPPIANGLPR
MCPRGGCTVLGHYIPENTYVSMHQWALYHREKHFTDPESYHPERFMGSPQFANDRRDVLQPFHVGPRNCLGR
>Anig00388.1 similar to gb|EAA58060.1 hypothetical protein AN6085.2 [Aspergillus nidulans FGSC A4] Contig1228(3..561) AN00709S
GFSENLVSGKREGRGGVPLKVVVXSATADMESLMGFFKEGFQTNGDSADQKSEDDIAVCHIKGRQFPVKTIYSPEPVHDFVDAALKVIFQIHYKEPCPGD
ILVFLTGQETVEALENLVNEYATGMDPALPKIQVLPLFAALPQAAQQRVFVPAPPRTRKIILATNIAETSVTVSG
>Anig00389.1 similar to gb|EAA58610.1 hypothetical protein AN6792.2 [Aspergillus nidulans FGSC A4] EC:1.1.1.8 Contig1229(47..1002)+Contig5645(3320..2937) gb|EAA58610.1
TRKHKVAVVGSGNWGSTISKIVAENAREHSDLFEPEVRMWVFEEEIEIPESSKHHSKLGGQKHKLTEVINGVHENVKYLPDIALPENVVADPDLKSAVKD
ATLLVFNLPHQFIGKTLDGVVGHHLPYARGISCIKGVDVSDGTVTLHSELIMERLSIYCGALSGANIAPEVAAEKFCETTIGYDTPPMDVEERDGSPKEN
LIKIDEQRQHKTKPTHVKLHPVPKDLPAVDAELWETLFARPYFHVNHVRDVAGVALGGALKNIVALASGFVAGKGWGENAKAAIMRVGILEMIKFGRTWI
KFGRTWFPKSVDERTFXEESAGLADVxXxCSGGRNFxxSXHAVEQGVSVNEIEQKELNGQKLQGTSTAYAVYDFLSKHDQLKEFPLFVAVHDILEGKSTV
DDLPALL
>Anig00390.1 Contig1232(989..1135) AN00447U
MGELTRSHPKVFHYRIFGRDISVSQRPLPGKVASTDPVEREKAGYTPKRAPXTKRTQ
>Anig00391.1 similar to gb|EAL93834.1 MFS transporter family protein, putative [Aspergillus fumigatus Af293] Contig1237(775..37) AN00715S
ATGTSSPEWQLSTKISSKGVGLGYCAAVFVQILSILLLFTLSKTSXSKASGTLPLRFVLLLVGIWWFSFTMVSRRWLRNRPGPPLESTSTGASSHQPRWR
IWLHLVAFAWKSLWKTVKIALKLREVIVFLVAWFLLSDAMATVSGTAILFARTELKMSTTMVALLSITATLSGMAGAFLWPIVSRYFGLKSNHTIMVCIA
LFELIPLYGMLAYIPLFKKWGVIGLQQAMGNYPLAIVHGVVSGGLS
>Anig00392.1 Contig1238(303..259) AN00451U
MLLSSVGIAFVLPFLGQNVAAIQVWDSPDDIPTAVPSDCRNALTYNMTCANSLVTAQDAANGAALVGVAAKTYCTKECHDSLQTFQESILSACGKKEYQ
>Anig00393.1 similar to gb|EAL90025.1 hypothetical protein Afu4g07620 [Aspergillus fumigatus Af293] Contig1239(703..1)+Contig3196(1009..29) gb|EAL90025.1
MSAKVSEQDISQSVLNFVTDGTYPVSEQIVASDFPSSFLAKELELISKAREQVEAEINFLSRENNFDADGWISQAKQLHADIERSRVTAREIVEQHEKTQ
PLQLKVEDASAKVGLIETEIAFNQAVTSALTEVQKLCEQLDDGRAALGEGRTMAAIDILESTEYAVKQSSHFTNTNVLHILLENAAGLRKDIMEAVRNRW
NEQLHIDKHSTPREVTLREKYTITDIPNSILGIVKQQIVDSNTISQPAHAHSRVVSSGTGLLALPTLILAMFKATASTFYGLKLSAGQMYLYNDSLYLAG
QVRDLAEEYQITRLHADIEALEKYGKLAYSKEMQTQRTIVTDLLDGAQGFSQCSEQPFLGECENAVSATVDRIRDVFKEWQPILSQSALLQSIGSLVSTV
ISKIIIEIEDLGDISEPQSQRLVSFCNQVTGLEDLFIPEGPDSTDRSPMTAVYVQNWLKFQYLINILESSLADIKFLWLEGELGLEFSPDEVVDLIEALF
AESDYRRKAIADIRRASRG
>Anig00394.1 similar to gb|EAL93590.1 peroxisomal membrane anchor protein, putative [Aspergillus fumigatus Af293] Contig1240(596..3)+Contig8844(7..336) gb|EAL93590.1
LLSQTMADSKPKPSSIPPWQQSNNASNTDNSSESTSSPTSDDTSRSTLIEQASKFLEDESIRDAPTDRKVSFLQIKGLREDEINSLLGISATSTASDTTE
EEKAASPDTTIPSSTEPAPAPEPTDNASASSNQSTPSSSITTPTPSPSTTTPKTNNTRDVPPIITYPEFLSTPTKPPPLVTLRSVLYTLYGAAGISATLK
RLESIRSQLRECSDTEKESGTLESGMRTRLNELHHYLDGLIYSKPGFNPLSGYGMYSTPGIDSGSGAATGVGKGEEDAIANFRAEIRGVKGALLSARNFP
AGRGGRIG
>Anig00395.1 similar to gb|EAL90607.1 mak32 protein [Aspergillus fumigatus Af293] Contig1243(5..595) AN00719S
DTHMEVEIALCTYGTPLPCDIDDIDFDGTRPNVKNVLGGAASFAVVGARLVTGREHSQAVSWIVDVGSDFPPDVLDLLKSWDTNCVFREDQSRLTTRAWN
GYGPNEKRDFKYLTPKLRLEPEMLSDSQVFSKTFHMVCSSSRCISIVQTILRRREELQRAGKAPPVKHAAQRPILVW
>Anig00396.1 Contig1246(124..315) AN00456U
MFWLCVELENLPGDSSFHGARFRIVNHREEYISQAFVTVSRTNPNRISDWDNKELKRATEEPSFIYLGII
>Anig00397.1 similar to gb|EAL93696.1 conserved hypothetical protein [Aspergillus fumigatus Af293] Contig1254(54..812)+Contig9011(59..613) gb|EAL93696.1
VQDIHVSRSSRPSARGGGPIYHPNNRPMSFHGMLPGMGQMVYQPSGMSRYEHGPPPSSSAYAYNPSSYAPSHYSQQSPYYSGMSDYGAPSEHRQERSVSS
TRDGRGRRPSVYGAPVVDYDSPSAAFDDDEPLDAAPPAPPPPPREPRPRLPSHSSHDRDEDYYRRPPLKHKNTPHIIQKRPEPRKGVSAPSVTSGHSARS
FDMADMKDALPDGYGYRRSSRETVVPARSRSYRRPTAYHDSARPSRIAVENSREMDEKHREAEEYQATRTVKAPVPPAPPVPLTADALFKAKSSQRAESD
SGSQKSRSSRGSDARTQSGSNAGSKPEEDNNIVMTLNGVTMSFPQDGGKKISVRTGETGAVELNIEGKQRPKKYLTNGSEYTGSVAHNSRRVREIEDARR
VRSDRKSDRASRRSSRSTYGGRY
>Anig00398.1 similar to emb|CAD75940.1 probable endo-1,4-beta-xylanase 1 precursor [Rhodopirellula baltica SH 1] EC:3.2.1.8 Contig1255(494..1034) AN00462U
YLVVLPPGYDDRDVNGERYPVLYWLHGGFSCSRHAMWSLQFYARKIELGTMPKVILVAPQSLPKGRWINSYDGSRRLGDIMRHDLVTAIDERYRTIRHPS
ARWLEGHSAGGYGAFNLGLKYPDVFGGALSSLAGSFRTE
>Anig00399.1 similar to gb|EAL88128.1 fungal specific transcription factor, putative [Aspergillus fumigatus Af293] Contig1256(529..672)+Contig5149(3714..1681) gb|EAL88128.1
MEPPDLTNGPSEIGSLTAHSKDESQFVGSSSGVYFINTVRRAFSEGLDPSPENTLLGSDASHKTSPVALQDDQFPCRWAYDSAVAAVLGNAPPLDTAREL
MMVYFKVWHPLFPFLHGPTFLQAMEGLYSEDRQEPARNEAMADHRHVCWTTIFQCIFNLANSVHPEINLPLESRIESPSSMHSLLGTLTSKHDMLSLQAL
LACQLYLLARMSLRTASTVGGCMLRSMLHAGLHRCPYRYKELTTHDRQLRKRIFWCAYAIDRYLSQALGLPLGVQDSEIDVCSPNAPEIHIPGMYXIDPN
SSGLRCMLSQGDTAPSSTSNQHPEDTSPHAFSAHSSSSAEEAQQNRRELAFASYVESGTLTGRALELFHKSITVRSVPRSSVLFLITDVHKWWNNLSIET
LQGQQQQPQPQQSSTDQPPSSSPAATTTAAFNFAPFFTVLYQHLILLINRPSLSLSPSTPEFCSGLQTCINAAREIISALTTQQESGQSFFWPGFLSAAW
MSGLVLAFACQLRQYVLSKGAQYHCHRALSLLSRTIHENTTTAGDPSSSPNKRRKVVVDPHQTTFFTPINSLSTTNLNEEYARGRAGRRTPATATVATTS
GLHEPTNTSSHVHLSHEDRLFSAEGVSTTNDNNGDAVGEFDFGIVDLLEGSNFDDLADMFGQQYPSF
>Anig00400.1 similar to emb|CAB72125.1 endo-polygalacturonase A [Aspergillus niger] EC:3.2.1.15 Contig1258(62..742)+Contig1566(1873..1463) emb|CAB72125.1
SRVSDFTKRSTCSFTDAATASESKTSCSDIVLKDITVPAGETLNLKDLNDGTTVTFEGTTTWEYEEWDGPLLRISGKDITVTQSSDAVLDGNGAKWWDGE
GTNGGKTKPKFFYAHDLDDSKISGLYIKNTPVQAISVESDNLVIEDVTIDNSDGDSEGGHNTDGFDISESTYITITGATVKNQDDCVAINSGENIYFSGG
TCYGGHGLxGEFGGPRDNTVKNVTFIDSTVSDSENGVRIKTVYDATGTVEDITYSNIQLSGISDYGIVIEQDYENGDPTGTPSNGVTISDVTLEDITGSV
DSDAVEIYILCGDGSCSDWTMSGIDITGGETSSDCENVPSGASCDQ
>Anig00401.1 Contig1259(1..319) AN00466U
GGSFGSTGAERTIPLAFEFTWYFWVDRGVSAAIQVTLLDQISSAGVRVAVTTVPTAARGLLDLA
>Anig00402.1 similar to gb|EAL84599.1 F-box domain protein [Aspergillus fumigatus Af293] Contig1261(1147..1958)+Contig9836(278..628) gb|EAL84599.1
IQQIITLFTHLNTNSARHDAYHRILDLLNPHEWRDVQKRINQRSFQKDILAELPPEIAVQIAQYLDLSDLFILQRVSRKWLQLLSSELIQGAVYQQYTGH
VGAAAHVLTNHFTQYAKYRIRLERGLPICNLQAPNLFPTDGSKLECLDYASGRCAWLDNGTHVVVHDLCKRSTQRFCTENRDSFWDLRLSDSMVVAISHY
VLVVSYDPQRDQIHVHTLPQEEGTPYFPFCKTALDSDLLYYVKSDRGKPAIWISSPASRIPHRPAESMSLGLPREASNAIYTYANMFTLYGDRDFVLLVH
ETDVKVWRFKDTQPP
>Anig00403.1 similar to gb|EAL88712.1 PIMT [Aspergillus fumigatus Af293] Contig1264(670..94)+Contig7963(17..214) gb|EAL88712.1
PEEVHHYNDIGEVPWDIQNYWAQRYKIFSKYDEGVWLTDDAWFGVTPEPVANKIAEHMAQSAPAGRSILVDAFAGAGGNSIAFALSGRWKRVYAIEKNPA
VLQCAKHNAKIYGVADKITWFEGDCFEIIKNQLKDLAPYSVVFASPPWGGMEPYSLAKLYKEYSLFTEHIVLYLPRTSDVKQMAKVVKEGQKSVVMHYCM
EGASKALCVYYGGFNL
>Anig00404.1 similar to gb|EAL88713.1 Golgi reassembly stacking protein, putative [Aspergillus fumigatus Af293] Contig1264(920..1351)+Contig6303(3636..2858) gb|EAL88713.1
MFGALNRFIGLDAEPTRQARAQSTSDNSFGFQVLRNKDAELPLEPWFDFIVGINGRLIVRHFTLQADLLTXARVRLTSYQEDPDPNLFATEVRNCAGSSV
TFEVWSAKGQKTHTVSIPVPASNPDLGGSKTHTVxHPVPAXNPDLGLALQLAPLSSTQNIWHVLSIPSPLSPAYRAGLLPHSDYIIGTPSGTLRGESALG
ELVEDHLNRTLVLWVYNSEFDVVREVELVPTRGWGGEGALGAELGFGALHRLPVGLGEEVEGPGEVVFEMRDDGSSAPVVEALGQGPPPSGHFLVPANMT
SPPPLSGPPRNLAASPASHSSAGRRHKTRHTGSAAAVSFDDYFAEGEQKSKEQDFAPSRRGTPLPPPPKAGVRSPPSSGSPAPAAAE
>Anig00405.1 similar to ref|XP_761218.1 hypothetical protein UM05071_1 [Ustilago maydis 521] Contig1270(259..990) AN00732S
VIFFAPLSFTYFFDETHTSNLSDKVLAILVNPEFAYGEGSATLSDTNGGQMRIFLRNLTAMVSHTIAGSIAIVLGLPQFNTTLQFRYPVIHRFLGRLYIL
CALTISWSSRTFLADAMPKHEVFSGDLFAYMLWSLSHGVLGTLALAIYAIWNRDIGSHREFMVLNYAFMLSAPVLRVAWVILGQLWGETKYIINLYSSIF
SGPFLVAASIFYLRQQHVRPSSSLLISSKFRLAAIASGLLGLLF
>Anig00406.1 similar to gb|EAL93677.1 SAP domain protein, putative [Aspergillus fumigatus Af293] Contig1271(59..841) AN00733S
MATDYSKKTNAELIEILKSRNLPHTGKKAEMVARLQENDNSAAPSEEKPAAAAATKGSGDxNTDDVIDWEDDEVPAGEAAAKASTATGAAAIAAGGKGEV
ENPVKVPNQKLDEEANPATANDLKVEQPGDAAQQQSKEEEGAAAAAAGATEKEGEEEKKPAVTYSAGLPITEMEEELKKRKARAEKFGVTEESKAAIEAA
EKQLERAKRFGTAAPAPGEVGVKKLDEALPEKEEKSRKRGRGDEQSGGGVRVGEKRDLGGR
>Anig00407.1 similar to gb|EAL88298.1 hypothetical protein Afu1g05860 [Aspergillus fumigatus Af293] Contig1272(548..6)+Contig9122(7292..7158) gb|EAL88298.1
QHHPIYTTITTTMPPPQPSPQTLSLFLRAQTTLYGPLITTTSTPQTWTPPPNSGGHLGRYLWTDAIGVLNFLTLHRIHPSPPSPTHYLTLASRLIESVHN
TLGRTRNPPHQYLPGASPSHPLSGGLRIGKPSASGRDCDGQYHHYLTLWMFALNRMSVASGEGKWNALAVELGRAIHPRFLDLFENKRYLQRDPRYRLAF
REFGAAMGIRCVAEQQAEKDTAVDLK
>Anig00408.1 similar to gb|EAL93513.1 mitochondrial intermembrane space translocase subunit Tim13, putative [Aspergillus fumigatus Af293] Contig1277(36..386) AN00737S
MGIFGGSSSPSTDASSKEVKEALFKQVQAESAMSNARTLITNVNEHCFEACVPTPGTTMSAGEQACLTDCMEKYIAFWNTVSRTYTRRVGTEQK
>Anig00409.1 similar to ref|XP_322552.1 hypothetical protein [Neurospora crassa] EC:6.1.1.17 Contig1280(326..123) AN00722A
GSNLRAGNNNNTINKKTKLPDSPARTRFAPSPTGYLHLGSLRTALFNYLLAKRTGGQFLLRIEDTDQV
>Anig00410.1 similar to gb|EAL91468.1 quinone oxidoreductase, putative [Aspergillus fumigatus Af293] EC:1.6.5.5 Contig1281(173..1382) AN00739S
LIRSSIPSISTTTSTLSPPAIQRLSAINAHLHPTIASPIRNLTTMSVPQTMKAVLVEKLGGPEVLEFKPNHPVPTPKEGQVLVKNNISGINYIDTYFRTG
LYPSAKPEILGREGAGTIVALGDGPNPYNFQVGDRVAWLSTGGYAEYTAVPMAKTVKIPDGITDENLMASFLSGLTVITLVKETYPVQKDEWVLVHAAAG
GAGTLMTQVLKSIGAKVIGTAGGPEKCQLAKSLGADVVIDYRSEEGKDWVKQVKEITGGKGVDVVFDSVGKDTWEGSLESVKRKGTIVWFGNASGPVPPL
PLQKLSPKCVKVARPQLFXYIETLCRSYEFYVXSCSRYLLSKQGSRPRSTRFTPMEEVAQAHTDLEGRKTTGKSMLKP
>Anig00411.1 similar to gb|EAL92616.1 conserved hypothetical protein [Aspergillus fumigatus Af293] Contig1282(553..1107)+Contig9358(8504..8097) gb|EAL92616.1
MPLLYVRAVVPFEAGANATDVLINEVHFNRTALNYYHYTLFSNGTLSNGTDCYLAFNQFQPHMNENGTFVNGTSCYAPIRDIGRHASAGLAFAFMFVFAI
VFTLINMRKHSRRYLPADRRWTLLGRRAKWIWMLFIAACGTISCFMSIDVDRGYIVSVPLILQSVFYTLLTPGMMAAVWEAVRHWFYLNAAPSQFLIAIV
LLGVKIGYAIASAFDWTVSPLRYGVDSGWLYGLGYTPVLLLLILFNICGFCELNEDKALIVQRDEFNHAVADAVGVGQRKPSWWKKSRTFVRELSDHHQR
QGSQQDDRDMSRFVEMGIIKP
>Anig00412.1 similar to gb|EAL85095.1 N amino acid transport system protein, putative [Aspergillus fumigatus Af293] Contig1284(1036..1792) AN00479U
SRDLAEILNSPAYDYGQDVEKKKNLDDTPPEDEDPFGNEEFAEVKYRTMGWWALIILIGISGISWYTAYILCQFKLRYPQVHSMGDAGEIIMGRFGRELL
GIGQLLFLIFVMASHVLTFTVLMNTITEHGTCTIVFGVIALIVSCVGALPRTMDKVYWMSIA
>Anig00413.1 similar to gb|EAA66730.1 hypothetical protein AN9533.2 [Aspergillus nidulans FGSC A4] Contig1287(898..512) AN00480U
QLPLSPPSEPTPSPTAKAVPQDSPVRTTAIHELLPEIRIPGEPLPPHKYHPVTCTPIDEEEIRSQLEQLRQEFPTPEAALKAQEQAAREVKQKLEDAEKK
REEVQKAMDKKIKERNTEMKVLSKYQEVK
>Anig00414.1 similar to gb|AAS80314.1 SesB [Nectria haematococca] Contig1288(987..1256) AN00742S
RAILYGYDTELDRSSSFQTIYDLAKQLIEQLHAYRAPGSVTPLAFLAHSLGGLVVKQALRDLANNYPGREYQNLLAAVRGGVFFGVPNLG
>Anig00415.1 Contig1289(790..653) AN00623G
MADKKRRYKDGFGSSKEWTERELLPEMNDCTSPEMSRPGGGKGKND
>Anig00416.1 similar to gb|EAA66526.1 hypothetical protein AN0427.2 [Aspergillus nidulans FGSC A4] Contig1290(89..1105) AN00743S
GTISPQTLTAAFGPFSLGIILVKDLPPTFSHLRAQVLSNASYLASLPPSALDSLTCPSAKYLIGWSLGKETLRDGHYDTHKGSYYLNCAFYKDPSLQGAP
SIDTEFPEYTSPNIWPSETDLPTFRSSFEQLCTLIIDTAALVARACDRFAVESVDGYKDGYLEKVVRGSFTTKARLLHYFPTEDSSSSTESTGGEEGAED
NDDDWCATHLDHGCLTGLTSAMFVDEEAHDPSSLEDKSAPLPELTTSPDPKAGLYIRSRTGQVVKVNIPKDCLAFQTGEALQLITKGQFRAVPHFVKGAR
GVGKVARNTLAVFTQPNLEEEVQEGVTWGDFAxGVVEKT
>Anig00417.1 Contig1291(207..163) AN00483U
MTALGESPKPLTIQTKDNAGIYKRQLSNWRIPHNSLSPVVQLQEKYERRLKGKSREARNTNENKECESV
>Anig00418.1 similar to gb|EAA66169.1 hypothetical protein AN1051.2 [Aspergillus nidulans FGSC A4] EC:3.6.1.15 Contig1291(1756..941)+Contig1819(871..725) gb|EAA66169.1
SGQNIYFYEPDLNDTPIPQDAKTHPTLIILCTWFGGATPRRVAKYTSGYRQRYLRTPILLINTSFRDYAARSLHPIDANLTPAKNTITKILQSTPDATIL
LHVFSNGGCNTVTQLARAMKSPSSTSAIPADFKSALKLIIFDCCPGDSSFDRLYAAGAMALPAAQPGRAIGTAVLYSTAKVAYALQGVGAMRSIDDYRAD
LNDPEIFGEARRLYLYSRIDDMIPWKDVEGHMIEASGRGYAVTGVSFEDGKHCGLVMGDERRYWDAVERAWESSPLSSQAVTQGVRRTMKLVFAPWTAGP
VTEQGEIQHEAEFEIWKGGLR
>Anig00419.1 similar to gb|EAA61770.1 hypothetical protein AN7399.2 [Aspergillus nidulans FGSC A4] EC:1.14.-.- Contig1292(1481..93) AN00745S
LPPGPRRLPLIGNLHQAPQTLPWRVFDQWSKTYGPIMSAQFGRQTLVLITSPTIARDLLDKRGSIYADRPDLVMANNITKGLHMLIRQYDDWLRLHQRLD
APLLSPRASNTYHPIQDLESKQLMFDLLRSNDFDAHFERYSGSLMFALAYGFRLLSPKGQELRDMRTIQGNFTYAARVGTWIVDAIPVLNYLPAVVATWK
RLAEKLFKLEASVHTRHLEKGLNSEPWNWSKEFAASKHAEGMPRLDLAYNLGILVDAGFETTWAVMKIFVLAIRSDSRFVAVARKELDEVVGEDRMPTFE
DQEKLVYIQAVVDETLRWRSMAPGGIPHATRKEDTYMGYRIPKGATVIPLFWSMSLTDEPWDDPLEFRPERWFEATEKEEGRFRNFFGYGRRICTGRHIA
RNSLFLLMARILWAFDIQAPLGDDGKPVPVDDMAFDSAFVSTPEPFEALFVPRSEKTKEIVER
>Anig00420.1 similar to gb|EAL84233.1 hypothetical protein Afu6g00320 [Aspergillus fumigatus Af293] Contig1293(1254..127) AN00486U
PIATFYDSVPRNLFXPLLLAICFTRWTGWFANVFLVAPPPYAGTAPSQAFILVSNPPXPNPSESITIPFVPDNTSLWDSFPSLITGADHIELSPAALELD
ADAVLAIVVTAYLTFLPLQCWSRAFSHERARYILFALWHVLMLAGSICALVYWPTLRDTPIQYTFCYPDLPPMGTVSSDGWESWQRTSTWNNSVWEIFSN
STMFDQLPGVCFYPCFNTTQILRQQTTLEATVATGDYRIHQRSKFWNEVVYSKRYIYSLIVLTVVVNFFLLLFKIIPYRSRLPSAQVRSIWAERKSIFNG
LRKDFRSAIYVSQLHRTDLMDSTREKLSVWRPAGGLFTLHALGSWFRLLLDTVILCALVFKLLVSPLTGLGFGVGV
>Anig00421.1 similar to gb|EAL90570.1 Protein required for G2/M phase checkpoint control [Aspergillus fumigatus Af293] Contig1294(136..621) AN00747S
MDMNHLIGSRFNLISKSDIRYVGTLHEINPEASTIALENVVSFGTEGRRGNPAEEIAPSASVYEYIVFRGSDVKDISVAEDTKENTPPEPPQVPDDPAIL
GVS
>Anig00422.1 similar to gb|EAA60843.1 hypothetical protein AN4500.2 [Aspergillus nidulans FGSC A4] Contig1295(178..662) AN00488U
MLRQSITKSSTTRLLTTTTTRSFSALAPRMGAGDTGAPRPGGSQHAYVSYFLHTSINTYCSMHDSFTKREAAQENLYVREKEMEKLRALKAKLSEQRKHL
DELDKHMY
>Anig00423.1 similar to gb|EAL86932.1 mitochondrial carrier protein, putative [Aspergillus fumigatus Af293] Contig1296(116..1010) AN00748S
AMLAGGTGGTCGDMLMHSLDTVKTRQQGDPHFPPKYTSMTSSYATIYRQEGFFRGLYGGVTPALFGSFPGTVIFFGVYEFTKRKMLDSGINPNIAYLSGG
FFADLAASIVYVPSEVLKTRLQLQGRYNNPHFNSGYNYRSTTDALRTIVRQEGFSALFYGYRATIYRDLPFSALQFAFYEQEQRLAKEWVGSREIGLPME
ILTAVTAGGMAGVMTCPMDVVKTRIQTQKNPESSSSTKSSGEPASTKESPRQHTSSHTTSNLRTHSRTISTSGASDVCR
>Anig00424.1 similar to gb|EAL93052.1 TOR signalling pathway protein TipA, putative [Aspergillus fumigatus Af293] Contig1297(255..1182) AN00749S
MASTATSPSFQKPNSVTVKGFKISTQKLPILKADPIEEMTKELGITPPEMIFGDNFVAIEHEQSSWGIAFNAFDALDRVDKTGTSMLKVAYSREWQKSRE
KTHEGIKEIVKPFDWSYTTDYMGTVKPGSRPFVATTKPIPIELLKRPDPILFYDDVILYEDELADNGITMLSCKIRVMPSRLLLLTRFFMRLDNVLFRLR
DTRVYVGFEEREIIREYQSRECDYEAVRRTLATTRDDVPAVMRDPNRLSEILPLVEKRLERVSLN
>Anig00425.1 similar to gb|EAL88293.1 conserved hypothetical protein [Aspergillus fumigatus Af293] Contig1300(841..2) AN00750S
LSGAHAILLATHLCATGNVVALPHLQAKFPAHLPLERVLRIILTFLPESTEPSSYTPVLQALVDGQLPEAGGAGIDTTSVKDLPAAIVRKRVRKIRLLPL
QYPGDEDSQDPSDLLTKFLIHRAHRIDLETALQPLVLDLLLPFYQRSEVLRTWLISSLLPLLRLNYEYYPSQDETFSLDILESMDNSIAVNVLLSMTGAT
KSSMDLVRNLRGLVGAWMYGSNRSKRRRLNEAMQETSIVLPQDEAQPKTPSGVGWQQVNEWLLARSLVDHESAVNAFVNW
>Anig00426.1 similar to gb|EAL89586.1 conserved hypothetical protein [Aspergillus fumigatus Af293] Contig1302(231..1383)+Contig7818(6265..2446) gb|EAL89586.1
DLVRKPKFANPFILACHSRHAKLAGIGVVCLQRLVASRSLPSERLKDVLAGLKEITNMSLDIQLKILQSLPSLLQHYSSDLGGDLLVSTLEICATLQGNK
MLAVSSTAAATLQQLIVSTFDRVSIEDKNFDKTTPTTTVKVDGNPVNIGYFAYDALRVSVLDDLCRLIDGEPLYFLRIKSLSSAFTLELIESILINSGKL
FVVHSELTQVLRVRLMPMIVRYLSERHSFSQTVRVSRILLVLLKRHMSLLPAECEMXLGLLTHLLEXDGNSPWKRVLCMEVFXGLYAEPGLVRLIYSLYD
RNDRRKNILKDHMASLVRLTSEKPSLIGVSSRSYSLVLYCIGSFAEXLAKFILPLTVPDLKQKRRSRVMSPHPDGGSSRPSHDLQRTNSSKGLQPPGPKK
SSVPINPLQLESHPQLPAIQSCAGIIETSWPAILAACSTFLYASLDDDFYHNLVRSIQKLAHVAGLLRLSTPRDALLTTLGKAAMPADATGTRPPGTAAA
TTTTSQSNKADEKSRGSQASLANSPIPAETSNGPSDVALVSLSTRNLLCLRALLNLGIALGPTLDQPAWSIILGTLQDTDLVIGMASTKSQASTSTSGET
SSAAGVDVPKANLNSEILPVQAASAKMIESTSEYPSESFQEILTALLDLSGEPEESTQESAEVTSTILSPQSRSHLMRKNTHRVSRSMGKSKTQDELLKF
VLEKTNELARANLERFSSLANADQDAWQLLTGRLMSSAADRSNIQKLRLRANEVLNDIVFQTLKQSDTGDVSERNARQLRNLQTLKLQVQLLYDSGACSA
GSPSAPVAEVHEQSLETLKSILEQYAETFVDGWSVVFDLITSVFGEPNGTEIPKKGRQPSSTANSPRLVRVAYKSLQLIASDFISLLPVPCRLSLVDSFS
KFALQQQDFNISLTTTSSFWNVSDFLQGQIEQFCIESHVDSSVTEDTLAGLAKGEDPSVSRNALWLLLLLRIVDLTTDSRPEIRNCAVQTLLRIFDAYGQ
QLSPKAWRLCLNRVLFRMVEEIETELTFTREENSSRTPDDLKAWTETTVVMIKGASDLITTFFEPIVQDDLFDQSWERLLEYFRKLISLRLLEFSEAVYS
SLSSILRRVQASCSLSTQALRSAWLLWVDGHPADKEDLLDLEHPNQDAAIAYLQSFQQIYRLYKDDIAGEQVKIILGHLRLLAWNSISPPYSPDIDRLSR
LQTMIMECLKTLCLDKDDSQPEILFCLADFADAPLSKWKPANDSKRPTYLAFSKAAIELLSWYIAEHGIKKDIFTNGSLATALEHLANPIVQRYEWSGKD
REPSLWRKSTTASLNVLQVAIPYVETQYGDSEHPEITHFWKSVNDIASGIITARGYRTTSAPRATILDDESFDVAAFGRLKTLIIPSLGASVIPDSIRRD
FSCGLLHSSFIYLPQRFDVPAKSLQDQPLKDIYEIRPGRTFEPPPTIRTKMAYAVIDTLFELASSPSDQATQATSDNTPEQRNTALVLLARSITPYLILR
CAVSLKGYIADQPLRGLMPQPTPARRSLLHLLRGMVGLRSEPSAIPPPKTAPNESATAETSSDSDRDHKKHLAWIYPLVVRAVQVAGKEQDDGEVLHALG
KILQEV
>Anig00427.1 similar to gb|EAA59081.1 hypothetical protein AN3520.2 [Aspergillus nidulans FGSC A4] Contig1303(230..1060) AN00495U
DFLLQIDSSTSDDGHCDLEPVAEYTFACGCXAGATVPVDTYQWGPTPNTTVPVFYTTLXSICAGSKTSSSTITPSATREQRNDLVSTTVSTSTTYTLVDC
ASQGLINCPIYLQRTTSVKSTMTTVLTVKSGIDATYPASTFSSLTSVIPFGSDARRLVSTSGTPVSYIPPTVTATSSSNPATDNDHRHHNHRSNNNKLII
GLSVGLGVPAVIAIASALWWFVYRRKQYSAVSQSDMTARPSELDRGAKEPQAIVAA
>Anig00428.1 similar to gb|EAL88717.1 hypothetical protein Afu6g08660 [Aspergillus fumigatus Af293] Contig1312(2..733) AN00758S
EKAKEAAVVAEQHAQALESLKAEHAVALENVKTTATGSHEQALGELQAKYEASMSTLRDLESKHAEHVESLEAELRSALQRHAQEIAEHTETRAKEIAEL
QQQHEEAKAQFQAELQSLQTSRSAETDAEHSKAIEQLLTIQEEKLSGLRADLEATNQAKIEELQKTHDAALAEVHAQLAEAHAAAQDVSVLESLKLTIAD
LEKKLNEAEQSAAESKELAGKHNADLSSILTEKNELEQQHQAVS
>Anig00429.1 similar to gb|EAA62099.1 hypothetical protein AN7519.2 [Aspergillus nidulans FGSC A4] Contig1314(112..869) AN00760S
PPAAITPCLEWQSLCYFFHQHVLPTEKSPCEGHLAFLPELYQEKGNDPSLRHAILSVSYLSLFNTARVNELYVNARKHYGVALKSLTASLSNKETSTQDE
TFAAALFLKTGGSKSSHPWNLLPNASSGQAAXSSKYARKLFGWAFTQIQIQAVANNQFAYACLPASINMAYNPDYVLRSGIITSMISGFCQGASEFRRTE
HNYPLT
>Anig00430.1 similar to ref|XP_757695.1 hypothetical protein UM01548_1 [Ustilago maydis 521] Contig1315(1019..173) AN00761S
EYQTVISIFSVGYILMQIPSTMLMTKLRPSVYLPMCMIVWALISGCTAATSNVGSIMAVRLLLGFVEAPFFPGAIYFLSCWYTKKELGVRTALLVSGILL
SNAFAGLISAGILTGMSHGTRLASWRWLFIIEGLATIAVALIAMALLPDFPATTKWLTEAERVVAQARLATDAGSESAPEEQKVPLSQAVVRAAKDVRTW
IFACMQMATTATISFSHFFPTLIKGIGFTNNTNVLLLTSPPYVVGFFGAVGWGWCADRWQNR
>Anig00431.1 similar to gb|EAL85687.1 short-chain dehydrogenase/reductase family protein, putative [Aspergillus fumigatus Af293] EC:1.1.1.1 Contig1316(608..3) AN00762S
APRGRLQGKNAIITGAAGGIGLETSILFAREGANILMADISAPALEKALAKVKEVVPTAPRVETIKCDVSKESDVQAMVESQDSWGGTDVIFNNAGIMHA
DDADAVDTPEKIWDMTQNINVKGVWFGCKHAVLSLRRHKKTKGSIINTASVVALVGSATPQLAYTASKGAVLALTRELAIVHAR
>Anig00432.1 Contig1317(15..677) AN00507U
DKEEATPRGSSRQPAAASHFKFINFGPTLTRIDEEARTTTRSHTMINRRRQEQKKAGNTEATGFELSRLAHTHIPHAYPQRNQMDPFGTLPIDMEPYMFD
LFAFYDYWVPLLFQDPAMLHVVLASMNIIRKRLVGSVDAPSDETIVAVASIAIAKGKIYR
>Anig00433.1 Contig1318(833..673) AN00642G
XRGERQEVAHTTTGRGRYGVTNQKSVDVYFTSKKLRGRRFLNEAKIRLVLNPG
>Anig00434.1 similar to gb|EAL87857.1 toxin biosynthesis protein, putative [Aspergillus fumigatus Af293] Contig1319(134..927)+Contig4071(2057..1467) gb|EAL87857.1
MSFPFQIIDHIIPGQHIREYPQSTRGRQETPHQLAIKQYIPLDRPDPVPDNAITIIGSPGNGSPKETYEPLWEDIYTELKHRGVPLRGIWMADTSNQGES
GVLNEYIQGDRTNWYDHSRDLLLMVNQFRDEIPRPIIGVAHGMGCAQLVNLSIIHPRLLSTLILFEPVIIEASFGGPNPALPASLRRDLWPNAESAKASL
SKGLRNWDPRTRERYLVPTALYHPSDPKVGAEAVTLRTTKHQEAWSFSTMNLESEHLDRLLLPDWDSERERPYLFSRPECWSAMRNLPFLRPSVLWVFGE
KSFLSLPDAQDVKMRVTGIGVGGSGGVQTGAVEKAVLVDGSHTLVFENVGWCAETAAGWIRKWYAGWLKDENFWSEYRSRQSDHDMLRLSKEAVQVAKMP
VGAKRGEACKLKL
>Anig00435.1 Contig1320(1..159) AN00509U
RKKGEDMERDLRSQQTLPKSNGSLDKRVPDVVSPETWKGDMTVIPINAPAVVL
>Anig00436.1 similar to gb|EAA60864.1 hypothetical protein AN4521.2 [Aspergillus nidulans FGSC A4] Contig1320(1052..252) AN00764S
GLPRLLPSHRLETPATPSSLAAAGGPRMRQLKPELRRLEDRRAPSDWLREPGSISSCSHESTSYRTPSGMSRSDACETACPTASLPPPSPAISALTYPSL
KLETPDSPDSIDDKPYSKLIEMALKTNPEMKLSLQGIYNWFEQNTAKGRDLSSKGWQNSVRHNLSMNAGFEAVREEPIPGKKAVNYWRLTTEAIKNGVQS
TTRYRKQASYRKASSSDPPAPQRQRSGAKGGKATKIKSKVR
>Anig00437.1 similar to gb|AAK01512.1 hypothetical protein [Pseudomonas aeruginosa] Contig1322(181..585) AN00765S
GGDVIITTFFASTRTKKENGATRFIPGPHLQDTMERPDESQAVYVELERGDVFMMLGSCYHAASANVTEHEERVLYTVFTTNPRYRQFENIFLSLPLDKL
RKFPPRIQKRLGFCSGNPISIWLDLRDMRMVLGLP
>Anig00438.1 Contig1323(1511..1239) AN00511U
RIREVVPELFNGEYNAPYSTFSRWDCIQGALGRSQQEQDSEQVDGKAYYAVYEAAMADHQHALTSATSIILLQDCLRRFVNLSSVGLQDCPTAGTGDTCL
GWRRLRAQLGFYPDFERERFPHKQIAREHDLAFSLLAEALIASGRKVKRLSTCGSHCYVSKHYATKSGPTLRQSTGNLSVFVSFFKGYRFSACKLCACG
>Anig00439.1 similar to ref|ZP_00140684.2 COG0043: 3-polyprenyl-4-hydroxybenzoate decarboxylase and related decarboxylases [Pseudomonas aeruginosa UCBPP-PA14] Contig1324(494..1972) AN00766S
ALNFRSLLSALRAQDDLVDITQPASPDLEIAALTRRVYESHSPAPLFHNVTNTDPETGLFKILGAPVGLRADPATRFGRLAIQLGLPQTATPLDILEKLI
AAKHSTPLPPTPIPASSAPCKENILHGSQIDMTKWPIPRLHPLDGGNYLATYGFHILQSPDKAWTSWSISRAMHVAKTPRTIVAPIMPGQHIAQVHQMWA
DQGAKDTPWALVLGGPPAAAFVGGMPLPAFVSEDGYIGALCGEAMDVVKCETNELYVPANAEIVLEGRISTTEKVGEGPMGEYHGYMFQDKAVPEPRIEV
DCVTYRRDPVVPICVAGLAPDETHTVWGAAISAEILDALRGVELPVKMAWMLYEAQCCWVVVSVDVERLGRMGMKKDELSRRVGEVVFGTHAGWEAPKVF
VVGDDVDVTDIGQFVWALATRYRPGADELVFEEADGLPMIPYMTRASRREVPNPGKGGKSVVNLLLPSEFEGKRPWVPGSFEGLYSEELKQSV
>Anig00440.1 similar to gb|EAA61496.1 hypothetical protein AN9205.2 [Aspergillus nidulans FGSC A4] Contig1326(206..21)+Contig7585(225..413) gb|EAA61496.1
NEIFAADLAAYLILSPIVVYIFITHRWTGFLAWYSLIMSCSARVIGGALGVRDSSSMAANIILLQGALVALAFIGVRVIYALVAVCTESKDLSPVYGLMS
VRVVLMFLPELFATVTMMVVGVRTR
>Anig00441.1 similar to gb|EAA74586.1 hypothetical protein FG06382.1 [Gibberella zeae PH-1] Contig1326(717..1494) AN00768S
MVYRGKPGLGCALCRTRRLICDRRRPSCTQCLRINQECSGYRDPNVLRICDQTDEITVKVEGRGTIVRKQRKSPSTGKPSSPASISPPPTTIDDQVMSHI
FTYYVGTTRVQGLLSYLPHLLSTNPSPALQATIKAAGLESMARINRRPELKRAAGEEYGRALIATNNALRDPVSAKSDSTLGAVILLGMYEWNACSGLMQ
GWSQHVRGATKLVELRGMEQLNSET
>Anig00442.1 similar to gb|EAL89146.1 UDP-galactose transporter, putative [Aspergillus fumigatus Af293] Contig1328(542..24)+Contig5600(1853..734) gb|EAL89146.1
SIINMGESAQRQSSGLGSVWKHLSWALLTVQCTSFVLLLHYSRIMSPAGGKRYLTSTTVFFNEVVKLAISLTMALYEVSKTAPPSVPATSLFFSLTTAIF
SGDSXELAIPACLYTLALAILLSLYACESLQYIALSNLPPATFQASYQLKLIVVAIASLVLLKRPVSLRKLGLMVLLLAGVALVQMPTGNPDDMTLQDET
ARLAFPRSLEEWKASKLGRESLHKRSATYEGIEEDMMTANPRLNATVGLLATVGACLASGVASVYFEKVLKDSAKSTSLWIRNVQLSVYSIFPALFIGVV
FLDGEKVAANGFFEGYNWIVWSTVVVQAIGGIATSFYIGYAFRDGKNMAMAASIVLTTVASVWLFEFELTANYLLGSFAVLVVTCLCEDANSASAQAKRQ
TFRPPPIRVDRYEKESKSGDASPASPSPNEISIKLPGTPFLSTDGLSTSRPTSPGHVRAGRTPSGGYFEKHSRD
>Anig00443.1 similar to gb|EAA64143.1 hypothetical protein AN2437.2 [Aspergillus nidulans FGSC A4] EC:3.1.26.5 Contig1332(1001..474) AN00772S
RKHSYEIHSPTSDALTPGLLAKMVREEVSLMFGDYGVGRLGGAGAGGISVKYLSPATSTAIIRCPRASFRLVWTALTCMSQVPGFSEGGSKRTTRACVFR
VIRVSGTMRKAEEEAIRRARREIVRLREAEESGVLEGLLGGL
>Anig00444.1 similar to gb|EAL89887.1 mitochondrial 60S ribosomal protein L25, putative [Aspergillus fumigatus Af293] Contig1334(1299..615) AN00775S
ATTQTSSLVSKLPIRLRNFFARYPPQIYSAAVAPRPEAPETGAPVNVKVEDLPSPYTPNRDAKGFKRPDPKAFSPSKAILHSDSKHPNPFLPRKNFRTGK
WFGPRIGLRRQAELVKLAIKYNVEALLPPGRKSTEFKETRRAERGLAIKGTGIGQKVKGHKWERTMEARLEDRRKAMMEMPEMIRLWKQRGHGRGWKSWP
KR
>Anig00445.1 similar to gb|AAA96534.1 A (DNA packaging;641) [bacteriophage lambda] Contig1336(3..422)+Contig3976(45..416) gb|AAA96534.1
EKTGIWTRDGILWFSSSGEEIEPPDSVTFHIWTAYSPFTTWVQIVKDWMKTKGDTGKRKTFVNTTLGETWEAKIGERPDAEVMAERKEHYSAPVPDRVAY
LTAGIDSQLDRYEMRVWGWGPGEESWLIDRQIIMGRHDDETDTAKEQIYNRFTLTPEGDEPLPGAVHFPNNPDIFDLTEAQQLTAEEQVEKWVDGRKKIL
WDSKKRRNEALDCFVYALAALRISISRWQLDLSALLASLQEEDGAATNKKTLADYARALSGEDE
>Anig00446.1 similar to gb|EAL89705.1 conserved hypothetical protein [Aspergillus fumigatus Af293] EC:2.7.1.48 Contig1337(130..644) AN00767A
TIVAISGPSSSGKTTLARLLQRIFSKLTPQATNTTTNTNLRTFIVHEDDFYHPDDKIPLIPHPRDPTTQIQNWDTLSALDIPFLSASLSYIHAHGHLPPR
LRSKEDLNDVAESGVSEEVVSRMREVVRGRVPSYFLEDNTNSVSGDGVRTIVFL
>Anig00447.1 similar to gb|EAL87803.1 hypothetical protein Afu1g00910 [Aspergillus fumigatus Af293] Contig1337(1202..1711)+Contig5674(1448..1740) gb|EAL87803.1
PSGHCPPPSRTFLGYSTRLSRSQSSQPGLHDDAQLNSGGTEDEHLSSISYLIEWQVTLNNRVVAKDTEQHLVSGPSSYWQKIKQKAESVLHGEIVRHDEX
ELDDTTVSVNECSXAGSSKRFEKTDIVWTAKNRQSLMWQNLLRQPKKQLRIFIFINYIEDSNLPPSRKADKHLSRVGTESYKGNIKKARDIALENCFDIA
QIRWEIPDFFVKQGVAIGAARRFVGHTKLWLK
>Anig00448.1 similar to gb|EAL85803.1 hypothetical protein Afu6g02360 [Aspergillus fumigatus Af293] Contig1338(104..907) AN00778S
APPNEVPYGSLVRYMEPPIWGVIKISNIPYSITKQEIFQFVGRQARLVPGHAVHIIMERPTAKTMDCFVEFASTEDAEETANRINRIYECGRAPRLGNRH
VEVELSNQEELLKVLFPRAKCISWENGTPKVVENTDRYSTGFTGFFTSEEIIGAIRHAEIPQRSPFGAKCPQRTYESTISTLYKFPWYATDMYTVHDRNQ
LFELTNRHIRSLVSRME
>Anig00449.1 similar to emb|CAA61605.1 peptide synthetase [Metarhizium anisopliae] EC:6.2.1.3 Contig1339(799..1593) AN00779S
QVSLSLTYHLSLLTDAQAANVGTAMAQALAEVGADDHNRLIKNLNLMSPTHLESIWQFNANVPGMWEECFHDVIERRAANRPHSLAVDAWDMKLTYADLV
REARLLAAYLQHRGVRPGSVVPISFERSGAALVAMLAVSKAGGAFVSVPPTLPAGRLDAILEVIEAPFVVTWSKYEPFWAERLPTLPIDSYPKPSADATV
KTLGKPEDLFYVIFTSGSTGRPKGCMLSHSNWLNGALRNAPSWKYGPESRVLQMLSHTFDMSLLE
>Anig00450.1 Contig1340(257..742) AN00522U
MKVSIALVPLFAGLGLAGPMHRREEHVTGVTDVPNSINGAKSISSIDSINGARSIDVTDSIDSINSINGRSIDSIDSINGAKSIDSIDSIGSINGRSIDS
IDSIDSIKRSIDSIDSIDSIDSIKRRSIDSIDSIDSINGASSIDSIDSIEAAKVANSINGANVN
>Anig00451.1 similar to gb|EAL90693.1 SH3 domain protein [Aspergillus fumigatus Af293] Contig1344(444..1235)+Contig6675(87..1420) gb|EAL90693.1
MVHAHAHRDRVPRLKGRSPENDAVTVVYVTMSADFDGPIGGYVTGSKTSSESSKNTAVGIGAPVKGSKSSSTAQETETTGATEAAATKTKAETHATATKT
AETEITTAPQPTTTEATKETQSASKEENSSANKTTFQTSTSSATSLESSSVSSQGKAGLESSDVTGSSASASATAVSGSGGLSGGAKAGIAIGVILAVGL
VASLVLLWVRKKKQEQKIQKEVAEDEKFWGSDPVAPPPPPxKTEPMSSLDPPQLQVRPVTQVAPAAGTRNLTGNPSPVHTPQSSTASADPFTDPVNPFNH
PSEVSPPSTSHGSVTQLGPVPEEPAAADLASETATATGIAVTGVVAGAAVAAVAASSASDKDLPSRPESSVSSVSESSSTNPGPDGPSDANAAPASAAPA
VSPVQSTASAEPVPVPVPVPVSAPAPAPASSNVHRVHLDFAPSMADELELHAGDLVRLLHEYDDGWALCIRMDRSQQGVVPRSXLSSRPLMPRMGPPPGA
APGPRGPPMMGPNSPMPAGTMMPTPRFYPQEGRPMSPARPMSPARPMSPARPMSXGSPHSQPYPQRPMSPAHFPQPPRSFSPGPGPMVPRSLSPGPYGPP
GMQGPRMPVNQRMRSNSTGGVAGPNARMAGLAGPSPLGTPLGP
>Anig00452.1 Contig1345(1222..1526) AN00525U
MSSGNLLGNLNQVCIATPNFHETLDRLGKVGMGPFQAPVIEVMSPIKGKSALKDRLDEDGNKAEVL
>Anig00453.1 similar to gb|EAL85857.1 MFS transporter, putative [Aspergillus fumigatus Af293] Contig1347(1055..3)+Contig2499(7..598) gb|EAL85857.1
DKDVAWAIVSEEAGEIDPAVEKRVVRKIDAFFMPAMLIGYGFVYWDKAILGSASLFGMTTDLQLQVMDYSTSPATKDTSRLSWATSIFYFGMMAGLYPMT
FVLQRFRIQHVLGPVVMLWAITCAATAGVTSWRGLFVQRFFLGFVESVIPTGFMTVVSGYYTQDEQSLRQAWWFSGTGWFTIIGSALNYAFGQIDSGSLR
PWQYIYIFAGVLTFLFGIWCCAMPNSPVEAWFLTHEERVVAVERLRRGQTGVRCQVIKKDHIVEAFLEIKLYLIAIMPLIVSTFGYNTLDSILFQFPVGG
VCVIFIPLCGYIGMRVPNTRIPMLITCCLPVIAGCVMIWKSDWGYHPAVPVAGYAITGFFGPVVSLIITLGASNVAGATKKTVMAXTVFVAYTVGNIIGP
QLVNSKTVDQHYPELWEGMVICYCITIAAAVALYVLLWRENRRRDAMDLDESQRDKLAFQDLTDKQNPFFRYVL
>Anig00454.1 similar to gb|EAL89210.1 class V chitinase, putative [Aspergillus fumigatus Af293] Contig1349(99..1451) AN00784S
VAASYYSALSLCPLSCTISGPDPANWTYYHDMASLTRCNETILFDLNLNTAVDDPLAHQTFRVCAMADSGNSQDLIQRRGIISRQQLAPNITVSSSSTTT
TTVDVSWWGVKNHASNTHAANGFASTASQLENYLTRDDTCGKSVLFSKAGDIVMGVYIGSQYTKSGAAQLLSGLHDYQNLLDKYVASQLALEVCGDKSLG
PEIIAVFIDTTGNISAVQTALRGWNEAKCLTGFSGQELWTNVSLSMIPPSEISIVPGMKSQTLSRRDTCSYTQAVAGDGCWSLAERCGITQDDLESYNPV
SDFCNTIEVGQYVCCSSGSLPDFSPQPNADGSCYTYTIQFGDLCSTIANTYNIPDATKIEAYNSETWGWEGCSYLMIGQNICLSSGDPPMPAAVANAQCG
PQVPGTERPTNGTALADLNPCPLNACCDI
>Anig00455.1 similar to gb|EAL85571.1 hypothetical protein Afu6g04690 [Aspergillus fumigatus Af293] Contig1350(97..678) AN00785S
IMPLLAYASPAGRIRVRDNSALTVAQLEAIAPTSNTCDNPPAAGECATAEQAVPHITKSFDTYGVTSRAEQAAVIALMAFESGDFKYNKNHFPGVPGQGT
RNMQSPSYNSKYAASLPALAGQLSSVSGDPTGVLNLLLANEDYDFGSGAWFLTTQCSASVRSQLQSGSEAGW
>Anig00456.1 Contig1352(504..196) AN00665G
MQTATLAKSPRRVPQLRPKHRNPWRSGDKKKKNKNKKKKPTALLANGPGRSGGRKGKTMQTALLANDPRRVLPLQPGRQDPRGSGDKKEK
>Anig00457.1 similar to gb|EAL93770.1 BCS1-like ATPase, putative [Aspergillus fumigatus Af293] EC:3.6.1.15 Contig1353(1404..141) AN00787S
EIRLEDEVYNYLMFWMAQHPSTKRSTQFVASTKISSGARYYDSDDEGDLGDEDEYDENGNVVSDFDDYWAKTVARDKFKRLRFTPAEGSHYFWFRGRLLT
FTRAKEENNNTISYMRYVPERLFISCFGRDPTILKELLAEAQRAWVARDGNSTVIYRGQKNGGYTDWVRCMARHPRPLSTVVLDPAQKQSFIKDIKEYLH
PRTRRWYSNRGIPYRRGYLLHGPPGTGKTSLCFAASGLLGLPLYLxGNxFxPSQRKFLGPKGTKLExRAANSTQDDKNKSDPNNANTNPAAAPNTATNTP
AGSSTDKKPSEETTDNKGITLSGLLNVIDGVAASEGRILIMTTNHPEKLDAALLRPGRVDMTITFGYAHSQDIRELFSSIYSTLEGDLRS
>Anig00458.1 similar to gb|EAA60786.1 hypothetical protein AN4744.2 [Aspergillus nidulans FGSC A4] Contig1354(444..686)+Contig7345(3077..1788) gb|EAA60786.1
MDLEFRGVLAPTGLATHANLITPPASSSDLRSTPRLPRPVTGFDFASKNLDSCGMEKIPAITGKRRGGCRKACNECKQQKVMLSGLMMQISMQLGLHRPV
QAEEFTTFRMEVQGEAVKDRLQTWVICNIVAQNVATGYGQPPSTIYDWALEPASLRDADYHPSEDLKTRLRIEKFCDRVTKALYSSKPDPVEFISSEKLL
IVQLLENELRDMEVEFGRDISNINMIHLRAAELHLRYFVFLGSSARSDDLTKLFIATTSFLGRVLDLETLPGELIGHATNYILQMIVSAAFALMKLLKSE
FRRHIDFEHGKLLFNGAISAIRRISVMDHDRPVRLADILAQMWNAGSPEGPAGEDALXLKVRCRMSMSHVYDTVWRWRQRFRPMKSIEDPQATMANPSVS
ATAGPMTRQQQEEALADPGLIYPPNFDQGAFISEAGFSEVFDSLNWVFDGIPDTFVAPPVM
>Anig00459.1 similar to ref|XP_328929.1 predicted protein [Neurospora crassa] Contig1358(946..1385) AN00789S
GDGDPHQNYWRKQLGENLDCGSAHYCTVGASQSKSYTVGWTATADASQWISGGFAVQASWTTGLDYQCTASSHQTVCIWYNTAHTAYTAQNGLYNVCTGF
NPNNDAGFVMFSPNQNNKGGGFYCVIG
>Anig00460.1 similar to gb|EAL89952.1 monosaccharide-P-dolichol utilization protein, putative [Aspergillus fumigatus Af293] Contig1360(1321..372) AN00790S
MDAIQKTIVDPLQPLLRPVVSALPEPVHDAIISLIGSSCHNSLVVDLDVSKDPACTSLAISKALGIAIVGASGIVKVPQILKLIGSRSSAGVSFVSYALE
TASLLITLSYSVRNQFPFSTFGETALIAVQDVVVGVLVLTFAGRSSAAAAFIAVVAASVYALLFDQTLVDAQTMAMLQAGAGALGVASKAPQIYTIWREG
GTGQLSAFAVFNYLAGSLSRIFTTLQEVDDKLILYGFIAGFTLNLILAGQMLYYWNSPAKSQKKEKPVAAPTPAKTPAAATSSGVSPKPSGKTPTTRRRG
>Anig00461.1 Contig1363(749..548) AN00671G
XPATPRQRERVEGQEKTKNDWASGQRLANGRDQKTGNFLYEGDRDTKTTTKPETQCPSGIVTLDLMRX
>Anig00462.1 similar to gb|EAA67118.1 hypothetical protein AN8496.2 [Aspergillus nidulans FGSC A4] EC:4.1.2.17 Contig1364(29..569) AN00780A
TNHLLGTFGVAFSQIKSSDLIHVSHAGEIIGGGPVRLLNAAAFMIHSAIHAARPDVLCAAHSHSIHGRAFCTLGRPLDIITQDACAFYNVKQDIVLYNQF
NGIVLAEEEGKSIAQALGNKKAALLQNHGLLTVGQTIEETVFWFVSLEKCCYVQLMADAAAAGRGGQT
>Anig00463.1 similar to gb|EAL85089.1 conserved hypothetical protein [Aspergillus fumigatus Af293] Contig1366(6..1921) AN00793S
NPALQQRICSSLRFNDFDRQQLTQLLARRIITEYNGRMQVEGGLEGTYMQAAARRLVRGRAAKGFTNAHAVREMVKSIAQRQAQCLTEQEEKGHGQSGXL
FFSKDDVLGSQPGGKPGRPEKAWKAMQKLXGQDAGKGLRWLKVSETNEEINNREIRNQRRLPLRVNRIFAGPPGTGKSTAIRMYAQILVDLGVLNNGEGK
RPAQIYYEISTXSVVRVKPLSALCDLPEEQLRATVESTIGNVLVVDVDTDRQERPTVPDAVVDILAAPRDNHCTILVGTHDSISQFLHRAGPKARGFETQ
LVRFSALTREHMEELFQSKLDEQDLDATPEAFQAAMDTLDNARMRKDFDNARAVEHLLAAAIYHFERRSRTGASAQPVERILEGRDFNPELVGGTTALVF
REELRHSIVPDDIISILKRYHNEMKAAWLQGLDPGARMPAAFVFKGAPGTGKKTVARQLGTLYYRMGALSDGALVPCSVADLLAPDVHPTSVRSRSQLDQ
NKGKVLFIEDAHRLADTDTTQAVDELVYLLPKYASTMVVILAGPAQEMDQLLANRPRLSALFQEEIVFRNPTPRECLRLLDPKLDEQQIKGPRLYLXDPR
ALNHSRITRAGQILAMSPC
>Anig00464.1 similar to gb|EAL93705.1 kinase activator (Atg17), putative [Aspergillus fumigatus Af293] Contig1367(1574..79) AN00794S
SASASLSAGSDASGPGSPAGDQGNALPQLDSLISHLVAAKRSLSSINHVWRANEIVTSARSALEESVVISARTGFLRRGLNNQLRLLYSVRSEVEEVSLR
GRSEFASVLKSLDTADARLRKTLDSLRDTIVHASFRPEGEEPRSLHDFVDERGVEELRAALKSSIDRTNEAQAELDTSNSAFDDELQSIKQALGNYREAT
KLASSSSSSSSASNSSLPSLSSMPPMLQSLEMHAQEMANLLESLVQHFDLCVTAVKHTEGGGAAARSITGDMPAAVTVSGRGVPNIEQGIHDNLNXPLDP
LSESDYQEMVNVLIKDAAEAEDVVMEIQDRIGDMESILENILSQRDVLLSIYNATIGVFRHLSSLATARLPGYIAQAHSFTRVWGEEHDRINGGLADLSD
LNTLYDGFLEAYDGLILEVARRRHVRQRVEKVLRETKHKLDQLYEEDVNARETFRVEQGDYLPSDIWPGIGREPMRIEFRRISGGILKGAPPEQPDAQD
>Anig00465.1 similar to gb|EAL91351.1 DNA polymerase gamma [Aspergillus fumigatus Af293] EC:2.7.7.7 Contig1368(94..1891) AN00795S
PLTWSDXYGWTFKVPRELVKNYENQPVVLCXMSEEKNPELQNDRKHVYFKLPHKDGPQARCTNPLAKGYMQYFERGTLSSQYALAKEALEMNASCSYWIS
ARDRIMGQMVVYEDEVRGLTSSGKTDHRLGFILPQIIPMGTITRRAVENTWLTASNAKGNRVGSELKAMIKAPPGYSFVGADVDSQELWIASLVGDAQFQ
IHGGNAIGFMTLEGSKAAGDGYALTAQPRFLGISRNDAKVFNYGRIYGAGVXFAATLLRQFNPSMSERQTQEVATKLYKETKGTRTTRRILCEGPFWRGG
TESFVFNKLEEFAEQERPRTPTLGAGITEALMRRFINKGSFMTSRINWAIQSSGVDYLHLLIVAMDYLIRRFNIAARLAITVHDEIRYLVKDEDKYRAAL
ALQVANVWTRAMFSQQVGINDLPQSCAYFSAVDIDHVLRKEVDMDCVTPSHPHKIPHGESLDVAQLLDKNEKAYLDPAIIPNSPPNPQQYEYTPRPSVMS
ALQTSHPAFIRAQISKDDNELREIIKELTKQKSTLAPXQTPRLPSNRAKPYGSVAAEPQKAILMDIGPSLYPDFKSLPQGSRSPQVSFNRQNWKPRPSAR
>Anig00466.1 similar to gb|EAA63849.1 hypothetical protein AN2276.2 [Aspergillus nidulans FGSC A4] EC:2.1.1.63 Contig1371(273..653) AN00797S
SRWLAMAHRSPASHSSFVYGVISTKIFCRPTCSARRARRANVVFYDTKEDAMRHGFRPCKRCKPDDDRFFGDKEEIVAKAIALLRTQHGKHVMGQGLKAL
AEEVGVTQSYLCRVFKQTLGITIGLYM
>Anig00467.1 similar to gb|EAA73050.1 hypothetical protein FG08195.1 [Gibberella zeae PH-1] Contig1371(1288..1413) AN00788A
LCGDSIAWLTQERRDWMAGRLIGVNWYMLELNTRREELHMRS
>Anig00468.1 similar to gb|AAB60311.1 acid phosphatase EC:3.1.3.2 Contig1372(1211..16)+Contig2016(658..156) gb|AAB60311.1
RWGKDPRNLNSTAQSYSHTYDRTPSCSQVKAITQCSQFFHEVSIDGLEPDTTYYYQIPAANGTTQSDVLSFKTGRPAGHPGSFSVAVLNDMGYTNAHGTH
KQLVKAANEGTAFAWHGGDISYADDWYSGILPCADDWPVCYNGTGSTLPGGGPIPDEYKKPLPAGEIPDQGGPQGGDMSVLYESNWDLWQQWLNNVTLKM
PYMVMPGNHEASCAEFDGPHNILTAYLNDDIANGTAPTDNLTYYSCPPSQRNFTAYQHRFRMPGPETGGVGNFWYSFDYGLAHFVSIDGETDFANSPEWN
FAEDVTGNETLPSETETFITDSGPFGNVNGSVHETXSYEQWHWLKQDLAIDPSTQDPVVFVMSHRPMYSSAYSSYQLHVREAFEGLLLKYGVDAYFSGHI
HWYERLYPLGANGTIDTAAIVNNNTYYAHTGKSITHIINGMAGNIESHSEFSSGEGLTNITALLDKVHYGFSKLTIFNETALKWELIRGDDGTVGDSLTL
LKPSHVAGGKKFHA
>Anig00469.1 similar to gb|EAA63646.1 hypothetical protein AN3075.2 [Aspergillus nidulans FGSC A4] Contig1373(1310..508) AN00799S
LSLNTICEGxXTKEYRPHMDAARYLLSTQQPRNEKFRQFIVEFFQYHDVSNSITSLDRRPAHLQGGLRLPDFVPHAQAGMFLGVFDGLFNYISEVTRIRD
RIRQRSNEGYEPAVDYQILGDAVSIDSAIRAWETSYTPNTPNYYLAQLYRQSTWVYLYRTIRPSRPSEKIAQVVDDGLSFLDQLPQDAGAYSIVLMPLFL
LGCSAFLPRQRERIKKGFETLKGYSNLRNIEPAFKVVERVWEVMDTKMEESWDWEKIISDMNMDFLIT
>Anig00470.1 similar to gb|EAL87227.1 polyketide synthase, putative [Aspergillus fumigatus Af293] EC:1.6.5.5 Contig1374(53..2509) AN00800S
AAIQIPGHGDVETSFSMQPVSSMRAKNSDFFEFGLYTALVSSWTTNCTGSIRCXYEAQEPDPIKNSQVHQMLNTQHQQSLLQAQQNCGSTMDISTLYKNL
RQCGYEYGESFQGITALSYNPKDTKMVVGAVHHRLITPPSTLHPTALDAMFQTLLCANAGCGDKTVPTYVPTHIKSLQLLKDGLPDASETFQILAKGDFA
SSTEVVGSITAFGADSRHPLVLVDGLKCTTLDGVRSSSEVATTGGTICSEIEWKPDVRLLENAAVEDYCRGKLTESASHNLLIELDFVVLARVLEAYRLF
TLQKKQPAKPYLEKYLQWAAHQKHRLEQNELLYSSEPWKSRLQDWKYIHDVESRLLDKAPITRLPVNVGRNLLDFLTGALDPLEFFFSGTMVDDYYEGTM
AVADFGTSLPRFMDLMAHTNPGMNILEVGAGTGVATGACLRALGASGHTSGSRYTRWDYTDISRSFFGKAATRFAEEGSRIQFKKLNIEEDPEEQGFEAG
SYDMIVAGWVVHATHNLQRTGGKLVLAEVTNPFRSAASFGLLEGWWLSSESYRVYGPCVDRARWHDVLRRTGFTGCDVYLPDFDGQSFQEHAVFVSTAQE
SHVPSCWNPSIEIVYEPNEPKQGELARFLEQGCQSLTKSRVARVSVDKASTDTQDMLRIFTLDIEKSSLYNMGPTMWPMLQKLFTSSATTLWVSKGSDTL
VTNPNLHLIEGIFRVLTHEDGR
>Anig00471.1 similar to gb|EAA65392.1 hypothetical protein AN0750.2 [Aspergillus nidulans FGSC A4] Contig1376(99..1003) AN00542U
PHSHRQQNSSALLLAVQNGYYYIVGMLVQAGAPLNEVYGDAPGTVLAAAIEKGDQMLIHMLESAGATLIGPKLRKIGNLETAMYLQERGVLQHILEACGG
RVLTHAILARKPELAQWLLGHNIDFDGHPGELDTPRVPETPLQAAIQEQALSFVETIMARGARVTDGDLAAAVGLGDIGLLRRLLTGFLGSTPTAIGCAI
VTGRKEAIRLILEAGAEPTGTPKLFDDGWYQDDDLDXKPEDPQSVLEIAAQQNDRSTLQVLLQSCVWDKQITGRALTIAVIFHHTGLIDDILKQVVDLNP
EI
>Anig00472.1 similar to gb|EAA71483.1 hypothetical protein FG03791.1 [Gibberella zeae PH-1] EC:1.-.-.- Contig1378(1105..1820)+Contig5252(1536..540) gb|EAA71483.1
GANQGIGFETAKNLILSDNYHVILGSRDPAKGEEAAKTLEAVPGIKGSVSSIQIDVTDDQSVDNAAAQIKAQYGRLDILVNNAAMSSMKHPPSREAMRQI
LDVNVVGALSTTEAFLDLLRNSSEKRLVFVSSSTGSISRAADPSSPFHIASATEYRXSKAALNMMMVXYMCRLKDEGFKVFGADPGLCATNLTGDPESLR
RRxAAEPSDGGERVATVVKGERDADVGKVLGVYGVSPFTWFITGCSSGFGEQFVRQLRERGDNVVATGRNAESKLAHLKDTGATILELDVTAPQEELNAK
FQQAIDIYGGVDVLVNNAGYIQCGAIEELTPEDMKRSLDTNFHGPINLTRAALPHFRSKGEKGQGMIIYMGSQSGFWGEPAASAYCASKFALEGAVESLS
KELGWLAPGIKPLIIEAGIXSTEVMRNINHVPYRVDFYRGLNDACRVRGEGNYRNPPGNAVDLIAKIIQIAKGEGIAEGKEIPLRVPFGSDSLGFLKEKA
RDMMRIAEEWEEIARSTDF
>Anig00473.1 similar to gb|EAL91640.1 cysteinyl-tRNA synthetase [Aspergillus fumigatus Af293] EC:6.1.1.16 Contig1378(2167..2418)+Contig7866(5222..3412) gb|EAL91640.1
SRQQPxWQQPPAHPDTRLPPLKVWNSLTRSKTPFVPLDPKGRKVKWYACAPTVYDDAHLGHARNYVSTEFxCVEFSxGYFKFDVFYDAAQDVFCFYLDVT
EGSTIPGDAHEIFTKLTKKYEDHFMRDMRDLNVLDPDAVTRVTEYGQQIADFVEKIVANKFGYVTSDGSVYFDIKAFEEAGNHYARLEPWNRNNQPLLRD
GEGALSRATEKKSSDDFALWKASRPGEPSWSSKWGQGRPGWHIECSAMASSCLGSQIDIHSGGIDLAFPHHDNELAQSEAYWCEHKQQWVNYFLHMGHLS
IQGSKMSKSLKNFTTVKDALERGDYTPRSLRIVFLLGGWRDGVEITDDLIKNASSWEEKLNTSSFRSSDEAPTSSSETLSQALKSTQEKVHEYFCDSFDT
PXVMAAISELFQTFGILKVGLNPKGQHWVPPNAGGIGLGKALTFPGSRPSGFLYPLVRPLGDTLRPKLAMSGTPITAEQVKDIVATSATKEATVSDSDKP
YSQVLDNFTSQLASLSLDDTKQASKDILSLCDRLRNVDLFNLGIYLEDRENKPALVRPVTKDMLQAREEQARKALLKQQEKEKQEKLAQERLEKGKLNPV
EMFRTSEYSAWDEDGIPTKDAAGEPLAKSKSKKLRKDWERQKKAHEAWLASQNG
>Anig00474.1 similar to gb|EAA65403.1 hypothetical protein AN0761.2 [Aspergillus nidulans FGSC A4] EC:2.1.1.- 2.1.1.110 Contig1385(744..31) AN00805S
HFHTFLTQLPEYFAKNNWTNPNDLTNTPFQFAAGTSSPYFDYLSTKPYYQSSFNTVMKSPIRRAGQPWFKLFPVTDKLHIDNPTPSSILMVDIGGSQGQD
LLAFRSAFPDLPGRLILQDLPHVVADAELPDGVIESQGYDFFTEQPVKGAKGYMLRTVLHDWPDKEVVKILSRVREAMDEESVLLVVEKVIPETGGGLMA
AIGDLSMMVSFAGAERTEKEYAELLGRAGLRLVNCWVG
>Anig00475.1 Contig1386(440..695) AN00547U
MRQAKGTLLPRRESKRESRAGGEGKEEEKAIERPLQANDTTAAGLLILGAEVDKRTYYS
>Anig00476.1 similar to gb|EAA60116.1 hypothetical protein AN8828.2 [Aspergillus nidulans FGSC A4] Contig1390(753..65) AN00807S
MVVYSFYIFDRHAECIYNRRWLPRPTSMTGSKSSRPTSETSAPGLPATLGQTARATDDDAKLIFGTVFSLRNMVRKLGGEDDNFVTYRTSQYKLHYYETP
TNIKFVMLTDLKSPSMRVALQQIYINLYVEYVVKNPLSPAEHPGGIGVNNELFEESLD
>Anig00477.1 similar to gb|EAL93461.1 hypothetical protein Afu2g11670 [Aspergillus fumigatus Af293] Contig1392(1173..3)+Contig5697(2488..2216) gb|EAL93461.1
RPKPPNWSPQPPLSVVVRYLQLLQLDRHDDWPRISLRSLADTSQNQRQRIRAIEWALYHLVALWDPDTARDKLRPFFPPLEPLQSVNLRAALFRVLSELK
KQGDLGRETILRKSMLDDCKGEKFEELLAVFSTAVLRKTLSASSDPALQNVAMKLSLAFGLTREEYQLMLPLVLAHRVSLNQIGERRNRARDTHEKFAQL
LELKKLQLDERAKENPPQLPDTGADIDALTHDLRANWLGCEDWADTLVDGGAQGSSDVFLELPFDTAWAKAKESSVDGLRANSSPDLLVDLESRVFRQRA
RLQRWRQYSASMRKHERVQSASSTKSQALVFREHQALTVASISKAVRQPVERASPKADERALFFSMTEGIARINFTLVERTRKSMSLIVPPTQPRPRESF
RSHRHRPSFPINQFETPQKSXHSQSASTHATSFLTRKRDYASVFKSRPRVAXSPVASPAVQHQP
>Anig00478.1 similar to gb|EAA63103.1 hypothetical protein AN2701.2 [Aspergillus nidulans FGSC A4] Contig1393(960..1654)+Contig6341(3109..73) gb|EAA63103.1
MVELSWNRNPVQVPDPRPSRMKPAAPPVSTQPQTPPARLEPCASTASLLLYAQGSVIVCLHHDTLALERRFENHQDDIGFIYVDNVSERGAGRLVVSYDV
SQTAIVWDLFTGSVLARFASFEQLKVAAWMRNGNVAFGNEKGDVIIFEPSTSEHISCRTIFDPITALAPATDCRTYAIGYQNGSIMLATLHPTNYGADAH
YHLGPQYTVQQYDIDSPAMVANVQHAPSGALPAPMEQPRLRTLQEPPTMRESGAMFGSRRTPFDTNGIEAVRQQRADVASPVNRSHANSVTNSVSSKASS
GMHKIPFSPPSRSGQTTTSFSLTSASGRETPQPSGASYAYASSVSMSSTKSSRAGSRLRNEVQLSPAEKPVDLFPFTRARLNDVPYGHHQPLDESRLTPD
DLRQQMLSVVFGFDGDIEELIRDERINHPEASQSAVLLAQWIGESDTDNMLSMISSGPASITDWMLLAFSQMSGESQSNKIGQALVQKLLEIGDVHTAAT
ILLGLGDRNDAIEVYVSQNYYMEAILMTCLVMPTDWQRQSYLVRRWGEHVVSHSQQQLAIRCFMCTGVEPSEPWTSPAAQQATSFAEAITRRSPMTSPEP
YPNPASLMVPNSHPSPAVNGRPVSKTPALKLITSFDSQPNNRFKFPGLKSDDRTPTNAPGVTPIAESAVVESALSPGGFGSYKLNNIQSINNAMNTRTTT
PAFNRRRLPSIGETPIDVHPPTFPSTGYNKQALDYGSTSENDESQPLEQKGGEADDEQLGLLSSARYDPEEYKPSPQTAVQATADTFSTIKGLPSPAAGV
FEALKERSDSRNGTRDRKPDGLQLNLHHRNASENDMHAQSEMLANFRSPASTLNSFSSARSPSVSGRSIDPYISSLGEANYHAKKYQGNHHNGRGRRNTD
DSASQTSARRYRSRNRLTRRTRGRNEKKNNSPRQTFPXSPVPMSPEELARINVNAANKPSSRTRSASRVRKPRSRNSSERRQNRSASRNTTNRLGTENQD
PSSRDAENRQESGTRSPSSPIARIQCRKTLLRLNGSRNPANGRRHVRRTVKSGASWEGAEDRHLELESGSRAKVIVARHVYRSPTEERRNKGILTRSTTA
VLQDILVEQRRKELAAAELEARRLSLARNPSAPNIPFPGELQPSR
>Anig00479.1 similar to gb|EAA61148.1 hypothetical protein AN7277.2 [Aspergillus nidulans FGSC A4] Contig1395(877..1)+Contig9269(7724..7164) gb|EAA61148.1
ATQPYTLFTPKTRMFIVILVGFATITSPLTATVYFPLLPILETQFETSRQAIDITLTIYISFQAISPAIFGPLSDSVGRRPTYLLTLAIYALANLGMAFN
KSNYGVLLLLRALQSLGASASFAISYGIVADVCVPSERGXMMGWVSMALNLGTCVGPIMGGLVVYLSGDIRWVFWALFIVGILLFFIVGILLSETGRNIV
GNGSDRTKVKAWHRSWXSYITAVGFSLDKKNDTXDEKPAGNTEQSPSGRAKRSIFAQLNIXMFLVPLRIIFFPDALCCLWIHGSFYAVDYILVSNIFMHT
YQFNTLLIGLAYLPRGIGIITGGYCNGRIMDYNYKATARRHNQPIDRVHGDDLREFPIELARSRGTYYLLLISTSTLIAYGWTARNEKHFSILLILQFIQ
GFWGTCFYTVYNTLLVDLFPQNPSTAAASASITRCAMAAIGVTSLQPPMDAAGLGWYFTALGIMSAVCGAAAVWCIRRY
>Anig00480.1 similar to gb|EAA76246.1 hypothetical protein FG09450.1 [Gibberella zeae PH-1] Contig1395(1374..1916) AN00814S
SGDFRVDANVASQFPPGSQIVSAIRFGTSAWTTTARLCVKDNIGIEKLYFLKCATGNNGRLLIQGEFNAQCELYRTTPDSVPKPYSWGETDQSEPKTYFF
LSEFINMADKIPNPYQLCTKLARLHRKSVSPTGMFGFHITTCQGNTPQNVSWESSWTVFFSKLLKHVLDRDSAVNGVWEDL
>Anig00481.1 similar to gb|EAL89906.1 ABC a-pheromone efflux pump (AtrD), putative [Aspergillus fumigatus Af293] Contig1397(857..67) AN00815S
EGRGSIYPKFCEGDIEVSNVSFAYPAQPNRPVLNTTSFFFPAGETTFVIGRSGSGKSTLGQLLTRFYLPVSGDILIDGVPIQSLSIDWVRNNITLLEQRS
VLFNEPIFMNVAFGSRNYEKLNKVDVRECIDLARLQSTIDDLPKGIDTCVGHGGDFLSGGQKQRVAIARARLRDTPILIMDEPTSALDATNRVEITKAIR
EWRRGKTTIIITHDMSQIMDHDFAYIMDQGSVIQAGYRHELE
>Anig00482.1 similar to gb|EAA61001.1 hypothetical protein AN4923.2 [Aspergillus nidulans FGSC A4] EC:2.3.3.10 4.1.3.5 Contig1399(1120..1) AN00816S
ARPQNIGIKAIEVYFPRQCVDQSELEKFDGVSEGKYTIGLGQTKMSFCDDREDIYSIALTTFSSLLRKYNIDPNSIGRLEVGTETLLDKSKSVKSVLMQL
LAPHGNTNVEGVDNVNACYGGTNAVFNSINWLESSAWDGRDAVVVCGDIALYAEGAARPTGGAGCVAMLIGPDAPIVFEPGLRASYVTHAYDFFKPDLTS
EYPVVDGHFSLRCYTEAVDACYKAYNAREKTLKEKVQNGTNGTAQDDSKTALDRFDYLCYHAPTCKLVQKSFARMLYNDYLTNPTHPAFAEVAPELRDLD
YATSLTDKNVEKTFMGLTKKR
>Anig00483.1 similar to gb|EAA62451.1 hypothetical protein AN5291.2 [Aspergillus nidulans FGSC A4] Contig1402(649..54)+Contig4961(1356..433) gb|EAA62451.1
KLDYYFLPCVTIMLLMSYLDRINVSNARLAGMQDDLHMSDTEWSAGISLFYVGYIISQVPASVFIAKGKPSIIFPCIMLFCSAVTICMPALTPAWGFCLC
RFLVGVTEGPFIPAVSLMTSSWYTKKESPLRMGIWHAGNIISNVFSGLLAAAILTNMDGIAHLRAWXWFILLEGIVSILVALVALIAFWFLPNFPDNTSR
RWFSEEEAEMAKYRQFVSAGGIHEDDEGGRWTGVWLAVKDPFTWLFSAMHFALIIAQSFKDFFPSIVATLNFSQVETYLVQAPPWVIAYIATLILSWSCG
RFLKHCWHIVIPMLITLAGTVIMISTLNIGARYFSFILLCTGPFVGLNIQISWETSVVPRPRTKRAALVAIANCVSSVSHWFTPYFFLTSQEPRYETGGG
IIIAGCGLTVLLCLATRWWCVRRNRGLEREEAEGRGSGWRFVT
>Anig00484.1 similar to gb|EAL89721.1 conserved hypothetical protein [Aspergillus fumigatus Af293] Contig1404(565..2314)+Contig4116(2233..1840) gb|EAL89721.1
MESPLTQQSRPETFKPKIVQLYENLFQTTDYAEPSEGFWREFFLLPPDRTRLTTVLNQLSPDETLNLQIQTQQLFARAIREAASASSPVDSYALEKKYTN
PSSDVITVLAGLDHVDHVISNFVTVLDGIIRNGSSFDIRLKAIKAAIAMTSGAYKTSLVSYFTHRDLFPFFMKFVPRDRDPNAKCSEPFVLLGFAGKLQQ
VRIPKTPTSLRIRKEFVNEAVSRRLQGVGLSCVALRNGYXAVQDDSPEGWSLISTLMYFGLGVLAPGKKDKAGTPTAEEAKDLFAALPAQQAAILLATYD
FINANKLFGYHLINAAPEKDNEETPFASFLSLTSYLLQHAYRSPRVAHYAELNLLTLRILSEDSTLCKQLCSEESKRRVRLCRQRQPYLPLVNGDRVLVT
AIFDILIDTLTHNLRRRLDVNLYSHCISIFLRLLTYLSMNKITGPIITRFRDVYNFKASASAGAGADSNKEVHVAAIDTLISVSTHFYTFLFVXNPGQNA
EAAGKSGEAAPVPANLKKNLSPREVHRIIKQGYETLSIQPPEGLGAWTRYREADWKTELKRAARCAVDDARGLV
>Anig00485.1 Contig1405(1275..1738) AN00559U
MPGGKNDALQAADVKIYSGLDLHASFGPGLSQSTGFDPVRDVWLPLDLSNSASFCALMAHAAAHAAHRQGQTRSIGSEKFRTLAVGIIAKWLADERRSTQ
DDTITAIARLLMFEKYWAIDDQWRAHKNGLGVSLASRKIH
>Anig00486.1 similar to gb|EAL88153.1 conserved hypothetical protein [Aspergillus fumigatus Af293] Contig1406(613..89) AN00560U
IMPYLLFFALLPRLITAGSVSKEQLDPVRRNSYPITPAVDESLLAIQIGGIVGAYVIFVALLLSLLLFVGRRLRRAVLSSNYSLHVEMMKPMKPPPSMDP
SPVTPISINLPSPGPRSFSRSWSSLGKGPRSHASGTTTSVATIDESVVATDRQRAQEDLEMLYAAVMEHDAQKEA
>Anig00487.1 similar to gb|EAA69861.1 hypothetical protein FG02321.1 [Gibberella zeae PH-1] EC:1.5.3.- Contig1409(1376..684) AN00820S
RLRRLMPSLPVYTEGTHYQDCLELYNHALRKKPLICARPRTEEEVSRLVQFCAEQKIPFAVRSGGHDFFGRSVIHNGILIDMRDMDTVSVVSDRASARVG
GGVIAGHLQETLQSHGLFTPTGQAKSVGYVSWACGGGYGFYVGTYGFGVDQILGARVVLAGGSVIDTNEDSELLWALRGAGAGTFGIVVELRVKVYPVPK
LYAGFLAFPLADAATVMGRIERLLDDDLPDE
>Anig00488.1 similar to gb|EAA63516.1 hypothetical protein AN2945.2 [Aspergillus nidulans FGSC A4] EC:2.7.7.6 Contig1411(541..20)+Contig6354(3680..2587) gb|EAA63516.1
ILTGKQEHYLKRELISRQVQSEISELNSPTALRRFGAPFKSEFGEVAPVDSELPILRYIFVHHVRNFPFLDQAREKEFWQDKLQVVRVPPTRPFLESFAT
KHVSSSEDRLEETKRRKLARKCEKLVELMWSSGIPTASGDDQVEICQRISERIGHTITTEDRVGGSGNQEIDLAIHNVRLVSPNKQMFCASFRLPKEVAF
PSICRNKTQRLPDPATTNNTNYQRRDTSAQLSNHRLIEFTTAYPELQXYIFVLVKMSVQLPPATHRKRTLPQGELEAASTLKLGADQNXHTLSLSEARLV
INKVLENKRRGGKKYEEPENLTKTLDYLEVFARFKDEENIKAVERLLNSHTELEMFERSQLG
>Anig00489.1 similar to gb|EAA72807.1 hypothetical protein FG04426.1 [Gibberella zeae PH-1] Contig1412(1102..252)+Contig9955(17..340) gb|EAA72807.1
DVDRQGRQRPRIFPNLVIEIGFCVALLLSQIMSEFFISGFNVLIPSVSQSLNIPAASTGWPSSAFALTAGSSLLLFGQLADKYGGFVVFTSGLTWHLVWT
LIAGFSQNEIMLNFCRALQGFGPAAILSAGIMLLGSNLPLPGPRXNIVFSIYGGCAPIGFSAGILVSGIADQLLTWRWYFWIGAILILITLVAALIFIPT
PIRTQRPNPTLKIDYLGATLFISSLILIFFAVNDCGHAPNGWRTPYIPVTLVIGCILLAGAMYTEAYVFPAMICGTLGHDVTYNVTNIFVTTSLPERQQG
LAAAVANSVLFLGISFWLGWGDFTSAQVKGDLRARYQAPLWMAVGLAGLGLIIMVLFVKIKPAKSEVTVDEKE
>Anig00490.1 similar to gb|EAL92808.1 pectin methyl esterase, putative [Aspergillus fumigatus Af293] EC:3.1.1.11 3.1.1.- Contig1414(957..278) AN00823S
GTEHAISFSRSNGGFYYCGFYSYQDTIYIGKLGSAYMYKSILAGQTDFLYGFGTLFIQSSQIVLRSCGGGITAWKGTNTTVRNNYGVYIHDSTVNAANTS
IAEQIKGSCALGRPWNSLHRSIFANTYEDGSIEPSGYINWEDRWSKNETLMAEYKAYGPGFNLTGRRESEVSVLLSSSEEERYRDPSRVFLFEDGREGNV
AWIDW
>Anig00491.1 similar to emb|CAA43896.1 urate oxidase [Aspergillus flavus] EC:1.7.3.3 Contig1415(254..1274) An00g12050
SPVTAARYGKDNVRVYKVHRDEKTGVQTVVEMTVCVLLEGDIDTSYTKADNSVIVATDSIKNTIYITAKQNPVTPPELFGSILGSHFITKYNHIHAAHVN
IITHRWTRMTIDGKPHPHSFLRDGEETRNVQVDVVDGKGVDITSSLAKLTVLKSTNSQFWGFLRDEYTTLPETWDRILSTDVDASWQWRRFSGLDEVRAT
VPHFDATWAAARDITLKTFAEDNSASVQNTMYKMAEQILARQSLLETVEYSLPNKHYFEVDLSWHKGLKNTGKDAEVYAPQTNPNGLIKCTVGRNTKAKL
>Anig00492.1 similar to gb|EAA64069.1 hypothetical protein AN8935.2 [Aspergillus nidulans FGSC A4] EC:2.2.1.1 Contig1416(693..15)+Contig4385(1683..1333) gb|EAA64069.1
GLGxLTPSCNVAYKNKVDFQSPDLQTMCGLTGDYSGRYIHYGIREHAMCAISNGLAAFNRGTFIPMTSTYFVFHLYAAAAIRMAALQGLQQIHIATHDSI
GVGENGPTHQPIAVAALWRAMPNLLYIRPCDAEEVAGAYNAAIRATETPTVISLSRQGLTQYPQYSSREGVIRGAYVFAEVEGDDFDVTIIGVGSEMVYA
MQTRELLEYGLRARIVSFPCTRLFEQQSREYKHSVLKPRAGKPTVVIEANPSNGWERYADASVSMNYFGKSLPSKDAYAHFGFVPDLIAVKIKDLVEEVR
RDGIEVLRGDFREFNGSHWIELEH
>Anig00493.1 similar to gb|EAL89435.1 gamma-glutamyltranspeptidase [Aspergillus fumigatus Af293] EC:2.3.2.2 Contig1419(222..37) AN00828S
MPLNSKAVYSRLNPDFAPFASRRSTVHSTKGIVTCTQPLAAAAGHRILSEGGNAAVRLRRNL
>Anig00494.1 Contig1419(989..689) AN00706G
MIRQGNIQLRSVFGAGPEDQQQWFVSGDREPVGDLAGSDGESQRGTETFRAALIIFEADESYPRRLVEDNLPAAFFSQRHFSVGVTRRLPVRCHAFPLRE
X
>Anig00495.1 similar to gb|EAL84705.1 C6 transcription factor, putative [Aspergillus fumigatus Af293] Contig1421(45..1311) AN00829S
KRSNSLSHNAHAPWLQESRPSRSWRTLGDRGVRTSLPLENMVSTVRDLIDPDFDPLIALLDDEPRFLKPLPSRIPPEDLEFLRFRGALSIPESGLRNELL
RCYIKWVHSFMPVLNLQEFLRCVAENDPNGNISLLLFQAVMFVATAFIDLHHLQAAGYATRKIARNVFFTRLRLLYSLDCEDDRIVILQTLLLMTYWSDH
QNNPQRDIWDWIGVCNIHAHSIGLNRDPSSSTNMDPRTKRLRTRIWWSLYSRDRLIAMGLRRPTQVNEGTSNVPMLKLEDFDFESFHPSVIEMFRCRQLE
DVTHQKRLATMFIEKAKLCQCIGRVLFAQYTPSQCQFGVTTRTTISLVPRQASESELARCSQRLESWLSALPKDAQFIPASRTNFHDGEDVLLLHGAMVR
MLYHA
>Anig00496.1 Contig1422(1138..1887) AN00707G
MGQKEGLENQSQIPVAAGGSPSLIDTIAQGSIDLWNSDNPWATRHVDX
>Anig00497.1 similar to dbj|BAE06845.1 non-ribosomal peptide synthetase [Epichloe festucae] Contig1423(2..604) AN00830S
SDNERKTDFMAAIVRMRANLVILTPSAIRGLKLDALNSLCNVHFIGEPLHVDTFRSVDESVTISNLYGPTECTTFSTVQTICGRQNQSITIGKGAGLNTW
VADIATGTALVPIGSAGELLLEGPLVAAGYRGDAVKTAAAFVYDPPFLLRGSVGHPGRRGRLYKTGDIVRYNSNGTLTFLGRKDSQVKINGQRVEFGDIE
S
>Anig00498.1 similar to gb|EAL86319.1 hypothetical protein Afu3g00350 [Aspergillus fumigatus Af293] Contig1424(924..1193) AN00822A
DLRAKPDEESISKLHAKLIEASAVYSKDKETLSWFVMQSVHDKQDFCIVERYLNEGSQKYHLENPYWKTFDPYVIPLLEKPMDLRRFEEM
>Anig00499.1 similar to gb|EAL90433.1 ubiquitin domain protein, putative [Aspergillus fumigatus Af293] Contig1425(779..33)+Contig1773(810..679) gb|EAL90433.1
GCCFSLSRDYSRPSYAAQVVTEERRSEDIHPQAAATSNALTSGNSSARARGSRIRAEHFPLNQHYNAPIRRHVWYSKRRLWTRTQLDQERTEFFETRVTG
RSEIWAALSAAISLMRAGDLATAQSFIDAAGITVPTGDLCQGCYDEQGVLYRLPQCIVSDPENIVRSDQEPDDFDTDDGKLSSDEASGDELIADDIERRR
DEKGKTSERDLIRIRARLSDRGGPDIILSVVKTMNVGSIARKVQQEAGVIPRTHRVRLVYLGRMLKEHVPLVDQGWNPAHVISALVVPRQSVS
>Anig00500.1 Contig1426(1069..1290) AN00572U
MTHTITPQYQTENHKEDYPYQGKQQGALDYNPETKNHPTQSPFHPPTGHRKEKGTDQAPQQRYRSGAGTHYHPGMKAGADN
>Anig00501.1 similar to ref|XP_330972.1 hypothetical protein [Neurospora crassa] Contig1429(695..1096)+Contig9915(6..945) ref|XP_330972.1
QADIEYMPDHDKYLARSKRRQDTEQLAMHLPEGFPARLSGDLVWDAKTAGRYDWNYKLSTEDIREIEAALRYFQSLGKPIGELCPDTFPLPKLHPKLRDI
SRQVHQGYGFKVIRGLPSIIHSRRERYNHTGLSSHVAPIRGRQDSKWQGRPADVMIAHVKDLSQSCNSKDIPGPVVTADKQVFHTDAGDVIALFCLNEGA
WGGESYLASTCHVYNVLAATRPDLIKTLSEPWPFDDFAPTGDVYKLRPLLYYQPATERGPERLMIQYSRRNLTGYMDCKRSANIPPLTEAQAEALDAIHF
TAEAHAVSLDFRKGDIQFANNLSILHARGAFTDSSEKQRHLLRLWLRDPEYEWEKPSELKERFDRVYDGVTVENSVYPLEATIR
>Anig00502.1 similar to gb|EAL88435.1 SPX domain protein [Aspergillus fumigatus Af293] Contig1430(444..1493)+Contig1348(974..558) gb|EAL88435.1
MRFGKTLRNSIYAPWAGKYIDYNKLKVLLREHDVTGDGSDSESNPWTEQDEEAFVQELINVQLDKVNAFQMETLQQLRERTTTCEARLRPLTTSPEDGAP
TVVDEEEKKRVASDVLQELDNITKEVIELEKYSRINFTGFLKAAKKHDRKRGTRYRVKPLLQVRLSQLPFNSEDYSPLVRRLSVMYSFAREILSQGIIEA
KDPAEPRVGQDVYSSFKFWVHADNILEVKTYILRQLPVLIYNPGTSRDLNTVPDDPTITSLYFDNPQFDLYTQKVARAPEAGSLRLRWTGNLRDKPAIFL
EKKVVTDDDRSREVKVQLKQKHVKEFLDGEYRFDKKVHRMGNMGNGKSEQAHRQTRCSAxCVGEPGTWIKDSxPVRVETKVWLANQRTFIKWLHISILLS
SLSLGLYNAAGKHNDIARALSIVYTCFAIFAAAWGWYMHEKRARLIRQRSGKDLDNMFGPIVVCVGLAVALVLNFAFKVGLYRTLISLL
>Anig00503.1 similar to gb|EAL88122.1 C2H2 transcription factor, putative [Aspergillus fumigatus Af293] Contig1431(523..1571) AN00834S
MVLRKCTICDRRFKKTEHFKRHERSHTKEKPYECNVCHKRFSRSDVLSRHARGHNQPAANAAVRPGAGLPATPTNQAPADRSSTMTADTQNYVLGIGAES
ARPLQHGSSAPHNSAFSAALDQQSTSLDFLANVSAHQPRTEPIANQVMASEHQEYLGWNDVPVPDQQCYRGTMLDPLHNDILQFWLEPQGDSISQQGSID
LGGNSNLGMFXGGAVASSESRPSIGSMSLSSGGSIPIERFARVQRYWLAPSNNTGRLMNSLWHDIAYSEEDNVFALRPTHSSSGPSGYMQGSRYGVDEEC
RQRLYTIFSQSR
>Anig00504.1 similar to gb|EAA78223.1 hypothetical protein FG06438.1 [Gibberella zeae PH-1] Contig1432(1274..809) AN00827A
SGTMTGSSTPVDNALNTAWRESVVHLIVQQSWNESLPSALAEQTIYNMTYGRGYALRQLAPDTGCYFNEANPFEPEWQTSFFGSHYPRLHAIKSTYDPEG
LLWCRHCVGSEAWKEKVDGRLCRAF
>Anig00505.1 similar to gb|EAL91115.1 hypothetical protein Afu5g15040 [Aspergillus fumigatus Af293] Contig1433(919..207) AN00576U
IYTVPIPDHRKGIQLKIKREKLDVSVFREPERTPQGYRTSDSCPLKSKTWSRYVKRIGVRSGQERNLTQKVFRRGAINAINNSAPSSIRDQVADHESNAV
KYYLNEIVDFDTAAAFHKRPSNEVVQRELRSATLLADKTAPIGLTATQAKKITTDPEVRRLRRVCRALTAEIRSQGYKRVKDAAGTEIGERKKRADAELN
STLTRLREEEKERNRRRHF
>Anig00506.1 similar to gb|EAA60053.1 hypothetical protein AN5059.2 [Aspergillus nidulans FGSC A4] Contig1434(750..1329) AN00577U
FIFITIITILSISLRFWSRCIRSNAGLGAGRHTQRLWWDDWAALAAVVSDFPWILGLCGVAFAMGFYGLGHHAQFVDSKDLAIFLRLLYAVYYVYDIGLF
FTKLSAILFLSRIFPWHANSKWFNYTIVATHCLNCAWLVGIIFGTTFMCNPVQxGWN
>Anig00507.1 Contig1435(302..884) AN00578U
MSSTYEPQPTYPAEWLNQYALSDVVSAVPVKEDTGMKDGDTGYQRKVYMTSADIVNSLDKVSVMYKYTDVLAFDSAETTLSSTTDSMLVLAARVLTADGP
VTLKVNPAQYTGCVLRIYVSILDQPVTVQSPDASQSIRLELGPGTNHVGAAVTVQTDSISVAYYQQYSTXG
>Anig00508.1 similar to emb|CAD80253.1 phosphoglucose isomerase [Aspergillus niger] EC:5.3.1.9 Contig1436(1163..243)+Contig3149(85..897) emb|CAD80253.1
MPSFSQATELSAWKELQEHHNSVGRNIVLKDCFQKDPQRFEKFSRTFKNTVDNSEVLFDFSKNFLTEETLALLVKLAKEANVEELRDAMFKGEHINFTED
RAVYHAALRNVSNEPMQVNGKSVVEDVNAVLEHMKEFTEQVRSGEWKGYTGKKIDTVINIGIGGSDLGPVMVTEALKPYGAPDMKLHFVSNIDGTHIAEA
LKNSNPETTLFLIASKTFTTAETTTNANTAKKWFLETAKEDSHIAKHFVALSTNEEEVTKFGIDNKNMFGFKSWVGGHYYIWNTIRLNSASACTVALYFG
CDNFHQFLAGAHAMYKHFREAPLEQNIPVLGGLLSVWYSDFFGAQTHLVAPFDQYLHRFPAYLQQLSMESNGKAITRTGEYVKYTTGPILFGEPATNAQH
SFFQLLHQCTKLIPSDFIMAAESHNPVEGGKHQRMLASNFLAQSEALMVGKTPEQVKAEGAPENLVSHKTFVGNRPTTSILAQKITPSTLGALITYYEHL
TFTEGAIWNINSFDQWGVELGKVLAKKIQKELETADAGSDHDASTSGLLLAFKKKANLA
>Anig00509.1 similar to gb|EAA60313.1 hypothetical protein AN4396.2 [Aspergillus nidulans FGSC A4] Contig1438(319..744) AN00837S
EWLCIIPDTPEGPELRKKVRATHMEGVGPLVQAGKLVAGGAMLATHPEEGKDLAFKGSMLVYMAEYLDEVHQLINGDIYAKSGVWDLGKALVVP
>Anig00510.1 similar to gb|EAL92167.1 hypothetical protein Afu3g14200 [Aspergillus fumigatus Af293] Contig1439(531..716) AN00831A
MNLKHLLLLATPISLTLANPNPNPVGPRSPQSTGLLSDLPSLIDNLKELLSQDTVDNLETIV
>Anig00511.1 Contig1440(371..867) AN00583U
MAADLVLWGSSHQIQGLETHLVLVMGVVHYACRSRYIDSTSSSSMGAAVGTEACCAPLLGLEASTATTLHSGKTEECTGYWEKKLKVFTTNFFSDKVVMH
VHLGSAQEPDKGKHNASGLPNTSDA
>Anig00512.1 similar to ref|XP_331974.1 hypothetical protein [Neurospora crassa] EC:2.7.7.49 Contig1441(1057..106) AN00838S
RYVCLSYCWGGIQPNMTTTSRLDSYLAGIDTTEISETILDAIRVSLAMGYQYLWVDALCIVQDCEPDKIVELGKMASIYSGAILTICVMSAKSATEGLLA
TGLSKLQRRQVNTHMAXADIRDDISQLVTGSLEIRSDFSNDDIFDSPILKRGWTFQEALLSPRLVVFSAHGQKPALRCSTHTVQSDGGRITTHPKTLVNL
GELEQVVERAKSEHRYSREYFIQSAKAEEWVKVVEQYSRRSLTYQEDKMPALMGIVSEWESLFMPGKYWAGIWSKTLAKDLIWKCHRNYFPRSACESYVA
PSWSWASRAHPVYYESLG
>Anig00513.1 Contig1441(1627..1583) AN00585U
IDPVAYFGNRNALAGFQRSFRRNNELLLQNAARWCIFCMLLRNLRGGLRDDFEFTITVNDPWKWSTVTVAAHDDEITNRTGYFRVYKTV
>Anig00514.1 similar to gb|EAL92035.1 conserved hypothetical protein [Aspergillus fumigatus Af293] Contig1443(899..1) AN00840S
GTLRRRETVENETREVNPVLARLSEQDQSGQRAFFCSPRVHQISKIPQEGGFCGYRNIQMLITYMKETQLXGHERFPQELPTIFQLQDMIEDAWDNGFNS
VGRVETGGIRGTRKYIGTPEPGSAALTTHRCEANSIGASKEVRAHDALYMNVAAYFRESCALEEGHKVMQTNLPPIYFQHQGHSMTIIGFEIRDGGSANI
LVFDPMFRTPPAVKRLRGPQALTSDPARVLKVYRRGTAYLQKYK
>Anig00515.1 similar to gb|EAL85682.1 beta-glucosidase 3 [Aspergillus fumigatus Af293] EC:3.2.1.21 Contig1446(1486..13)+Contig1236(541..3) gb|EAL85682.1
MTPAESWFPTPKGGALEEWAEDYRKAEALVRQMTLIEKINITTGVGWQEWGFCVGNTRLPPEFWFKFPLAGFYRTDPSGLGVTADLISAFPXGITTGATW
NRDLIRQRGVALGEEARIKGVNVLLGPSMGSLGMMPAGGRNWESFGSDPVLQGVAAAETIRGIQSNGVMATAKHYILNEQEHFRQPHEWGIASAMSSNIG
DRALHEVFAWPFAESIRADVASVMCAYQMVNNSHACENSKLLNGILKDEMGFQGFVQSDWLAQRSGINSALGGLDMSMPGDGLHWADGRSLWGPELTRAV
LNTSVPMDRLNDMVTRIVASWYHLGQDLWXRPPPEGDGGPTFSSWTNDEVGWLHQGSPDDEAYGVVNRFINAQGEGENAHSIIARKVAAEGIVLVKNDQN
TLPLSRRPVSPSGGPYRVGVYGDDAGPAGGPNACPDRGCNQGTLAMGWGSGTVEFPYLISPXDALYTAWATEIDTEIDMHSYMRNAVMPADAADRDLCLV
FANADSGEGYISSGGISGDRNNLFLQKGGDSLIKTVANSCGGPTVVVVHAVGPVVVESWIDLPGVAAVLFAHLPGQESGNALVDVLFGEVDASGRLPYTV
GKSLAHYGPGAQVLYEPNAPVPQVDFTDGLYIDHRYFDRHNITPXFEFGYGLS
>Anig00516.1 similar to ref|XP_331418.1 hypothetical protein [Neurospora crassa] EC:3.1.1.73 Contig1447(762..134) AN00843S
CVFQANLTLPGETEHSVGVVLPDDWNGRFLTAGNGGFSGSVSWGSIIDASWYGFAAVSTNTGHESSGAEWAYHNQEALANWGYRAMHDAVVNGKSVTEQY
YGNKIAYSYYRGCSAGGKQGLKEVEMFPDDFDGVIAGAPGWWTSHLALWNMIVGIWDSQQNLPSLVTNY
>Anig00517.1 similar to gb|EAL92520.1 hypothetical protein Afu3g10610 [Aspergillus fumigatus Af293] Contig1448(818..1591) AN00844S
MSSQTAPVIPPRPSRSPQQGLAPPSADMPRIPPRPTHRIERSVSPYRDSYAPSPLNDLPNGSGMKRTPSTDLPPRPPSVTIPSLGEEGIEYEDLDVGNVS
DTHQSTPAETRNVGSDLKLHAPRPSLPSSSAKAKVQAVTRTDSRQAAAAGLGRAGSPLHDDHAERPTRSSHSRASGSRAESSTASADRRQSLHGDEHGIP
EIGQRVPMYPNAGDVQAPSPSPYVVEHQQQRPGRSHNRSRSGREASLPPGSYGLHGHG
>Anig00518.1 similar to gb|EAL92118.1 aminotransferase, putative [Aspergillus fumigatus Af293] EC:2.3.1.47 Contig1450(47..1136) AN00846S
LERDIAKFHRAKTAMFFNSGYDANVALWSTIPQPGDFILYDEYAHASIHDGMRRGRATTLSFKHNDCQAFKLCLEKIRTENSGIAEGRQVVFVALESFYS
MDGGLXPVVELLEVAHKALPRKNFIFSMDEAHSNGIMGPNGSGFVCHYGLEEHSPIRLQTCGKALGSTGAALLCNETIKSVLINYARGIIFSTAPSFLSV
AAVRAGYDIIGSKEGEDRRKRLQSNVYRFYTQLTSHPDWPQIKRKGTFYLPTEHTWYLGPFQSPIVPLVPQHDLAVNLEKYLEQAKYRVITVHYPIVPDR
TGRVRIVLHADHTPQQIDHVVELIMQWANKQ
>Anig00519.1 similar to gb|EAL90151.1 rna binding protein [Aspergillus fumigatus Af293] Contig1452(2041..469) AN00849S
EKSFPHLCDPPIVVLQERPAIFPQNHSRMAPDKKDKKRKAAAAAAADSPAKKTKKVEAKPAESPKDAPKSILKKANQKESAAKTDGASKAKANGQPARQI
KPRKRAADFLSDNDNSDSEAEVAETKVQKEEKPTTKKSKKEDGTAAPATKSKPAKTNTKAKKAEPVPEESEEEDESAASDASQSEDEEDDRTAALIKGFE
SSGDEDESGDEGFNPDQPVPKIPDSKKAKRKILKKQKENAGQAEEPGTVYVGRIPHGFYEHQMRAYFSQFGDITRLRLSRNRITGRSKHYAFIEFASTSV
AKIVAATMDNYLMYGHILKCKYVSPEQLHPEVWKGANRRFKRTPWNRIEKKRLDKGKTREQWTERIEREQKRRLAKAEKLKAIMGYDLDIPQLKSVDEVP
VQEAKAIEASEPAAEEPAKAIEAAPVEEPKAEKPAEDTPKKTNKKTKKAAQSPAVQETPKSAEKSTPKKTTEEAASPAAQKA
>Anig00520.1 Contig1453(57..759) AN00595U
SKDDDLDGPYNGLNEETEPAFTSPIDRAYAVDIHFSWYITYYSMKADREGYRTTWFSKCLYKYEQPEFGCYRIAELNGPTRPHVKAVMYNNLVATDSTIL
FGELMPILRIMLTQLRRQKFIHEMVSPVLIFSLMGLQARVIEAFFHGENLVLRPTKMYDFSHGNSDAFKSLAQWYILGEPIGDTTQAS
>Anig00521.1 similar to gb|EAA60231.1 hypothetical protein AN4466.2 [Aspergillus nidulans FGSC A4] EC:3.6.1.- Contig1455(760..2576)+Contig6450(24..3099)+Contig2876(398..952) gb|EAA60231.1
MADSLKMGNLSLNESQHAPAPAPSTGRAAYIPPHLRGRQMGGNMDGAAAAAPPPGPAAGPGNSWGGPRGGPRGGQWANANAPDFSPRGPNGNTSWSPHEA
RRPFNPNAYGHPGHGGSYGSGGGSARGSGDGQWRDGKHIPGPANPRLERELFGLPNDPTKQNTGINFANYDDIPVEASGHDVPEPVNAFTNPPLDDHLIE
NIKLAHYQTPTPVQKYSIPIVMNGRDLMACAQTGSGKTGGFLFPILSQAYQNGPSAAPAQAGGQFGYGRQRKAYPTSLILAPTRELVSQIFDEARKFAYR
SWVRPCVVYGGADIGSQLRQIERGCDLLVATPGRLVDLIERGRISLVNIKYLILDEADRMLDMGFEPQIRRIVEGEDMPHVNDRQTLMFSATFPRDIQML
ARDFLKDYVFLSVGRVGSTSENITQKVEYVEDHDKRSVLLDILHTHGTSGLTLIFVETKRMADSLSDFLLNQRFPATAIHGDRTQRERERALEMFRSGRC
PILVATAVAARGLDIPNVTHVINYDLPTDIDDYVHRIGRTGRAGNTGIATAFFNRGNRGVVRDLIDLLKEAHQEVPSFLESMGRGGRGGRGRGANATRDM
RRMGGGMGGPPSFGGSSYGAPGGSYGGGGGGSSSYGAPPSYGGGGGYGGGGSYGGGYGNPSGPTGPSSWWLTSNGIFFFWFISRIRGGWEAALLALFVGI
IISCQITFPAHLPISSLSLNLPSASIFASSLISSSPYFLSSAGRPLFHSFIHCVVESTAADESFAQSEPQDEQQTHNMTVGIRRQANGTIGSVYSGNKIR
HLKKEDGIPLWRKDIQYQFLKLVFEDQTKVFTRWPDGEKNLDFADIYIDAMARSSKTSKILKDKLQNDKQAAISMAMVCLLVNFGRMNTTLNFFPEMRAQ
LRTYHSIPSLQAHQDPNAYKQLQDAPRLKSILKGASEDVDQPNTLERIKRHAIPRTNPVNLIFVLAQYAPKVSEMHFFPPRDFFDSLCxGTLSSKSRAKH
FSTPLHPSSKRYPQDDEDDYQTPGQSARSRYKRPKRESSLNRSVGQQRLILRTKMENTPDAASPAPPGSGHPILNRFVAEPTLPQQSSSRRPRPLTQHQL
AVEQNRRQRIEYLLAKRKNEAYRVLRANRESELPLVRHGRLLSTLPDDYDTDDEDKSWGKGGLIPKPDEXEYFGECASYYLSVIRK
>Anig00522.1 similar to gb|EAL88325.1 extracellular exo-polygalacturonase, putative [Aspergillus fumigatus Af293] EC:3.2.1.15 3.2.1.67 Contig1456(205..1126)+Contig7972(6351..6196) gb|EAL88325.1
FLGLASVGHAGNVENNHNVCTVRANGGHQDDVPNIMAAFKECGNGGTIIFPEDQSYWIATRLHPTLKDVAIEWRGKWTFSDNLTYWRNNSYPIAFQNHHA
GFIISXTTSPSMAMAPAALMAMAILGTQPRRATRSRGVRCHLSFGTCLRLLXSFYVKDPPLWSVNIMNGTNMRFNNIYCNATAVDAPWGDNWVQNTDGFD
TMDATNIQLTNFVYQGGDDCIAIKPRSYNIDIQNVTCRGGNGIAIGSLGQYLEDSSVANIRVDKVNVSVVSTVSCSEVHPCYNIDYDNVVLYPGKNATTA
GTGSCKYTADGGVHGLSGC
>Anig00523.1 Contig1457(940..2100) AN00598U
MNIDGVLCQSQLGSCDDSGRCPSRDHELALDVSQEHHIPAVGWVKHPNGCFVNGGYLALSRRYGVDGHLRSPTGKAAWSILLNVIHPPSTTPEEPSQTGS
LVSTKSPFKTEHVVTISGEPPVQLPTWDSLPRGPLTKHKLTACTVISRATLMALFTVTNARPVFRHSGASGHRAAYASYCGQWYVEWPIGDAAHVHFAAH
DSHTLNKDVYPPTFEVRVDRCLRMLAGVIESPASSPPFKCAFPGRKASGRWILEHIVRGFGGAHGSRHLYNMIGGNVNEVVFXLMKPITRQY
>Anig00524.1 similar to gb|EAL93101.1 C6 finger domain protein, putative [Aspergillus fumigatus Af293] Contig1458(1516..105) AN00854S
TNNLPRGVKRKTSWKEIYDAGPVRDYLPGVESRGFSRRHVEKSLENAIILSILALGSICEVQVVIPGLNTDTPADPQKERIFEPSTRSTLTLGETELVFQ
LRKDFSSQAYNYYSSAAVKDQNNTPDRSMSRDCHHLRSADVMPGLAYYIYAAQILGSFQGANRLHYVQAALLAGLYVGQLALPFQSHGWIYQAARACQVL
VRSKRYEQISDGPLKDMYDFACWTCLQLESDILADLNLPASGISHSEGRIGLPKGRALCLSQDGFSSNSMGMFIYSARIYLTKILNRLDSHLYTFESKSV
SVSSKXSALLNLFTAGKQEQLSSYKIGILSMNLEQWRKDLPESMTWKDTDPPSPDINVAHMRAKYYSAQYLIHRPLLYYALHHSSLGPCGRSIPVPSLTG
YTTSGEGSLPSPSVAHGRGVNDMSQLPSDV
>Anig00525.1 similar to gb|AAV66106.1 equisetin synthetase [Fusarium heterosporum] Contig1461(11..1132) AN00855S
GLGDSMTYKAMDRAIDQISEELVQAGIQPGDKVGVFQQPSAMWICSLLAIWRSGAVYVPLDPRNGLPRLAATCGVVEPSSVLCDSSTAADVAQLALPAGA
STINVDQVRKANKSPARRPNLSKGDSSAIIVSSSGSTGVPKGIEVRHLSLLNLFEGDSQIWNLGRPNVVQQSAYSFDISLDQIFTSLVNGGNLYVASQAQ
RSDPQAMAELIANNQITYTMATPSEYSNWINYAAPTLSKATSWRRANIGGEGWNATLRDSFATLNLPNLQIQNCYGPAENSVWCTRQPIAYPAESTLIPA
GPALPNYSFYIVDKELNVVPTGVQGEIVIGGAGTAVGYYKRTDLTNEKFIEDKNASSAHVAKGWNRAYRTGAKG
>Anig00526.1 similar to dbj|BAC85304.1 unnamed protein product [Homo sapiens] Contig1462(441..602)+Contig0181(539..224) dbj|BAC85304.1
ITTFFFFLRQSLALLPRLECSGAIMAHCSLQLLGSSDPPSLASKVARIAGACHHFTFFSFFKTESLPVPQAGGQWCNLGSLQPxPPRFKRFSCLSLPSSW
DYRRPRPHLANFXYLVETGFCHIGQAGLQLLTSGNSPASASQNARIIGVRHRAQPTSTF
>Anig00527.1 similar to gb|EAL89771.1 conserved hypothetical protein [Aspergillus fumigatus Af293] Contig1463(1455..313) AN00859S
ISSPLFPQKSHGDQLHLPEELMHEDCLIPHPVALQVPTPPRHADASHIDFGVATTIERLNDSLDAFSHWAGYTNAHIFALVEPDERAHEVLLKADALGIN
LSISESSEEYQRRYFSLVPHLAKNMRPETRWSCVMDDDTFFLSMPELVKGLKEYDDTKPMYVGGLSESIPQVGVFGLMGFGGAGVFLSRPLIQELSRPEV
FEDCQRMDVTGDRRISLCIYQYTDVRLTIDHRLHQLDMMGDVSGFFEAERQPPLSVHHWKSWFHADMAKASAVTEICGDSCLLRKWHFGDGWILTNGFSV
VKYSSEKKPGDRSMELTWDSHNGAVFESYLHELGPLRLKDEGKISYLHEDAIIDGNRVRQWYVHRDPEKGDQILELIWRTA
>Anig00528.1 similar to gb|EAA63348.1 hypothetical protein AN3380.2 [Aspergillus nidulans FGSC A4] EC:2.7.8.7 Contig1464(90..1103)+Contig8108(33..1082)+Contig5170(48..946) gb|EAA63348.1
YLDAVQAATSTGISFAGKTVLITGAGPQSIGAEITRGLLTAGANVIVTTSRSNMDFYRSLYRDFCGRGSSLTVFPFNQASRQDCQALISHLYNDTLGTAG
DIDCVIPFAAISENGRQIDGLDGLSEVAHRAMLVNLLRLLGCIKQQKEARGYGANPTQVILPLSPNHGTFGGDGLYSESKIGLETLFNRFKSESWGDYLT
VCGAVIGWTRGTGLMSANNIVAEAIEAEDVITFSSAEMALNIMALMTPAIAEACEDAPVYADLGGKMEQLADLKGLSTAARKQVQHQARARKAIAAEDEL
HERLLKGPEEPKQPTTAPTTRKPRANLTVGHPDLPDYQLELGYDTIVTGKAQFCLVGGCDDFTTETSQEFANMKATSNVEEEIAKGRAPHEMSRPTTSTR
SGFVESQGSGLQVLTTAALALRMGLPIRGIIAFTSTSSDKAGRSVPAPGKGVLTNARHIPSRVPSPLMNIRNRRKRLDFRLRQIAEARDVALQDLDFEVA
AVVAQSSTVDVEAYVNERRQQIAADFAREQKDARFNLGNDFWRNEPNIAPLAGALATWGLTIDDLDVASFHGTSTVMNDKNESSVIHQQLSSMGRRKGNL
ILSVFQKSLTGHSKGAAGAWMLNGALQMLDSGLVPGNRNADNIDPKLEEFADLIAYVQRPIRVPDIKAVSVTSFGFGQKGAQASSVVPGTCNADNIDEQL
RQFKHLVYPMESMKAPDLKAIMLTSFGFGQKGALAMVVAPRYLFAAVPAATFDDYRSRVIQRQRTANVEFVTRLLKNSLVQVKYDPPWKSADIMKSVFLD
PESRLDAADSSFGETPAKASTQESIDNGSAVTAALVQSLLEHVTGRAGATSSTSVGVDVEEITSLDIGNLNFLQRNFTPAELDYCSQAPNPRSTFAGRWS
AKEAVLKSFRVPSMGAGAAMQDIEILEESGSPYVKVCLTLHGHAHAVAMSKGISNIELAIGHSREVAAAVALA
>Anig00530.1 Contig1466(1063..1200) AN00733G
MAQQIPENDPVMSDTEDEYDADGINTKLPEVVRSQLAVGTRAPRKQ
>Anig00531.1 similar to gb|EAL93445.1 nucleolar GTP-binding protein (Nog1), putative [Aspergillus fumigatus Af293] Contig1467(1467..262)+Contig6659(2700..2110) gb|EAL93445.1
MKTTWKDIAPVPTSQEFLDIVLSRTQRQLPTQIRAGFNISRIRGFYTRKVKYTQETFCEKFQAILDGFPRLQDIHPFHKDLMNTLYDADHFRIALGQVST
AKHLIETVSRDYVRLIKYAQSLFQCKQLKRAALGRMATICKRLKDPLVYLEQVRQHLGRLPSIDPNTRTLLICGYPNVGKSSFLRSITRADVDVQPYAFT
TKSLFVGHFDYKYLRFQAIDTPGILDHPLEEMNTIEMQSITAIAHLRSASCTSWILSEQCGYSVGDQIKLFHSIKPLFANKIVFLVVNKIDVRRPEDLEP
EYQQELQNVDESVRRCEDADTRXKADLIREKRTLMRNDAKMRKSLKNRAPIPRSAKAKKLSQMSDALDAAGYDVDAASSRARSQSQVRGRTTTRDVDMDD
AMDVDMSDPRQAIAKAKGRLRSQAATNRRDDGVVDDQARTKAERLAKLGQKKMNRMARQGEADRHTTASLPKHLYTGKRTIGKTQRR
>Anig00532.1 similar to ref|ZP_00631744.1 export protein FliQ, family 3 [Paracoccus denitrificans PD1222] Contig1468(477..740) AN00605U
MGDAILFDMLRQALLIAVRISAPLLGVALVAGVVIGLFQALTSVQEMTLTFVPKVGLMLVVFWVSMSFMTTALADFYLGEVIPLVAGS
>Anig00533.1 similar to gb|EAL89460.1 ATP-dependent RNA helicase, putative [Aspergillus fumigatus Af293] EC:5.99.-.- Contig1470(732..1332)+Contig2836(141..1467) gb|EAL89460.1
SVKMPIPVDTAKSINKKRKRKHGARAATDADDASPKPAVDNGETTEVTETPTEKKSKKKAAKESEKEEKPKKRKVDDSSNEDENDSEEEVREADPEDEDD
NEGKEDGNGADLPSLDAVRLPSXDGEPKKFTELNLSEKTMKGIQDMGFETMTEIQQRTIPPLLAGRDVLGAAKTGSGKTLSFLIPAVEMLSALRFKPRNG
HHSQTYAIVIGGANRRAEAEKLTKGVNRLIATVGRLLDHXQNTPGFVFKNLKTLVIDEADRILEVGFEDEMRQIVKILPSEERQTMLFSATQTTKVEDLA
RISLRPGPLYINVDHRKEHSTVEGLEQGYVICEADKRFLLLFSFLKRNLKKKIIVFFSSCNCVKYHAELLNYIDLPVLELHGKQKQQKRTNTFFEFCNAK
QGTLICTDVAARGLDIPAVDWIIQFDPPDDTRDYVHRVGRTARGVNGKGRSLMFLQPSEXGFLKHLKEARVPVVEFDFPANKIVNVQSQLEKLIGQNYYL
NKSAKEGYRAYLQAYASHSLRSVFDVHKLDLVKIAKGFGFSTPPRIDIQLGSSLSRDKKQQQQGRRNYGSQPKGLKFKRKHED
>Anig00534.1 similar to gb|EAL89768.1 transcription factor RfeF, putative [Aspergillus fumigatus Af293] Contig1471(2419..1490) AN00867S
IRFQGLTPLGTSLRNXVLDPMVVGPARAGRLQKPVLVITITDGQPAGEPLDSVSSSIGYAVSEVSRTQYGQGAVSFQFSQVGNDTKARDFLASLDEDPRI
GSLIDCTSNFEVEQDEMSRAVPPVYLTRELWCAKLMLGAIDSSYDTKDEKAAGRASGSGAPPSGPPSGPPSGPPSGPPGGAPRGGQYGGYSQPGYPPAPS
YGQPQQGYGGGPGYGQGYGQAPYQGQGQSPAPGYGQQYGGGYGAPSPHPNQPGYGQSSGAPRGYSPYQAPQPPRY
>Anig00535.1 similar to gb|EAL93211.1 adenosine deaminase [Aspergillus fumigatus Af293] EC:3.5.4.4 Contig1472(664..1210)+Contig4345(28..477) gb|EAL93211.1
GLPKCEHHVHLEGCLTPSLIFXLASRNNVQLPPTLRIPPPVDTSHGPGNANFLLPSMTSSXTFYFIGMSVLHHEXDFSDLAWAYFQKAHADGVHHAEVFF
DPQVHQDRGIPYETIVRGFVAGCERAERELGLSTKLILCFVRHLPVESAEKTYQKILENGHFESEVVHGLGYSSSEVGPQQEYASARERGVRLTAHAGEE
GDPSYISTALEMGARRIDHGIRLVEDEVLMERIAREGILLTVCPLSNVQLKCVKEVGEVPIRKFLENGVKFSINSDDPAYFGGYILDNYCAVQEAFGLSV
LEWKTIAVNSVSESWIEEERKMELIRRIEDHV
>Anig00536.1 Contig1473(1975..2263) AN00610U
MPSPSREFSPEDLDDLANDLKDIQEGLAPSIHYFISFQTGALLDHLDEVRDALDLQLINLTEMLDRLKRGLDQVKAIRKTVKAEENETSEDEDVKDSEQH
PHQHHGDQESVARVQTSFLLMEVKC
>Anig00537.1 similar to gb|EAA65958.1 hypothetical protein AN0929.2 [Aspergillus nidulans FGSC A4] EC:2.7.1.32 Contig1474(1405..829) AN00869S
TQYGNLLRMEPSHESPLLRPENVHKQLVVIDFEYASANTPGIEFANHFTEWCYNYHDPERPWACDTSRYPNPEQQHQFIEAYLSHRPGLREQASPSITPL
MRGLSTNTSSLAPLSLDDGPDVDVSARFDIEKAHEDSTSAKIQYYARQXRLWRVLNSAQWVAWGIVQAKVPGMEE
>Anig00538.1 similar to gb|EAL88733.1 CCR4-NOT core complex subunit Not4, putative [Aspergillus fumigatus Af293] Contig1476(2086..345) AN00871S
MFRFLQQHQNPPPMTPGNGLISSFYGSQAXKYSESGPQKQKKKGKKHRHDNTSSGGGGVVDLADPSILQARMHQVGANAAAAAAAGQALYGSQGQVDEEF
PPLGAQPKDKRPVDSFGYLVRSHFSSDSQGSARAGTPTLPPGLPLPHAHPASALFQSPLNPSSPVSSPSVPPGLNPPFHRLGTPGQGFQESSRQASPDLK
DTPENPPTSSRIKNASEISLGSPVPKSANKARSQQKGDLTVASDKKAGLSKTGENYEKASAPTAKGKPLKLEL
>Anig00539.1 similar to gb|EAA69862.1 hypothetical protein FG02322.1 [Gibberella zeae PH-1] Contig1478(12..584) AN00615U
YYNPWLLIGSAFLCIASGLYTTFTVSSTSASWIGYQIFQGLGCGFAAQIPLLTVQLVLKDSPHYVPVGIATVLFTQYFGSAVMQSIGGAIFQNELKRQLQ
DQASLDYKQIEMLLNTGTLRVREVAVQAFPDRLADIIIAYNKAITTIFYLPIAGSALAFILSSGIPWVNTR
>Anig00540.1 similar to gb|EAL92538.1 transposase [Aspergillus fumigatus Af293] Contig1478(1161..1709) AN00873S
IMERPLLYPGNPEWVTSIECINSTGWALPPCIIFKGKVHIEGWYQDSKISRDWRIEVSPNGWTTDKIGLRWLKNLFIPATISRTTGKYCLLILDGHGSHL
TPHFDQICSEKDIIPICMPAHSSHKLQPLDMGCFKSLKDAHGYLIAENIRAGLNHYVKLGFLKAFPQAHAIAFNAKTVQISxA
>Anig00541.1 similar to gb|EAL88654.1 conserved hypothetical protein [Aspergillus fumigatus Af293] Contig1479(398..2068) AN00874S
MEEGASSRPTETPEGSAGGDDHNAASSAAKNPALKDRKCQYCHQAFTSSSLGRHLDQFLFKKKPDGIHDVEEIRRIRSGITRRQARTSSGRRDTPERTTG
KGQQDSYTPGDSGSKSRDGAYRMMFNTPTWHATGVINDIPNPSQSQDNSSSHSRIAPSQSRTGPLSFPDRGGSNNPDTMRALELALREVLDNIKAATSRM
RPRLSPVRFRHFRRKRSPSLCLQLLPPPPSLFATSPFPSPSSFPLQPPGVEHLDIVRQALRAKIDQWQSDQRTAESNNNSQSGRPSLGLDSNMISRSAQQ
HEDLSLRHLELAFKHWASLPTDARRDAWQLEITRAFAREMEKRKSLDDQLARVQQEANQLRAQVERLGSCQWPREFAIFPPDTLPLPRDVARELDAKESQ
ISPTASRWDYDNVVAKWKRVVMHDRGMGRVGIGYANSIQDEYRSAEPRHPPTTTAPATTSDDPTRSRMLNPPSALSPGPSPSNTSGGGPSAPPSQQTSPY
MHQHDSTRSPDDGPQAKRPRLMNG
>Anig00542.1 Contig1480(635..504) AN00747G
MVRGSKGIGQQRMQMVHLDGGMRGRDGGTCCNAGRREAKLSWHH
>Anig00543.1 similar to ref|XP_326438.1 hypothetical protein [Neurospora crassa] EC:2.7.1.37 Contig1481(1382..675) AN00875S
AYLLDPQFPTRLLNSGYRTTASFVQELITDYSRRDLTHPEKDKVVAFSSIAERIRRALVTEVRYGVFHCFLPRLLLWKRAGMENDRISYDDDRVPSWSWM
LFNGKIDFLTELDLKIPRNQSLSFDNTERGINIEVRQFEDCYTRERDGEHIIFTNTKKVEVTKKVEVMKEVEVGILYFDTGSAAEVESRNCVVIAMSQDD
DKDDPNKDYYVLAVQRTSGEEEYERLGVGRVRACYV
>Anig00544.1 Contig1482(162..20) AN00749G
MKPCKYRHAEVGLTLTRFVKDRGEESVYEERDDGNESNVVYRIALRCX
>Anig00545.1 Contig1487(872..1381) AN00621U
MARFLSLAKFFSTLRAPSPGANNLEIGDIRIFPYDYYLFKVQAVIREEQLDGRSLGCGILSQPPPNKIGSARNAL
>Anig00546.1 Contig1488(344..847) AN00622U
MASTSRGPFSQLPTPYTLPDCRYLEFLVEGPDVAFAPQYEGLNYETSPPAFPRIAFSRSLLQREKNCITSVFDMIEYQDFEEVLVVEDMSEDDEGDLMVL
PGVQRPWGWTVVPGTETLVWHNSARAYRREKGCEGDEADAFARLVEQASVGIGSWIGWEYDRLLKVKRVRAIRN
>Anig00547.1 similar to gb|EAA71060.1 hypothetical protein FG03316.1 [Gibberella zeae PH-1] Contig1488(1802..1942) AN00866A
IYRLPEPQPKRSRPLRVICLGLPRSGTESLKGALETLGFGGVAHGFE
>Anig00548.1 Contig1492(1382..1076) AN00756G
MTNTRERGKGRKQGRNGRKTVDEEEVGIVVVEGVEVVVVVVDGGGMEPSIMK
>Anig00549.1 Contig1495(1873..930) AN00759G
XILRRFGIVMISDRSYPAGGGIGNREGQIDEEIDQRQDYREEA
>Anig00551.1 similar to gb|AAX11422.1 nonribosomal peptide synthetase 6 [Magnaporthe grisea] Contig1502(72..1863) AN00873A
EDIHQIWSWDANVPEAGETCVHTLITDKALQQPDALAVDAWDGRWTYGELENTSTKLASRLLDSGVGPGNNVGLCLDKSKXTPPGLCWAVIEGRGEPLAL
DTSQPQTRLQSIINQVDPVVILCSASKSQLAKSIIAESAVALTIDENSLSEMHFEPDSVARLPEVSLDNNLYVVFTSGSTGTPKGVVVTHLNYSTAILHQ
QEAHGFKSTSRVYDFASYAFDVSWSNLIHTLTIGACLCIPSEQDRKDNLIESIRSLCATHIDVTPSVARLLPDTLLCKIETLVLGGEKLSAELARHLSSL
VTLKNPYGPSECTPTSTIATIRPDDDDSKISSIGRGLGVNTWVVDSENEGILVPIGQVGELLLEGHLLGNGYLNDQTKTTAAFVNDPLFLLNGGDGPGQP
GRHGRLYKTGDLVRYEKDGSLTFIGRKDTQVKINGQRVELGDIEHHINRHIPHGTVSVRQIAAEIISPKTGSNAVLAAFLEVDLGVEDTGIAEQLFSKTE
KMMSNLRSNLARDVPSYMVPAVFIPLRNFPLSPTGKTDRRQLRAIGESMDLTVLAGFGAAPNEARIPLTLREKQLRRLWGSILRIDENLIALDDNFL
>Anig00552.1 Contig1503(483..1457) AN00632U
PITSGYELIRAIMDCIYSSRRDQRGKEIQEDQFYDGNGGSESLPEEPSRAMPAAWEKKKKQKRTKG
>Anig00553.1 Contig1504(515..730) AN00633U
FEDKVFGPNLSEALASSCAFSALYHTILALGCQYHEGGAFDPGNGKAWKLFQVSLGLVSDILIPREALMSLQCE
>Anig00554.1 similar to gb|EAL85832.1 phospholipid-translocating P-type ATPase domain-containing protein [Aspergillus fumigatus Af293] EC:3.6.3.1 3.6.1.- Contig1505(1129..16)+Contig0433(52..1387)+Contig0528(55..483)+Contig0824(730..7) gb|EAL85832.1
MASIDLGAEFNESGNDIREVSSNVSKPTKRQRWATQRRAGAGGTRKRVSIVDRLHKKNLDAKEEMPKTSTANSPTSMKSPTSQQTTTSTESPTGSGNRRI
YFNIPIPESERDEDGRPKAAYPRNKIRTAKYTALSFVPKNIWFQFQNIANIYFLFIIILSFFSIFGVSDPALNTVPLIVIVVLTSIKDAIEDFRRTVLDN
ELNNSPVYRLIDWTNVNSTEDNVSLWRQFKKACTRATVQTYRAMKXLAQKNKNSQQQVKDNRRLTFMTTVSPRASMSSEQDEDDAIQMTPVSTPAPEARP
DWPLPVGNNEQYLHPDKLARDSLATPDPAAHPPKGGSIVDMSKQTLGNGRLPRQGDILNPTKTASGQARFKRQHWKDVNVGDFVRLYNGDQIPADMVILS
TSDPDGACYVETKNLDGETNLKVRHALNCGRAVRNARDCERAEFIIESPPPHANLYSFSGAIYWNQQDDPEAPPQERVEPITINNILLRGCSLQNTEWAL
GVALFTGSESKIMLNQGITPTKRXKMARNMNWNVLYNFAILFIMCLISGFINGFAWGLDDASLAFFEYGSYGGSAAVEGVVAFWVGVVLFQNLVPIALYI
SLEIVRWIQALFIFFDQHMYYERLQMSCVPKAWNISDDIGQIEYIFSDKTGTLTQNVMEFKKCTVNGVAYGEAYTEAQLGMQRRQGLLNVEEEAAKARQR
ISDGRVEMLQRLRQLHDNPYLKDENLTFVSPQYAADLGGASGDVQKQAAESFMAALALCHTVVTERIPGDPPQIEFKAQSPDEAALVATARDCGFTRMSV
IVQMPDGTIRLLCKGADTVIYSRLAPGQQRELRDITSQHLETFAQEGLRVLCVAERILDEEFYREWSLKHDVAAAAIVDREEKLDEVAGIIEQDLMLLGG
TAIEDRLQDGVPDTISLLADAGIKLWVLTGDKIETAININLVWTFALFWYSIYDNFDGSYLFEYTYITLVNVAFTSLPVIFMGIFDQDVDDRVSLAVPQL
YMRGIERKEWTQLKFWIYMLDGFYQSIICFFMPYRLYSVANFQTENGLSIDDRYRVGVLVATCAVVASNTYVMMNMYRWDWLTSLINAISSLLIFFWTGV
YSSFESSMTFYGAARQVYGALSFWVVLLLTVVMCLIPRFVIKCIQKVYFPLDVDIVREQV
>Anig00555.1 similar to emb|CAG30555.1 SitA protein [Emericella nidulans] EC:3.1.3.16 Contig1508(1573..240) AN00888S
MVDSKVPQPGPAKLKRNAGPDEWLEAAKDCKYLSETHMKQLCEIVKEFMMEESNIQPVSTPVTICGDIHGQFYDLLELFRVSGGMPDESDVEPPKTSPSV
ITSEDIEPPSTITDPKLRKKLRNSGHSDDFADDAGSTSSQRARSSSAGSNEVTLNRNFVFLGDYVDRGYFSLETLTLLLCLKAKYPDRVTLVRGNHESRQ
ITQVYGFYEECFQKYGNASVWKACCQVFDFMTLGAIIDGRVLCVHGGLSPEIRTLDQVRVVARAQEIPHEGAFCDLVWSDPDDVETWAVSPRGAGWLFGD
KVADEFCHVNDLTLIARAHQLVNEGYKYHFANQNVVTVWSAPNYCYRCGNLASVCEIDDDLKPTFKLFSAVSDDQRHVPTSRPGRSEYFL
>Anig00556.1 similar to gb|EAA65015.1 hypothetical protein AN1850.2 [Aspergillus nidulans FGSC A4] Contig1510(460..806)+Contig5725(1870..1333) gb|EAA65015.1
VGGSFYVYNLETVELTGRTRFNCVSDDLERQMGDNEYQQLLKRAEGMILPPSHYISEEVTRVFERLIAHTPVQGTNWEVHVINDMSQQNAFVLPGKVFVY
TGILPVCGNSDGLAAVLGHEIAHVLAHHQAERMSHSVPSVILTYGLVYLFGTFGHFASQMLDWSVNLPNTRVQEAEADNIGLMLMAKACYNPRAVVDFWD
HMHKSERVRVPEFMSTHPS
>Anig00557.1 similar to ref|XP_330286.1 hypothetical protein [Neurospora crassa] EC:1.14.14.1 1.14.-.- Contig1511(893..6) AN00891S
VGLYVLYRWLLPSPLPGIPYNKQAATSILGDVPALRGDPAGLAKWCSKQLEEHGSPICQALMGPLSKPVVLVADVGQTRELLMGRSDFDRSSYIIDRFPL
FGEFHLNMKTGDSWRTSRSWLKDLLAPHYLHQTVGPIIHSSVLNLIHLWESKARVANGRPFSMLADLKTLALDVIVRFHFGQDFQDSALRRQIEFVEQLD
NSQLGVGKHTDVIFPQASLHPFQQGLTDVGDRMAAIYTTKWPPSIVSWWARYMSPYYRKFFVGKDRFIRKHINLALQRFGNDEEAKTGIDYMVYRE
>Anig00558.1 similar to emb|CAB76359.1 putative hydrolase [Streptomyces coelicolor A3(2)] EC:1.11.1.7 3.3.2.3 Contig1512(928..1497) AN00892S
VRAIVGGQGPPVVLIPGWPQTAEAWSDMFEPLSKSYQFFALDPPGLGESLPPANGYDTANVSKIMAEAIHDALKEQPYHLIGHDVGGWIAYSWAAQFQSR
IKSLSILDASVPGFLPQFQFPLSQQTNLRLWQFSFNALPELPEILTSGRERELLTWFFNLKTVHPDGMHEDHFERYIQAYSRPGAMSRGx
>Anig00559.1 similar to gb|EAA57872.1 hypothetical protein AN6532.2 [Aspergillus nidulans FGSC A4] EC:1.-.-.- 1.1.-.- 1.1.1.- Contig1515(727..50) AN00894S
HTKNPGSAVSPTASATTSTREPKLQLPSTTDPPGPSNPPKPLVWLIFGATGHMGRSLVKTALSRNDLVSAVGRTFETSPAAMSKLEQEHPNKCLGLLCDV
RARPTVQRVIDATIARFGRIDIIANCSGYGVIGACEDQDEYDIRDQFETNFTGTLNMIQLSLPHFRERGAGRYLIFSSTSGALGVPGLGPYCASKYAVEG
LMESMLYEVDQFNIKTTLVEPGHMRR
>Anig00560.1 similar to gb|EAL91361.1 conserved hypothetical protein [Aspergillus fumigatus Af293] Contig1516(169..906) AN00895S
TVVSKKPSAHGAERARSPERRLSFAVEHLIHPHRDHSKDKRRSHGRSSRSKERAGQEEIAHAHAKLDVIVESPPLVCYGSPANSTGALFSGRLKISISEL
AGMVTLDTFDMRLMSRLTTKKPVSRDCANCASRTEELTHWNFLTEPIHLKNGDHEFPFSYLFPGHLPASCNGSLGQVEYFLSARAHNINGEEYTYEMPVH
IKRAILPGNDKSSIRIFPPTNLTGRIVLPSVVHPIGTFPVQMTLSG
>Anig00561.1 similar to emb|CAA57524.1 areA [Aspergillus niger] Contig1517(1408..3)+Contig2108(2..911) emb|CAA57524.1
ERERAQQSRVVASARNSVSGPSGIAQLRLTDREPTAANPSLSTDLTSDPMNLDDFIVPFESPSDQPSSQLTKGEAKSXAIPIKFRKGTSWVDSKPGAGLV
PQPTQGTKGKNQVELGYLARSGGPRTSIERPARFFQPPGVPQPGKRPGRRRRPSVPARVRNAIVXQDPDLSGGVPDYALDASSAFALHHNNHSSSHHNHT
SPGMPFGLDTYGLGEDPILTSAGPYQTQFTFSPTESPMTSGNPFANLYAHTPVASSLNSTDFFSPPQSGYQSTASTPQPAYDGEHSMFFDMPSVDARTQR
RVPNYVSHRTSNLSASLQPRYMFNQNQDQSHHTGNHSSSMHSPGYPIPQPQHVDPTQVLNPNDFSTGASHAAMFSFGADSDNEDDDGNQFSDRAGLTMPX
DLDDGADMNGGMQWDAQFPGSFHSLPGFTAQHRKHVTIPQEWAQSGSLGRTHGSAASVSEVRNREQDPRRXKIARTTSTPNTAQLLRQSMNANTSHTSPN
TPPESGLSSAVPSRPASPGGSKNGEQSSGPTTCTNCFTQTTPLWRRNPEGQPLCNACGLFLKLHGVVRPLSLKTDVIKKRNRSSANSLAVGTSRASKKSA
RKNSVQQTTVTTPTSSRAQSGATSSESPPAVPGGSSSGRAAGVVPIAAAPPKANPTTSSPGQSRGTSSVQMAPKRQRRLEKATDAEAGGDEASKSSTASG
GRSKVVPLAPAMPPAAANPANHSIAGGQGASQEWEWLTMSL
>Anig00562.1 similar to gb|EAA58868.1 hypothetical protein AN3543.2 [Aspergillus nidulans FGSC A4] EC:2.1.1.63 Contig1521(1915..385) AN00900S
QLVLDAGANIELRGRYGFPLRAAVIINNFEITKCLLEKGADPNVIDEELGDALQAAASRGSLEIMSLLLAYKADVLGRGGHFGDTLQAAAFGSHEKAVEL
LINHGAKDSLEKPRGRYHSALRAAVYAGHQSIVQRLLEAGARLPSQSRGLSFAYNPYTALQIAAFWGHTPTVRCLLAHGVDINMVKPKIGTALHAALEGE
QYFVAEILLSNGAXIDRHWTDFGSCLQVFSKRGKLEVVQFLLDRGANINDVGGFNGTALQVACGAGHVEVVQLLLQKGADMNAQGKAIGTALHAASANGH
LGIVKMLLHHDAKANSDSVGSNVDTNTHIALQVACANGRREVVEALLDHGAGVRNTLLCRASENGDTSLMQLMLDNGSLVNPETGPPDSKQLEGRSPTDD
SSLTATPLHLAAYRGHESAVTFLLDNGADLHVQG
>Anig00563.1 similar to gb|EAL84268.1 C6 transcription factor, putative [Aspergillus fumigatus Af293] Contig1523(50..965)+Contig9656(63..887) gb|EAL84268.1
CDVRRPKCGMCEDLGFECAYTPSTTTTNIIVQKDYLRDLEERVKSLETSMATVKSDLSGFASQINGSMPDAPRKENPLSNQSERFSDFAGTEDTIDAMGA
VAFADEEDCGFFAHTGLGPSSNIAFLRHLSCAVAHSASAQKEITSPPLDRVAYDGGFVSATRPSSPSHDQRPESLEGEKFDKFALPPPEESLALIHRYFA
DTGLLFPYIHPPTFFETYAELKDNSKRVRRTWLGLLNIILAMAKLTAVRGXTSAETGISESAIYYHRALSLYPLKFRIILTLRYFHVQILLHRPILVKFL
DATGPSGLEADEVKLLNDIGYSSMNKCVDSAMGIIDIIHELVSTTGWQKDLLGAWWYSLYYTFNAALVIIGAMWVQRNRDTSEDPVDNGGNNNNMDIYLS
RAVLTLQNLNVGNRMVDRCKYYLDQLITLLGLQESRRPGIISGMNNPVAGNSTTGFDFPSLGIECGEFMIDDFFPGFARGSGFER
>Anig00564.1 similar to gb|EAA62390.1 hypothetical protein AN5209.2 [Aspergillus nidulans FGSC A4] Contig1524(482..904)+Contig4546(52..599) gb|EAA62390.1
REISAPFLELPPELVQQILSYLSAQDLARLSTTCRTFAEHATNELLWANIINSNLPEPIHTPGVFDSFRSLYIAHHPCWFIPRNKIWFSDTEHTGNLILA
RYDHRRGVIEAYRVIAERRSHQFQLWDWNPDVIIQTFNPKVAHFRLGMPIFTAGRSETLSTYATLDPELYTPTDKKPYQGIWVGDYSAHGCEFLLFLQRD
QGEGRCSLEAIKLTGDPNVPRGEISFSADDIGPGGFVRIAEEALFQGARIVRSKGHVAGLGFRDDTFIASQLILISPECVAHYWETMGHISYYRRLDIDA
LLRT
>Anig00565.1 similar to gb|EAL84730.1 C6 transcription factor, putative [Aspergillus fumigatus Af293] Contig1525(1210..5) AN00903S
PLKPFVGFPPGPPTRDEFRPEEPGWHVFNAIVAAAIGTIQPQLQLSVLDDFYKVLAERVVVKGEKSLDLVQAILVCCKWYTPPDNFEEVKFYQLSNIAVS
LAMDLGLNRKAIPKSKPFALVKELISKKSSVVLDLDSPEARRTWLACYFLSVQVAVSLRRVNLVRWLPYMDECVEILEKSPDALPSDKAMIQWAKLAHIL
EDIAVQFTTDDAPTVSSFSDPKFLYTLRVLERQLEQWRRETPPEHYSPIMKQAYCILNLFLHENAMHVEFHRDDSKSANDDLASPTSPAHINALSTCLTS
IHDAIDVLCSIETKDLVLAPTIALARTSFAIVALIKIYSIVSSPDTRMAQVIDLSSLKTEYYLDKV
>Anig00566.1 similar to gb|EAL92473.1 MAP kinase kinase kinase (Bck1), putative [Aspergillus fumigatus Af293] EC:2.7.1.- 2.7.1.37 2.7.1.112 Contig1526(2..1625) AN00904S
SATRETFASSSGESGNRNPSFLDMSASPEEEKPPRRDSFAQGDLWASRPPVEGVIDHLDDFFPDIDLDTPYLDGQGMSPPSSPASKVAAENDIIPKDKPD
AVSHPTPHTPAPPSENTLGSSEPTMKPQDPGVVARRNVSRSGGGLTRMKSIREVAKGANQASRNRSVTSHTGNQRSGDILRRKSTKMFGAKIMQISPKRG
XRLSQLDPIPQNHAPSGNIPQRQPTFRIIRGQLIGKGXYGRVYLGMNAGQMVKVLAVKXLEVNPRIAGTRQGRIKXMVPAMDQENLNTMQXLEHPNIVQL
TSVVKRRRVLHLNLXSEYISGGSIGSCLRKHGKFEESVVKSLTHQTLSGLAYLHNQGILHRDXKADNILLDLDGTCKISDFGISKKTDNIYGNDSTNSMQ
GSVFWMAPEVIQSQGQGYSAKVDIWSLGCVVLEMFAGRRPWSKEEAIGAIFKLGSLSQAPPIPEDVSMNITPAALAFMYDCFTVLTCYRDSRDRPTAETL
LTHPFCEPDPKYNFLDTELYAKIRHVL
>Anig00567.1 similar to gb|AAA96560.1 ea31 (296) [bacteriophage lambda] Contig1527(25..658) AN00905S
LRDKNKPARTYYDDMLVSSGEKCPFCGDIGQTKNIDHFLPIAHYPEFSVMPINLVPSCRDCNMGEKGQVFAVDEVHQAIHPYIDKDIFFREQWVYANFVS
GTPGAISFYVECPANWXQEDKHRALHHFKLLNIANRYRLEAGKHLSEVITQRNSFVKVIRKYSSTATFQQLQSEFIEANLKPIIDLNDFPNYWKRVMYQC
LANSEDFFRGI
>Anig00568.1 similar to gb|EAA60348.1 hypothetical protein AN4778.2 [Aspergillus nidulans FGSC A4] EC:2.7.8.1 Contig1531(605..1332)+Contig7328(3092..2285) gb|EAA60348.1
MVYIRQHQLPKLREYRYAGVDLSLVSRYVLKPFYNNFVIKFFPISMAPNAITLTGFFFVVVNFFTILWYNPTLDQDCPPWVYASCAIGLFLYQTFDGVDG
IQARRTKQSGPLGELFDHSVHAWHTGLGILIFAAALNLAHSWATGLATMTFYVQTWDEYYTQVLTLGIISGPVEGVLTLCVVFGFTAYMGGGSFWHRSML
ETVGVPKFAFIPEHIYDMAFTQWYLVYGGVLLFFAIASSIVHVMQVRRERGQDPIKPLYGLLPLVAVWTLVPAYLYLQPTILENYMVPFCLYVGMINAYA
VGRMICAHLVKASFPYFNMLLIPLALAVLDSAGAVFGYWPSVLGDGVRQIAFVWVCLGLSIGVYGSFVHDIITTICDYIDIWCLTIKHPHVEVVTANGD
>Anig00569.1 similar to gb|EAA64978.1 predicted protein [Aspergillus nidulans FGSC A4] Contig1532(796..217) AN00656U
ALAGLVSAVSAASLPARFSLVADDNTPVLTDGEFAYIGKDSSKETSKLILSSGANGALTYLAKGAVPTAWQNLYIIENSVSPISFTTPHSGSVPKNANTT
GFGVDEQGYLTQGGRAWFAVDGYGDVPSKEVYWYGAHSSEYKAANLKVQE
>Anig00570.1 similar to gb|EAL92071.1 hypothetical protein Afu3g15150 [Aspergillus fumigatus Af293] EC:2.1.1.- Contig1533(269..1009) AN00910S
RLHVQHFLWRQVFGYSIHPSISTTPAALKKVVDVACGTALWLIDVAHEFHHTNENLQLDGLDIDLTQAPHSGWLPSNIHLDHWDLFTPVPQQLQEQYDLV
HVRLLVLILSGLDPMPVIRRLFQLVKPGGYLQWDELNCANLCIKKTDPSIAAPALEEIRVGSHADGRHDWALDLPRLLAEVGFQEVTIDHYDEPPEMVRA
FNDLHLLTMEEFAARLAGQGQHKAAARFTQLIQAGYQESVNGAALSF
>Anig00571.1 similar to gb|EAA61812.1 hypothetical protein AN7626.2 [Aspergillus nidulans FGSC A4] Contig1534(140..1438) AN00790G
PSPLSTSSGQRSPFRALQRSQTSPLPDEPQSPDSINLETAFATFPLPRSMSDRRPGGMPSAKDPRSAPPMPSARLAPALDRNALSDDVPPPPLPKDDPPA
TAMGVGHKHGASIDSKSSYRTSLASTRYGDNRNSKRSTAMSSRRPSFGSVARDPYKFVDDAPPVPSTAPQQLLRPSRISDSSVAEVADKREGRGEIYSGF
DFGVSERPTSAKAEIDHVNASALRVSSHTNSNSDRLSSNRGSAELFFQSPAQSSYGPPLDFELPNEPLASPATPANGEYKAFKPQSSDFLQPADAESGRS
NERDTNQRKDSDSASDGNNSVSNFARALGLEVDHTANSSITSSDSSPSDTTRSGTSLSSLPSEASMSRRKPSDQGRLGPVVEEEKKPQQPVLDEPVLESP
TALEPPRIPEALFSPDSPTDPAISQGSLSLVSE
>Anig00572.1 similar to gb|EAL92261.1 AT DNA binding protein, putative [Aspergillus fumigatus Af293] Contig1535(1224..33) AN00898A
DDTEQTPRRRRGRPRKSDIWVQDATPRSGSPGHTxWCPGPGGTGQKRKRGRPRKSAPALDVVELSEQQVENHENEQEAPIEPEQRWSPLNLAAEPGSDDE
IGGDQGLEFNDDFGYDDRMELPDSAARDGNAPRVTFEQTFETPNVDHVDQGLTENDEYNLHSTPSKMPSPTRDTPIISPANTLHAGRTPRPSRLYPTPTS
SSAAEEDKIEQVQKTSAAYDRDHHESGAQPSADPTEEHREFDSIMESEGFSMVSLDTLPSAKQHEIKSASHSQAAKSSLKPFLERESNGARSDWKQRKQS
PAQLFTQSNQDNAHLDRPSSQDRLEPSRGMPGLTSVASEPTSTRQKRGPLTRFVRIVRAGLALEGPLRNSEEG
>Anig00573.1 similar to gb|EAL93846.1 TPR Domain domain protein [Aspergillus fumigatus Af293] Contig1536(1487..9)+Contig2910(1577..1263) gb|EAL93846.1
LIRPRNEATSPQADDYPNFNLGSYHRPIATSSPDAQRWFDRGLLWSYSFNHGEAARCFERAVECDPTCALAYWGIAYAIGPSYNIAWGFFDIPSLLATVQ
KAWHALEAAQKHATQASPLFHMLLKAIATRFPTPDNIPAPTEMRQYNQAYADAMRAVYEAYPDDLDVASLFIEALICVNPRELWDMNTGEASSAHTLEAR
TALDTAMACPEGRDHPALCHLYIHLMEMSATPEVALPAADRLRRMTPDASHMVHMPAHIDMAVGDYRRAIDSSDDAIVADDMFFKTLEASPLYVAYRVHN
IVTKLYCALMSGRSREAMLAADKLDEVVDAKLLATKSPPMADWTESFLGSHAHVLVRFGRWEEILQLELPAPQDRALYCCKTANILYARGLAFSALGRIQ
EAEVAREEFEAARKRVPRSRINNLPVRQVDFLSIASKMLAGELEYRKGNIRVAFATLRRAIVLEDGLAYCDPPAWMQPVRHALGGLLLEQKRVPPGWNAP
LAAMPLGGLLLDQNRVPEAEQVFRENLGMARGFPRRKGRLNNVWGLHGLHECLVASGKMDEARVIQVQLDIALGSADVPITTSCYCRLSAVNGKGCCA
>Anig00574.1 similar to gb|EAA71209.1 hypothetical protein FG03391.1 [Gibberella zeae PH-1] Contig1537(600..10) AN00912S
LVKRPTKEQLVKLLKSSPPEQGRSLADVVQEFEDILSFRYSVNHPRFFAFVPSAASPLSWLGDVISTAFNNYAGSSESGSGICAVEESIIRWVAEKFELP
PSAGGQFVSGASLACLTALTVARDQLVEDDMRTRATAYIAEETHFCVAKALRITGLLKHQIRTVRCNAEFQMDLGSLRxGYHSGYRKRLEAVCVIAT
>Anig00575.1 similar to gb|EAA60242.1 hypothetical protein AN8693.2 [Aspergillus nidulans FGSC A4] EC:2.7.1.37 Contig1538(43..749)+Contig4470(15..1667)+Contig7153(1..487) gb|EAA60242.1
MADIKPPFTEESARKKVKAAQNLWNTKDPVRVAQAYTPTCIWRNRTSFFSGTEGIIEFLTAKWKREKSYKLRKELFSFTNNRIAVQFWYEYQDADDSLRW
KRCYGLEDWTFDPETGKMCKRMMSGNDVLIGPDGNGEGRPDVINLYDVWENRGELYLVLEFVEGGELFDYVSENAPLREEEAVRIFCQIIAGLGYCHRFN
ICHRDLKPENILLDGQGNVKLADFGMAALQPSHRWLDTSCGSPHYAAPEIVGGKRYLGDKADIWSCGIILYALLTGFLPFDGDDTHRTLELVRRGEFKIP
PNISREAADLIIRILEKNPDHRISMSEIWRHPLIRKYEKRYQGAVNYHIGPAPPIMPEDCGPPINSKEDVDIDLLRNLQTLWHDATPEAILKRILDPTPS
HQRLFYNALVKFRNEQLENYQGQTLEHSASDYHHISVPPRTPSRRTRRAKGSSAKWSQFPPVRETGIRTKYNEEPKSCATVRSYDPFRSPQGKYPPREAK
CAKITVYRNGLIVDVDKTVKEPSETAPQPRPTAKNDTDNEVPECPPSSPFVVMRDKRMKVNSVKSFHSKTSLSGSRRALYVASTPRSASYKRNVSFHHKR
NRSQGSVSARARAPRPKVRTIRLDASESTVVSEIDDDPFLDAQSQNWFARVFQLKPATRVIALNTSTTKARKYIHKTMREWKKWGMEDVYLDKDKRVIYG
SVGEVNLLNLRPVQFSAEFCTYLEQGRQENLSLVRFKQERGAASSFHKVVDTLYLLMKGQHMLMEDPARAKEMVRILDDYPN
>Anig00576.1 similar to gb|EAL86777.1 bphC [Aspergillus fumigatus Af293] EC:1.13.11.- Contig1539(894..52) AN00914S
VHNSPQKVQLSRIAHVYFEHASLEAFTKFAQDFGFVEAMRKGNTIYYRGYGRDPYVYVASQSPTRRSQFLGAAFVAKDEENFNKAAAIPGAVRKTLDDAP
GGGKRITFARPNGTFFHVVYGQTEREVDVEGTTPPTATHDSQGPFNTPFDKPRKGQFQRYHDGPALVHKLGHYGYVCKEFETELEFYTSNFNFVHSDILY
LPQFPQMEVMSFMHLDLGEEYTDHHTFFLQRASPTVGSTYVHHTSFEVADFDTQLMGHHYLAKKGWKSVWGVGRHILGSQI
>Anig00577.1 similar to gb|EAL85567.1 Ade1p protein [Aspergillus fumigatus Af293] EC:6.3.3.1 6.3.4.13 Contig1540(1527..15)+Contig1786(45..1139) gb|EAL85567.1
MTTERLRVLIVGNGGREHALAWKLTQSPRVDIVYVAPGNGGTAQGPDSKIQSVNIKGNDYPGLVAFSQQNGVNLVVPGPEAPLVDGIQGYFQAVGIRCFG
PSKAAARMEGSKTFSKDFMKRHNIPTAAYENFYEYEPARQYLDSVSHQVVIKADGLAGGKGVIIPTTKEEAHQALREMMVENQFGEAGSEVVIEEYLEGD
ELSVLTFSDGYTIRSLPAAQDHKRIFDGDQGPNPRVVIGLXPAPTPHLPPRRFLAQIDRSIIQPSVDGMRRDGFPFVGILFTGLMMTKDGPKVLEYNVRG
GDPETQTLLPLLTDDTDLAEIMVACTEHWLDGVSIKVKPDFSTTVIAVAGGYPGSYAKGKKITLDPTPEGTLIFHAGTNLVGDELQTAGGRVIASTATAS
SLEEAVRKSYEGVATIHFETCSTRKDIAHRAFTASGIAAXLHQDAVTSSRSGVSINAGNDYAAAGVSIDAGNDLVQKIKSSVAQTKRPGTDAVIGGFGGL
FSLAAANSAYHPESPTLIGAIDGVGTKLKIAHAAGVHNTVGIDLVAMNVNDLVVQGAEPLFFLDCYSCGKLDVPTASAFVSGVAEGCVQAGCALIGGETA
EMPGLFIDESYDAVGAAVGAINTTGPNARTILPDTTAMKAGDVLLALASSGPHSNGYSLVRKIVERSGLSYQDPAPFTMPSATGPQTLGQALLTPTRIYV
KPLLKALATSSAAIKGLAHITGGGLLDNVPRMLPATLAAHINVSTWELPPVFRWLKQNGNVTATEMSRAFNCGVGMILAVEKGSEGAITELLQKEGQTVY
QIGELQVKQEGEEGCILTGLETWDA
>Anig00578.1 similar to gb|EAL93995.1 CAF1 family ribonuclease, putative [Aspergillus fumigatus Af293] EC:3.1.13.4 Contig1541(1196..1) AN00916S
IDFEFSGIAKGLGPSAKSRSTLQERYEEVKNSADQYQILQVGLTICHEDPETRFRPTLFHHFQVDVLIAQSQQRTPLKPYNLYLSPIIDRKLDLDRNCSF
QSSAVEFLLENKFSMEDLYKNGVTYLSRDEESRIMARVMQRNERTTARSSLDVGDHEYESLAFLKDVRRLVDEWLALGKAREDYLNIPPPRPITGPAPSN
HPKSMPTDLNRFQKRLVHQLIEVEYPSLVTVSRPGFIQIIDYDEQREKAVRDQRVKWVQERIWKQTGFRWIAEALAGGDLTNLEPFCFINLMSSSKENPQ
SSLQDFSRGVKQRLQKNRPVLVGHNLFTDLIYFCRCFFGPLPDRVEDFQAMAHEMFPVLMDTKY
>Anig00579.1 similar to gb|EAL93994.1 hypothetical protein Afu2g16950 [Aspergillus fumigatus Af293] Contig1541(1943..2199)+Contig1493(12..825) gb|EAL93994.1
MADDGSYMSASQSQLLSSSTSSLSPSKLCSKTYKKASNLYLTLRLQEALSALEPAITVXRGSDEQLVNGDDSVAPLxYSPADLRSKRLETYLSSYGQPNX
DISDHLTSGSSTPRANGGTDTPKDLAARVKIIELFTLHVLPANEEWEYAQEFINLSEVLDEDRKELFLQTLEGLKEEKQQGELRAAALQREKDAELERQA
REAERRRAEEAEAAERAQRGHGRSGSEVDYGIEKTYPNGSMKGKGKFAEKQSSKPGTSAGRTAFSPPGSKNIKNTEKPEARAKQSRALVNVVRNILRYVS
KSIAGNPLSFARTLLFMLGIIAALSRQDVRERIRRITGSGWQKIKGTVGMGVKVSYI
>Anig00580.1 similar to gb|AAA96559.1 ea47 [bacteriophage lambda] Contig1542(661..26) AN00917S
NKNQIIGYDIWYNNNVIEKWKNDPLMAWAKNSRNTIEKQGDLEMYSEAKATLISSYIEENDIEFITNESMLNIGIKKLVRLAQKKLPSYLTESSIIKSER
RWVANTLKDYELLHALAIIYGRMYNCCNSLGIQINNPMGDDVISPTSFDSLFDEARRITYLKLKDYSISKLSFSMIQYDNKIIPEDIKERLKLVDKPKNI
TSTEELVDYTAK
>Anig00581.1 Contig1545(120..259) AN00797G
XSAGPYTTPIKQIPEASARWTSREFRTPQAIFPCSAVTQRLSDLGV
>Anig00582.1 similar to ref|ZP_00655208.1 Glyoxalase/bleomycin resistance protein/dioxygenase [Psychrobacter cryohalolentis K5] EC:4.4.1.5 Contig1546(363..788) AN00919S
LNHYAYATNDMVKTHKFWTEVMRCKFLGAQRQGGEPDKYSGETLGSFLHCFYGLADGSAVAFFELANNFTKTDDGIPAFTKHLALSVNSRDELYDWMAHF
KSCGVDVKGEIDHDGLWYSIYVIDPNGQMVELTWQSRPFNEK
>Anig00583.1 similar to gb|EAL87596.1 HIT finger domain protein, putative [Aspergillus fumigatus Af293] Contig1549(1009..740)+Contig6667(4263..3784) gb|EAL87596.1
MYHVELLPNSTTTHATPGWTYVPDRGFDPAKAAITPAIGRKRGIRDPGRADISSRQNNAIVRHLAELDRENHRDVQISIPVKQKDASGRGKPDTSSRSNR
SKQQHQPSTAPTSSRASTVTTPAETETEAQTPAPDKDQTQDKDAEKKDEAEEKEQQNPHELIKSEYDNDPLLKSYIPSAPSERIMQALLSEPPLTYHASR
AGPPIARKSPRYFCCMCGYWGKIRCKNCHLRTCGLGCYKVHEDSRCGAFF
>Anig00584.1 similar to gb|EAL90288.1 conserved hypothetical protein [Aspergillus fumigatus Af293] EC:3.1.4.3 Contig1553(601..1263)+Contig1730(5..799) gb|EAL90288.1
TTITDDASTTSASSTHSGTDSDSIIVVTTETAAAVPTGSYLSYTTTITVGDSVSQTTFTTTTAANTTTSTNGTTTATTTTDTNVVVTGTRNSSSTSTTTA
TEPANSQPCNGYTEFCSRQYSNITMVTAHNSPFVKKEQHRQRIRSIHPLTNTQYPSKPHYYENDIXLCHTSCDLPNMGTLEEYXTTVTDWMKENPYDVVL
EDYLTTVTKWVKTPSIYVVTILIGNYDYVDPGNFTGPMQNSGLMDYVFTPSKIPMALDDWPTMSSMILSGKRAVVFMDYQANQTAYPWLMDEFSQMWETP
FSPTDAAFPCTEQRPPDLSAQDAKDRMYMANHNLNLDINIASISLLIPNTASLNQTNAVSGYGSLGKMARNCTAMWDRPPNFLLVDYYNYGNINGSVFEV
AAEMNNVTWDGKCCGAASAASSVMPGVSVMSTLLLIAGVQYMASIF
>Anig00585.1 similar to gb|EAA57723.1 hypothetical protein AN5974.2 [Aspergillus nidulans FGSC A4] Contig1555(583..7)+Contig0412(258..1714)+Contig4801(11..187) gb|EAA57723.1
MGVIRKKTASRGTEAGTKYHCDICSVDVTSTVRVSCAHPACHEYDLCVPCFAAGEKSKNHDPSTHPFQVIEQNSVPIFEEDWGADEELLLLEGAEIYGLG
SWADIADHIGGYRTKEEVRDHYISAYIDSPNFPLPERADPDDKRLSEAISKEEFQARKKRRMRSAKKKEFYKGLEYEHNLXLAIXKLQEWRQMGIGDLKG
GEKYEQEKQQRAQRLMPQGSFDRFASTRPTKQSQQPEQPSAASQLTTPELPLRLQKASGAPKAPEPPNPPMNDFDRAFAATNGDGISTPQPVKTKFVIQP
LNGVIPWKLENEGAPDLHLLTKEEVEVCNVLHMQPKPYLVIKETLLKEAMKQGGSLKKKDARAICKVKQNQSSGRPSSPHSNFNNITSDRTSASIKDPSI
NNHQLLXTTPLLSPTLPPSLNSPLHPTNPYPNPNTIKNQKWHQPSPPPPPTQXTLSLPHPHVLLVTLSRPKALNSISTAGHHDLDAIWTWMDNEPSIRVG
ILTGSGRAFCAGADLKDRVVVARESVGVGGVCGGEEATGMLIQEWSEKLNQVENIKEGLRAFVEKRKPVWRDSKL
>Anig00586.1 similar to gb|EAA59337.1 hypothetical protein AN4238.2 [Aspergillus nidulans FGSC A4] EC:2.7.1.37 Contig1556(774..37)+Contig9192(6533..4598) gb|EAA59337.1
SNGTQEDDNQDQIGSNSPTPTGISTPQPDLADKRLPSINSSYFQVGSPSGDKSRSSNTRSSSETSVSAQNPQSDTSPTGTRDRGSSPSGSFVMMERPEAS
DTQSSTASPDQSLETHTLQPETLPPTNLPTPPYSSACSLLQKESDEAELGSSAPDKGMSSIFNTLKNYLAPSGSMSSPEQTSRRHTSLPVSSVSDDPVLA
SHFFNPSLLPASDAFCLPDAPLLEHEKPHVSMSSENLAKLTGTVSDSATSSPHPSEPAQPPSEESANAADEIAGKLNEAFPPERDTPSPTGPPVASLKGK
LYVNISEARGLRPGFDPYVVCVFEWNEVISKSAQDEEAATLERQQKEQEKSDREAGRPMAIPMKSRQSSNNSALDGEPRGRAPVTDPHWNHEAVFDVFGD
QSEVDVSVYDRKDQEAFLGHVRLCINLKDDNSRLEGWFPLKSRGAGDSQVSGEIHMEMRFERTEKKQVGPNDFQILKLIGKGTFGQVYQVKKKDTRRIYA
MKVLSKKVIIQKKEVAHTLGERNILVRTAMAASPFIVGLKFSFQTPTDLYLVTDYMSGGELFWHLQKEGRFQEARAKFYIAELILALQHLHDHDIVYRDL
KPENILLDANGHIALCDFGLSKANLTQNDTTNTFCGTTEYLAPEVLLDEQGYTKMVDFWSLGVLVFEMCCGWSPFYAEDTQQMYKNIAFGKVRFPRDALS
TEGRNFVKGLLNRNPKHRLGAKGDAKELMAHPFFDDVDWQALGRKEVIPPFKPTLKSDTDTSNFDPEFTNALETNNSLNDRAAAIANGFMPASTPLSPGL
QANFKGFTFVNESSMDHHFTNEPGDHMEEDTETWQRPQQPASTANHRMSGVQRTHEGGEPGIFNVDDNFDM
>Anig00587.1 similar to dbj|BAD01560.1 hypothetical protein [Aspergillus kawachii] Contig1557(1328..723) AN00928S
FEIHLDPTTSGTVSLVILRCPSTNVVPIQTIVEDIDNSGSYSWTPSTTLEPDTTHYGILLVVEGTGQYQYSVQFGISNPYYSSSSSVAAATSTTAAAAVS
SDASETSVIISKITSTICPETATATADVKPTSVPVVGGNKPTSFVVAPSASGSASLIRSSATPSGTPAASSSSVSPVFTGAADRNAISLGAVAVGVAAVL
AF
>Anig00588.1 Contig1558(127..267) AN00807G
MTEGVVVVRNQAKGREKTEKEEKEEDGRGEEKRKKTLETRGRRX
>Anig00589.1 similar to gb|EAA62512.1 hypothetical protein AN5352.2 [Aspergillus nidulans FGSC A4] Contig1562(580..894) AN00677U
VAYTCADVIATLAAIEDPNSNSTPYIHLENETINPDDPELSTTTTPKPITSDLRTAINHLRTLGGGGTFSTFRGFRMYLAFIWLDAGLALLIPAFIPVPI
HMGLV
>Anig00590.1 similar to gb|EAL93426.1 NTP binding protein, putative [Aspergillus fumigatus Af293] Contig1564(1..1034) AN00920A
YQEAYRKIVSLANSLKXEIAKQKQKLAGGVPRGDKTVLQGPSPPTKIPNSNDIRTSFGRTAREGGAGSSTGQRKRPINVNQRTHLNFSSSTPAISSERPD
TNTDSSEHSHPSVSPISAPSSSLTEWEDKFVVNMPTAKEPNPPIMTTQQISDFQQSIEKVHKEGGAMLDPDTLPSPRTRTPEDSTSNPPGQEKTSTGLDG
QDSRVGRPTEVSDSNCSSGHRRYYSPEEVGKQRFSTIWEEGPAKSVNKNPAANPDGSFLGLPRRSTGLTNKIPNEILLFSITDERPRMIDIPSGRSKVSK
EGKRITSNRATSTSPEKAVVQEEWKPISRNLKQAPCSKPLPRHV
>Anig00591.1 Contig1566(470..584) AN00678U
MAINQSSYVHEDHPDISEAHTGKFASWGNITEWGQGCILVFTRYDLRLCYTCASG
>Anig00592.1 similar to gb|EAA76042.1 hypothetical protein FG07069.1 [Gibberella zeae PH-1] Contig1566(822..953) AN00921A
RRQRQKTYNRRDSLVVTHPTTNLPACGLSTAERTGSPIFHTLWS
>Anig00593.1 similar to gb|EAL86801.1 tannase, putative [Aspergillus fumigatus Af293] EC:3.1.1.20 Contig1567(523..1218) AN00680U
ATAAHAASLADVCTTSNVKAALPSSVYGLTMIPSSVTASPVYNASTSGQVFFPDATYDYCGVTFNYTHNGRGDTVKLQYWLPAPESFENRFLATGGMAYM
ITGGSSYLPGGVMYGAVAGTTDGGFGGELDTAFLLANGTINYEALYSMGYHGIGELTIVGKEFTKNFYSMGDEKLYTYYQGCSEGGREGWSQVQKYPGVY
DGVIPGAPAIRYGQQQANTYSNVVEKLSDTTP
>Anig00594.1 similar to gb|EAL93147.1 SET domain protein [Aspergillus fumigatus Af293] Contig1568(52..1063) AN00935S
ESSPWSLPRLRTKFTRQSSKLRSEVVFSDLTPSIESFHGPASGRRSDIHTESTVQSTATTTADPDSPGSLDDSHRSSTSTAATSVCDNPVQIKIEEVTET
TVQAPILTVEGRLDLSTGSADPERRILGVDNDALSDLSDSLELDEKLGTVVKKSRKSRSKEVVPSVEVEPPRARVPGDYTKTSKLLAQAYDRWVDCRTCN
AWFVQQDSYLTRRECPRCERHSKLYGFQWPKTDREGPADDEERVMDHRTVHRFLYPEEEALISRKDRGVSFGITPTPELSEPHADTEDSEAGEDRRNTRA
SRRRTRSLRMTM
>Anig00595.1 similar to gb|EAL93515.1 stress activated MAP kinase interacting protein, putative [Aspergillus fumigatus Af293] Contig1569(949..79) AN00936S
MSLLHNEDFTIWQLRTSYLSTIKDGIGDRLINVNNTVLNTPGFRAAGWSSASTNPNTQSAAAHIKRTNSPPIPTTTAVTSEYYQLGVARDDAQRFGLVDE
GDDDEGGMVTGKTNTDLIGRRNRGKRVHRRERQQHDQQKHREAEEDDSSDLSDESDDDGDSARSAANQIKFTKMPIRTRAGSSPIRSSDRQESPQVMVTS
PSHPTMGTHYRTGSLGTAVSSINERPRRDTTTTA
>Anig00596.1 Contig1570(1501..1557) AN00683U
MTTFNTPNSSSVLVVVLAGFSPTLHRHLDGAMATIHDNDELLLARIGYKQAQFPPRSELPCLQEVQQPQYGVGLWAL
>Anig00597.1 similar to gb|AAC08355.1 amino acid permease [Neurospora crassa] Contig1570(1608..1748) AN00926A
LKREFSKWSTVSYAISILGILGSVPATFGAPLSAGGPATAIWCWFVG
>Anig00598.1 similar to ref|XP_322378.1 hypothetical protein [Neurospora crassa] EC:3.1.1.8 Contig1571(837..325) AN00937S
YNATIHVDSPAGMTCYSKEFASVGAASHAYNSLYVYLHQRAYGLNYYDWYDLCTYPVGKPDTPYYKCHSGDLYEVFGTYYLFGLPVRAPEDIYYTNMVQD
MWAAFARRGDPNVDEGYLRARGYFSSLKLMERWQWDEFTEGSGSKNVANLQYPVPFYSGLPYMEECSVLGL
>Anig00599.1 Contig1572(245..619) AN00685U
MSLAYSPTHNKGAESVRHLCTPDSWFWSPSTFPGCLTPMDYADSHAQVMASVNDLHIVRYDQEWAKDGHVLLRYTAEGSHAGKPYKGIEKSDPPRKARWS
AAAIFEIQDGKIKSFTKDWDQKVMQ
>Anig00600.1 similar to ref|YP_262104.1 amidohydrolase family protein [Pseudomonas fluorescens Pf-5] Contig1573(15..812) AN00938S
YSSIDSSNALAFHNGRVYTINSDQPWAEAFIVSPTGIIEHIGRNADILEIASARGLIQYDLRQRFVMPGIHDAHTHLLVAGLQALNEARIGFDSTPDNLT
SRLAKGSCACAYANVTGDWLIGNFYQASHFPNGVPDRKYLDGQYPDQPVLIREVSCHRILLNTAGLIRAGIDPNGAPDPDGGYYVRRQDGITLTGEVVEN
AMTAVFDCLPIPPLAHVKRAIHHAVSICHKFGITSCQEASANTLYLHAVQELELENRLDLDIHTHI
>Anig00601.1 similar to gb|EAL88171.1 RING finger domain protein, putative [Aspergillus fumigatus Af293] EC:6.3.2.19 Contig1577(26..1181) AN00940S
GLLFVPSLGNQNPCNNATEPYIPDNVTRLQGVTPFDGRVIGLAPWISDECSQAFLNVSQGTVPAALLFFLPSNDDKKPPAANDPAWQLGGSASWQSQSNF
PVYGIPGAAGATLMEQLSRDGSVPDPDDQDNLTALSSSGASRLIAVIDIDSGAKKMPSIWGFILAILGTVLVLTIILLLFYQLVHRRHQRELQRRLEAGE
ADLEQLAQLHIKVPPEFLETMPIYIYMGDGDDNESTHENSTPGNLPRITEHSAEDIDPKTPTVAIREADNEAEKAIDGESIRRPSQATIAGHPDAYVRHK
NRLSRQQTTCAICLDDFEPDLSAVRELPCGHIYHPPCIDTSLTQSSSLCPLCKKSVLPSSWFRFPPED
>Anig00602.1 Contig1579(839..561) AN00822G
MAEGGQGKAVQSHGSRSGASEWFVEAPAFRPSRRRGPHGREIPQAVRPPSAGRSAPKGVRLITIGYPHHFVPMLRTIVVHCEDGWQSQLQLSQ
>Anig00603.1 Contig1579(1374..1840) AN00688U
MEKKTGVIEVHGWEQATIPSRLNEDDPVLRTRGYPKGLQMDEVILQPPIIGELCGLEMIPSAQTSILSM
>Anig00604.1 similar to gb|EAL85617.1 RING finger protein [Aspergillus fumigatus Af293] EC:6.3.2.19 Contig1580(372..19)+Contig8998(6159..4840) gb|EAL85617.1
LPEDERSVELSSIAAIYPEIKIDPSSPFKASLTLPVKPSAPLRVCFQQQSETEFPAVLTPPTSVDANDPGFPFKTGDHNSASLNRDSHTLSHLPPICLEI
ELPQGYPSEEPPIFRLETVGDISGGEVQLPRELKIALLDFNNKAERERFEEETFECGVCLEPKKGTICHRLVLCGHVFCVPCLQDFYNSCITEGDVEGVK
CLAPGCGKESNSTSPTDARPKKHKKQDRTLSPSELLQIPLEQETVQRYVFLKRKKKLEADKSTVYCPRQWCQGAARSKRHPKPVDPMTDDLDDEDDEDEE
GPVFDPLGEEAQLPPMSERVAICEDCNYAFCCVCKKGWHGELVRCFPRREAELSAEEKATEEYLRMYTSACPTCDAPCQKQMGCNHMICFKCDTHFCYLC
SSWLCEDNPYRHFNDINSGCFNRLWDLEGGDGINPDGAAALHRVPDELLDFDDGSDDEDLVAWELGRRPPPPAPVPPRVNNGAAGGNRHRGNNANDLDAA
GRAAAAERQAQARAMAEVRRRPDGEPPQVRRPGLQRFLDLVLNDREDEWDSDELDDDF
>Anig00605.1 Contig1582(204..160) AN00690U
MSSTLEKHTSPYTFAIAHPSPLNPNIPKSQPPYNYNTHKPPLNNHNPDHD
>Anig00606.1 similar to gb|EAL87321.1 hypothetical protein Afu2g02240 [Aspergillus fumigatus Af293] Contig1582(498..1346) AN00942S
MVLLTTTPPILTAIEALPPTSRHDFSLPDTLKLEDPISHDQLIRIARYFRQTDTSSSTYSIAETKTLNSLLRGTKVYIPPPPKKPEPSPEYLALKARLLA
AAETDAYNRMTSSSTFSSSAFFPPSSRTPAPTKPSIFTSSTPTVEALHNKSNNNNEETDPLTPGLVLNIFLSVLITGFSVYWALRSFRSPEMLVSTVARI
WRGTGTGQGVSESVKVLVSLGAAVVVGVAEVMIYAIYLRKVEVAKGRERRVKERxVV
>Anig00607.1 similar to gb|EAL90360.1 formin binding protein (FNB3), putative [Aspergillus fumigatus Af293] Contig1583(41..1539)+Contig4516(1580..1113) gb|EAL90360.1
MNPMNGPAGAPSMWQEARNSDGRVYYYNVQTKATQWAKPIELMTPVERALANQPWKEYTAEGGRKYWYNTETKQSTWEMPDVYKTALAQAPAPQAPPVAG
PTFVAGGVSSFSSYPQQRDRDDYDRGYGDRRGGYGSMDTNGIAAAPVLGTQQAEPEYGSLEEAESAFMKMLKRHNVQPDWSWEQTMRETIKDPQYRALKD
PRDRKAAFEKYAVEVRMQEKDRAKERFAKLRADFNTMLKRHPEIKHYSRWKTIRPIIEGETIFRSTDDENERRQLFEEYIVELKKEHIEEEAVKRKAAMD
ELVTILKSLNLEPYTRWSEAQAIIQSNDKVQSDDKFRTLSKSDILTAFENHIKSLERAFNDARQQQKAAKARKERHAREQFIELLKELRSQGKIKAGSKW
MNIYPLIHEDPRYVGILGNSGSSPLDLFWDMVEEEERSLRGPRNDVLDVLDRASGLPVRERREERDRDRERYRERERDRDRDRDWDRDRSARPLSHYERE
RREREEERERLYRTRGDPRGGRDELDYGADTKSTTSNDRRRRRDSDTESVASRSAKRYRRDSRERERSRGARRDRDRRERTPAATDDGKKEEKAVHSGSE
EGEIEED
>Anig00608.1 Contig1584(578..694) AN00693U
MPTSSGERRNGGMERNMCSEARSVTKGAILADAVGLGKTIEFIAFILTASRNKPKYL
>Anig00609.1 similar to gb|EAL89097.1 EH domain binding protein epsin 2 [Aspergillus fumigatus Af293] Contig1585(391..1384)+Contig6865(164..682) gb|EAL89097.1
SKVVPSVKNVTKGNSSVKVKVRNGTSPNDPWGPTGTEMAEIAALTFSSPTDFYEIMDMLDKRLNDKGKNWRHVLKSLKVLDYCLHEGSELVVTWARKNVY
IIKTLREFQYIDEDGRDVGQNVRVAAKELTSLILDEDRLRSERSDRKLWKSRVSGLDDQGYGQEPPRRERRERRRATNDDEDAEYRLAIEASKYEAEEER
KRRAKEAGAEDDEDLARAIKLSKEEEELRSASLRKKPRPTGSNNPLAQRTQFQPKPAQTGPPSLNTLAEERVTTSFNPIANFQSPQNLAPPQQSFGPPKS
TPPQMQDPHRAQLNALLASGEGQDTFGNTGDLRIPAQHTAPGTFVNSAGQGLDRLRATRTGNNPFYGQQPQQQQFVPQQTGFAQPANNPWGGQQTYHQPQ
QGGSLIDL
>Anig00610.1 similar to gb|EAL92422.1 Taz1-interacting factor 1 (TAF1), putative [Aspergillus fumigatus Af293] EC:3.6.4.1 Contig1586(412..1668)+Contig7945(6654..4262) gb|EAL92422.1
MTARGKNVKTLATESEIFVYDRRWVSEPNSIQIPELPPPHPLHVDNPPDTLTNQNDLQAWRSLYLARRTWAADLTERCESAEKQIHEHNERTDIINRAAS
VALENLKTHVGTLEHKFQEAQSFANELLSQQQAALNGWKRALSTLDSIPARKDFPFLGRPSTPTKGRGQAMGTLQDYVDTAEVQRAGSEAPEILARFAHQ
VSTIEKNVSEIATDTQRLVDEAFPTSVEPVDGLLQEMETISNKIQSDYEHVLALPNNPKTLANVSRLALSHTKDLLPSLLDVSNEIQAGQEEAVRRYNAA
VKASSSHMRLISSIEYRLAETLPQINSLPLQSEAFDVIYTVFHMPIIYGSVLIESVRRREFNDKMKNDSLTLAEEMSVFREEERxEEEEMAQNMADLFSI
KSFQRGILWTGTRSSLLLRSDDMVRSLKEEKVKLEDXMKGSESGIRKLEDLLHRQSHMSRPSSGNFSRDFPSSPASPHPDSLSRRSSVSSRRMSANQAPE
EKALVQRITRLEAELAAERDTVQRLQKEAHAERQSNTDKIQEAQSTKKDLIGNLEARQREFDDERRFLEGELRRLRIRTEELEEEVDRNLDSREHEKQDA
DERIHHLEMELQDVHARAEEELRKANETIGHLQSEKGVGETLRARIEELQNQVAENERKENDNKHALQVAFLNLSPGGSVPTEFPNIIKAIEVLSEGLTI
HAKNAEESAAKASAESKVLEERLGLMESELEDLRKTATSRETELSQARNELAEGNAKLSIVTSELEDERSKLIALQSQFAAGETGSDALRERVTEEERKL
TDLAQRLAEVETLARQSEEEVTTWKKKVEAMSEAEQQATVRFETCGVRFQELSKQLFAQVEKLERMLEQLGFTIVRQNGDIVVQRSSKVNALSSTGDSLS
QSGVVSVRPDASLLDWMHADSKEEETDKFMAFVESLYQFDVDIFGDAVVKRVKDIEVLARKWQKEARGYRDKYHRVQSEAHDKIAYRSFKEGDLALFLPT
RNQAIRSWAAFNVGAPHYFLREQDAHKLQTRDWLLARITKIEERVVDLSKSMNGANPDRRSIGEVSDGTSLDDENPFELSDGLRWYLLDATEEKPGAPAT
PGLGKSTVAPAHVDAKGSIRMKRTSAGGNIAKTLTKSLDSRRNSSNSKKGHSSTPSQRGNESTTDLARLAEQDTAASLHSREAAPKPDEVRRNPPQGP
>Anig00611.1 similar to gb|EAL93165.1 nuclear distribution protein NUDE [Aspergillus fumigatus Af293] Contig1587(354..1520) AN00947S
MPSADASSSARPNGTSSRSDQLAYYKAQYEQLEAELAEFQASSRELEAELEKDIEASEKRERVLKEKLENLRYEVDEWKVSLTCSWSLKLPSSPRLTGTP
LQSKFKQSKSEANTAQNSLQKEITTLRDANRTLQLRLRDTEVANDDYERQARHTTSSLEDMEQKYNMAIERSVLLEDEVKAGEKEREALRIQCQRLRDEL
SEQKLDNEILQEKLRHEQYGGRRKKPTPLSRTASSTPQAPEIFDRSPGTSAVSSPLFVRTPMKSSLMGVTAAPPSPPMSETSVSVTNMMANMRKTVHATA
GFPLQKASGSESLMGSRSMYDARPNKSSRSRTTGNASNNTRSSASTATSRISLTKPANFGNSISSINSPRSENDNQQSNLPKSG
>Anig00612.1 similar to ref|XP_326155.1 hypothetical protein [Neurospora crassa] EC:2.7.4.8 Contig1589(875..309) AN00948S
MPPTKSHPIIISGPSRVSKGTLIHNLITTHPNTFSLXISHTTRALRANEIHEKDYFFVDSPIFNTLNSQGAFVENATFSGYQYGKSRRAIADQLDKGLIP
VLDIDVQGARHMKAESSGVEARYVFIRPPSFEVLEERLRGRGTEREEDVNRRLERARREVEGAVEGGLXKVIVKDDLERAFGELEEWV
>Anig00613.1 Contig1590(571..806) AN00830G
XMSGSDQDPLPPRPQLHAGIDAHSVHSSRRLTPKESPACKARFNGRNGWTEMNRKGKRERRGRKEERNSAKGPFTFFGT
>Anig00614.1 similar to gb|EAL90127.1 hypothetical protein Afu4g06610 [Aspergillus fumigatus Af293] Contig1594(23..643) AN00949S
GLAQASAGDNFDIFQWHPRYQNCQRYFLDHAQHSDAVQALSAFLNIRLPFQWQSNPVVNSHADPSRSAASQSSASSPASNLPPSVSLIPYIRRLVATGMD
FPGVLHGFFGDEWGAGIGPLHEQERRNYLFAAKSGGWAAVKKDYDMPPLETIPFLRPLQGPLDSEIEAAERSWSEWLAMEDWMVGPRAPDILRDSSSQTS
RHHSSRG
>Anig00615.1 similar to gb|EAL93113.1 NEDD8-like protein (RubA), putative [Aspergillus fumigatus Af293] Contig1595(1262..789) AN00950S
ELDIEPGYKVSRIKERVEEKEGIPPVQQRLIFGGKQMADDKTASEYNLEGGATLHLVLALRGGC
>Anig00616.1 similar to ref|NP_522203.1 PROBABLE PEPTIDE SYNTHETASE PROTEIN [Ralstonia solanacearum GMI1000] Contig1602(6..575) AN00955S
STADLSRPWPLSTFQHRLWFAHSFAEDKSFLNIPVTMHMRGTPDLSLVRQTLFELQTRNPILRTAYQEGEEYAEQTVLPPSPLTVKFRDVSAAENPAEAL
QDLVSTLKRTQLDIEIGQLIDATLVKVTPGNYALVLIMHHICTDRANTDPLLTQISTLYDTLRSGRSLASLPAPKLNYADFTLWHNQLLD
>Anig00617.1 similar to gb|EAA59972.1 hypothetical protein AN3764.2 [Aspergillus nidulans FGSC A4] Contig1604(629..1345)+Contig2077(2318..980) gb|EAA59972.1
DILTHIDPLIGTTNGGNVFAGATLPYGMAKAVADVDGQNTAGFSSDNSNITGFSALHDSGTGGNPSLGNFPLFPQYCADDLLDNCPFPKSARAIHYQNDS
VVARPGYFALTLTNGIHAEMTTTQHAALFRFQFPDTGQEKLSPMVLLDLTDLWESRQNASISVDEHTGQMKGNGTFLPSFGAGEYVSYVCADFAGASVRD
TGVWVNDAGGVERKELFVTRGFNNFYLQAGGFVRFERPDQHPVVTIIDPHTQSRIIRSLLDTYRHEGWLPDCRMSLCKGWTQGGSNADVVLADAFVKNLT
GIDWDLAYEAMVNDAENEPLEWSYQGRGGLQSWKNLNYIPYHDFDYLGFGTNSRSISRTLEYAYNDFCVATVARGLNKTDDYLKYLTRSTNWKNLFKPDQ
RSFFPNGSDTGFVGFFQPKYRNGTWAHQDPMDCSPLATGATWCSLTSNPSETFESSIWEYQFYVPPRPSPPVITHYLSGPQAFTSXLTTFHSTALADYSN
EPVFLTVYQYHYASRPALSSRLIHSLIPSQFNASRSGIPGNDDSGAMAAFTVFGLMGLFPNPGQNVYLISAPFVEEVSVKNALTGREAVVRVKNDAGVGV
GGTVVRKAWLDGEVYAKSWIGHEFFVKGGVLEVELGDEEEESEWGMGVGEGPPSWGG
>Anig00618.1 similar to gb|EAL87000.1 alpha-1,2-mannosidase, putative [Aspergillus fumigatus Af293] Contig1604(629..1345)+Contig7387(7..1746) gb|EAL87000.1
DILTHIDPLIGTTNGGNVFAGATLPYGMAKAVADVDGQNTAGFSSDNSNITGFSALHDSGTGGNPSLGNFPLFPQYCADDLLDNCPFPKSARAIHYQNDS
VVARPGYFALTLTNGIHAEMTTTQHAALFRFQFPDTGQEKLSPMVLLDLTDLWESRQNASISVDEHTGQMKGNGTFLPSFGAGEYVSYVCADFAGASVRD
TGVWVNDAGGVERKELFVTRGFNNFYLQAGGFVRFERPDQTTISLTSDGSNTAATLSAGTFTRFNMSTNDQALMARVGVSFISVEQACANAEKEQPNFDF
AGTVSAAEAAWRDKLNVFSVNPGNASSDLQEVFWSGMYRAMISPQDYTGENPLWQSDEPYYDSYYCIWDSFRGVHQLLTLADPLSQSRMMRSLVDIYRHE
GYLPDCRMSLCKGYTQGGSNADILLADALLKNVSDIDWSTAYEAVVKDAEVEPANWNVEGRGGLTSWKTLNYIPTDDFDPYGVGLHTRSISRTVEYAYDD
FCIAQMAQRLGHQSDYETYMLRANNWQNMFKDDQKSYLQGKDTNFTGFLQPRYPNGTWGYQDPIFCSPLLNFTSCYLSADGHETYEGSAWLYSFFVPQDM
AALVTRLGGPQTFTSRLSYLHDSGLLYVGDEQAFLTVFQFHYSGRPGLSTQRAHYYIPSQFNTSVSGIPGNDDGGAMGAFAVLSMMGLFPVHGQDVYLIS
PPFFEEISLQNKQTGKVATIRNVNFDPTYKSIYIQSAKRDGQAWTKNWISHDFFLNGGTLELELGPTESDWGTRDLDLPPSMSNH
>Anig00619.1 Contig1608(1016..972) AN00709U
NAARTRRPKFRTTWGFWVKERTRHAELRTLWTSSAPEFAKGTRPDFGIGGPSPGEGSQLDDPAAEDLGFYPARGLFTAKSLVVAS
>Anig00620.1 similar to gb|EAL84413.1 maltose permease [Aspergillus fumigatus Af293] Contig1609(781..10) AN00965S
EFTRKEHALGFWEAMRLHWPAVAWASFMNLDGGIVKGLVGLDVFKKTYGYNYHGEYVLAARWISAFQYANLVGAIVGALCSGFAYDRFGPRVMIAVCSSL
SIAFIFLQFFSHTPAQLFVGELINGCIIAFYPICASAYVGEVTPLALRGFAATMTNLAFSIGSLIASGILKGTESLNTTMSYKIPIATQWALPCIMLALI
FFCPDPPYWLCRHGRNEAA
>Anig00621.1 Contig1609(695..1000) AN00711U
VHERCPSHSRPVQSHGFPEPQRMFLTSELLRELGFISHANRDSLNDCVSLVIWNIAHGSDAGSAPRTSWKSICIYVWRACCLGLLGSGDCANRFVQHHVG
TI
>Anig00622.1 similar to gb|AAT65714.1 dehydrogenase [Aspergillus flavus] Contig1611(1115..292) AN00966S
MRALVIGGTGRCGRLVIDELLRRGRLLLYALGDPRPSLNVIQGTPMNLDDVRAAFKADKPDVVIVTLNAPRASDSPFAAPISPPRLMADCNANVVAAMKE
XGVARFVILQAGSGLGEHLWTNSGHSGYVYSLKNLLFVHIPYHDSQTKKEKGSLGPAGSEYVVCAGRSRLGPNPIKPAIQVVAGLMGKGIPMMASTSRIS
VARYLVDVAEGDEWDNTAPVITN
>Anig00623.1 Contig1612(1219..1175) AN00712U
RSEWHAGGRCGMAKSECNLGIQIQIRNEHRLEKGPIFRTDRSNFSSLNRTRH
>Anig00624.1 similar to gb|AAT84085.2 L-amino acid oxidase [Emericella nidulans] EC:1.4.3.4 1.4.3.2 Contig1614(56..331) AN00967S
GISHGHCWENDEHQNGAWTHPLVGQQEIFLPAYYQTEFQTIFVGEHTTYTHGWIAAALDSAVRGTTQLLLDLGLVDEAKAIVHEWMGRWIEL
>Anig00625.1 similar to gb|EAL91770.1 tRNA a64-2'-o-ribosylphosphate transferase [Aspergillus fumigatus Af293] EC:2.4.2.- Contig1617(1244..75) AN00968S
RLxLQLLPIAREHGGCIIVDSTRRGKLMPDALSKTVPIWCAVINRALFPSDTAYHAVNFPPNYLGASEESQIERRIDGFVKSLENLKLDLDELKQQLGKP
IRVAWANRAYFHPTDLHKGNDYRLFVLCSASKRVHGAEMSEGGYIQGAGDDSESWAYGLTPPVFWATKATLFQYSEEDLPTVIEQLVEDHSKKNVDQRAI
RVAPTRNLYISQTHPQLNNGSMFNLVIDCNASPEGAEDNANRLNLGCGSSKLGSRDLRKHLDKVQDFVKSRLSSDPSQSLLVTCETGKDLSVGALLAILC
LFYNEEG
>Anig00626.1 similar to gb|EAL92855.1 sensor histidine kinase/response regulator, putative [Aspergillus fumigatus Af293] Contig1619(10..1719)+Contig2793(155..985) gb|EAL92855.1
DEPFAPGPGSKMLYPAANLDSAFLHQLLRRYSKGKLWSFHRDGMISSSDDETPRQSRSRASKGPEIGKGGPKKWKSMENSMLNLYFPNATQVLFVPLWNS
ANSQWFSGCFCWNTEETRVFSSSVELSSILGFGSSIMAECNRVESLISDRQKGDFIGSISPLHGILAAAEFLNGTNLDEFQGSLLETINACGRTLLDTMN
QVLDFSKIVSLERTYRSLKRNKTSSTDVKSMDRFSSHLDTYVATDLALLAEEVVEGVCLGHAYGQRSAAPYDQPVVLPLAQQGQIQPDKETKPKPRSEVE
VVVDIAHNDWVYQTQPGALRRIVMNIFGNAMKYTQSGRVSLHLEVTEASEGRVRRNGVEELVTLTVSDTGKGISEEFLRGRLYTPFAQEDTLAVGTGLGL
SIVRSLVKALKGSINIHSRPGEGTIVKVSLPLVRPGPELELEEPVRPVSPSTREQEMLTECRLLRENHVGRRAAILGVDPADASSHPLWSIYSRYLIDWY
GLELVSWPSGTPVDIILAEEQSLLEGMRPSGDATLPSLLILCNKSVDYTIFRRPCAPHKLAPSIRRCLDTXQSGNTAPHTIELPERPRQTTISSGSDLSP
GERLFEISTDTSELAPEMTISSGSTSSAEYPRSQDSDGMDAPLYTINSPLPIRAPSPFKQPILTQTETERRARVLVVDDNSINLNLMLTFMKKRHLAALD
SAENGKLAVDAVERAQQGYDIIFMDMSMPVMNGFEATRAIRALEKERGATYKPAVIIALTGLSSSRDESEALTSGVNLFLTKPVSFKEVSRLLTEWEEKG
LDDR
>Anig00627.1 similar to gb|EAL89945.1 hypothetical protein Afu4g08420 [Aspergillus fumigatus Af293] Contig1620(468..890) AN00716U
MASIVSGPLGRFRKNGSHKRLHERWGDVGITVPTEGSWNQRDNPHRSSDRRRPAYEVLSRGQDTPVDDHHESTQTSTFSVKALNPRRLSMRISSRSKPTP
DYPKENNTPTDRQTKAERRVSQFTYRPIQQDYPTEMAEKAS
>Anig00628.1 similar to gb|EAL91392.1 G-protein complex beta subunit, putative [Aspergillus fumigatus Af293] Contig1622(14..1046) AN00971S
LPRIVISPGGRSRGHLGQIYAMHWSTDRRHLVSASQDGKLIIWDAYTTNKVHAIPLRSSWVMTCAYAPSGNYVACGGLDNICSIYNLSSREGPTRVAREL
SGHSGYLSCCRFINDRRIITSSGDMTCMLWDIESGSKVTEFADHLGDVMSISINPTNQNVFVSGACDAFAKLWDIRTGKAVQTFAGHESDINAIQFFPDG
NAFGTGSDDTSCRLFDIRADRELNTYQSDQILCGITSVAFSVSGRLLFAGYDDFECKVWDVLRGDKVGSLSGHENRVSCLGVSNDGISLCTGSWDSLVSL
ARA
>Anig00629.1 similar to gb|EAL93946.1 ubiquitin conjugating enzyme (UbcF), putative [Aspergillus fumigatus Af293] Contig1623(643..383) AN00960A
AGADAAVTAATDTPRVQQEPPSQPQPQPQPQQQLQQHTPPATRPSVPATPASASAPATTSQDTPWLDRAIVGVIIALVAMILRRLTR
>Anig00630.1 Contig1625(1169..1641) AN00718U
MNCRQPALSKFWLPITASNAGHRITDSVRAIRISYTRLGLQDAWVTTAGSDIDTGTYVKTMQRFRTDTTPEFVQSIIDLAILLTSTSAIYRQLIQAMTVA
IHTCHIDADLAPKITSSSVPGCH
>Anig00631.1 similar to gb|EAA61114.1 hypothetical protein AN5036.2 [Aspergillus nidulans FGSC A4] EC:3.1.1.- Contig1627(1049..81) AN00974S
ILYNAFALTTLPIRILGTLIYYLPHFTRPHPAWTYRQAISVKFFYIWLSDQTAVEYRTPETLTPGREGDRFIIINPPDTTTSNQLALYLSRDSILTSIPS
VHPVPIGAVWHPALPSSKPARVILHFHGGAYVLGGVRLKDNSWSPSILSKVMGCPVMLPQYRLSVERYASFPAALQDGITAYVYVLEVLGIEPQNIVLSG
DSAGGNLVLSMIRYWVEEKKKGTEVLPLPAAALLWSPWLDLSENGAQKVDRHPCRWVDYLSGDLLDWGIRRVTPEGWERGHRFLNPLGNGFKALGMPIFV
HTGTSEVFFEDHVEFVEEMRALG
>Anig00632.1 similar to gb|EAA59115.1 predicted protein [Aspergillus nidulans FGSC A4] Contig1627(2150..1650) AN00962A
YTLSDHDKPCSDEFDLVSGNILVVCRLYSDLWALCAGASPPQSEKVFGETITTEPMRLAFLPLCAVTLAANFSAFNQRCITYARDKSEEPRYPGNGLPVM
PPPRTSSLSDGKQISRGNRRHIAFPEVVYDAFDRISECSDVDFVPADSSLENVLSDLTDRGSRRLQR
>Anig00633.1 similar to gb|EAA63276.1 hypothetical protein AN3308.2 [Aspergillus nidulans FGSC A4] EC:3.2.1.1 Contig1628(516..31)+Contig8881(6576..5754) gb|EAA63276.1
RLMAVCLLCWCVSLATAASTEEWKTRSIYQTMTDRFALTNGSTTAPCNTTVANYCGGSWQGTIDKLDYIQGMGFDAIMISPVIKNIAGRSKDGEAYHGYW
PLDLYEINSHFGTREELLKLSEEIHARGMYLLLDVVINNMAYMTDGEDPATTIDYNVFPQFNCKYQTDYLPSLPNYPLYYSMITAFLNGEPATLLEEIAT
INDLCPDTFAMVNFIEDQDVDRWAYMNDDIMLAKTALTFMMLYDGIPLVYQGLEQAIAYHXRSRPCGDGFRHHATLYKHIKKLNAIRKHAINLDSSYISS
KTYPIYQGGSELAFWKGKNGRQVIMVLSTAGSGGSAYTLTLPVSYGASEVVTEVLNCVNYTVNTYSQLVVDMDKGEPRVFFPASMMPGSGLCGYNTSNVT
YSELRLAAVGSSSSAGSHSVIPSAFSLLFMAIVAFLA
>Anig00634.1 similar to gb|EAA61284.1 hypothetical protein AN7237.2 [Aspergillus nidulans FGSC A4] Contig1629(1354..53) AN00976S
TGPGTEVYEPGTFMDKTVLPVPVDARRVxELLASRxxGFxQDKALWDTVHFEGGxEPMVQGPIKSPVISAALHAMGGVVANELLELRDGKPATEDSVTVN
TDHAGIWLGSVFTTYINGEDVSALARSGKLGSLFERNYEQGFGKGIASRATAIYQTKDPRVWYQLHGSLDANAALRTMGINPDVTFSTPQQYYDYIQEHI
IKWSPDELEMHNVRHGLCGSICYSPEGWRKTEFGKRLARYPLVNVTAETYAKPTPPVPLVKDRSDKRPLAGIKVLEMVRIIAGPQIGVTLASYGADVIRV
NCSRLVDLNVLQLTLNAGKRTIDLDITKSEDMERLQELLADVDIFIQGFRMGSLERKGLSLHNMLEMAAKRNKGIIYVDENCYGPDGPFHERPGWQQIGD
AASGSEYVMGRSQG
>Anig00635.1 Contig1629(1271..1441) AN00722U
XHPTGIYRYWKHSLVHECARFVHLRPGTGXWANVIXEKSFNRIYHEWGQEFWEIQFKI
>Anig00636.1 similar to gb|EAL92825.1 WD repeat protein [Aspergillus fumigatus Af293] Contig1630(104..1417) AN00965A
PITAESNIADYAAIHFSEHLNYSAIETPSIWDTLLDFMECTALSWIQYLAETGRLQHVTHTAKNLASYLACNTKKIPTSNEKKKQLRKWIHDLLRLNARF
RIALDTCPSAIHQVIPVLCPSESMISRRYTLRPRGVVIKGLEEDGWSECIARIDYDTARTTAIAHGDNQFAVSLSDGTIALYFWHSLEKKAIISHEERVI
ILKFSDDGQYLASSGPRRIRVWDMRTLKQVRSYDVPHQPLTVTFRDNGRGLLAATRGNYTVSWIIEDKESFGDTCPWTQRFQEVTGQTKPTYPPAMALLS
NDGSYLATSYRGRPVYVFDMTTSSPVRACYRHDTTAREYAVDGMAFNRNRDVLIVSYGDGELVVYDVCTAELCYRRQSVYAHTLACSPDGRILVTGSSRG
TINVFEFTGNQGTSIALIHRIDSSEDGIRGISFSADSL
>Anig00637.1 similar to gb|EAL92888.1 hypothetical protein Afu3g06800 [Aspergillus fumigatus Af293] EC:3.6.4.1 Contig1631(29..1701) AN00979S
KHKCSFSETEPIRTAKTYPPLNVRGDLSGPSSRSDWRSSVSEALMLNARASNDSIMRKMEEVCYDLEQRCDNVEAPLRAMEQERNAISADAQHLQEQNSA
LELQLQQASDTIGRLRLEISRLETHAEAASIRAEELSATLDAARRDLADQKRESQDTMASEVEKARTRELDLIASITERDDQLEALQEEIMAQRTENTNL
QNALGETSKEKLSLLETNGSLNQNLEGLEEKLRQCEVLLVQKDEDQRQILTEKAEIEREIEALRIQLDEEKTESNRLASALDKAEGHLRGERETVRDYET
QLSAANAKYEAQKEEMFALRMDMQAAASDATKELQTKDKRIHHLEKKVQQLRNERAAKAREFSEAQQHIGRLMNVMGIRVETDGTRPENKQTRKPGARSS
QTATTQQTPPTEDDLQTQPGNSQVEPFENSLSSPTSRSPKRTIDNAFPATDSSSQHMRVGRKSRNVTPQHRRTPLEDADLNSQPGGQRSPASQ
>Anig00638.1 Contig1632(840..453) AN00857G
MAKSVEVGAEGAAAATAAGRGAQLVLESLRGKSGPDAWRRLGWVHLDELAKADGEEKVVVIAVEESRKDGVQAG
>Anig00639.1 similar to gb|EAA66155.1 predicted protein [Aspergillus nidulans FGSC A4] Contig1632(1281..1586) AN00724U
MPFPPREKGRMAKSGRSEEEFVLFLQGIPAHCRWQELKDLVRQTALHIRQAVVYDDQHGFPTVLGQIIVKNEDEAMExTYRAS
>Anig00640.1 Contig1633(1..153) AN00725U
LSKSSGTHKFALVCWIPNFGAAALRPQESRLAASSSQPRGVCVRPRAASRP
>Anig00641.1 similar to gb|EAL85655.1 Hrf1 domain protein [Aspergillus fumigatus Af293] Contig1633(2443..1271) AN00980S
MYRQSFASTPSAVPLPFTIPVPQHVSTVPMMRSPPPPASQQPQTSGYGNPYQPAPAQGGSGTYAPGFGGFINDPTAQMGFQVGKTAMAAGQEYMEQNFNR
YVSIPALKHYFNVSNSYVLNKLSLVLFPWRHKXWSRQQARLTTASTGPHGQNIPASSTFSNVPPSGAMISTLQNKYNPRSMATCHKHPFSSSDFGPDSPV
TSNSGAAWVSITTTAIAVILFEIMCLKLAMYILSINNESQLLDLVAYSGYKFVGIIVTLLTSEILTPGRGTGGWVGWVVFIYTFLANAFFLVRSWPCAFL
MTLRSLKYVLLPDSTSDASMRTGSMHTVARSQRNRRTQFLFIYSYVIQFVFMWVLSREGPMSMASS
>Anig00642.1 similar to ref|XP_330065.1 hypothetical protein [Neurospora crassa] Contig1635(1467..1613) AN00970A
GGGVVGRCGGDQGWGLGRGGGTVAGWGSGGGRRGCGWGGGPAGPSGGEG
>Anig00643.1 similar to gb|EAL84362.1 NAD binding Rossmann fold oxidoreductase, putative [Aspergillus fumigatus Af293] EC:1.1.-.- Contig1636(1121..18) An00g05287
QFFYTAIVRDFSSTARLVAFCDTNSTRLAYANSQIQSLGHVAIPTYNASDFDRMIEETRPDEVIVTTIDRTHHQYIVRALELGCNVITEKPMTIDAPRCR
QIFDAVDRTQGKVRVTFNYRYAPHNTRIAELLASGAIGELNAVHFEWVLNTSHGADYFRRWHRDKRNTGGLLVHKSTHHFDLVNFWLRTRPESVVAMGDL
RFYGKENAERRGETRFYSRSRGSELARDDPFSLDLEGNEKLKGLYADAEWEDGYYRDQSVFGDGISIEDTMGVMVRYESGAVMTYSLTAYAPWEGFRVNF
TGSKGRLEVEVVEQSYVNSGGEQALEGALERQTILLRPLFEKPVEIEVPTGQGGHGGGDPQLLKDLFG
>Anig00644.1 Contig1637(896..1021) AN00730U
MAVLEKFREAFGRNPSITEDSGNNVAMNTVEEAKRDPIADEAVRGPEESEESVSEDASSTHLQT
>Anig00645.1 similar to dbj|BAC06327.1 hypothetical N-methylhydantoinase [Aspergillus oryzae] EC:3.5.2.14 3.5.2.- Contig1641(766..31)+Contig4836(2..1960)+Contig3964(22..1064) dbj|BAC06327.1
TFTDVCVFTPNGETVRAKVPTTPNQTIGIRHGIAKVRRVLKEQYNWDGTFRFIHHGTTTATNAVLEGKGARTALVVTAGHKDILAVRRSQIPGGLGAWLY
YTPPEPPVPLERVVQCAERMSVSGETVVEVDGERLKGDLLELMERERPERXQVSLLSSYKNSAHEEAVAKIIREVCGPGVSVNCSSEVLREVGEYERTVT
TCTNALVKPVMQNYLRELSEHLASETEAIRVLKSDGGLTSVGLPGIHTVGAGGGSIATYMELTETLRVGPESAGAAPGPACYGKGGTEATVTDANLVLGY
LPHTLLGGEFCLDTEAAKTAVQKLATAMELPLRQTAENIINIVNETMYGAVRLVSVEQGYDPRDFALVAFGGAGPLHANAVGKLLGAWPVIVPPSPGILC
AQGDLTTKLSHEQSVTFTRLVRDTSSEELRRQVDELEKHCEQTMRESCGSDWPMPLVATYEVDVRYKGQALTITINLLPDEIQLDDQAWRCVLQDAFNKK
HQQQFGYCLPDFELELMRIGVTLEDGSSDVELPVVPKAESSEPTSSAVIGTQIIIIEGQEQVAMVWEREKITLEGIRVTGPCIITEMDSNTLILPGYSGE
IDRLGNILIQPIAKQPSPTTQHTSDSAADLMHSNPLIATLVASSLACIRGEMDKLMLRCSMSPAIREQQDEFNVITTAEGKMLVGQFGSFIKEFLEVWTG
SIEEGDVFITNDTYMVKGAVSHLNDVIIILPIFHEHRLIGWASQFGHLTDVGGMVPGSLSINATSIYDDGVQIPCIKLYSRGVMNSDLVDLLCRNSRQPA
WYRSDLTALVTACRMAATRISELATRFGTEVYLAACQELLLRNRTGLAKIVERQFDDQLSTFTDFVDDDGHGVGPWAVTCSMQKTSAGGLKFDWSGTSYY
LIAAARPGTXINDGFHDLIEVHIPEGTVLKPVRPAAISCRTHFLGRTMDVIQALIGQKNEAYVAAAGFSDSPHFFYSGYYPSGEWYQLYQIGFGGVPARA
AGDGLDCHCLFPAIKSIPTESIELNYPLRIEANESVADSGGPGYFRGGNAQRTLYRFLAKGEISLHDDRWFTKPWGLKGGKPGQRSRKILYRYPRGADSP
VIGVLPSKCDHVRVSPGDLLEWVTWGGGGLGDPLTRPAERVAMDVRRKLVTVEGARNGYGVLLDTNGMVCTLETEELRADMRSLVTDGSIYDRGGNLDEL
RVSCLQVTGLAAPIPPWEAEPYGPHTGLEYVKHWYATMQEARGWEL
>Anig00646.1 similar to gb|EAL92172.1 F-box domain protein [Aspergillus fumigatus Af293] Contig1642(96..615) AN00974A
LYAVDMRLQIDCWNDDDRLRLMVNLQSDGQIFVKHNRSYLYYGIYSDLQSQWRVECVDLSTKQHLTEAPVTLRKFSGCEMGQTVCFEIHESHLYGVSTSA
DEVREDEVPQNSYYSWICLPPREDGFRKAVHRSVWRRQNXRGPIDDSWLDLSLRRDVGNQIALKIFGIARREW
>Anig00647.1 Contig1645(1258..544) AN00866G
TVFRSHGAWWKGESSHQKKAGRQEDPSQISLNSSPHGVSTLYPPPGYRAVTANFDWSFDQKDDRREIGSADVLEEGNGQCSYLDTKDKFLPCGGMRMAVM
VASRGPDPFVDAIPSNPGHGLLIFAGNEIF
>Anig00648.1 similar to gb|EAL87069.1 conserved hypothetical protein [Aspergillus fumigatus Af293] Contig1646(447..1616)+Contig5574(3111..2548) gb|EAL87069.1
LFFWVLLFLSFRGIVAEAEADDDLMSFVTVGELPAYINDLADXSQLPEVRALKFNVAYYDRESVSPGYWFVAPYGVIDPEAPTKQWKPCQVGPYIYDADG
TLVWAGSCMFDNRNIFDFKAINNIDDKSHLSFILQHGYQDGGRDKGYGYILDQNYEVESVVPVTNDLSAFNMHEFNVLPGGKTALACAYRNEYVDLGDLG
RPNEYGWIVAGGFVELDTATGDVLYEWSSLGYIPIHESVKVDSRSPPASQPGWDYVHVNSIDKSSTGDYLLSARFTSTLYLISGEDGQIKWRLGGKYSDF
VQDFTFSKQHHARFVESNATHAIVSFLNNASDEAENEEETSAAMFVQVDLTSTVHDETDLATIFHVSWNGATDIATWNFYARADRHGIPVLIGNTTKFDF
ETMYIADGYLDWISVEAVDKDGNVLGTSPIHRTETPQNWRLAGFQGDTKPTSDDPTILYGPKKAEVEEDVEEEDPNAEAKQAAMAVEKAYEVIHGVGGLL
ISVLVICSAGGVLAGGYWFLRRRRMQAYHEVPSEEGQ
>Anig00649.1 similar to gb|EAL87396.1 MYB DNA-binding domain protein [Aspergillus fumigatus Af293] Contig1651(716..942) AN00992S
QACPQEPGRTNTPWTAEEEQRLKTMRDAGRTWSEIAKTFPTRTEGSVKKHW
>Anig00650.1 similar to gb|EAL84198.1 hypothetical protein Afu6g00680 [Aspergillus fumigatus Af293] Contig1652(907..1231)+Contig3706(145..387) gb|EAL84198.1
APVVSHVGLNYHKQQFNGSLLKENIFRQDASPEVDAAWESLGANLELADRSPDRSIRVPAEEAEKSGLAPDQVKINEKYGGGYPANVEGFHHLHCLTAHC
LDIIRQQLMCTVDVGVLGQVWVHPDHPEPFVDFNTEHKCRNFEEIRDWAQRNQLPETVPNDFLQPPKIGDRVYEEIP
>Anig00651.1 Contig1654(1218..1174) AN00739U
KGATTATTTTITTTPAKANVFATPVKGTSAARLAVPTTAAAAVPATPEKSIYAQLGWDDDDDDLA
>Anig00652.1 similar to emb|CAG80514.1 unnamed protein product [Yarrowia lipolytica CLIB99] Contig1655(139..17) AN00993S
EIPLRLGNNVYLGDVLSNHETNPGNPFSAGFFKQTKGEPLK
>Anig00653.1 similar to gb|EAA58017.1 hypothetical protein AN6042.2 [Aspergillus nidulans FGSC A4] Contig1656(727..298)+Contig6989(45..299) gb|EAA58017.1
PAPARQGARQSARPSNKRRPDENRLLSALNPESGQANVRNGGGLTIKGKGSGPFVVVGSNFAPGTTAADIQSALEPVSGRILRCWVTSQHPVVTAEITFA
ERQAAESAVANFHNQRADGRILSFHLKFSDLREQADRDRRSHRLADAAVQDGRWGFNDQNQSGQGPPRGNNRRNRGNRKARGGAQNTQETGLYSDQMMVD
APQQNQRNLGRR
>Anig00654.1 Contig1656(1820..1962) AN00874G
MARPASTTVSTFVAAQTLAIDETKDIGDFVSTEDEELEIEVTAEPWGX
>Anig00655.1 Contig1656(2382..3706) AN00740U
MSAAKQLLKALEAPRNAGIMHREDFYLGDFGLVMKVGDSVAQPGYPPLEFCSPERLHGKDPSFACDMWSYMIISFIYQGHPPPSHQSSHVFQPDADPAER
ELVLSVMQEGTDCVELIHHNLHGLVFPSDTELVLGSWSPLKNVSNYAGQRVESHKAREITKRPWHFPKISTP
>Anig00656.1 similar to gb|EAL92789.1 glycosyl transferase, putative [Aspergillus fumigatus Af293] Contig1657(1224..2)+Contig4347(20..4838)+Contig9332(16..1188) gb|EAL92789.1
LREPPEWVAQVKSQGSPLSISMAGVEYKELGCFPLGSEATPVAFAEIVHSQQRLKSLNLLHPVPSSKLQNMGLLFRQFYEXFALSSWMASDQLAASIKEL
SNMAANDTLRVHLGLDSGLRKSADVRFWAVYQMDADGFDVFASKNAQGLAGTVLHTFLSAKGYPRHVCFEAEIALARWSKDINEDIGLPRRIIQDIDALS
PEERLLLLQHLSLTDAKGDLSETMCAYIRRQLVDAPTLAQLKELNTVAYLEGSASPELLIETRINWYKEQGCQYPSAASSLALFYEAESVFTKVLRERRE
DDLAQISSGLGQLVQDGPIDAYTDVLVLSLFCAARKGALDEIYAEVTDRNPLFNNQSDQAAAFAESFALGSRCEAYFDVSPSAFGKLLSDRFRKSYNDEK
LPDWIHGAAFPALIDIILLTIIGRGLYLSAFMTAEEQQSATIALMISLLLSGAIGTWIACGGPYYLISMAFAAANMFVLIRLIAGIAFTVAGGLIGFICI
SAAVSPRAGIIFYLYLIALTLYFSCFASLASFSYPGSTFLSGRKVIFACVPILFVSPIVTTFTGHDSAIYLAVIYAFIGLLLLGLRSVSSKWVTWYQSIR
RTDDTEIRKWYVATYGNNDEKVFGNLSDPAVLKLSREALFKDVLAETKRWFYQKPTTDKLVLELAKDWEATNFLLDWYCRYADVPRPIPFSSSWNIQTKV
GLEVLRNSQKGIRLHNAFIQWRQSSREIGCGVLYFLLALLDKWVELLTGGQMTGLAPSVTSSQRMAVGFGLAYYLIGAVLIDTKAQELHDLVGKQTTLAV
PNAKDIRLAQKRDVKYKRMVYWRTLFKYLGWHVWSLALATALIWTFQDTMEAMIIFVAYILAYTGLLWYQYTKIFSGPHAFKTLLIGCVVGLPVGIALKT
RLPHFLYSEVIGLGSATWTVAILTLFKAKMGMPKKVSSPLELGRXFHAYTSPWSXPEWSQQELQTFYEKLSLVPSDARLSLSPQAXPGVEVKEILLSRRK
ETRIEEAFPKSDDLVNLALGAWGKGEISLELVPVGSLGPGIHALSCCTSGQLHIAICVGRGLDQRIDVSANCQVIAETLLHAVAESMLHMPHEHAVLAES
LVTAGVTETMARQLRAEPNTPVVIRWAKKELLQQLCLGFDCDSHWGKSWHQRTPMSKLLLRPKPGNWAGREGLLPSSMLIHLRCGTSARSKFLGSCLVxX
VSILDYAHYGTGEAATFNDPETPEHIPYVPKKLPSIIQMLAKPWNTIYYAFASVVKFIVVALVADPEFQREFDHVIGQHHAIIRVPATLALSLLWSYSRI
MQNIGLSFFLFHGRDNVKQLWNEAKGMTISIQKSRFIIQSLDGTFTAFKHDETDGGFKIYYYSGQHKTEPEGTKSLSYVCVYSKDVLLMVRQEFKGGKLL
NEYHYDYRAPTKKAFGLSKSSQARIPMGRRCVRGDNHLQSVQYNRKGLIEAGSYMKDGNLIRFKYHYRKNPRFGDELLRAEFALSHITCTVSWCAPPLRH
PEKIDRWIPHSKVTEATFVQGADVYEARWLYDHKFHPTIFTTLNGQKVQTPPMMEHDYLGVLAKPKHTSFVHDNPLLYCDSLNSSIFSRFFGLTKKRFPV
STSRARSLIWKAWKERVDFDGVIVRWMDERLLRRDKTLAPYWRSRDRGDLASAKKYLDVRADTITASADLDDNISSWTPLAVKISDLFNFGPGGDAVVNT
RSKDFGADTEKSLHVMAADNGTWPNEGGGVSACRRDMINSLRTIKWHMICESANDFGIPKHQTEQNILSLKVVPLWGLDFLTPTHGLFRNKLDSEVENVT
SASEMDIKMNFIPILTALVKGARAIHLSKADIQQATRALVNLNTYFQDSRHWTQVWDSEIVKESWRDLWLSQEMPNTVPSSEWFRTELPTLASLDIALEL
WYRYLFIFSIPIPEKIPNVFQASHHSVSASYGVVCKVKRNCTLQIWDHAISWRETNLCLSSALCKLSPFVRNSLLGLMRVTSVLTLHHADIISPCADFLA
LLAADIIIKQWKFDDYHLDIYGAIDKAPTYSTECQEIIASKGLRGKVTLRGTADPMKVLENTWLFLNSSLSEGLPLALGEAALTGAPVVCTDVGASLRVL
SDPDDFSRFSAVVAPNDALALAKAQITMLGLLGEWSKYAEDDAPPPVLTSSPTPDDVAKITRRMYEKSEHRRKLGMMTRKIVQKSFSGDRYLREHEQMLW
IGKSAKIMANRPHVNLQEPTDVATALQQTLPIDEEVITIPRSAVNSWRSSAASGMSTLYSSVSNFPMLPTGNQRPSSIRSSLSNTSTDASSFMRLPSSAS
LPVFAPRQTLSFSGGPGGDTHLSPGRLSPVVSRSGRHSRSQSISTAGREQLRGLQREDLHQYRNSDVSMIMREEFLQSSIFRGIEGGSGG
>Anig00657.1 similar to gb|EAA63592.1 predicted protein [Aspergillus nidulans FGSC A4] Contig1658(699..85)+Contig4416(2061..18)+Contig8874(1..261) gb|EAA63592.1
MSHPLVAAVWEQLGRRDLAHILREIIGEHALDIALYQQDAKASVEPLTRSVFWIKNIFDAQRTYLQGLSHVRDCHPYFLPYLLPTETIFSALMYLVKVKV
ELFPSHKTTDGDFIRYRLLIAHTLLTGIRVLLLRGEAIDTDRKFQFERAMRAAWRNPDLSNVERFLISDFLPKALTSIGSPDLSTSQAFLLDCGKPYLPP
FATGLLITDLLTNVMKNGADQLVSFCLLYDMLWAVDSAIIQCHIDRRRISQEQGYTSPAAYKVDESFNQAQEIKKKLTRTVLAAFDDEFNTAPLRIFATI
ILSQTADEHPPLQTRRIRDTWHQMSPIRTSWEKASGQFVRWLINRRVQMWDCNGELEAFSHDYQQHLTQWLQSSSAAEADPKPQPKTSRVSAVYVVNCPA
VHPVPGPLLEESLKAHDKSAYEQLQGSPEFLTMDIDCPLCPGNKRVQHARMIEPLEQLSDALHFFSDSEAERRHSLLDSTSRDTTSCSSSLSHSTSQSSR
LESDPAKRPISPASNPAPLSKVTSKQAIATTTEVFSPVLSRSRTDQSFDRQAIXNPFPRPQKCQAAFWGRGIALQEKLGQRTSVTSSTPTQHYELVVFEN
DSDVPQAYLTIETENQTFPVTCMVMSRNDRYVAFTLQDQVRVYEICTRTIQRVSLGSGMDRSSDFGHRSVMGASPNAKGTAYQGKRQEAIIERKLQFSPD
GKHFAIATHLGDHYAYVDVWNCTFQQWSIVPDKSKSFKLPSWTSNDGDFTGVFYDGHSIVSLTAFFAKDMSFPQETEVLAFWVKAGKLVLRSVRMQDGIE
TTSDCDLRSDFDRLVVERPLAADFHSQRRRHSLLSTELLAEIDGLPSLPRPDLPEL
>Anig00658.1 Contig1658(1338..1738) AN00743U
MGDAVCAQEVETEKIIDSWPAMGDGEQGLRVEERTKALVSLVLLFTIIALEGIWLTLGLLRLTRMLTVPGGMGGTTRRGQIA
>Anig00659.1 Contig1661(149..381) AN00744U
MGEKETTVTEDGLPTDLLLSRLVWSTDRDWLRSMKRWPVGNAPSNERLQLKRDPAV
>Anig00660.1 similar to gb|EAA63606.1 hypothetical protein AN3035.2 [Aspergillus nidulans FGSC A4] EC:3.1.11.1 Contig1663(286..134)+Contig2664(513..1322) gb|EAA63606.1
LHCLLKSIQKPCHLKKFSGQTLGIDAYGWLHRCTVACAVDLVFERPTMKYVFGVTPYLVFDGDELPSKAGTEVERQKRRQDSKALGLELQRKGRIAEAYQ
ELQKAVDVTPLMARELIEELKKINVQYVVAPYEADAQLAYLERQGVISGIISEDSDLLVFGAKRLLSKLDQHGDCIEINRADFSACREVSLIGWTDDDFR
RMCILSGCDYLPNIARLGLKTAYRSIRKYKNVERALRMLQFDGQYHVPSDYLDNFRQAELTFLYQRVFCPKAGKLVTLTPPEAEIILEDLTFIGGDVEPD
IAVGVARGDLDPTTKEPLVLR
>Anig00661.1 similar to gb|EAL92676.1 conserved hypothetical protein [Aspergillus fumigatus Af293] Contig1663(807..1350) AN00998S
MPKTFQKVTKHIAKKRGAVEALHEFSRDARRLRRANARDDRVARVSANMSRARQTYVERIAYFHESIPEGQAPMSEDEMKDIVVRYATLSVNRXKPHILT
IANYRYINRSVPEIEQLQSERRKGRPPSKREEALLQRTDVENREFKTGFWMPDFTDEGVL
>Anig00662.1 similar to gb|EAL90026.1 zinc metalloprotease, putative [Aspergillus fumigatus Af293] Contig1664(741..872)+Contig1382(733..1)+Contig3709(35..1988) gb|EAL90026.1
MSSTQKSHFKLLQKFKPEYSPSEFAQYESERTGMRVVVIDQKGPYPHGVGFRYETGGMMGQLRVLTADRIRAFHREMYQPKNLCLIITGEVDHQNMLETL
DKFEDTILDVIPSPDSPFKRPWVDSKQAPPLEKSIVQTVEFPEEDESFGEIEIRFLGPDCTDPVQTGAVNVALLYLAGSSASLLDNILVEKEQLASAVYY
ATEDHPSIEIRFTLTSVETEKLAKVEQRFFEVLKDAMEKDLDMRYIKECIDRQRRTWKFSTESSASSFAEYVLSEYDVLEKWSXEQWRSFIKTWISDANH
VTILGVPSVKMSDTLKKEEEARVAEQKKRLGDEGLKKLADKLEKAKAENDKEIPKEMLERFQIPGIESIHFVDTTTARSGAALDAGRPSHKAQKLVDADG
SDLPLFIHFEHIPSSFVQLSLLISAQAVPVQLRPLLSVYTEAFFNLPVNRNGETINFEQVVVELERDTVGYSMEGARSLGNSEMLRISFQVELEKYHTAI
AWIQELSWNSIFDVERLRAITSRLLSDVPDSKRSGDDMLAAVHVMVHYAAESIVRARSTLVKARYLKRIKKQLAEEPKSVVARMEEIRDALFRFENMRVL
VIADLEKLQNPVSAWKPFAERLGAGAPLQPITARRPLLSEAGQKLGGKSYVVPMPTIDSSFAYATARGLDSYDDPRLPALMVAIAYMNAVEGPLWVAVRG
KGLAYGTNFAYNIDTGFVNFDVYRSPNAHKAFDSSKQIVEDHLSGAMPFDPLMLEGSISSIVVSFANEQSTIGSAXQGSFIRQVIRRLPSDYKERVLKQV
RATSVDDVKGALKDIILPLFNPSTANIVVTCATVLEETIKEGLQASGFTPAVQPLKEFEDDYGLKVGDDEDEESDDDDDEYETGSEDEDDSDEDMEDDED
DE
>Anig00663.1 similar to gb|EAA68927.1 hypothetical protein FG00205.1 [Gibberella zeae PH-1] Contig1665(1139..858) AN00990A
VDLYQSMLFYQIKSVCFYYKSQLLVLLRGFLDLDDWSGNLDAVKNAENALQNDLILYNQEHIKDQIRQITINSEQQEELDEYRNCLQSLRWIDP
>Anig00664.1 similar to gb|EAA74802.1 hypothetical protein FG04935.1 [Gibberella zeae PH-1] Contig1669(117..908) AN00747U
VIRVASYHRLDYDLAVIRTFPRPHHLIRDLLTPKTLIIDLNSRLGVLDVFPLEFIHEICLMLDVQSLFRFHRVNRRARQIASASGYYKAVVKHAIGALFV
ILRTGMASWYKLSDLYDVLCTKNCAICNDFGGFIFLPSFMRCCFFCIEDDELPPVLPASQARPYLNRRSAPPLSSRIPMIKTLPGIYSLDESKRTRRFEL
VLEQSAISLFSSDRVPTFPKKYSRDTELQRYMVSTALPYLDNKNDVIEKGVSCSGCQISLEKAL
>Anig00665.1 similar to gb|EAL91921.1 conserved hypothetical protein [Aspergillus fumigatus Af293] Contig1672(1301..20) AN01000S
KVPKPDLDLAMNAMASPTKSILVTPGTASNRRKTVSFGDGVVDNERKRKDPFTKPNKTPTSSSNNFSSQWSATSSDGKFKPRSKLXQALMDSREKSKGTG
LFSSQDLEPNPSSEGSRPSPTEDDNDDTINLDEPRSQSGKYWKAEFDNYRTKTTWEIKKLIQYRSAAKTYAKKKDEEASRLADKLREEEIKVSEMERHVT
HLASTMVGESANADKEKLVQDLTKQTALALQYKHRVNSLRKLLERHGVVGNEVDDIAEQSESESSSEKTTEELRKTQQALDEAKAKIDDMKLQQSDFTKL
QDLARSSEQKACELQKENASLKQTLARVKQEMSKYEGRRKEKEAKLKQREAKLETRIQEYRERLKNASQQHRDHEESLKESFNEERHRMQEQIDQLKIKL
TAIESLPHTQVRARHSESPRKNYTGVQ
>Anig00666.1 Contig1673(391..267) AN00881G
XPSLLHIWVAHEGPGGKRGSWTRQAMGSDEGRRWMKERLVR
>Anig00667.1 Contig1674(670..626) AN00749U
MYAEEKRHVIDVLEGPAQYCWQQTERIIRRFGDFALIRGEEGENTSEGDPKPKTDTGGAEDDLPERIRINSSLLASLLKDIVSRIDQSAPFVVLRPYKIL
VGYDQEIRERHRQLAAKWRIGSGHEELDDPTLLEPVSWIVISVR
>Anig00668.1 Contig1676(1036..992) AN00751U
LDASANHVPVFHDTERSPVYEDHSQGLIYPIVAQDDVAALRRYHANPGARVFWEAYENPSCHPFFVAQANSSCETLQDLLQIYLADYLLTAGTGGHAPHG
GFPLLSKYLTAQYFIN
>Anig00669.1 Contig1677(900..66) AN00884G
MADGPVDTRLEFLALGFPTVSGVSAATRHHDKDGNRWGWERCLRAEWLGAEDWVSYERAAVGEVSPAWSGPSLVTWAATRRLLKHKALLRLAQGVLDPLX
>Anig00670.1 similar to gb|EAL86240.1 oxidase, putative [Aspergillus fumigatus Af293] EC:1.11.1.7 1.-.-.- Contig1678(908..115)+Contig9461(11193..10867) gb|EAL86240.1
VTGEHAFQPPDFETGDQRGPCPGLNALANHGYIPRNGVVSPLTLLVYGMGVDLATVLALMGTVWTGNPLSLDPSFSIGGREIGVNNLLGNLGGLLGDPQG
XIGSHNFIESDSSNTRDDIYVTGNNHKLNMDKFMSWYDMSTDGTFDMDLMAKRAKLRFDETVQSNPNFYYGPVTGLIARNAGYIFPARLFRNYSQEEPNG
VLSKSIGGNTGTVNSFAGVDLGNLTGGVFNLGNLLEGNNLLCLAFEVLKFAGPNALSGLFKSLAEPLEFITNALSVPLLNVTCPAFKDLQMGGKPFWEVM
QKDFPGAMKSGGA
>Anig00671.1 similar to gb|EAA61446.1 hypothetical protein AN7194.2 [Aspergillus nidulans FGSC A4] Contig1679(555..55) AN01005S
IVVEGGKGPADAMSIQEIPKPTPSVGQALIKVKAFGLNRMDLLQREGLYPLPPQAPETMGVEFSGTVESVAAGAESDFKVGDAVFGLAYGGSYAEFIVVD
TGMLVHKPSELSWEQAACVPETWITASQALHII
>Anig00672.1 similar to gb|EAL85226.1 PWWP domain protein [Aspergillus fumigatus Af293] Contig1680(1107..1)+Contig8677(6278..5655) gb|EAL85226.1
VRRRAPADAQPAAAESAQEPSKEKEEQQTNGPEDKPSATETATEEEKKEPASAEAEESSAPAESADAKKPEESAAAPAEPEAAPASEANGTPASAKKSGA
AKRKSTGTVPEHKSKLSRKKSQIRTTHLNAQPGEYYLARLRSFPPWPSIICDEEMLPQTLLNTRPVTAQRPDGTYREDYADGGKRAHERTFPVMFFETNE
FAWIPNTDLTPIDAAGCKEVSEKGKSKTLLAAYAVGAEGHDLQHFKDLLADHQRALEQEIEEKEAQAAAKAAAKAEREAKKNKRKSMEVVDDDVDMDDAD
EDTKKSKSTKKVLFIRHKLQKGFISRDQPPKEEEMNHMDNFFGKLEKHTDLEVSIIRATKINKVLKMIVKLSSIPRDEEFQFRARAMSILSKWKNLLDAD
ATGPSDDKEKEDKPKANGVHKESSVETPAKGDTENEKEDDTKESKADTAEPQDEPMPDADAAEKPQAPEPATEETEKEAPKTEEATTKKTAEEKPTEDKA
TEEKADAEKTEEKPVETAA
>Anig00673.1 Contig1682(503..544) AN00756U
MAAIGPDYDRPAQRVRRLAGLTASDTPFTIVYRPKVTAPTCIARLRELAYDLEAPIDPGWFLV
>Anig00674.1 Contig1684(725..316) AN00889G
MSSYRFTGIGPYASTDEKVDGAAAADGVGSQENAPRSYRGATGQALDTSGEEELKPRLFEGICKVERIVAKQVNFPRGGRE
>Anig00675.1 Contig1684(700..1039) AN00757U
MPVNLYDDMARYDTGRLERLNSLPMRSTGGSGRLDQLKLHSMEEGCHHDSAEQNGSTTTKNTNADEITKRKEHPGSENQ
>Anig00676.1 similar to gb|EAL86233.1 CRAL/TRIO domain protein [Aspergillus fumigatus Af293] Contig1686(1033..429) AN01008S
TRFVLPLCSAMSDRPDPTTPIDKSIYIVDASVLSLKQAWDLREFARDISWILSTCYPETIDRIIVRDTYTVTGIDVGNAPFYFAKIWAFMKNFVDPITAD
KLVITRPADAYATMAEHMDHKDIPSQFGGGFQFTNGMLPDLDEGIRQGLQWTSSSKEALPQGPLKWSEDENGQRRAVATGSIDGRQRSEEVAILPV
>Anig00677.1 similar to gb|EAL89049.1 nonribosomal peptide synthase (NRPS), putative [Aspergillus fumigatus Af293] Contig1687(167..1060) AN00759U
VADIVPVTNTQAWFLTRWAPVSMRLNLHGRIDINQWRTACHAVAQKHSTLRTLFTRLEGRFVQVILRAVNVPFTHKLTSDTVSDEAHSGLSPVSTKLYTR
FELVSQSPTSHSFIVRLSHAQYDGFSLPLLFSDLVAAYNGNLLSPPVAVPFSDYVYGCAYHQSPDSLSFWNDYLRGARLTTLSDPTLSADDKSIDVKAIV
TGELPPSLPGITFPTLANAAFAFTLAEMVCSQDVTFGLVLNLRDLPINGVEAILGPCINISPVRVQSQQAWTVSDLCHNLHDSYTAVSPSRIRRIADL
>Anig00678.1 similar to gb|EAA64008.1 hypothetical protein AN1722.2 [Aspergillus nidulans FGSC A4] EC:2.5.1.- Contig1688(872..176) AN01009S
xFGMLYFATNPTVAALSASNIILYGFIYTPLKRLHVINTWFGAIVGGIPPLMGWVAAAGQTATTGHDTWRDMLFSQDSIGGWLLGGILFAWQFPHFNALS
HTIREEYKRAGYKMLCWKNPAMNAXVALRYSILMFPISIGLWWVGVVGHGFLVSSSVANAWLVKEAYHFWKHQGANGTARGLFWASIWQLPVLLVGGLVT
KKGLWDGVWRQIFGQPDELEDEYVYVDEEEEG
>Anig00679.1 similar to gb|EAL90029.1 translation initiation factor EF-2 gamma subunit, putative [Aspergillus fumigatus Af293] Contig1689(70..852)+Contig6565(4901..4478) gb|EAL90029.1
VPTVRFKTIGPNIRSSVYPNAKIYKXDNPECPSPTCFXAFKSEKEVDPPCERDGCGGRYRLLRHVSFVDCPGHDILMSTMLSGAAVMDAALLLIAGNETC
PQPQTSEHLAAIEIMKLSHIIILQNKVDLMREDGALQHYQSILKFIRGTVADGSPIIPISAQLKYNIDAVNEYLVSHIPVPVRDFTASPHMIVIRSFDVN
KPGAEIEELKGGVAGGSILTGVLKQNDEIEIRPGLVTKDISLFASTSTPVCVPGGLIGXGTRVDPTLCRADRLVGFVLGHRGRLPAIYTELEVNYFLLRR
LLGVKTADGKQAKVAKLTKNEVLMVNIGSTATGAKVVGVKADAAKLSLTSPACTEVGEKIAISRRIEKHWRLIGWANIVA
>Anig00680.1 similar to gb|EAA63324.1 hypothetical protein AN3356.2 [Aspergillus nidulans FGSC A4] Contig1691(818..423) AN01012S
DYRPYKSLSALITLLFTLGYHHRDTTSKLPFFRAEHRKRLVVATYAMDKGLSTFLGRPPRMIRRYITIDPPLDIAFTDIIASPEVLDAAMARLDSNGWNA
EGAYTRGSYPRACFMMGVVREAVLEVSLESNI
>Anig00682.1 Contig1693(186..142) AN00763U
MSAPVPKATTPFWRTQPHPLDRHRSTPDLPTECDILIIGAGFAGAALHTFLLQDNPYHHRKS
>Anig00683.1 similar to gb|EAL92261.1 AT DNA binding protein, putative [Aspergillus fumigatus Af293] Contig1694(22..870) AN00764U
SMLDTPRKRLEHVFGDLTPQVQQELQAGLALGQELAKRRLEREMEQRRQTELEEVTAENTARETREWSGSSSPHQTLPETTDYGTPGTFMKRRMEEWQRE
REAISREIQMANSSQVIVIDSDDNDQSNLQNGTYEGGDEIDHAAEPVQDDQDDDAHVEADRLDEEDEDDGYEDIWQQEARSQGNQSDHSSLLEDDQDGEH
LRQDESSPWKSGWTPARNQNGKILSPAHWTNERETVPFLGRSRVKQLKEQEVDLTALYRAQDTPKRRHYYYGKSSPPSSAIRG
>Anig00684.1 similar to gb|EAL84681.1 conserved hypothetical protein [Aspergillus fumigatus Af293] Contig1699(606..1421)+Contig3238(292..429) gb|EAL84681.1
MSLSLLTAQYFQQLDPHLLTFPEDNYLLHPTTQETIYNTLFSESHAANDHPLPPPGYRTRVLKRLITKLESLLSNPEEDGNQGNSLLERIQEAPPTSPKP
PPNRTRPTNHLNHLQRGTRRMTLHHSSSQSKERRNILTSDSRSAIITAGXTGHRTWEAAQHLATYLSTAAGRAAHHREESLELGAGTGLVPTFCARYLDP
DVVVATDRAAGLLRHTRDTPATHSVTPQIYDIDLVPLLVQTVKSLFEKYAVKEFLISATLRNERTFGAFLNAC
>Anig00685.1 similar to gb|EAL90260.1 DUF6 domain protein, putative [Aspergillus fumigatus Af293] Contig1700(756..8)+Contig1770(190..612) gb|EAL90260.1
SPPWWKTAQQVACDVWLQGKGMILVMFSQFFGASMNVMTQFLEIKGRDGKGFHPFQILFARMSITVLASYLYMWYARVPHPFGTRDTFTLLMLRAGGGFF
GVYGLYYSVQYLPLSEATVVTFLAPILSCYACSLLIPNEFFTRKQQLAGLVSLAGVVLIARPFPFMRSGGDSEPEQGDKPGATDSYHHVLAIVLAMLLVH
SIPLELPATVLEWTLLLGLGVSGFLLQFLLTAGLAYVPPVRKTKASVDWNRDYGTRDEEEEPSAKPTSSGSRATFMLYTQMLFAVFYDRAIWGSTLSAVS
WMGSVLILVSAMYVAMAREGAKGTSSEEKEGGDQ
>Anig00686.1 similar to gb|EAL88126.1 tartrate dehydrogenase [Aspergillus fumigatus Af293] EC:1.1.1.93 Contig1701(42..842) AN01017S
LMGLLLALRSPLQLYANVRPVRTFPGTKSPLTTAVNGIDWVLVRENSEGEYCGQGGRSHTGQPWEAATEVAIFTRVGVERIMRFAFETARSRPRRHLTVV
TKSNAMRHGMVLWDEVAEEVAKDFPDVTWDKMLVDAMTLRMISKPESLDTIVGTNLHMDILSDLAAGLAGSIGVAPSSNLDPTRKNPSLFEPVHGSAFDI
MGKGVANPVATFWSAAEMLAWLGEKDAAKKLMDCVEKVCAAGILTPDLGGSANTQGVVDAVCKEIEQ
>Anig00687.1 Contig1702(305..261) AN00768U
MTYIHSLXPSSWTATLRISAGLDTSAQQEAEKTRQISNDDGTLNIPQNSLHSLPPSSWTVTHKISEKSSAYTQEEAEEWCQFPLAHARFECENVEDSNEK
A
>Anig00688.1 similar to gb|EAL86436.1 phosphatidylglycerol specific phospholipase C, putative [Aspergillus fumigatus Af293] EC:3.1.4.3 Contig1704(465..929)+Contig8993(70..615) gb|EAL86436.1
TWAKSIFITAILLIMSVLLVLALLFLGIGISGLPHGSSGKPSAPHAPIKNVVVLVQENLSFDTYAGGLTYNSTIDGLVNRKYCNPSDIEDHKSHQVCAKP
TAKNVAPDDPDHSIAGGSMQVYSTYHPDNMSAASMQGFVTEQVRSYGIDRVxxRARFFRKSTPGAVHQVSGMHPESVKDMSFHPPSPINMGEGFIKSIYE
ALRSSPQWNETLFILTFDEHGGFADHVPPPENVPPGDHRTHKEWALDGSKIEFKFDRLGIRVPTLLMSPWVGKGVVQNRPTNQPNDFTHTSILKYLSELW
DLPVLTPRVAWSPSFGGLITTTYRDDTPDKLPEPVDF
>Anig00689.1 similar to gb|EAL89727.1 hypothetical protein Afu4g10610 [Aspergillus fumigatus Af293] Contig1705(864..502) AN01019S
DRDRVLEQYKVLAKTAVKDGKPYILSSAAGASIPDERNQGWNLSVKTTFASLEDMVYYDEQCEAHKALKAVVGPVRTDKLTTFFESVL
>Anig00690.1 similar to gb|EAL93678.1 conserved hypothetical protein [Aspergillus fumigatus Af293] Contig1706(706..56) AN01020S
PGVWSRTSTPTTLSSYSPGIVHSAKAPRLRQPSPSQSRLPVLFHQTQQASPASDRARSGATQSPLLDQSTRAKTFVTEGETKQFPAKTGTTNTTKASYSH
LPRKTSTSSTRRLSTKEKPNAEAEQKVEKTVSRIMSNADKVRADLIDKPLQIPKRPTREGTHQLILEPSPVVQSNISPKTVTGHKRRDSIERSPILERRP
GLNRSAATSIDSLHARA
>Anig00691.1 similar to gb|EAA53834.1 hypothetical protein MG09797.4 [Magnaporthe grisea 70-15] Contig1707(115..621) AN01021S
PSIVVVPGAYALPDLYVRVTTRLASLGYEVHTIRLSSVAPSDGPLPEPGTMYDDAAVIAREINQLVEQGKEVVVLAHSYGGMPASQSIQCLVKREGSEHA
GGVVQLAYMTAVVPPEGKSSVDVLANGPSMDISVDEKGWMSLVDTAAVAAAAFSDVPPDEGMTWAQQFT
>Anig00692.1 similar to gb|EAA64287.1 hypothetical protein AN1580.2 [Aspergillus nidulans FGSC A4] Contig1709(175..2) AN00771U
KRFEALVLAFLERGQWNSAVDVGTIVVDARRAQLGPKDPITMGAVHKLVSGYCGQGRW
>Anig00693.1 similar to gb|EAL86053.1 conserved hypothetical protein [Aspergillus fumigatus Af293] Contig1710(695..908)+Contig6913(3836..784) gb|EAL86053.1
SATPRKSIDSLASGASTPSLSQFSLNQIESPRASTQRYPLRRGSTASSIASIGGILDPSXRHGSIAESGQNAISTLLQPPIVRTGLVPHTAVPSAGYKPP
TTRDIPPVTLTNIPHVDPKAFEAYLSQVGSLYDVFQQAKESAGDQESQLARGSDKSSPKAEDSDSLAPRSRERRPSAISTSSRATSPYDTRGRKRSFAGP
GRGRGHAITPLSTIPTVYFEDDFHLENPRTFDVVSEKSEIVTPSKDKSENGAAXEPAPTGRKALATNAILQEKLSWYMDTVEIHLISSISTASKSFFTAL
GSLRELHAEAADSVKRIQVLRKDLQKIDREMALGGLKIVNLRRRRENVRMLADAVSQLRDVVQSVSRCEELVETGKIEEAADGLEEVERLMAGEYTPGSS
EGNEKQEQSRKAIDLRKLKALEGASDDLAHLRYRIGTGYESRFLSDLLGDLRQHVETVPLDTTLQRWGSAFLRQRGGQRTGATQAPAYMAFDDQLRSRLH
LHLTGLARVRHTTPAATAFKTAVLREMKSLIRKHMPSSSDDDNESVVSVSTQKSQQLSQQEKSSILARNLRALDAQDSYNMLARVYTGISESLRRLSVQV
KVLLDIASGLENPAAIGVKSGPPSPNPQGPGKPATPGPVAVVAQDEILQVLDMSSLLGQAVDIAQSQVTKVLKVRSEQTSQLPKDEFLKYFTLNRLFADE
CEAISGRSGTALKTVVGNQIKDYINRFGDGQRRRVVEVMDADRWDARDFGEADNAILDRILGASTRDIDVWVDASKIWLPENERQQPSPASTTTVNGSGK
EKTRSAVIDEQKYILSESAVAMMKSIEEYQYLMANIPSMMQDIAPGLLESLKLFNSRSSQLILGAGATRSAGLKNITTKHLALSSQALSFIIALVPYIRE
FVRRHAPSSPLMGEFDKVKRLYQEHQSGIHEKLVDIMGSRSAIHVNAMKKIDWNAPAGGSAVSPYMETLTKETGTLHRVLSKHLPDMTVMMIMDPVFSSY
REQWTKAFEEVTVTSETAKERLQRDAEYLQTKLGKINGFGDLGQRLVELVKQKKITTESKDATDSSGKSSP
>Anig00694.1 Contig1713(235..398) AN00905G
XRIKSLMLPGRRDAGWSVGLAHGSDELKEGKLEIRDNNTEASRETAYKGEQLVN
>Anig00695.1 similar to gb|EAL92127.1 cytochrome P450, putative [Aspergillus fumigatus Af293] EC:1.14.14.1 1.14.-.- Contig1716(1374..763) AN01024S
LLRNPQCFKRLEEECSCVVATVNELSDDRLAKVPYLDACIYETFRIAPAFNGGILQRVSCGATVDGVYVPPGYSSNLFNLLDWIVSVSVDHYTLGHDPQY
WVKPDVFNPERWIDPDCKDNFKASRPFLIGARQCPGRQMAYQMFRVCVAKLVYLYTFELLNKDFDIERDTFSSYHWTGVKLDVTMKPRTPGV
>Anig00696.1 similar to gb|EAL87684.1 small nucleolar ribonucleoprotein complex subunit, putative [Aspergillus fumigatus Af293] Contig1717(503..35) AN01025S
TAIGGDRWVAIGSSSGVVNVYDRREWAAAYAAQGEDVEAGQAAIPRNPEPVRALDQLTTPISHLVFAPDGQFFVMASRWKRDALRMVHLPTCTVYRNWPT
SNTPLGRISSVAISPNSEQLAVGNEQGRISVRIRG
>Anig00697.1 similar to gb|EAL92538.1 transposase [Aspergillus fumigatus Af293] Contig1722(2..1189) AN01028S
VEQEARLCLAVESIQKDHTKSIREAARVFQVPRSTLQDHLNGLKFRKDTRANSHKLTSIEEESLEKXIISLDQRGAPPKHSQVREMANLLLQKRGQNTTI
SVGQKWVTNYISRHDSLKSRYSRQINYKRAKCEEPEAIQMWFKRVQTAISIYGIVDEDIYNFDETGFAMGILGTTKVVTRSTYQGRSFLIQPGNREXITS
IECINAAGWMLPAYLVLKAKTHIQAWYEESLPSSWRIAISSNGWTTREIGEAWLKDHFIPYIKIRRTDQYSLLVLDGHDSHLTPQFDDICYXNQIIPVCM
PANSSHLCQPLDVACFSSLKKAYKDQVQQLIRTGYHHIEKIDFLDMYPKVHAQAFTKANIQSAFRASGLVPLDPSKILENMIFKKTSRPSSQSTSS
>Anig00698.1 Contig1724(450..1122) AN00778U
MPKKAVPEHHTLSDDSSSIYGSSGDEQSDGLYDDSPYVVDEDLHQCYICGFAFYSRIYSNDRYTNDVKYGYVYTGFFVVVDASSAEDDTERKKTIRXIIP
VRGPDPSQILEDYDDDEDEYRVS
>Anig00699.1 similar to gb|EAL92820.1 pH signal transduction protein PalI, putative [Aspergillus fumigatus Af293] Contig1729(4..993)+Contig4082(6..566) gb|EAL92820.1
DNIDYGVFGYCKGDVCTSIHVGYADGSLPSSDSSSDDITSEDGTFSIAPGTRRSLSAILIVHPVAAFLTLVCLCMAAAAHFHSPSHSPRYLLALLILLLP
TLLVSLLAFLVDILLFVPHMAWAGWIVLVATILLVTCGVVTCAMRRTLVSRKARKKRINENAEMSGENFYNRQNAAAAAAAAANLDTKEPVITGSSPSSE
TGPTFATFRTTTHDSDDDRTPLNSRTVHPDPPMPDNQYTRARRDVAAYNSPPDDAGVPGPQAPPSDPRLRNQYSDGSVGSRRGAPPPGFARGRGGYPPRG
AYGRGGPYRGPPPISPSSLYSRTASYIPPRAGWAPEEPRTGPSPSPVHAYEGPRQHARTPSTDYFEDADPRFATNESAAGNPRLPAVLTPGATGERKPME
DMAEGPSSPTTSEVSHFTSISERPINPRWRPPPVPAQRKHDVLLENNPDFDLRAGTGRGGAAGVGSRMPPMSIPRDAARYPI
>Anig00700.1 Contig1731(1342..1298) AN00783U
NVSDYFPHPGNMKVTFQPLCGATILALPHSLLILAFGMDPGKLLEFCFNLD
>Anig00701.1 Contig1732(339..584) AN00917G
MRWVRTKEDRRKVRKRKGWERKRRKEEGGSGRGHGLEKDEGVVMNYYLLSVRP
>Anig00702.1 similar to gb|AAV31053.1 putative transcription activator [Penicillium canescens] Contig1733(344..119)+Contig5412(2016..953) gb|AAV31053.1
PPPRAKRPRAAQACDRCRAKKYKCDEQYPCSHCKKSQLNCVYQGNYRQRESSRSARYVDLSEDDKEERRRLWWATYIVDRHAALSFNGRPRITDNECLSL
PTPRPDLIWNQPSPLLPGFQGRSAHETMLSYHVRNLDMLGLFLPLSRILGEILEYRFLSDHSTFNTCHGLLNTVQKNILQNLEIWYRSFEALVGSEFCAI
AEPDCDSFPAADIPTVAYYGFHMYHCMFVLLHGPMDVVRMYQDLTWQSSSDFLTAGEHAVACANIARHILRIDPQLSLMYRFFGTYFLQSSFIFLILAQK
LGKRSDDLILRNCSINLQVLDMFVAATNMDYQRTFAKLLRRALS
>Anig00703.1 similar to gb|EAL89875.1 Putative GTP-ase activating protein for Arf family [Aspergillus fumigatus Af293] Contig1736(6..885) AN01035S
TWTDDQVDNMKSHGNNIMNKIYNPKNVKPPVPTDVDESDACMERFIRQKYQHRSLDEAKAKPPSRHDSGYDRPHAEDRSPEGSPPPLPPKPARPFGFGLR
SASSATNLNRMSNRGSAVSPQSDSFGASGISVRKGSGDASFDAKLATLRDMGFANERRNAIALRELDGNLEKTIETLVRLGEGNGSVSLAKSPAAQPTPD
AGKSSNPFDQLDARPATRQASGSYNPFDAPVQSQPQAQQAPVQSLEQSFQNLQVAQPLFPXSTGGYPMRQ
>Anig00704.1 similar to gb|EAA65312.1 hypothetical protein AN0134.2 [Aspergillus nidulans FGSC A4] EC:2.1.1.- Contig1738(245..1016)+Contig6064(12..1886) gb|EAA65312.1
EDMAPSFCIGQHESNRKNPITAAIVQAAHESNYDMLTAPITTEAFHSRILTLLGSNPNAPLSQAANGTLMTTDNIRPLFIPPLTPADSHLTPDETMSQIV
GVTSSWIDLCSPDPLIADISRQVFMREVAYAAFCGLGYLLIPGPKLHHGDIHAEGVTYYARAIQDAINLAPYIQFHIWMPMVDNPDLEVDGIADLSRLAR
QEFLGEPLTGQPSRVDPFGTWDAWDIIRRTCKYHSKLVVPKHLPPMSVQSRWYSEPVQLLSFDANTFIKNQKGYPVLSKTHQALIGRFMRLRTSPWILLC
DVGPIPGVDEQETSGTKLPALSGSDYPSLTQAAVSNKKHYDPTPHLSYLRNLQQRQPSRSAMERFGVGYQDYLQAPLQPLTVNLESITYEVFEKDPIKYK
WYERAVAKALSDWASEGKPTSNPDGRVVVAVVGAGRGPLVSRALQASVETGVKIDLWAVEKNTNAFVLLQRHNEQKWGGQVKLVQSDMRSWKGPQVEKKD
DSGAQTGPVGQSLGIENSLLYNANEEQETAQTSDSAAAPPVTELVPTTIDILISELLGSFGDNELSPECLDGVTHLLNPVHGISIPASYTAHLTPIAAPK
LHADVMNQSISNPAAPETPYVVMLHAIDFLSTNQPSAAALMNSSHGGAKYSARDSISTLPGSGEAPIPFVQTTWSFEHPNQHIPPQLPTTSTISNSHNVR
RTRLSFPVYNRGVCHGLAGYFETVLYRDIELSTNPVTMDTKSADMISWFPIYFPLKTPLNVPDNGEVVVTMYRQTDDRKVWYEWMVEVFAVEGNEEEVVM
SGGKGTSPAAGNLQRQPQRSRGGRRVRVGTSELHSSIKEGCLM
>Anig00705.1 similar to gb|EAL89269.1 5-oxo-L-prolinase, putative [Aspergillus fumigatus Af293] EC:3.5.2.9 3.-.-.- 3.5.-.- 3.5.2.- 3.5.2.9 Contig1739(58..987)+Contig4976(253..2097)+Contig8371(5714..5253) gb|EAL89269.1
SDKITISIDRGGTFTDVHAVVPGRPDIILKLLSVDPGHYQDAPTEGIRQILELVTGESHPRGQPLKLDRIGSLRMGTTVATNALLERKGARSVLLTTKGF
RDLLKIGDQSRPNIFDLSMARPGVLPEQVVEINERVVPCHPLADKDCFKNARIVEGTTGEKFRVVQELDIEEVRPVLQQLKEKGYQSLSVALVHSFAYPE
HERIIGELAESMGFSVTLSSKLQPMIKVVPRGMSAAADAYLTPVIKTYIDSISASFEGGLEKQHECRFEFMQSDGGLVDFRRFSGLKAILSGPAAGVVGF
AATSWDPEEKRNLTEARGFETASHHLACFGGAGGQHACTVAASLGISRVIIHKFSSVLSAYGLALAEVVKESQEPVSTEYSTSQSTLDKRFEAMIKASTE
DMQEQGFSADQVRHDLYLNLRYEGSDTSLMILKPEDDSDFLEQFRARHRREFGFNSDRAVLVDDIRVRTIACSKVRTEKSPLVQLREATLKDVSGGPDNI
SKAYFDGQSERIDTPVYLLDKLEKNTRVHGPAVIIDETQTVVVAPNAVASILETCIVIDLEELPNVNGIEGGSSGIDPIRLSIFGHRFMSIAEQMGRTLQ
KTSVSTNIKERLDFSCALFSPDGGLVANAPHVPVHLGSMQFAVRYQHQKWLGNLHDGDVLVANHPSSGGTHLPDITVITPVFDRPGGTEIMFYVASRGHH
ADIGGILPGSMPPKSTELWQEGAAIEGDKIVSNGVFDEERMMELLVHKPAQYEGCSGARCVSDNLSDLKAQIAANTRGITLIQALFAEYGVETVQKYMYA
IQXTAETAVRNLLKDLHKKFGGQPLEAVDYMDDGTPIKLKVTINGSDGSAVFDFDGTGPEVYGGWNAPIAITHSAIIYCLRCMINADMPDSXGLSAPIDI
QVPSNAVITYPGFGYYETIAGGSGAGPTWSGESGIHVHMTNTRITDPEILEKRYPTLLRQFTLREGSGGKGKNPGGDGVVRDIEFLSPMEVSILSERRVY
RPYGLEGGEDAQPGMNLWVTKDVDTGVERVVNIGGKNTVSMKTHDRIVINTAGGGGWGAVSA
>Anig00706.1 similar to gb|EAA77068.1 hypothetical protein FG06758.1 [Gibberella zeae PH-1] EC:1.1.1.49 1.-.-.- Contig1740(97..1201) AN01038S
RPYDLIVYGATGYVGSLVVQYLWTHGPPTLRWAVAGRNEQKLTTLVDSLDRSNSLHQLPHIMVAINSDKDLRYMASQTRLVLNTVGPFCKYGTPVVAACI
EHSTAYVDSTGEPVWTQQLAAQWHDKAIANRAIIIPHCAVAASPPDLMTLLLSRRIRQPLGPVLFAIHHSWTGHSRGAIESILAGLETYSPRQMMAASSP
LASCIPDAGPHRPHPTAPKLPVQRNRFLGDLTFNPSAVADQLVVMRTWSLLQRYGDPAERYGDRFSYHGYTAASGWLQAWSSFLVMSVALVWIVLLPPLR
SLLRWLAPQPGKGPQLKHGEKHFVEWK
>Anig00707.1 similar to gb|EAA66759.1 predicted protein [Aspergillus nidulans FGSC A4] Contig1742(65..782)+Contig8764(529..873) gb|EAA66759.1
QRKYWVQVLFEYTVYIFLAAFIYFVLIGMPLWRGAVWWLYYVVRTNYAFTPLLLLFEKNPPPVDSNSKEGDLEGNRNTAKSTALLIPCYKSANIIGPTLD
AALHIFPPENIFVIANGNSPEPLDNTEEVCRPYGVNHLWCPVGSKIIAQFVGCYAAKEFPHVLLIDDDCALPPNFPVVSDRLKGRVQCIGYTIKSVGPES
SRGTLCQVYETLLYLLAPFVLPISLVVQPAFCGIMLGVTNGLYFLNVVIFNLVHLRLKKEAVSWKCLLLYYMPYKIVLFIINVVSCYWSLFKYARYFATR
HPKVIEDDKAVEVVLRLEDTT
>Anig00708.1 similar to gb|EAL84462.1 protein kinase (Dsk1), putative [Aspergillus fumigatus Af293] EC:2.7.1.37 2.7.1.- Contig1746(979..70)+Contig1016(25..764) gb|EAL84462.1
EEKKRTDLKPIVTNEPATLGSNPATTTTTTTEGVWLLPLVPAYGVPPSRSSSSSSGEELETTAEEEDSEDYCKGGYHPVSVGETYNNGRYVVVRKLGWGH
FSTVWLSRDTTTGKHVALKVVRSAAHYTETAIDEIKLLNRIVQAKPSHPGRKHVVSLLDSFEHKGPNGVHVCMVFEVLGENLLGLIKRWNHRGIPMALVK
QITKQVLLGLDYLHRECGIIHTDLKPENVLIEIGDVEQIVKTYVRDEADNEPNEDIPWSRRDEKQKQRERRRTDLLEREVSGISLDKSQSSEEQEPECDI
ISVKIADLGNACWVGHHFTNDIQTRQYRSPEVILGSKWGASTDIWSMACMVFELITGDYLFDPQSGTKYGKDDDHIAQIIELLGPFPKSLCLSGKWSQEI
FNRKGELRNIHRLRHWALPDVLREKYHFSVEESMRISEFLLPMLEVTPDRRANAGGMASHEWMRDTPGMDGIDLG
>Anig00709.1 similar to gb|EAL90043.1 Ribosomal protein L36e, putative [Aspergillus fumigatus Af293] Contig1748(207..569) AN01041S
VLYGICIFFIKASILLQLVEIFCHRKDTFYWFCHTVIWINFLFYVISTFVEIFSCRPIAAAWDVLISGKCMNVRLLNVIASSVNGFFDLIILVLPQTRIW
QLQMALRRKLAVSTVFLFGIL
>Anig00710.1 similar to gb|EAL92543.1 RNA polymerase III transcription factor, putative [Aspergillus fumigatus Af293] Contig1749(683..15)+Contig4456(43..900) gb|EAL92543.1
MPRPRRSNRASSARTKYIHDPFEAAGFSDEGEGPATSETPQRRKGKGKAKQAVADEGSSDEDFAMDDANGDDDDDDDEYNDNDVEMVLENEDEDAEEDDD
ASASEVDAGSRRQRKKPAAAAMPKPSSSVKRRRPDGSLAVPGEETHSRGSWNPLEHVGKAVHLRVTFGTDERDILSIISARDRWYKGVDSTFPTRESLNE
SHDMPDYGYGNSFGLEAEDMKREHANSSDKLQSPVFEAKPHSTVCTSVTWLSPSDIAVGCANGFVAIWSIVSSPSSPSNPIPYFYQQLHSTWILNLASAY
PTHPYLISTTSMDGESRLTSVIDPQKDSVNANRMRVGTAHLTYSPLLHSFVSGDENDFLRLLAIRRFFTSTAVARLPSMISALGPCSFWHPSLLVGCTGG
TVQATNPLRRMMHAKEKQWQQTWFQHEWVRGSGTGTGTSRFHDGYRAEHTSLLRNLVGDPRLINGTAVITVFDEETHVTALSWNPNRVCAGWAAAGMGCG
LVRVEDLAL
>Anig00711.1 Contig1750(699..41) AN00794U
MRDRTKEVELLKSQVKNLQEAINSNSSTPNDSNSGSISASASTSDVDDRPTRASSQVSTSSVSPGPREAPSTYFPSPDQEMLGDGLSWPTDLDHDFSNCF
DKTKDVTAAVTSMPTSASPSAMAATASAQNAMRWLESDVYYPFPPSPPNVDPMLRSVPSTISDTHQRIA
>Anig00712.1 similar to gb|EAA59891.1 hypothetical protein AN3683.2 [Aspergillus nidulans FGSC A4] Contig1751(171..25) AN01040A
MATHLNSSSSRPQFTNPWSDSPSKISEPSDYTHDSRIAHTLTACTRCRQ
>Anig00713.1 Contig1755(676..355) AN00797U
MWGAQIGKGVYTSPSRDEYEALAAPDAWYCVIKADQAAFDKIPKVWIPEKNKHNQRMWNQKDEKRIDEYIESLHEHPSSSLRFSIMPHGRDRSRQQMLIV
PELADKKHFTIHCYEKKEDVKEGAVHY
>Anig00714.1 similar to gb|EAL89166.1 Fox2 protein [Aspergillus fumigatus Af293] EC:1.1.1.62 1.1.1.- Contig1757(1261..1691) AN01047S
TDAFPSSAAFDAINSTLQADAAERKEAINKAKAVVAFNIKNDKGKEESWYLDLKDKGVVGKGAAPEGGKADVTLSLSDADFSALVSGKANAQRLFMGGKL
KIxGTIMTADKMEAGLKKARx
>Anig00715.1 Contig1758(1374..975) AN00933G
MKTSGSGRWRGRRQVGVVRGGNSGKGLGRDNRGEGVDTRTDLAAVFPGGVVKGYADGSVKRGPGVVERWETAEWVRAGRQEIKAPGRERGTRRQGCEKRV
GGNRGGNSGVKVERRCQELRRCPARGRGQAX
>Anig00716.1 similar to gb|EAL85050.1 MFS sugar transporter, putative [Aspergillus fumigatus Af293] Contig1759(1050..21)+Contig4421(574..951) gb|EAL85050.1
LVGDNQAGVGGLVWVESWTNTFSEIDTIHTVGAVRSHNLTVQGVVISTFTLGALIGALSCSFIGDILGRRRVIFAGSLATLVGEVLCCSSFGLAQLIVGR
LIIGVGIGMLSGTVPVWQSECSSAQSRGKHVVLDGVFISAGYAITSWVNLGFYQIKSGSVAWRVPLAIPGLVSLIPMFSIFFLPESPRWLVQKGRLEQAR
ATLVSLSGASAASEDVSGDIAAIQLTLENHSRGLSIMDIWRPNDEKLLYRFSLCILLQFYQQMSGGNLISVYAPIIFEENLQMSSMMSRILAAATLSWKF
LSCFVAFYCSIRXGRRMVFIVSGTFLFNFFIPIGFLGANFLYCTEVAPLRLRVAMASISTANHWLWNFVVTMITPVAINNIGYQYYIVYAVMGACIPISV
YFLYPETMGWKLEDLDMLFKRGLSIRGTVR
>Anig00717.1 Contig1759(984..1107) AN00934G
XKRVGPAFHPDEATDACLIVTDQPHGVHPTGLTWARDTAHRR
>Anig00718.1 similar to gb|EAL88318.1 hypothetical protein Afu1g06060 [Aspergillus fumigatus Af293] Contig1760(708..899)+Contig2333(165..28)+Contig0068(178..701) gb|EAL88318.1
MNPANFPNVGGAMNGGVKPHGQMQLPAKPENNQIILQQVAQALQAQGQYSGWRAEVPIRERALKRRRRQQQQQQQQQQQQQQQQQQQQQQQQQQQHNNSS
APAASSSSSSQYTRSPQYLSMYTSSIKKLFHTMLARLSQQMPGPRLSVSQGAPAQQASQPNMPALNASNLQQLQQQEEALQRARRASSQTVSGAAAIPQA
PFGAPSPQGVPHAYGPGSIPPERLXFPTSKERKQSQTGATPISVTQNSKLQAGKPADARTTGAALGRAFKSSVFEGQHCCQGFAT
>Anig00719.1 similar to gb|EAA63575.1 hypothetical protein AN3004.2 [Aspergillus nidulans FGSC A4] Contig1761(1192..611) AN01049S
TWHLAYSLDRDGASLSTLYDNCRDIASTRSPRAGYILVIRDASPSSNAVFGAYMTDPPHPDSHYYGTGECFLWRASVLPPATAMLSNFSNANGDNGGEEG
VEADVLEKAGLPLPPSADTTNAGRSTTLRRGEGEKWLSPTSGNGAGSGRTSGTVTPEQIRFKAFPYSGVNDYMMFCETGFLSLGGGYVFLLYSS
>Anig00720.1 similar to ref|ZP_00620583.1 AP endonuclease, family 1:Exodeoxyribonuclease III xth [Silicibacter sp. TM1040] EC:3.1.11.2 Contig1765(310..17) AN01051S
MKIASFNINGVKARIQALSDWLASTDADLVVLQEIKSVDENFPREHFEDMGWRVETHGQKSFNGVAILSKLPLEDVTRGLPGDDEDEQARYIEATVIG
>Anig00721.1 similar to ref|ZP_00620586.1 HesB/YadR/YfhF [Silicibacter sp. TM1040] Contig1765(690..370) AN01052S
MNLPPKVTERAYDRLAEINAGKDPVALRVAVSGGGCSGFQYDIRLDKPEDDDLVLEKGGQRVVVDPVSLPFLANAVIDFTDELIGARFVIENPNATSSCG
CGTSFSM
>Anig00722.1 similar to gb|AAL99251.1 TupA protein [Penicillium marneffei] Contig1766(103..904)+Contig1820(936..383) gb|AAL99251.1
MYNTHRGMVPAPNSRLTELLDQLRQEFENQSRSTGEFEHQLTGQLQEMEMIRQKVYQLEQAQLKMKQDYEAEIRVLRHELESRGVQPVSSHIAGPAQHAG
PSQAPPPALGHGPSNLFGGIMTNQGGSGPGLPVAPPPPxDQQPPQHTLQQPAAAAQQGAPQPPQSLVERLEKPDGHKDSVYSVAFAPNGRDLVSGSLDKT
IKLWELNVPRGAYPGSGVKGGKCVRTFEGHKDFVLSVCLTPDGHWVMSGSKDRGVQFWDPITGNAQMMLQGHKNSVISVAPSPTNNLFATGSGDMRARIW
RYV
>Anig00723.1 similar to gb|EAL85524.1 transcriptional repressor (TUP1), putative [Aspergillus fumigatus Af293] EC:2.7.1.123 Contig1766(103..904)+Contig2403(111..637)+Contig1820(936..383) gb|EAL85524.1
MYNTHRGMVPAPNSRLTELLDQLRQEFENQSRSTGEFEHQLTGQLQEMEMIRQKVYQLEQAQLKMKQDYEAEIRVLRHELESRGVQPVSSHIAGPAQHAG
PSQAPPPALGHGPSNLFGGIMTNQGGSGPGLPVAPPPPxDQQPPQHTLQQPAAAAQQGAPQPPQSGDGPPPPPAASPGPGKRPRAPPGPATPQQTHQLAY
TSDPRVSSPQLARPTPPSQALVRDRPGNMLANWNPDDLPASQKREGADWYAVFNPEVQRVLDVELVHHLVHDSVVCCVRFXRDGKYLATGCNRSAQIFDV
TTGQNVATLQDENVDKNGDLYIRSVCFSPDGXFLATGAEDLVERLEKPDGHKDSVYSVAFAPNGRDLVSGSLDKTIKLWELNVPRGAYPGSGVKGGKCVR
TFEGHKDFVLSVCLTPDGHWVMSGSKDRGVQFWDPITGNAQMMLQGHKNSVISVAPSPTNNLFATGSGDMRARIWRYV
>Anig00724.1 similar to gb|EAA65958.1 hypothetical protein AN0929.2 [Aspergillus nidulans FGSC A4] EC:2.7.1.32 Contig1769(1272..5) AN01056S
KNGEEDPQNSLFAQVYEWLQREKSKRRSHKATSLATMDGVASDGDDDDDDSASVLVERPLSSGADTTMALDKLEKILIQYATSRQGTDSVHLTRRSGRRR
QYSKGLRRGSASESDFSDHEAAAPSVDAVLDNSKTLAYSGGGTEDDDNENSVNARRAKDKEAWTLFKSEILRLAHTMQLKGWRKLPMELATDIGVVRLSG
ALTNAVYVVTPPQNIPVPKAEDGSYSLVPRKPPPKLLLRIYGPQVDHLIDRDNELQILRRLGRKNIGPKVLGTFNNGRFEEYFEARPLTPKELRDPPTMK
QIAKRMRELHDGIDLLVDEREGGPMVFKNWDKWVDRCEQVINWLDKEIRSEHNKSKAASEAWRRRGFVCGVPWPSFRKAVEGYRKWLLSSCGGMDGIKRP
VGVAH
>Anig00725.1 similar to gb|EAL85004.1 nonribosomal peptide synthase (NRPS), putative [Aspergillus fumigatus Af293] EC:1.2.1.31 Contig1771(133..633)+Contig4977(39..666) gb|EAL85004.1
PPDWQAKDEGRVFLTGATGFLGAHILHQLLTMPSVQKVACLIRGQDAVDASTRVQQTLEKYNLWDDRLETTQKIMVLHGDMADPTLGLGEKQFKWLINWA
SVFFHVGARVNWCQPYEAHHVPNVVGTRNVIRAAMLGRRKALHYVSSIDVWTVTGFINKVDRVYEDDTHLNALPYDTGYAASQFVAxXIVRRARASGLPT
AIYRPGFIIGHSKSALANEKDYFSRLIMGSIQCGCFPHLPDQFLDYVTIDYVAEAILHIASSRENLGCSYHIVPPDRSLSVGHDQKYEMLREIGYPVEMV
DYKEWVEKIRDSPGNALEPMMPLLDEPVYEGLSRLQTSKNTPVYDPTNTTRALRDRPDIKYVALDGPLLKRFIENW
>Anig00726.1 similar to gb|EAL87311.1 CUE domain protein, putative [Aspergillus fumigatus Af293] Contig1775(860..6)+Contig6274(3340..2281) gb|EAL87311.1
EPLPPLAPVPPPEVQSTVPPNEWELYIDAWILLLQVRIEAPDSQFREIAAXDESAVTFLTSFYHQSATSGLSGFHAGLKARSLRKLCFLLTRRFLLDASA
TPSELLEVDVLANVCCTYPSSAALKRLLSDAWNKHQDTITSSLEKTKTKIIKELSLLNPTKSMTVLSDIRLLTILASALPGCGQVLMTGSDFLDTFADAY
QTHKRADIRSVLVANVYVGLASLLKGPKLNLSALLDQLYSLKSGVGIGSSTTKKEPTLLSDVICSTXFLVRLERHLSTHTQKQGPAPEDMHIHRMSLITQ
VQDLFPDLGSGYITRLLDHYNDDPETIVSHLLDDSIPSELRTLDKSEQLPTSTSTSTLPHDPLPPRSTPPPTEPALPTRKNIFDNDVDLAELSDQSTLHH
GRRTNTTQADDLLADRTHHAAKKAAILSALATFDSDDDERDDTYDIADVGGTIDDTTTDDAKAAAEQQQEAELSLYRAYKSNPALFARDSATRRSQPRDS
LKRETGMTDEAIEGWAVMLSRDPKRMARLEDKMAFGADGGGLNQPELPATSYRRPGXEPEDDDESETGGSSSSRGRGGRGRGGRGRGRGAGQQGSTPGNS
NPAVARQRKEENKASRANHNRRQQRARKVARAGGMMG
>Anig00727.1 Contig1776(788..744) AN00810U
NGIFSSASEDPFCFRPPKHRFRDGKDLHANQLDRSGTLIPCTKRNRLLNAVRIDWHTATITHI
>Anig00728.1 Contig1777(579..447) AN00811U
MATPHAMASIRPYILPVNAAICVLLALVYASQPTTQSWLEIQPVIYLVPGAMLAAVLVARKVMLSVDLKTLENLRYEYKGA
>Anig00729.1 similar to gb|EAL90859.1 polysaccharide deacetylase family protein [Aspergillus fumigatus Af293] EC:3.1.1.58 Contig1779(464..81)+Contig0312(596..38) gb|EAL90859.1
VFTEQGCKVTAFDLHDVELPESGKKDVDARLHVLKGDDTNEESIQSSISQASRRLGPINVLVVNSIPAGQGSELPIWDLPLDTWEKTSRVNVRGTFLTIK
HFLRAAQSAQQTLGKELHNLAIVVAGGEDSISRTIAFLASHRAAGHLTGQCLNQNNNTQSGSTSTSLTPSIPRGLSRLSKKIRVVVSIDLDAVSGWLGTG
HHPDNILADYSAGFFGAKVGVPRLLRMLKKLNLADRCTWFIPGHSAESFPDEVRQVVDSGCEIGLHGYAHEGAYQMTVEQERDVLVKCIDIATKLTGXKP
VGYRAPLYQLREST
>Anig00730.1 Contig1779(217..401) AN00812U
MQLLAESLLGRLSSSQEVLNCVQGQIPDGKFTALSSRDRIDNENIDGAEASAGLGDAGLDRFLVRIITLEDMESSIKRRHFASLLCEYAQQQLVAITTVV
NYKRRVSLQMRVFRY
>Anig00731.1 similar to gb|AAR92208.1 polyketide synthase [Gibberella moniliformis] Contig1781(372..977) AN01060S
SPKEPIAIVGSACRFPGDATSPSKLWELLKEPREVARPIDRFAASSFYHQDGHYHGASNVRDAYLLSEDPRYFDAQFFNIPPGEADSIDPQQRTVLETVY
EAVESSGLVLEDMRGSDTAVYVGVMCDDYGNICYVDQEAVPTYAATGTARSILSNRVSFTFDWRGPSMTIDTACSSSLVAIHQAVHVLRSGNSNVAVAGG
AT
>Anig00732.1 similar to gb|EAL93955.1 hypothetical protein Afu2g16560 [Aspergillus fumigatus Af293] Contig1783(729..130) AN01061A
FSQTKEHEGKFPCRLAPPCERRRAYQFALTLRRDYMQGTPQVDHLLTLVKLNVYYAFAENMNALGMDVKGWMHADAVSPFCTFEPKALNRVVPNYLQPTA
IQRAVPHHPWLDFFPHPRMRDRLIFAGNKYDDEQLCIDIMGFWNPDENDPALLVWGQPWDIANWEMSEAYVKKWGWTVQDCPELFKSTNRWRAQRGEKPL
>Anig00733.1 similar to gb|EAL91465.1 transcription initiation factor TFIID 23 kDa subunit, putative [Aspergillus fumigatus Af293] Contig1784(655..197) AN01062S
LIPDAVTAHYLTLAGLPPPGNGPNQTPPHLARLLALATQKFIADIAADSYQYARIRASNSSSASNPMGSLNAASGLNMPAGAAGVGSAGAATGVSGGDAG
KGKAGTHLGIQRPGFGGGGSGGSGQGRTVLTMEDLGMAVSEYGVSVKRGEFYR
>Anig00734.1 similar to gb|EAA59322.1 hypothetical protein AN4223.2 [Aspergillus nidulans FGSC A4] Contig1791(889..1218) AN01065S
KRRWDSSDPERAPPPLPMNPSASSPVTRGNVSPGIQAVAANFQEKMRENAPSPYTTNPMPPKSPEKSLIKGQFHRRMQSLQNTDARNEFLNYLESRSPER
PSPRVDFDQS
>Anig00735.1 Contig1793(24..649) AN00820U
IAAGTDIVLSILPIVFLWKVKIPIKVKAAICGLMALGFASAGFALARTQYVSTLTESSDPTFIAAAAPSVRPLLRPGFWNKEYSRSRSRSFPLHTLTAKK
SARPVWEDTLFDTRFDVEDRPINSRDSDSKLWPQLSMAIRGEGHGKA
>Anig00736.1 similar to gb|AAB22392.1 pyruvate kinase [Aspergillus niger] EC:2.7.1.40 Contig1795(1067..10)+Contig8254(6457..6174) gb|AAB22392.1
QYHQSVIDNAREAAKTQVGRPLAIALDTKGPEIRNREHPPMNKEIPIQTGPRSWIGRPAQMCLCIDSADKSDCRYLDYKNITKVISPGKLIYVDDGILSF
EVLEVVDDKTIRVRCLNNGNISSRKGVNLPGTDVDLPALSEKDIADLKFGVRNKVDMVFASFIRRGSDIRHIREVLGEEGKEIQIIAKIENQQGVNNFDE
ILEETDGVMVARGDLGIEIPAPKVFIAQKMMIAKCNIKGKPVICATQMLESMTYNPRPTRAEVSDVANAVLDGADCVMLSGETAKGNYPRGRQDMSETCL
PVVMFVFSVSVLRLIHLSLSVVLAxLLPREEPGFHVQVCQEDXDRRLKWGINHALKLGIIYKGDYIVCVQGWRGGMGHTYTVRVVPAEENLGLAE
>Anig00737.1 Contig1796(261..731) AN00823U
MGCRGLWNLHLNGCISEPDHPVTLKKIKQLCEHPGVLDTWEEVPFPAPLHSNLDWVYTIHLDTGTWAITFWDEAEGGLLPKTVCLDLLSACQASSLSRTD
LRQLPSHFPTWTPEIATDDGSVQLAAEPLRLTLGFPTPLNELQARLFIDFLFPWRYYIDDPMTWYY
>Anig00738.1 Contig1800(1147..1297) AN00958G
MVSADRDAGGAVAALIGWRAGFTDASYCVVVLVDATRITPSDSGRMAEIEX
>Anig00739.1 Contig1800(1728..1684) AN00827U
ASPIIYRSIVRKPNMDLPELGHGVYQETTIEISHEPAEPEDFQKGGRHSG
>Anig00740.1 similar to gb|EAA61901.1 hypothetical protein AN9068.2 [Aspergillus nidulans FGSC A4] Contig1801(822..64)+Contig9585(9106..8984) gb|EAA61901.1
NKMQRMPLLRKASYGGSSPATVDLSRPSFEQEGLGIYAKYDKAAARAETISHPPSGKSPSAFRCQSTSAMSQASTASSSAMNKPGSQYVHPMRLAPRAYT
PPLNQSCQASILESDDSPKDPFAGSNSPTQSGLEFFKPGPTNSSKTPRLSLQTHDSSSTRSPGVSQTNITGRSSFGYSRDNGSTLDTTSPVSRSSLDFVF
RSKTRTSMDPVARAATVQAARQAFEEKEAAKTWRFEAQQMKAEEKQTKQRGKQPSTSQSESCPETWRSQPKNTWVLFLTWLRTRIFKLRRRIRR
>Anig00741.1 Contig1803(190..146) AN00828U
MDQKAQLASESADEQSHNAEIVRDSGHEVDLTSFDLSNIQDYASESAIEQSRKAEIVAADEFC
>Anig00742.1 similar to gb|EAL88502.1 hypothetical protein Afu6g06480 [Aspergillus fumigatus Af293] Contig1803(738..292) AN01072A
PRRAYSAHTPPQRAQSTMHHSTIEEATSSNTLFRVDSQGFSIIRRRSLLTRPGIATRRPARDTARRLSSPVVREPTPSLNYLNETSASPRLLPSGYEDDA
CGLPSPVTRFRPATPNEFEYTHLGALKLGSLRVVNGSASPCPSDRDSIE
>Anig00743.1 similar to emb|CAC19838.1 pyruvate carboxylase [Aspergillus niger] EC:6.4.1.1 Contig1805(37..625)+Contig8959(8651..6768) emb|CAC19838.1
GATLEQLGLTQDRISTRGFAIQCRITTEDPSKGFSPDTGKIEVYRSAGGNGVRLDGGNGFAGAIITPHYDSMLVKCTCRGSTYEIARRKXVRALVEFRIR
GVKTNIPFLTSLLSHPVFVDGTCWTTFIDDTPELFALVGSQNRAQKLLAYLGDVAVNGSSIKGQIGEPKLKGDIIKPVLHDAAGKPLDVSVPATKGTRVR
TIDLLNVAHETSHALANAYSLECWGGATFDVAMRFLYEDPWDRLRKLRKAVPNIPFQMLLRGANGVAYSSLPXNAILPFCKQXKNCGVDIFPVFSELALQ
RTFDQLRGSGIQGLFPGLPRVLWKATNLLPGGDIAQPPRQEVTNLPYYLDLVDKVVQFKPHVLGIKDMAGVLKPQAARLLIGSIRERYPDLPIHVHTHDS
AGTGVASMIACAQAGADAVDAATDSLSGMTSQPSIGAILASLEGTEHDPGLNSAQVRALDTYWAQLRLLYSPFEAGLTGPDPEVYEHEIPGGQLTNLIFQ
ASQLGLGQQWAETKKAYESANDLLGDVVKVTPTSKVVGDLAQFMVSNKLTAEDVIARAGELDFPGSVLEFLEGLMGQPYGGFPEPLRSRALRDRRKLDKR
PGLYLEPLDLAKIKSQIRENYGAATEYDVASYAMYPKVFEDYKKFVAKFGDLSVLPTRYFLAKPEIGEEFHVELEKGKVLILKLLAIGPLSEQTGQREVF
YEVNGEVRQVSVDDKKASVENTARPKAELGDSSQVGAPMSGVVVEIRVHDGLEVKKGDPIAVLSAMKMEMVISAPHSGKVSSLLVKEGDSVDGQDLVCKI
VKA
>Anig00744.1 similar to gb|EAA61711.1 hypothetical protein AN7340.2 [Aspergillus nidulans FGSC A4] EC:3.6.1.15 Contig1807(378..1174) AN01077S
MDDSPGDEHLAFMQWAEASGIKIKGVTPARFPGRRLGMKATRTIKNNEIMLTIPVDLMLTIDSIPSSFTSQFPLGTSIHGIMAAFLTHGDPSLLKNLEAW
RSVWPSYDEFEDSMPVLWPAHLRVSNSSYGGNADSSSPEKQDQDQNRGKVLLPPSISGEWNTFPKVPVGVDYDTRYQNLLSQQEKRLKDAWANVVKVYPE
TEWKMFAYYWCIINSRSFYYVSPGKDEPEDWNDAIGMVPFADY
>Anig00745.1 similar to ref|XP_331721.1 hypothetical protein [Neurospora crassa] Contig1809(18..652) AN01078S
YLQTLTSSLIEVSPVFYFTSPRLGGYGFSPFYISLFLGGSGIAQTIWLVLVYPPLHKRLGTGNILRGLCFVWIIFLAATVGASVLHRHCEMVAFWILAPX
LLVLGSSVAMQLTAMQLALDSVSPSPAALGTLNAMSLAIISFLRAVAPAMFTSMYASTLKLSSPGFYTFWLVLGGLVLVLAFTLRWLPE
>Anig00746.1 similar to gb|EAL88239.1 conserved hypothetical protein [Aspergillus fumigatus Af293] Contig1814(371..832) AN00835U
MSSMIETSNDWAREDELDLGQEDDEHSPPARNGVSDHVNTQEPPDHGPMAYFEEDLPGVASENHVSGKPSPPVDADSTDLPSSPQSGQPGAPGSVDETLS
TPDDTPSLHGSVLSSRSSSALALRGSPHLSPSPSHRP
>Anig00747.1 similar to emb|CAF32125.1 DNA-directed RNA polymerase, putative [Aspergillus fumigatus] EC:2.7.7.6 Contig1815(137..583) AN01082S
HSRNKMKISARPTEAMQAKYTPLPSKSNPNPQPDCGTIYVEFCPDSTGVGTKQVRTFNHFVDENNFHTGVFITQTPISPSAVRLLSSMPGRICEHFQEQD
LLVNITRHELVPKHVLLSPDEKARLLERYRLKESQLPRIQVSDPVARYL
>Anig00749.1 similar to gb|EAL87808.1 reverse transcriptase, RNaseH [Aspergillus fumigatus Af293] EC:2.7.7.49 3.1.26.4 Contig1817(93..1123) AN01083S
RDKIHLRLLETVQRTALIRILSAFRXVSMAALEVESYILPTHLRLKQRGQIVAARFSTLPDDHPVHQVISRAKERSTYIGSGARFPLAETLRTMSLGRLQ
ALETIDPKPLAPWRSQPLTEIEIEPDREKAQANALAQQSTTGITVFSDASGKESQLGAAAVALDRNRQITGSRQISIDLMEHWSVYAAELMAIYYAIGLV
FQLAQKVHATTTATQDPATILSDSMSAVQVIADSWNKSGQRIIQAIHQSAAELKARGIPLRLQWVPGYCGDPGNETADRLAKEAVGAEKKHPFQHLLSRE
KAFIRNKIKNEWEQEWKTSKNGGHLRRMDRALPACRTRRLYGSL
>Anig00750.1 similar to gb|EAL88708.1 DNA damage repair protein Mus42, putative [Aspergillus fumigatus Af293] EC:2.7.7.- Contig1822(39..1363) AN01087S
TNPQRSPPPRSEMPNREDATPDDGSQSDYSQFPSFASLDEISTTPKIPSSGEVRAETPDKLSPVEHKDAEPNTYKLEDDQPEVPPAPLPLLRESIPVKPE
MTSEEYNAQLLSDPHMRNSSVANPQFIQQFYSESRLHHLSTWKADLKAQLQSAAKEKSQSQLKRKKPAPGARRYIMHVDFDCFFAAVSTLKRPELQGKPV
AVAHGTGSGSEIASCNYEARAHGIKNGMWMKGALQTCPELKVVPYDFPAYEEASRKFYSAILSVDGIVQSVSIDEALVDITTQCLEAGGSDGRGISEGSL
YREQARADEIADELRATVKKETGCAVSVGXGGNILLAKVALRKAKPAGQFQLKPDAVLDFIGNLTVQDLPGVGYSLGTKLEDLGVKLVKDVRDLTRDRLT
TSLGPKTGVKIWEYARGIDRTEVGNEVLRKSVSAEVNWIRF
>Anig00751.1 similar to gb|AAR92212.1 polyketide synthase [Gibberella moniliformis] EC:1.6.5.5 Contig1823(35..878) AN01088S
GSDDKRDLLERLYGIPKEHIFYSRDTSFQRHVMRLTGGRGVDVVLNSLSGDGLIASWECVAPYGRFVELGKSDIQSNSKLPMRNFGRNVSFSVVAIDQMH
YDRPYIIQESLGPVVDMVTAGTLQPAWPLQEFTLSSAEEAFRLMQSGKNVGKLVINMTPTDLVQTSIRHVPRYSFPPEATYLIAGGLGGLGRSAARWMAS
MGAKNLILLSRSGPKATAAQELIRELTDQGVRVRAPRCDLTSSEALTRALAECRDLPPIRG
>Anig00752.1 similar to ref|NP_638165.1 proline imino-peptidase [Xanthomonas campestris pv. campestris str. ATCC 33913] EC:3.4.11.5 Contig1827(19..540)+Contig9708(45..456) ref|NP_638165.1
MAASTVQEGTAPFHYASLPQPAQTWYRVYGDIKAGTPLVVLHGGPGFCHNYMLPLAALASGRSVILYDQIGNGLSSHYLEIRGDQGFWTVDLFIAELENL
LRHLGIAGHFDLLGHSWGGMMGMDFAARQPAGLRRLILSNAPASVALWLESVNRLRASLPQEIQDTLQKCEAEGCRTQPWPEELMQSLVWTTEKDSTVAS
TMLGPSEFWVEGSLKDWSALDHIHRIQVPTLVINGRYDEAQDSAVEPXSGVFDKVKWITLSEGSHCPQFDDREKYLQVVDEFL
>Anig00753.1 similar to gb|EAL91956.1 adenosine kinase [Aspergillus fumigatus Af293] EC:2.7.1.20 Contig1829(114..659)+Contig8925(8..318) gb|EAL91956.1
YALPANSVCYIGCVGRDKYAEILKEACEQAGVHTEYRVDDAQPTGKCGVIITGHNRSMCTHLAAANEYKLEHLKQPHVWSLVEKAQFYYVGGFHLTVCVP
AIQALGEEAAAKNKVFMLNLSAPFIAQFFKDQLDSVLPYTDYTFCNETEARAFSESHSWGTxDKSSINDTNGAGDAFCGGFCAGIVQGKSLEDSIDMGQW
LASLSIQELGASFPFPKQAYT
>Anig00754.1 similar to gb|EAL86919.1 hypothetical protein Afu7g05520 [Aspergillus fumigatus Af293] Contig1833(1093..199) AN01094S
KWIRLSERFFMNFGVARLEDNWANVAFADETPSMTADSFADFYALTVSLTRRLVQSSLFFAMSRLRNMRQTGNQKANVVRSRDVKTALDVLNMQRDRSDY
WVGLARRCSLNVEDSRHRKGWKAVHMEHDEVEDILSGRIPLESESRERSASRGRSGSRAPGNTTDAEDAGYSDESELSSAASSVLSSPVLSPVEEQPVDL
EDDHAEQIDGADEXLEEVNLWKLIGESPPQPLEAQIQEYEAQDAVPRRPLGQRKTMEDLVDWRDRTFYRSEWEEYGHDLVDLYDDLSENRRKRRRFDQ
>Anig00755.1 similar to gb|EAL84931.1 monooxygenase [Aspergillus fumigatus Af293] EC:1.14.14.1 1.-.-.- Contig1836(784..31) AN01095S
QYAAVFGLSRPTPGMKIGHCNRTFADGFSFFNAVGRKGQIFWFLFRDMGKVYSEKDIPRFDQNKIEKDIAPFLNKYVAEGVRFQDIFKNRVRCAHVPIEE
GFLTQWAWGRYACIGDSVHKTTPNLGQGGNGAIESAASLANTIVSIAHSVKLESLSVPKISASLDEWARSRQRRMKLICDLGNSFTRLEAFHTLKDKALG
LYLGKYQVDAIADILCDTTVGAEKLSFLPLPEKSA
>Anig00756.1 Contig1840(852..1009) AN00983G
MRLFALVPLRVLASFVPSACRASEHKDNYNFCGTKTAQLILVIFVDMTPYYQX
>Anig00757.1 similar to gb|AAW45227.1 catalase, putative [Cryptococcus neoformans var. neoformans JEC21] EC:1.11.1.6 Contig1842(115..1166) AN01098S
FHAGNPEGFHQLLHLFSDRGTPASLRHINAYSGHTYKFTLKDGSFKYVKFHIKTTQGVKNLTKEESVRLAGENPDFLIQDLFEAIERKDYPTWNVYVQVM
SPDQAENYRWNIFDMTKVWPHSDFPLRQIGTMKLNRNPRNYFTDIEQAAFSPSNLVPGVAPSADPMLQARMFSYPDAARYRVGTNYQQLPTNAAKTQVYC
PYQRDGQMNFSDNYGADPNYVGSSLKPIKFYQDVKGQAPQAVSTLTEHEKWVGQVSNFQYGLYEDDFVQARGLWKVIGKEEGHQERFFGNVAVHLGQGL
>Anig00758.1 similar to gb|EAL93187.1 MSF transporter, putative [Aspergillus fumigatus Af293] Contig1846(442..2)+Contig1782(22..1229) gb|EAL93187.1
ALTEEHRQYLIQRYGTVELDPIPDMTDADPYNWPTWKKIINLALVAFHAMMATFTASSIQSAFVEIAEDLGVSVQRASYLTSLVIAILGGAPLFWMPLSN
RYGRRPIFLLSLLCSLVANVGCAKSPCRALQAFFISPASAIGSAVVMETTFKKDRARYMGIWTLLITLGIPSGPFIFGFVTYRLGYQWIYWILAIINGVQ
FILYLFLGPETRYIGGDHNPEQPAWVREYAQLRRIDPSPLSFKEFFRPLGMVTHPCVAIPTAAYAMVFCLGNVMTTVEIPSLLQTKFDLNAEQLGLQFLG
PIIGSLLGEQLGGVLSDRWMNLRAKKIHRKPEPEYRLWLSYIGFVXCIVGLIVFLVCTQESTEGHWNVRAVVGIAICAGGNQIVTTVLVTYAVDCYHKEA
GSVGVYITFVRQIWGFLGPFWFPSMFSSVGIAPSAGICAALVAAVSIIPTMIVHWQGRSWRPPIEE
>Anig00759.1 Contig1846(455..802) AN00856U
MFGIFFMRPIKSFQIIVISAFGGDIPIAINIILKVLNTWLFHLAMQPGKVNFPGAKLAELREPWGKPRV
>Anig00760.1 similar to gb|EAA60075.1 hypothetical protein AN4840.2 [Aspergillus nidulans FGSC A4] EC:2.7.4.9 Contig1847(19..861)+Contig3664(1317..199) gb|EAA60075.1
TEEDDEEADSEEESSRRPGESYWPHRTTSVSPRTASAILWTLEEALRKPIPFTLDWEEVNAPMSDVAGASGPSGFGANGRTQNGSTRATQGPVPVNPHPA
SGVRTPTDIMRQRRDREARKKAEQEARDREQDDIEHRQQQEQNRPGQAYAAGVAGERTSQRRTQIPERSSTTTKRPEPQASASIPGTGGAHGPLRQTTSA
GQPGASQQPQAAPQSSAGWSKQQTQAASDQPSSQAQQQFRRIPFPHAFERWETLSSHWEGLTGYWIRKLEQNNEALERDPLVRMQAEQIRSAERDPLNQQ
MARQVTDLSAAGANLFHAVVELQRLRASSERKFQRWFFDTRAEQERSKELLAELERQVRTERQARSEALTSLQKSESDKLRAEELLKEMRRELQISKDEA
RRAWEELGRREQEERDRTTSLRNGEPTLVGGVQVVPMIPGPASRHNTNLPPTRESPYASGESAARTTAVTEGQYYADTPASPTGTDPFVEGHRPIQEPPS
STSPEAQRQYPGHFYEQSAAYPPRPTSENDDRSYGPSVASSEQGEEDVGSSYRRNPQGQSTAYQPAMSEGSDEYEHGSVEEGGYPPSSMPTTSGPLYGGY
TQSVDYSGSGWGVGTGWESVTPRHRHPTRLSDVIEEEEPRTTPSRASLASRSVQ
>Anig00761.1 similar to gb|EAA52473.1 hypothetical protein MG05165.4 [Magnaporthe grisea 70-15] Contig1849(488..64)+Contig7916(134..1065) gb|EAA52473.1
ALLQAALLSIVSAIPAPTAFVNNVAPPEPIITPSPVQHRPSRVAGRNILSDVDSDINSILSGLGSDIPSWVASGVPKYFTXFPTGDAVVSSLGLEQXELA
ALPTNVLNIDPYANWTSSGWNVRFHGNVYKQPNTSISDLNDGGSSNTTGGTQDLTLPYNTTVEGDFDTFVPISSNGLTAGNETSAIQRLNVHVEGATIGN
STAYLVPPTGLTVVSDIDDILRVTKIYEPEQGLLNSFARPFRPWENMPDIYRNWSISLPNLHFHYLTTTPEQVTRNYMQFIYDNYPGGSFDTRPLNFSDV
SATLSIRKFLLQKVFETFPQRKFILIADTSNSDVMRDYPEMATDFPGQVQCIFLRNTSATDSGDKFPYDTSGFKKLNQSNYMFFLHPDDLTNLDIANGQC
YNTSIPQNLTFSYQGLPLGLGDEPTAVNGSAN
>Anig00762.1 similar to gb|EAL90554.1 MFS peptide transporter, putative [Aspergillus fumigatus Af293] Contig1850(592..2)+Contig5231(1..1486) gb|EAL90554.1
MSDPVGADDLVYVAQAHVPQKEIQAVDEKKEPHIPINEKETTVVSTVPSIHNVHDDGREYPTEEEERTLRRVSDSVSWTAYTVAFVELCERFSYYGTTAV
CRCQLYSAASSRRLHHGCRIQWTVXALGQGERTSTALTTXRSLTELTVNTFWCYVMPILGAWIADEYWGRMRTMLGHIIIIISSIPPVIVHANGALACFA
VGLVIFGIGVGGFKSNISPLIAEQYKETRLFIKTIPKTGERVIVDPAQTITRIFLYFYFMINVGSLIGSVAMVYAEKYVGYWLAFLLPTIMFGICPIVLF
FCRKRYTVTPPTGSVVTKAFQLWSLALRGQWSWNPVTFYHRCKSTEFWDSVKPSRLANKPTWMTFDDQWVEEVRRAVKACAVFAWYPLYWLAYGQMTNNL
TSQAATMQLHGVPNDIINNLDPLALIIFIPIMDQFIYPGLRKMGFHFTPIKRIYVGYLLASASMIAAAVTQYYIYKLSPCGNHPSSCDEAAPINVWVQAV
PYVLIAFSEIFASITGYEYAYTKAPKNMKSLVQSLYLFMNAISSAIQQGLTALSTDPLLIWNYGFVAVLAFVGGNLFFLCNLKLDKEEDELNNIEESAYL
GRNVG
>Anig00763.1 Contig1852(157..774) AN00860U
MIGSVYSTGRVVGKTLTSECDGIDINLLVQNYFYLSVGGLYDYAIDLRELWSKPLGCVGMIAIGARQSNTTLEDPEQAVNQTFGNGGSSSQPPTLVPVEV
NDSFIEPVTGFSYKLVSDINQTAIMISGKEDRLYLAPYGDPDASSGAPFAVEAEASESVLIGDVFGGYFNYNPTEMKQAGVSNLRSSQINQYHRALAEVP
AEEVGHSSGMYVGVDEDNIYALVACSVIDMGTRVYVANASTNALDQLNNNELANNVVGGN
>Anig00764.1 similar to gb|EAA78076.1 hypothetical protein FG07882.1 [Gibberella zeae PH-1] EC:1.1.1.44 1.1.1.31 Contig1854(632..43)+Contig1310(2..253) gb|EAA78076.1
NQFGLGSMGLAMASNLQRHLARKTAPSLIYSNRTISRGDPLKKLGGTPADNFSKLVSQCGIIFTMVSNDAVLQELVTTAINSGHSLKDKIFVDCSTVLPE
TVGATASKLKEKEAKFLSAPVFGGNPIAVDGKLVFAIGGPKQAAEVVKPLIQDVMGRKVIDCGEYLPERGQRPWSDVNLAIKDVSLGVSCAEGAGTDLPI
ARVVLDHLRAARGYGEDNERALDSSSMYGVLRERAGLAFESERVKQRD
>Anig00765.1 similar to gb|EAL90664.1 conserved hypothetical protein [Aspergillus fumigatus Af293] EC:1.1.1.- Contig1854(632..43)+Contig5141(17..444) gb|EAL90664.1
NQFGLGSMGLAMASNLQRHLARKTAPSLIYSNRTISRGDPLKKLGGTPADNFSKLVSQCGIIFTMVSNDAVLQELVTTAINSGHSLKDKIFVDCSTVLPE
TVGATASKLKEKEAKFLSAPVFGGNPIAVDGKLVFAIGGPKQAAEVVKPLIQDVMGRKVIDCGEGEAQVFAEKTGLGTGPMEDLIGEAFGGVAGGYSKRL
TTGAYAPPLDSRPGFGVSLAIKDAKHAFAMAKQHNVELPGLQVSLDNMEAAREYAGECLDSSSMYGYLRQKAGLEFWNEKSRQG
>Anig00766.1 Contig1855(224..708) AN00863U
LPDQIERGSFEGKKSRGLEAQPWARRFHTAPRLRSQATESSSTVAIEEQLKALEKNLPDRRTPAHVKKSLRTQNPKSPQNADKKAVRKAAKQEAMKVRKK
DPANQAADAETPKEENKQPEQKDKKDQKARAQQKTSPDSSTSPKPQVS
>Anig00767.1 similar to gb|EAA59630.1 hypothetical protein AN7976.2 [Aspergillus nidulans FGSC A4] Contig1856(1209..572) AN00864U
EEHQVPVPKVHAAFEDPDSKKTYISMDHVPGXTLENLLPSLDPSEKAIICKLIKDAMSKLRSIPSPGYFGMLNRQPFLDGVFWTEDNNPKISGPFTDQED
LNLAIIERMSQIEREQYIRLLRPMIDQTLRGHRPVFTHGDLQPKNIMVERLGVRDGCPEFKITLLDWEGAGWFPEYWEFCNATIACRFKPDWLELVPNIL
EQYSLEFLMMQVV
>Anig00768.1 Contig1860(407..552) AN00997G
MERKRVRERVCVWECEEEEEDKEREEEVKKGQRRNGHFALAMSEESPKX
>Anig00769.1 similar to gb|EAL91412.1 serine/threonine phosphatase [Aspergillus fumigatus Af293] EC:3.1.3.16 Contig1862(290..1126) AN01106S
RAIAQLRACRLIPEAQVRELCYKARELLIEEGNVVCVDAPVTICGDIHGQFHDLMELFRVGGDVPDTNYLFMGDFVDRGFYSLESFLLLLCLKVRYPDRI
TLIRGNHESRQITTVYGFYDECIRKYGSANVWRYCCEVFDYLALGALANRTGAVLCVHGGLSPAIDTVDKIRLIDRKQEVPHEGAMCDLL
>Anig00770.1 Contig1863(1312..1440) AN01000G
XTLGFGIPCSRPQFRLHTLSFTTDRHTDKNKNIIDSLVGNVSHX
>Anig00771.1 Contig1865(1027..95) AN01001G
MTVGAGALAALMIGRSSAKAFSTSRWSGPLAFSDSVGGIDASD
>Anig00772.1 similar to gb|EAA49333.1 hypothetical protein MG00991.4 [Magnaporthe grisea 70-15] EC:2.1.1.- Contig1866(50..757) AN01107S
MARYMAEHGLNEPTSASRTPFGYAAGYPDKTLYEILETMPKRAAQFNATMAASFQPMPVLGMYDFSWIEKLADEERMAIVDVGGGKGQALKEILGAYPGI
RSEQCVLFDVDDVIREAVAEAERDDNETWRTVRKIPGSFFSEQPVKGAAVYHIRRVLNDWPDEDCVTILRRIRDAAAPDSRVLISEQILQEEPSLAVAAL
DLWMLNFGGKRRSEGMFGELAQRTGWKVNGVFRDKE
>Anig00773.1 similar to gb|EAL91426.1 WD repeat protein [Aspergillus fumigatus Af293] Contig1867(1017..85)+Contig5520(2..220) gb|EAL91426.1
RKRGASIFGKKFRMDFPKRMGRSSSEAKPQIQEEKIEESDKSSVKEEKVFETNLGGFIERTRHEYEEWLSANPGQELVSAFAPSPDNETPELQIPPRTAV
FIQEESGDTAVASDLYRGTVGGISQDIEKLEKPIPLWLADLLLKNQMPFKEPVKIAFTLKPYDDLLPPVVKPEPATSANANNNRLNANRMLRAKKILAYV
AERIDPPNPDEPEEDAMKPEEYLELYCQKMVCSYGCPCTWGNANXKQLIPPNMTLATIRAHIWRSSGDMLLYYKGNGKNGIHIWRSSGDMLLYYKANGKK
EIKTAPDGESNHLDGGSHRFLDPASASGEAGSAPPGSIHSLTASGSGAASISNT
>Anig00774.1 Contig1868(326..453) AN01004G
XQDRDFVVVVAALRSGGVTLSAKRDVLECIGMRARMKRKEEG
>Anig00775.1 similar to gb|EAL90135.1 bZIP transcription factor (MetR), putative [Aspergillus fumigatus Af293] Contig1870(292..570)+Contig4587(1164..541) gb|EAL90135.1
MSGFNGRRAPNFSQYLDDLNAIPSPYDQALQQQHQDSYNLEDELSLFTNTEFFDFDKFGDLNLPNFDSLEDNTVKKETAQDASSDMDFLNILGEGFGNVN
DISSTMNSINTQPLPVQNTQYSAVPSLPNGPLNINAAPSQSASHPSPQSSITSPPSAAATPAPAPATTAPASGPKRKNTQKTPAMSVEEAARIAAEEDKR
RRNTAASARFRVKKKMREQALEKTVKETTEKNTALEARVTALELENQWLKNLITEKNGQTSEEAKKSESDIAAMFKKFLASQQQKETERSSSESKIGVGT
A
>Anig00776.1 similar to gb|EAL89768.1 transcription factor RfeF, putative [Aspergillus fumigatus Af293] Contig1873(21..1699) AN01111S
GVYGGAPPTGYAGGPPAALQPGNNPSNQQQQPQYQAYQGSPAPSGGPQSPYPTSPPPQQQQQPTVFKALPPSIXPFKTKPASQPSYSAHTYPSASPAPQA
YSPSPYGSPAPPSQGYSQPSPYVTREAPSGQYGQSQQGYSRPPPPPPQTQPYGAPGPQYPPQQASQGPSYPPQNAPYPGGPGGPGAPYGAPGGAPPAARA
SDQQIAAYRQLLIGTIQEKRLQSFWPPERLDRLVQALANEAPGKVNKLMHELRVPQEVAMDIMKLSLFDVILYVDDSGSIEFEERGVRKEQLVQIIEIVA
AAASTFDDDGISVRFMNNVEQGD
>Anig00778.1 Contig1876(539..1337) AN00874U
MHKKSDRRVWKACVACRRKKDLRLEVLAQTLSECILAIRGSSKDMELPPDPGSGSGSRSASRTGSLPAEEGTEPDDDVPGNDHPDAPPTPTSYKARDRVG
HMVPDSYGRMRSAGLVAVFGPLAPFNPSFDPQASVEMPFFQHGQVWPELPYLPSANELA
>Anig00779.1 similar to gb|EAA61391.1 hypothetical protein AN7139.2 [Aspergillus nidulans FGSC A4] Contig1877(2..592) AN01113S
RLISRTVGADRIVDELYATFEHTQEIPWMLPGVPPTNRHVEIVLVSIVSLRGGRLYSEHMYWDQASVLVQVGLLDPKYIPEGAPQGVDRLPVIGREAARR
IVEEDPEAEGRDYHNRLIRRAKAKRGKDKPVEESGTELAKSDTEKVESKPAGESKGKTVQREQNGNGADALENHGMEENEKDGEKKNGEDANGEEKK
>Anig00780.1 Contig1877(212..643) AN00875U
KDKPVEESGTELAKSDTEKVESKPAGESKGKTVQREQNGNGADALENHGMEENEKDGEKKNGEDANGEEKKPVNPAAATVEDTKSDE
>Anig00781.1 similar to ref|XP_326471.1 hypothetical protein [Neurospora crassa] Contig1878(33..655) AN01116S
LPFIASKTVDLVIARQAAHXFDPEPLWNEMTRIVRXGGTVAFWNWGHYVVTGRPRANRALQKLFFEDLVPYWPQPGISVFNNEWMYPVECRDFANWTDLT
RLVSVPANDDAPGVSNTPGAIQMRASQTLGSLEILIRTLSMVHEWRKAHPEALSVREGGSGDCVDTLMRDIIEGEEKWRVFVTSGGNWRDIEVGLEMRSI
LLMARKK
>Anig00782.1 similar to gb|EAA62859.1 hypothetical protein AN5766.2 [Aspergillus nidulans FGSC A4] EC:1.14.-.- Contig1883(930..343) AN01118S
TSSSIAYVYHLLSKHPEALTQVREEHDRIFGPDPSAAVQLLCEQPSLLNKCPYTMAVIKETLRLYTPASTMRQGIDGLSLTDRHGNRYPLADDLSVSVLH
QAVHLNPRVWPRAREFLPERWLVDADHELYPDPAAYRPFEQGPRNCIGQTLVYNEMRTVLVMTARTFEIKPAYDEWDATKAKQKGWFDQIAESVGF
>Anig00783.1 similar to gb|EAA64336.1 hypothetical protein AN9004.2 [Aspergillus nidulans FGSC A4] EC:1.14.13.- Contig1884(709..941)+Contig7264(4451..2903) gb|EAA64336.1
RPRKQLILNAFVEMCSGHQSPGLWRHPEDESHRFNDIDHWIELAKLLESAKFHGIFIADVLGYILTFSGGYDVYKGPRNLEPAIISGAQWPVNEPLAVVP
AMAAATQNIGFGVTVTTTYEQPYHLARRLSTIDHLTKGRIGWNIVTGYLDSAARNLGHTQQPQAPPINHSTTPVLTNFQHDDRYAQAEEYIKVTYKLWES
SWRSDAVVLDRTRGIYTDPTRVREINHSGKYFTVPGPQHLPNPRPPTERPGSLPRRGQSQAGKAFAAQHAEXIFVAGHSPSVGLAKNXAEIRETAKTQFG
RDPAGIKFLALLCPVLGRTEEEAQEKFRYFRSLGSIDGALALFGGWTGIDLDRYGDDEELRHVESNAIRSAVEGWSKATPEVEKWTKATVGQHITVGGLG
ATPVGTPEQVADEMERWVNEADVDGFNLAYAIKPGSFKDIIDLLIPELRKKGLFWDDYTVKKGTYRENLYSKEGQSGPPADHPAAKYRWHAGVEAADHPV
PD
>Anig00784.1 Contig1887(1819..1775) AN00882U
WDRDLALAAPQSLLIFPAGDISRKRESPAEKGGVDGVTNRGATNGRVTNVNQTTGGVTNGTTAITQNEKVTNGGAQPMDGRVTNGKHAVSGTNGHTNGHT
NGHSKTYDHAAASQKFSDEVSQAFSDGNVGGGTRTTVPGVETAFNPQTA
>Anig00785.1 Contig1889(86..256) AN01016G
VLEAWPTVDEYDSFPGWMKCSPRALWDLWKMMGDGEEMRNSWEDMDEMDEGVYCGP
>Anig00786.1 Contig1889(219..175) AN00883U
MSSHEFLISSPSPIIFHRSHNARGEHFIHPGKLSYSSTVGHASRTFKNRVDSWTCVGPSASRPSTDASGSVSR
>Anig00787.1 similar to gb|EAL85065.1 hypothetical protein Afu8g01030 [Aspergillus fumigatus Af293] Contig1890(1044..36) AN00884U
VSSFIAARAIVYLVRRGNRRTFSLRKLLAVADRGWWNPFILARLFSAGGRRRLGSPLLYYAFLVCALGGLNWPLQQLLVSEITILVESLPSKVTPLVSDA
DITGLSQVKSIETVGDTRALIHYATQYDSQPNIWRTPDSISGNATHMNPLRGNSSFVSIPVNSATTGIISNHAFRFNTSVASEEVSEDAYPENCGGPGSF
SASTLANLSALDASYDVPSSANGMMEVKVCALGDLQTFPWNLTWNRQDIAEEAYIHFNSVAMSFLTNGSRIASWTQRIRANTTAGYFMLPNYMNNYQTGP
LLE
>Anig00788.1 similar to gb|EAL91993.1 translation initiation factor eIF-6, putative [Aspergillus fumigatus Af293] Contig1893(698..86)+Contig8381(7199..6970) gb|EAL91993.1
MAVRAQFENSNEVGVFSRLTNSYAIVAIGASENFYSVFEAELQDVIPICHATIAGTRIVGRLTAGNRNGLLVPTTTTDQELQHLRNTLPESVKIQRIEER
LSALGNVICCNDHVALIHPDLERETEEMDELSSLLQXPLVAGSVNRGSPVVGAGMVVNDWLAVTGLDTTATELSVIESVFRLGEMGPRGVGMGDANKESI
VESFY
>Anig00789.1 Contig1895(848..428) AN01019G
MAEHQAPECGFRFSHWAARAAFELGKKRVGKKWEREEGVEGERGEGEEEKRKKERRMERREDRGRRGGEERGGRGREKERRESEEERWGKRQEKGKLGGR
TGX
>Anig00790.1 similar to gb|EAL91363.1 AMP-binding enzyme domain protein [Aspergillus fumigatus Af293] EC:6.2.1.12 Contig1897(244..1163)+Contig1394(1318..772) gb|EAL91363.1
IIYPALFFSIIGAGGVFMGSNARSQPQELEHILQLAEPKLIITSSDALPTVLSVSADRGMHSNQVCLVDEAAGDYIAQYFLAGPLAYATAGTFYLLPSSG
GGSLVXNFAHLLAYGESDWVXFDDERIAKSTPAAMFSTSGTGGLPKAAYLTHHAMISHHLTIHYDVPYEVTRLMSLPMFHMFGALWTHLFPIRYGEPLFV
LSRFEMTQFIATVRDFGITETYMVPAMIHKFNRSAASAASSLSSLRYVGVAGAPIDAAAMQRFRELLHSDARASQLWGMTEVGVVFQNRYGPQQAPAGSI
GRLLAGYDAEGWFDTGDVAYVKNGEYFIVGRTKELIKVRGYQVCPAEIEAVLLQHPLIADVAVIGTCLSDGSSEAPRAYVVRARAPGARVSSDEVYDFAR
QRLAAYKALDGGVFFVDRIPRTVSGKIQRGKLASMNERRDALAGLLARFKAKDVGGLKGRASV
>Anig00791.1 similar to gb|AAV98484.1 g6383 [Cryptococcus neoformans var. neoformans] Contig1898(57..590) AN00887U
RRAWCQLCIQDWFSIPFSESYLIPRSCLNTARPRNCRDEDMLKLPDDEPSVAGYSRFFYQVAALMPSLQDSMAASNTLYTRYEQVLEHDRRLRSLATQGL
PLYLRNVPVEEHPEWPKYVLWARRSLAISSSHKIIMIHRKFLELSFTNPVFARTRRTCVAAARTIIKEQKEAIHDGGP
>Anig00792.1 similar to gb|EAA74050.1 hypothetical protein FG05333.1 [Gibberella zeae PH-1] Contig1899(117..485) AN01127A
KLGNWIIIGGLIAQIIFFGLFILVSGVFDTRMTRFPPPPRSRRRHPHRHRHHHRRYPPWCQLLRVLYVVDVLIIARCVFRVVEFAQGRTGVLQRKEVWMY
VFDGLLMFLVMLVLLVWHPSRLG
>Anig00793.1 similar to gb|EAL90366.1 nonribosomal peptide synthase (NRPS), putative [Aspergillus fumigatus Af293] Contig1901(1173..13) AN01127S
LSPIQKLHFMVRNEGQAHFNQSILTRLNRHIDEHSMRRAIETIINRHSMLRSRLVESDVEGIMRQRITQDVAGSYRWRSHNNSNRSEVDHAISNSQSCIN
AFVGPVLAIDVFYGNDHSRLLSLVAHHMVVDIVSWRIILEDLEDLLMNPDQPISQNGSLPFQNWCQIQADRCQEATAERTMDLPEVPAPDFAYWGLKSHQ
TTYGDVDCETFDLDSDITRHILTGCHESLQTEPIDLFLAALLHSFGETFKDRSLPVIYNEGHGREVWDSSIDISRTIGWFTTLYPILLSELPAKDPTETV
VRVKDLRRCVPDNGRHDFARRMLVPREDGTCRHYSPMEMSFNYVGQHRDLQRKDGLFQLMDQMAGETGRGGAAADFGEETPRFALFE
>Anig00794.1 similar to gb|EAA76242.1 hypothetical protein FG09446.1 [Gibberella zeae PH-1] Contig1903(941..429) AN01128S
LPEHARVTVRFPQHEFPYAEPVHPSTPRAEAGYYWGYYVRRCRSHSSVFTECPYDGGYDLSFGTSERGVPQGHSFCRDQISPDFQHILVVFGGVAGIEAA
VRNDPQLRDMAIRPSDAGKLFDYWVNFLPGQGSRTIRTEEAVWMGLTSLQGLLD
>Anig00795.1 similar to gb|EAL85809.1 serine/threonine protein kinase, putative [Aspergillus fumigatus Af293] EC:2.7.1.37 Contig1904(1030..146)+Contig7153(1..487) gb|EAL85809.1
TMLAFETPATSVSIASLEVSHQQLASKGHSAIRTAPPAASSPRSYTAAELTETRRKLIQHSSRDDSGNIPGYLKPIIAHLDRLIEQDETKKQERRDHPQS
YASAKSEQFVRPSSETPQPPEAQKNPDNAPERQSNAGYKAGDQGTALQSTPRKHPGRSNRDGKRTVRMVPHSSLQSMEPTRDLNIRKKRSSIPEDIPETL
DLCTPEVENDQAAASTRKFASLNPGQSRGPCELDPIEETPGSPRRSGTRSSDNKKWSWFQNKHQLAGEHTTRDCSDIPQIQPSSATVIRHHQDDSSQNWF
ARVFQLKPATRVIALNTSTTKARKYIHKTMREWKKWGMEDVYLDKDKRVIYGSVGEVNLLNLRPVQFSAEFCTYLEQGRQENLSLVRFKQERGAASSFHK
VVDTLYLLMKGQHMLMEDPARAKEMVRILDDYPN
>Anig00796.1 similar to gb|EAL88879.1 receptor L domain protein [Aspergillus fumigatus Af293] Contig1907(45..1107) AN01132A
ISKVNGKIYISGNDDLTNLSFPDLEKVPGEIDIEGNSKLRDIVFPDLKNVDGALILEGSFNEIKFEDLDKVKGQTTIHSHGGSFRCSSLNSLRDGDDDDD
DDNNTRRRRDNNNNNNNGAFQGAYTCTDSSSSGLSAGAKAGIAIAVIVLVLLILVGVWMMYRKQRKRRRRRNDDQSQMMYTPVGVGLRGGGVPNPAVLRQ
NSDSVNALSAIPRKPISPPPPSNEMNRESMVSMSTSPPLPAALVPGDRSSASPPNDADGRSLFLHPIPRRRPSETDVPLLDSGDVHEAPGSPVQRPTFEL
DAGPVRGMHQQPIHHE
>Anig00797.1 Contig1909(84..302) AN00894U
MPEFQGYRDMPTLPRIHQIEIPNSPIDAGSSPAKVAYGSGFDGEARENRPRMDPVFEAIQYQRARAEAVHEFPVH
>Anig00798.1 Contig1910(343..815) AN00895U
VLDQSLIDGWLRRCTATSARSLAHARYRTTARFQQCMELLAPSRVKGGGGVRGGRLCSGKWIQPIMEGNASAVSGLNSFR
>Anig00799.1 similar to gb|EAL89705.1 conserved hypothetical protein [Aspergillus fumigatus Af293] EC:2.7.1.48 Contig1912(144..1050) AN01132S
TIVAISGPSSSGKTTLARLLQRIFSKLTPQATNTTTNTNLRTFIVHEDDFYHPDDKIPLIPHPRDPTTQIQNWDTLSALDIPFLSASLSYIHAHGHLPPR
LRSKEDLNDVAESGVSEEVVSRMREVVRGRVPSYFLEDNTNSVSGDGVRTIVFLEGFLLFAPPKEEDPRHGLRDVQEKMDVRLFLPARYDNVKERREGRS
GYVTIGPAPVQQGGGGGTELPQRGSVEVDLEEEDDRRRQEFLGDPPENLNDXCGPNNVQDNACLFLPGGGKRVGSDGMERNADT
>Anig00800.1 similar to gb|EAL90844.1 GPI anchored transmidase, putative [Aspergillus fumigatus Af293] EC:3.4.22.34 Contig1914(301..59) AN01136A
GLLRVLPLLLLAFTITVSSEHTSNWAVLVSTSRFWFNYRHLANVLSLYRTVKRLGIPDSQIILMLPDDMGWDPRNGFPGTV
>Anig00801.1 similar to emb|CAD37048.1 putative protein [Neurospora crassa] Contig1915(781..26) AN01137S
DMHNLHLQYDVLFDPTNLTKLTDQVSHIHTHPSLLLYYTADEPDGKSNPLNSTRLAYDLIRSMDPYHPVSLALNCKDFYYEEYASGADIILSDVYPISTN
TSWSTVYDTPCNATYGCCGCDDCAGEFEDISDRLNQFYDFDGVIGWEKVHWGAPQAFGEETFWTRYPTAEEEVVMVMLSVNHGAMGIVMWDYPSSGGIER
VTRELAPVVTGEVFVGFLDEGVRGEGVVRGAKRVDVAGWVVEEGKALVSVLN
>Anig00802.1 similar to gb|EAL87003.1 FAD dependent sulfhydryl oxidase Erv2, putative [Aspergillus fumigatus Af293] EC:1.8.3.- Contig1921(398..9) AN01138S
MANRQITRRILISAAIAIFLLFVFFIRPEGPPSPAIRAPGHLEKSTQAVVSKDDLTKGEVVMPRLGNATAKAELGRATWKYFHTMLARYPEDPTEXKQET
LRSFIYLL
>Anig00803.1 similar to gb|EAL87379.1 Yippee zinc-binding protein, putative [Aspergillus fumigatus Af293] EC:5.2.1.8 Contig1924(768..541) AN01140S
FPGQHGKASFFGNVVNITSSEAVERSMTTGRHIVRDIHCSQCKETVGCKYDKAYEASEKYKEGKFILEEELLCVVC
>Anig00804.1 similar to gb|EAL88822.1 MFS toxin efflux pump, putative [Aspergillus fumigatus Af293] Contig1927(961..23) AN01141S
GVLLHVIVLCLAVAMFLVSLDTTIISTAIPQITDEFNSTADVGWYGAAFLLGSAVTQAPWGKLYGFFDIKWTYLLSLLMFELGSLLCAISHNSPTFIIGR
AIAGIGGSGIGSGIYTVIGVCVPPKKRPILVGVTGLAFLLALFRPPLSWEEFTSNLTWRWCFLDQCTCWRSVAFAVLLPLICGHPVRRVECEEYHGKRSS
LQLDIPGVITLTGALLCFLLSLEWGVSKSWHDRDVIGCLVGFPILTGLFITNEFFWDDRAMIPRRLLLKKEVIVNLIVIFLLAGAFFMLLYYMPIYFQTV
KGNSAQTQIRTLP
>Anig00805.1 similar to gb|EAL87312.1 ribosomal protein S10 [Aspergillus fumigatus Af293] Contig1930(11..351) AN01143S
KVASLEKVCSELIDRARSKSLQVKGPVRLPTKTLHISTRKTPNGEGSKTWDKYEMRIHKRLIDLLAPTETVKQIIINIEAGVEVEVTIAA
>Anig00806.1 similar to gb|EAL87313.1 hypothetical protein Afu2g02160 [Aspergillus fumigatus Af293] EC:3.2.1.18 Contig1930(2022..752) AN01144S
LKQMDSHPNDLNGAVKYVVDGINEHPNRIDIXSGKTGPTSTQAPSAFANLHHSWQPAAPSSAPAFGQPSGLGSQPFGKPSAFGQPSAFGQPSALGQTSGL
GQASGFGQPSALGQGSAFGQPSGLGGQPAFGKPAFGQPSFGQPSTGQSSFGQPSSLGTSAFGTPGAASPFSQISAPSQQPSGFGQSAGQASPFAQVGSQT
PAASSGFGQPSTTQPVGFGQPSQTASPFGQPQQQQQQQPPSNPFGQPSTAPAPSPFGAPSQPAAPSGFGQPASGFGQLGQSAPAPALASTPTATAGTGPP
AIIKIDNPNELHPIPPLTGQTIRDPMTKRLSAWKGQPVKYINNEPCYLHPQDRQTYVRIFFPDGPPDAASLRDAHGKDEEYTVEVTEQYEFFVKNGCFKD
GVIPSVPPKTEWVSFDF
>Anig00807.1 similar to gb|EAL92539.1 conserved hypothetical protein [Aspergillus fumigatus Af293] Contig1933(601..1120)+Contig6235(2251..794) gb|EAL92539.1
MSGRLSSDHNRSFSQSSRPPSQQIDSMHHRSMSARSSNPNVFSDEYSLEPIDSEQATLTPRSPSISSSVSSNTLRGSVPQQQQPKAYNTIPPTDAELAED
PFGDEARVSLDETPHRSSLPPKGVDLANRNSVAxTAPSITSRXQSASSRFSMPRSGLLSPYTGATRSPAIPYAVPRGFPGTQTAQENQRPPNRADDDLGD
LMxPDGHTEQLPPYSRYPENAVPKVEGTFATVNDAGIIQDETLHNERAGPPMSEVSSNTLVMENTTSGGGIGNGNGNGNRGLEEPPVTGVMAFEEKLKSK
GKKKACCGLPVWTLVLVGVVMLIGGCIGGIIGGVLGARKAAEQDHGDKPSRPHIVTVTETPRMDATPVTATPTNLLTLPTGQYAIPASPKNQSKFCVADS
DYRVSWGCLNSGKIPIVVGGTDEQRNITFEDSYDSAYSSSLTYGAQQPVFSNPTQNLSMMMDSNDLSFGPALTFMTFYDKLVIVPQDSFPSSSSSKRDYV
TEDEVVSSMLSRKATAQAGDKPWFCWWNSTVMEFFLYINETTKEYQYSSTAVVTTTSTQIAQATQGSSNSHSKRDSIADYPRRIKMEEKRDNPSAANPYC
QQMQVLDDGQVGPISQETVQIKVVQPTPTTTVEAASGTSQTYTAKAEYESVCYCISLTD
>Anig00808.1 Contig1936(1..192) AN00910U
RVFRYDTPTQFVPVHNAPLDMQQQDTGRTSWLLCKAEVLVEQAEGSSSSDEYRPDPENKDVFYS
>Anig00809.1 Contig1938(613..883) AN00911U
MGTLELLLFNSISKSREVIVYNSFGIGHSNPGSNHNYRETKDKNGKHPNKGWFASMFPG
>Anig00810.1 similar to gb|EAL92743.1 ATP-dependent Clp protease, proteolytic subunit ClpP [Aspergillus fumigatus Af293] EC:3.4.21.92 Contig1943(374..57) AN01147S
MSASIVAQLLFLEADNPQKPIHLYINSPGGSVTAGLAIYDTMTYIASPVSTICVGQAASMGSLLLCGGHPGKRFCLPHSSIMMHQPSGGYFGQASDIAIH
AKEILR
>Anig00811.1 similar to gb|EAA75267.1 hypothetical protein FG05450.1 [Gibberella zeae PH-1] EC:1.8.1.4 Contig1944(32..481) AN01148S
ASFTHISYDDFRVLRPTLLGSTSADERLSIRDRIVPYVAYTDPQFGHVGLHEHEARERFPGRKILTAQMPMSYVARALETDETRGAMKAVVDGETGQILG
FTCLGVEGGEIMSIVQTAMMGNLPYQKLQDAVFAHPTFAESLNNLWGFLK
>Anig00812.1 similar to gb|EAL88010.1 Glucosamine-6-phosphate isomerase/6-phosphogluconolactonase family [Aspergillus fumigatus Af293] EC:3.1.1.31 Contig1945(767..3) AN01149S
MAGSAPNLYSFLSNDALAQQLRPYVLRCQNSALSRHSTFRVAVSGGSLPKVLAQALLAPGNGSPEDTAQFSKWDIFFADERAVPLDHEDSNYRLLKEELL
NKIPSELGAPTVHTIDADHVNDEDPQELADLYQEELMRSFAAKDSVKLPVFDLILLGCGPDGHTCSLFPGHELLREKDAWVAAISDSPKPPPKRITLTLP
VVTHALNIAFVATGGGKKDIMKQIFDAEEGRDLPSTLVNQGGGEKVSWFTDNAAV
>Anig00813.1 Contig1947(368..64) AN01048G
MYVSKGSYCNPKCPVALPYGGLVGDLGKSGNNQRHGEKKRNRPDPRGGVTPHVPELSVVVNVSHCDFGVMNTIPAPDLAIEVKRSEQCIQSPYRTAGHGP
CX
>Anig00814.1 similar to gb|EAA66002.1 BRLA_EMENI Regulatory protein brlA (Bristle A protein) [Aspergillus nidulans FGSC A4] Contig1949(520..143) AN01151S
KSLSLENLPPIIKQFQFRCKEPGCKAPFKRQEHLRRHMKTHSKEKPHVCWVPGCHRAFGRSDSLNAHYTKTHSKRGGRNRYVATLDENSSDYNPEYRGQL
TPDGRPICGSKLEDPNPDCGNLSVEG
>Anig00815.1 similar to gb|EAA60806.1 hypothetical protein AN4764.2 [Aspergillus nidulans FGSC A4] Contig1950(288..55)+Contig4895(1882..66) gb|EAA60806.1
LFPRPLGMEDRPGSSGASPATPATLSDLKKHTHEHLEGTMAFEYTEQLLTPENSRSETSSNNDNASTDEKPTLRRRLTAAEVKRTRSSKSAAHVRHSIAF
METALWSETTLPQNKEDGDDHPMAPDTPVSKSSQEPQPGDLGVSLQQRTLRKRVEKVLTQEDNKDQEKASAPAKPDRRNSVRRSTRLSILDKASGLVGRA
TSVLGKRSRDKVEKSSGPDRRASLRPRNVAAPKEEPPAPTPSAPAPKKRRVSESDLPSKVESTEEPPQEQSAPAEPVPRLKRKLWLAHGLYTGQEHTDSP
PVQSRNRSRRKSHPQSQTQSQRKLLPLPMFAGDRLLKNGRDFQLPFDVFSPLPPGQPKPDEWRKTNKNVFVGEASSIWRANKHCELSKCMCTPETGCDEE
CQNRYMFYECDEGNCGVGEECGNRSFEELKQRTKAGGKYNIGVEVIKTADRGYGVRSNRTFEPNQIIVEYTGEIITQTECEKRMRTIYKHNECYYLMYFD
QNMIIDATRGSIARFVNHSCEPNCRMEKWTVAGKPRMALFAGDRGIMTGEELTYDYNFDPYSQKNVQQCRCGSSNCRGILGPRPKEKVQRAKEQKVEKSK
KSATKRANGKAAGTKRKSGDALDESSSR
>Anig00816.1 similar to gb|EAL88194.1 abaA protein [Aspergillus fumigatus Af293] Contig1952(11..373) AN01154S
HDSHYVHSQPLGVNVHDNNALLNGMLVTSAQSIDDINNSQASWMPPTTAMSGDIPGSHYPHMGYPSSEHHVAVPREPNPSHSYDFMPEELDKWPGSLPTD
MNGGAHEHAHSYTASNTVQAV
>Anig00817.1 similar to gb|EAL91996.1 calcium/calmodulin dependent protein kinase, putative [Aspergillus fumigatus Af293] EC:2.7.1.37 2.7.1.123 Contig1953(526..885)+Contig2244(853..59) gb|EAL91996.1
ISSTPSYESPQRHHRRNPIVRRPVKETLNARSEYYTSQDDGTAEHRINQYVIKQEIGRGSFGAVHLATDQFGNEYVLAVKEFSKARLRKRAQSHLLRRPR
GPKRPSDGFNSPLHRRAPGGDEHKENALYLIKEEIAIMKKLNHNNLVSLIEVLDDPTEDSLYMVMEMCKKGVIMKVGLEERADPYDDDQCRCWFRDLILG
IEYLHAQGIVHRDIKPDNCLLTSDDVLKVVDFGVSEMFEKDSNMFTAKSAGSPAFLPPELCVVRHGDVSGKATDIWSMGVTLYCLRYGRLPFEKQSIFEL
YEAIKNDPVVCEGETDENFKDLMFRILEKDPAKRIPMEELRV
>Anig00818.1 Contig1954(1041..483) AN01053G
RFAENPAENDAKKRHYRGMYVSCACPLFPRQAEKASISLGVLVGVPAAVPWHGQVDRKAMDAAGVCCARFQVFDE
>Anig00819.1 similar to gb|EAL90975.1 metallo-beta-lactamase domain protein, putative [Aspergillus fumigatus Af293] EC:3.1.26.11 Contig1955(1396..7) AN01156S
MKFYYEILTTPTADTPGTTVLLHFPDKRYFFGQLSEGTQRACTERGIKITYLTDVFLTGQIQWGNTGGLIGVILTLADGIASSNNALELLAREKEERSKE
SGQANATSKKEHGMSYAVHDGQLVPQRGTLTIHGGRNLTHTLATARRFVFRKGTPVFTREYDSEGMSKPDRLGAEDPCEQPTWSDSNIKVWAMPIRSSPV
PHLQATSQVRSMSPRKRSLDEFEETNNASEPIDARTRDQVIRQSVITDMFNSNWRLDALHETKLADVKMPAAMFVRNPVTKDLEQYKGPAPGSNEPLPDI
TVLVRQPWPGAAVEKIPHTTWCQESVSYIIRNHDVRGKFDPKKAQELNVRKGPDYAKLTRGESVTSQDGKIVTPDMVLGPSRLGKGMAIIDLPTPAHVDD
LVNRPEWNSXAVTTGLQTFLWILGPGVGDHPRLHEFVARFSKCEHTVSSSDYCPNYLSMKSIA
>Anig00821.1 similar to emb|CAA62502.1 sulphydryl oxidase [Aspergillus niger] EC:1.8.3.2 1.-.-.- Contig1958(19..697)+Contig2649(33..620) emb|CAA62502.1
MAPKSLFYSLFSTISVALASSIPQTDYDVIVVGGGPAGLSVLSSLGRMRRKTVMFDSGEYRNGVTREMHDVLGFDGTPPAQFRGLARQQISKYNSTSVID
IKIDSITPVEDAAANSSYFRAVDANGTQYTSRKVVLGTGLVDVIPDVPGLREACGKGIWWCPWCDGYEHRDEPLGILGGLPDVVGSVMETHTLYSDIIAF
TNGTHRSIASIERLQDGDDHRDDTGRQYDIFRVHFTDGSSVVRNTFITNYPTAQRSTLPEELSLVMVDNKIDTTDYTGMRTSLSGVYAVGDCNSDGSTNV
PHAMFSGKRAGVYVHVEMSREESNAAISKRDFDRRALEKQTERMVGNEMEDLWKRVLENHHRRS
>Anig00822.1 similar to gb|EAL88153.1 conserved hypothetical protein [Aspergillus fumigatus Af293] Contig1960(1430..756) AN01160S
LSLFNLKSQNQQQSSSSSNSSKLRSPRPFPLRKLSISSPVASPSYQADQPPLTPRHYNPPPRPPAPPLPVATTPRQNLQPSLPQINTQPPPPLPTPPHQH
GRSPSSSLPFRDAYPLQSAPATKLTVLERPLKHMNGPRTGVPTPYSPYMPFTPVTPLTPSSMITKRQRRRAEKESGLKVLNEDDMVRDDGDMWGY
>Anig00823.1 similar to gb|EAL85990.1 hypothetical protein Afu5g03150 [Aspergillus fumigatus Af293] Contig1961(1227..331) AN01161S
EGFDLLRRLSYHPQLAISLTSYLDVNDIVNIGALSKPFHQFLSAHIGHVISTHAATRYPYAAITFPFLCYPKLCTQPGHWCDPQPQDGQYNLDLLVPSIP
WIRMLAYRDNTVRDIMILLHQAGYNLPSQAATPILKLWALMDIPDNERREWTIRNRHVWQDGDIFLATLFLVQLDMYLRQKRDQQSNSIRRLIMAQPTLT
FLHDYIRGTVLQSPTHVLTEYVRWKYAPDTTRGEADLFGVSVEDAGSLQYEWYGKRRGRGVGEETRIKLRRPDECILLELRRRGLSPHDMYIEFFVCNR
>Anig00824.1 Contig1962(91..318) AN00925U
TVGAARSLGQMFRTGLMTHFCHGWDRLDTAMAAAGLERIVADMVGSDRVPHTRRALTLNGMHVISRWAIAKAQAGNLRDPAGRLVSLDEVQALADQAMRD
IESGCYVRFDIHAAWGFKPMA
>Anig00825.1 Contig1964(869..647) AN01062G
MSKKRERYERDEEIENVEEVAFRKQKEQQQQQQQQSKLSSSAAAAADL
>Anig00826.1 similar to gb|EAL85965.1 SH3 domain protein (Cyk3), putative [Aspergillus fumigatus Af293] Contig1967(335..1675)+Contig0691(1223..416)+Contig4842(40..333) gb|EAL85965.1
MAPAAPQLPTRFPCWCRAIYSWGGETKRDLGFVEGDLIECLNAGDGQWWMGRLRRDRRMMGLFPSNFVEVLXEDFVPVQRSTSPMLPPASSPITNPTSAP
KKQKTVFRKPFQAHKEALAPSGELSRSSTSSSPVTSTIPQTPPRDGSLSSRKVKPLRTPTTAVKHQSSLSRPVSRSRPLSRAMSPHPPAEPDPQFSSTLP
GTYMARSRPPSRGVSPIPPDPELHLPSMPSVQSAPRPGPAPRAVSPAPPPTIDYQLPSLPPMEVAIQRPASRAVSPYPPDDQDLMPPQVPRHSISLHRPS
SREISPLQLHEREDSPPPPPPPPHRVAVNRQPSIEPHVPTRLDMNDRFVTISRTPSPAAHSEGRGHTPSPLRDAMEDVMTSLEDMGXPRGGQSPSPQPMF
NNPWSPDAYDSFRETRPAQTSRRPLTSLGFDGPxEYQYHGSQTHRTASQTHRNSVYAHDPYMDGPPQLNNYVQRMESRLRQMQEQSQREAEEDAQPSDEE
EAPPPPPRNVPYHARHNSIPAQYPLVRGRRSGQDLRGDLLNRTYTNKSSTTNSSSGVHSTSTTQTGSTERTSQSIMSGPSAGGFSATSAGSYARRGTTPA
ERPNTAVDTFRSRGFSDVSRVARPETPLTGISYHSSHNTSRQGASSAIPWSSGEGGAEEPTAVFGGLSTPKAKNPGFFKKIFESAKTGAANXRSIIPVGH
NGGSFFHTKSRRVLTIVSTSFCSTSPFHPAGRCPAREKPAKLAIQSPYSKILRLTRKPEHMLSPHTGTHAFTDAPADGSVWETVIKIGERGVWRGLVLAD
RVARWCVFCEWECY
>Anig00827.1 similar to gb|EAA58779.1 hypothetical protein AN8210.2 [Aspergillus nidulans FGSC A4] Contig1967(335..1675)+Contig1635(1504..19) gb|EAA58779.1
MAPAAPQLPTRFPCWCRAIYSWGGETKRDLGFVEGDLIECLNAGDGQWWMGRLRRDRRMMGLFPSNFVEVLXEDFVPVQRSTSPMLPPASSPITNPTSAP
KKQKTVFRKPFQAHKEALAPSGELSRSSTSSSPVTSTIPQTPPRDGSLSSRKVKPLRTPTTAVKHQSSLSRPVSRSRPLSRAMSPHPPAEPDPQFSSTLP
GTYMARSRPPSRGVSPIPPDPELHLPSMPSVQSAPRPGPAPRAVSPAPPPTIDYQLPSLPPMEVAIQRPASRAVSPYPPDDQDLMPPQVPRHSISLHRPS
SREISPLQLHEREDSPPPPPPPPHRVAVNRQPSIEPHVPTRLDMNDRFVTISRTPSPAAHSEGRGHTPSPLRDAMEDVMTSLEDMGXPRGGQSPSPQPMF
NNPWSPDAYDSFRETRPAQTSRRPLTSLGFDGPxEYQYHGSQTHRTAPWSPPQRPTTPPPGFAAFPQRSANKPGFFTHTFESGKPGPANASTSIAVGHPG
ASSSPTKGRGISPIRALQSSRDSARDMGPGTSAIDWVQVRRDVNRASSPSRNERIERAARCQMMDHPVIYSVEELYETAEGDESIDGLPISEPTNFANAN
LNLVDKSARFVNSLPPMTNPASLAHGYVCRPYKSDVQRLRAIFTWVSEKIAWDDPVEEIGIDLRRVLQTKRGSPQEVAFLVKEMCAAVGLHAEAINGFLK
SPGEMFDLDGLSRPNHWWNSVLVDGEWRIMDCSLAXPTNPRRNQFVTNNTSVAESWYFLARPLEICYTHVPLAPEEQHICPPISPDVLLTLPAACPPYFK
LNMQFPDFDTSIIRIDGLEVMQIRLSVPPDVECAAEVEAPAFARDADGDFFESGEVVRKRALVQPDWVSGQKRITVKAILPGDEGQGTVKVYAGKKGLMH
SSRDIPHPLALALPMLHSSENPPYDFVLRNPPQQAQRHDLYI
>Anig00828.1 similar to gb|EAL89729.1 type 2 geranylgeranyl transferae alpha subunit, putative [Aspergillus fumigatus Af293] EC:2.5.1.- 2.5.-.- Contig1968(1389..360) AN01164S
IAEQQYTPETLEKIAELLTSNPEYYTVWNYRRQVLRNEFSRAASAGSNEAAAEQIATLIKNDLLFTVPLLRSFPKCYWIWNYRTWLLDEAKRLLPVPAAQ
KFWQEELGLVGKMLTLDSRNFHGWGYRRFVVETLRELKSEEQEGQQMTQTEYEYAKKMIGANLSNFSAWHYRTKLIQRMLNEKSASDVERKAMLDNELDL
IHRALCDPYDQSLWFYHQNLMCVFDPSVADQTLAPHLSDAERLDYLRQEIDEIQEMLDGAEDCKYIYQALIDCTMLAWKVEGNAPSGETKKKVQHWLSEL
KKLDPLRLQRWLDLEHSL
>Anig00829.1 similar to gb|AAP52853.1 putative retroelement [Oryza sativa (japonica cultivar-group)] EC:2.7.7.49 Contig1969(791..270) AN01165S
YPLPRQDDVLSALGGSIVFTSLDITKRYFQQPVRRENCWKTAFTTPHRGHEXLTVASMGLASSPGFFQAKMESILSRYLWDFVLVYIDDIIIYSRDIDEH
LRHLDTVLEMLQASGIMLFLSKCHFAYPSVKLLGHHVLRLGIATTDDKVAAVRRIRFPTTVGGLETGVAFFNYY
>Anig00830.1 similar to gb|EAL93978.1 glucosyltransferase [Aspergillus fumigatus Af293] EC:2.4.1.- Contig1971(1452..549) AN01166S
YGxRRSWGQLLQLKDRLFPFSRGLCHAYWAPNVWAMYSFTDRILIQLAPRLGLPVNQDALVSVTRGLVGDTSFAVLPEVTKEHTFILTFLFQLLPLIKLW
RNPEWETFVGAITLCGYASFLFGWHVHEKAVLLIIIPFSLIALKDRRYFSAFRPLAVAGHVSLFPLLFTAAEFPIKTVYTVLWLVLFLYVFDQVAPVSER
RRIFVADRFSLLYLTIAIPLIIYCSLLHQLIFGLERLQFLPLMFMSSYSAVGVVGSWIGFMVVYFT
>Anig00831.1 similar to gb|EAL87688.1 PHD finger and JmjC domain protein, putative [Aspergillus fumigatus Af293] Contig1972(374..1189)+Contig4371(30..392) gb|EAL87688.1
MITATSFLNHIGSRPPRYRTPSPPRRAVEPISPCSTSDLRASWVDRNVSRVAASDRDHFVPHNPTLHHHADETASHRSSHGRSGSTIDALATIALATSPT
FAPLSYRPPSQNSTPAMSLFPSEPIESTERPSKRPRSEKDPSPYTQHRTVAVSDANSASLFDSMKTDAELLLNLARPTNFHPPSHPAKRVSIDESFYHYG
DEQKHHVMADSGGASWRFNDEKYAYNAPGPNNMPSRVRSQSDGSAAISRPVIHGMRPNTSSSTLPPILWQEEVDRYMPETHVSRPTKGTTHTPTARRSSF
GGSSGGVRKSTPGPSSGSKKSASRPSSSSHAKKSFWSTDEKKGDRHSATSTSPGQPGKNPKRVADEEPDAESLRLIRELQEAEFGLRKRSTRV
>Anig00832.1 similar to gb|EAA52117.1 hypothetical protein MG03712.4 [Magnaporthe grisea 70-15] Contig1973(1533..1842)+Contig9151(7203..6310) gb|EAA52117.1
PSFNELPLQKDGPAGNAWGLWGPDDQIGCLNHLTDDVVARAAREEIRTGSRISLNWALNASSYPTLTRKNLELQLINKPLLKWSFNPQCSSQWDGFRHYA
YQKEELYYMGRTAEEFRESTHPNGVQHIAERGIAGRGILIDWYRWYQANGHTVDAMSPHPVPFDQLIEVLRYQGLTDKDIRPGDILLIRFGYINQYENMR
GDKRARLDALYKKQKPENIGIEPSEALLRFLWEKKVSAVAGDTRSFEVWPCTQAQWHLHEWLLAGWGMPIGELFDLEKLSKACSEAERYTFFFTSAPMNA
PGAVSSPPNAFAF
>Anig00833.1 Contig1977(800..931) AN01069G
MEGATRLSDKPGEPTSYKIVATAPVMLANSPTIAADRAAPASGL
>Anig00834.1 similar to gb|EAA66122.1 hypothetical protein AN0249.2 [Aspergillus nidulans FGSC A4] Contig1979(1..972) AN01170S
RVRLQKRVLVIEWAENKAYHWLNDSDGVHRHFATSFDVNQKEDGWRVNFRNEWKIMFLGHPLSERDRFYSTHTQTHYAIYIWQPNRSLYTADEDAPIESL
SVWDISKPSDYRPSLDPTGRLRVESGGGEEDLGPTIITRFGFRELGFYGVRQRGLPAIQSLNITDDDQSIEILEGTCAGRSPQVLVPDEWESEVWVTTIP
IVGEGPCRRRRADFPLPPYRGNCSLQTNPITFAICDEPWYSIVCESYDEQSQVGYCLYLEEQIWPVETAMFLAVGSPEYAPEPANVLPESLVLELTAMGK
VCGTEDYLIGQSHNRELVIFRFDR
>Anig00835.1 Contig1980(324..444) AN01071G
XLCTTQKRELELDGTEGSGQPTAQIDRPIDRRQRTCRPDQK
>Anig00836.1 similar to gb|EAL93921.1 C2H2 finger domain protein, putative [Aspergillus fumigatus Af293] Contig1981(499..1136)+Contig5680(3478..1483) gb|EAL93921.1
MAPTAPPQATNSPAKKTSAPEKKYKCQFCNRAFSRSEHRSRHERSHTKERPFKCLKCRSTFVRRDLLLRHDRTVHAKDGGIPLVSEGRRRGGAGVQKTSP
APGPSKPSITIDPATLEQIEASSDGMVDLETAAMLMTDFQHKAAADATGSANERAESDRSFTLPQMPWDTLVSPADTKHPMGSPFVSQDSSSESHTLPSV
MDRHGAVGDALAPSLHSLVNSLPMSGNSTPNALSPYPSMTGPVSPVNYRRSPGPSQALTLPKAPQIANEIERNMVFERLHNVDSLNVLPETFQLPPTASL
NKYLSTYFNLYHPHLPFLHQESFKPTATSPPLLLAVLSIGALYTFERQHAFMLHVGSKMLVNQFLQHKDNFDSRKCPLWAMQSTLLNMIFESWSGDPKGL
EWTCSIKSLLANMVAGNRYQLKLRTEAREGAQPTREEWIEDESCRRTYYAVYIFFGMLTLTFNHTPAMSFDEFDNLELPSSESMWNLDVTDDEAWRRSLA
SSTPLTVREAHDCLFQGEQTRYSAFATRVLINALFLQVWNHKRSFEALQDVVTEYKLRLALETWENSLEVCEPETIVVPLSTPQKGHPLIFNSMAVYRNT
RARLEVDLKSIQEALRYHSSYEVAAAMTVAREKVKRSQEMNKVIQSCFECIEIAAVQGINWVAKTSATNWSVEHPLCGLDLMVILSLWLYRLEHDEEPAT
EAEMAIYNKVRNLFDDDAVDAFGKLSSTVARVWGNILDGVVVWGITKLMGESFKLHSQALVGYEDSLRVAKDQPIHPMPTKTLASVGTAY
>Anig00837.1 similar to gb|EAL88392.1 aconitate hydratase, mitochondrial [Aspergillus fumigatus Af293] EC:4.2.1.3 Contig1982(34..1117)+Contig7961(48..1261) gb|EAL88392.1
MLSQLVWQRHTASQRLAPKCLSPQRLFSRRGLATEASPAASSRLPPYPKIVQNLENVRRVLGQDRNLTLAEKILYAHLDNPEESLLTGTNNGRDIRGKGN
LKLKPDRVAMQDASAQMALLQFMSCGLPSTAVPASIHCDHMIVGERGADTDLPASIKGNSEVFDFLESAAKRYGIEFWPPGAGIIHQSVLENYAAPGLMM
LGTDSHTPNAGGLGAIAIGVGGADAVDALVDAPWELKAPRVLGVRLEGKLNGWAAPKDIILHLAGKLTVRGGTGFIIEYHGPGLETLSCTGMATICNMGA
EVGATTSVFPFSPNHVPYLQATHRADVARAVSEIDCCGLIGSCTNSSYEDMTRAENLVKQASAAGLKPKSDFFITPGSEQIRATLDRDQTLSTFSQAGGT
VLANACGPCIGQWKRTDGVPKGEDNAILTSYNRNFPGRNDGNRRTMNFLASPELVTAMVYSGSTTFNPMTDSITTPSGEEFRFQPPTGYALPSDGFADGN
PDFQPTAAVPDPSCEVIVSPxSDRLALLEPFAPFPNGDLSGLXVLYKVRGQCTTDTISAAGPWLKYKGHLPNISANTLIGAVNAATGETNVAYDEAGKQY
SIPDLAAQWKADGVEWLVVAEENYGEGSAREHAALQPRYLGGRIIVAKSFARIHETNLKKQGVVPLTFENPADYDKIDACDQVATEGLYEVLQAGGQGSI
QLRVTKRSGESVVIPVKHTLSPDQCAFVLAGSALNLLAQKANK
>Anig00838.1 Contig1983(49..207) AN00936U
FTPTKYRRYAFSTERHPTESTRCLFLVDYGHTASKEEDEDVPVVYYSWTGENLTPLPILSYEPWIMNNLKYVYPFTPTQWRDLNNRDREREMLLSKIVWA
SSSGGASDDDLRYLRDNEEDWAWLRA
>Anig00839.1 Contig1986(330..1867) AN01074G
XRSDGFFPLEVEIVFLPATRPSGTSFAGGIFDGGTRLVFTCSRQNRWLCGHGEEERKGGEGAKGRITAGGQASSERARLLFFPAKPLTTLNAMAFRGERF
VLDLGSDDESPSADSYDGAQGPSTLNIPGMIGEIRERSPAAAPAPPTPKPTTTGFASPSPSGQTLYI
>Anig00840.1 similar to gb|EAL85605.1 hypothetical protein Afu6g04350 [Aspergillus fumigatus Af293] Contig1987(90..765) AN01183A
MRNLRLCFPPMGGQVVCMHSKLMLLFHPXIFACVVPTANLTPYDWGEMNGVMENSVCLINLPKKNVLDNPTTHFYQNLVVFLKATTLXENIIANLDNFDF
IKTSKYAFVHTIPTGGSHTYTAWKRTGYCGLxRAMEMLNLCTSIPLNIDYIASSVGAITDQFLRCMYLASQG
>Anig00841.1 similar to gb|EAA64509.1 hypothetical protein AN2398.2 [Aspergillus nidulans FGSC A4] EC:2.1.1.76 2.1.1.109 Contig1990(604..94) AN00938U
VLSLVETIKQTALQDQGACQSAQSHFQLLGLIDELRLAVETPTETVLRLIYQPPQNAALRTVMDLGIFPLLVEHSKRGLSATELAAQTGAERGLIVRLMR
VMTALGLCANHESEVYTANDKTVALTQPIGRDGIPCM
>Anig00842.1 Contig1992(131..310) AN01076G
YMTSRKSDKGEILEIEVFKWTSDTVRVAAEWNAFNFWGGFEARFRVGERAMTMTKGYEL
>Anig00843.1 similar to gb|EAL90609.1 conserved hypothetical protein [Aspergillus fumigatus Af293] Contig1994(46..927) AN01175S
SPTSPLVHQANNTDLDFSPRPECVGHSNAIDKVSRRRTLPPETFQHLQASSQGHAEGIYFQSDAHHSRWDTTTSNQFHSPRRSLTSAYSLQLASSVQTPI
ARVRRPSVGSEVSSRAHAPMVGSYEESILRGRMSMSPSKPLDFTAQIGVLGKGKSKANLKCPPHVTIPFPAVFYSYPTSGSGRSIADDSPSPYVGLIDLD
NFLPRDTSSGSSRRRRRHQSPAGTHNDCVMGNTTDPRSTDQETLRRREKRHRRAESPKSPPGGCYRIPQHGQLQIMIKNPNKTAVKLFLVPYDL
>Anig00844.1 similar to gb|EAL87868.1 C6 finger domain protein, putative [Aspergillus fumigatus Af293] Contig1996(133..759) AN00941U
KVTAALACCEPTFMADKEWLTVPWLSNAPDKDILHQLLDIAVEIPGWLFRSRKLEGSAKDSTDLAEQVAVRKQSNVLQERLRCWVFTNVVVPDRIPEEES
GDDMNTAVNDPVFEFYMMSAGSHVVARNLRYPDLLLATSMCLYWALSIIIMTRAEPRSHNVLAERYVYACNICRSMKFYVCHAPRCLVVHMMFAFRTACE
TFQLGTVER
>Anig00845.1 similar to gb|EAL84945.1 F-box domain protein [Aspergillus fumigatus Af293] Contig1997(1018..419) AN00942U
LFHKQGFWKTRFDVNGERGFLNYLVKNHQNLDFDWRLLYHSTCRLRCSRFFDITIRLWEINRWIREALICKSRGTFASFMDFGGRALQYYHNTMWPETKY
RQTIRIPPDLIKIGVSAFMELGESAVTIRGLELIRASGPNILLGERIPGSLMIVEEVDDHGGGRPDWADDHHTSYRFPGVEVILDAQELRGFMITNTVTG
>Anig00846.1 Contig1998(372..644) AN00943U
MVAAAVPDVVATEKDAAVLGAGARHDGAAAGDAAARWDAVVAAAAAAVVELVPVFALVAVDIGVDMHDGTEAAVAEAGTATVEPAAAGT
>Anig00847.1 similar to gb|EAA58001.1 hypothetical protein AN6215.2 [Aspergillus nidulans FGSC A4] EC:1.1.1.35 Contig1999(944..1552) AN01181S
MSVNSSQRIALIGLGTIGISMAALHLSRESNVVDVFDTRPDFEDYIHMTLPIYMSELPSTTTDSKLSPDSHPPTMSLVASLISSGRLRIHSTLESACASA
TIVQEQGPENVDWKQSAWARIEAVAPPSAHLWTSTSGIAASIQQAKMQDKTRLLVVHPFNPPNIMPLLEIVPAPGTSAERVEFAREYFSLPGSRHRPVVI
QKE
>Anig00848.1 similar to gb|EAL86021.1 sugar transporter family protein, putative [Aspergillus fumigatus Af293] Contig2002(548..1468)+Contig5686(3613..2785) gb|EAL86021.1
MGTFGSQTSTYNRLVTIFVAVGSMTYGYCSSIISSTIGQPGWFTYFNLPQEGEPGYASITTPAISTANGVFSAGGAVGTLFIMWSCDYFGRKFNIQLGAF
FSMFGGALQGGSNSLKMFQAGRFVCGLGIGILVTVCPMYLSEMSSAFRRGWLVGHHAIFLVFGYMLAGWVGYACYFAENKIGTFGWXFPLCLQCLPPLIL
LLGSPWLPRSPRWLISKGKHEEARLVLGRLRKSPDDPNNLVAKEEYFQTAEQIRXEGERLSAYGNVxNYAVLLYTNLGETGGMPLLLSAVWLTTAGVIYN
PLGAWLHDKVNSRRKMYITGFVGIIVTTSCLAAMTAQYAGTTNRVGNGFGILFMYLYLAFQGTFCDTTMYLYVSEIFPTEIRPIGMGFSLFGQFAATLIL
LQTAPMGFDNVGWKYYLVIICWSAFFIPVIYFFFPETARLTLEEIAKNFGEEVAVHLTDATDEEKARLERDL
>Anig00849.1 similar to gb|EAL91638.1 UBA/TS-N domain protein [Aspergillus fumigatus Af293] Contig2003(1005..20)+Contig4028(11..1562) gb|EAL91638.1
MDDLNGLSWNSSSSTDTRKPPPMNTGLLFPTVRQSDTSGRSTPLSGSSGPSNAPSKSATPDKDSFANLVSFSSSNANKNLSLLEQQKRLEQERARKEAEN
RSRFESQYGGQNTHFWDSLEKGRGNNGLTTSGTPAQQSATSTDEDDILAAFNASAPVDASTNFPVPSPSPSPQRLSSVQVTPNNAGLQQQTNPMSFPDDD
DPFGLNQLKSKTRTTPTXAQLDDDDDFRGLLGKPVCEIPRPEPPAKSPSPVERANNSPPLRPSNGVDRAIAELVDMGFPADKSSQALRMTQSGTDVXAAV
SLLLTQAHEESRQRSKNRPTPDERFTEQYDSNQPRWLRDAASHEEPPSRDRSRVANQPQARPELMTDEALLLESGGPPRPSRNAMRSTDGHSSRPTSNGA
RHQPSPASERRMQQPAFMQQQPRTETRDPRTRLTKTASEEQSAQAYVSPARRKRPVAPSPAPEPNVDLFESSAPAPVQRPKPSPAPAQPPRRSTPSTTLP
SRPKAPPRAIPPVAQDVLSSLHRQRETAAEAYKRGDYAAAHEAFTAALTPLPNKHPITIIIRSNRAMTALKVGDPKAAISDADTMLEVIGPSKGEGESID
LLNGEPTKPMKDFFGKALMRKAEALEQLERWADAAQVWKLAVENGHGGSTSIQGRNRCEKAAGINKPAPKPAAPARRPPAPAPKKVSALNDLQGSSSGTS
FEAVTRLREANQAAERADEEKFALSESVDARLAAWKNGKQDNLRALLGSLDTVLWPEAGWKKVNMSELIIPNKVKIQYMKGIXKVHPDKISTTATTEQRM
IAGAVFGALNEAWDKFKKENNL
>Anig00850.1 similar to gb|EAL91663.1 hypothetical protein Afu5g09380 [Aspergillus fumigatus Af293] Contig2004(293..1278) AN01183S
MESIAAPPDTTTFIPLAEHQSRTPSSFHSGPPILYSHHQNCKLVLLEREALAVPALGALREASTANGTTEEEGDKEIVIPGVNVWVTSEKFLLHNPTTNT
GLSIPYPSISLHAIQRLQLPSSEDQVQGLYMQIANPTTSSYTSADDEEDALTVTVVPETPTQESSSPAEEGDEKPETPTQTLYAAVSACSNLHPDPVEPG
DEDEDDYEGEEGAFQSGLVSMGSAEGGLPPPVEGSSGWITAENMHEFFDEEGNWIAGGEEPTLPLGPGAGTVRQREEDEGAVDGQEGVNGDGNGGEETKW
RRx
>Anig00851.1 similar to gb|EAL93165.1 nuclear distribution protein NUDE [Aspergillus fumigatus Af293] Contig2006(756..297) AN01185S
GTRNGGDSRPSSRTSYSSAFSQSTHPSIAPSTRPESRQSRTKTPLGHYSTNPTTESRRPRSSLSNPSGQNGSVNGMSNIDEDEDQSLAFRLSVQAKISEA
RXTRFPPYSTATLPKRRTPSGIPAPRTLRTSTGGGMASPDPKATKIGDLGETF
>Anig00852.1 similar to gb|EAA59409.1 hypothetical protein AN4148.2 [Aspergillus nidulans FGSC A4] Contig2009(16..685) AN00949U
TLEHFGRRTLXLLGAAGMSISMVILAVTASIGSNGANIACIVFLFVFNTFFAIGWLGMTWLYPAEVVPLRIRAPANALATSSNWIFNFLVVMITPVAFDN
IGYQTYIIFAVINAFIFPVVLFFYPETARRSLEEMDRIFRKTTSVFNVVKVANEEPHMYGKHGELLRTLDDVEDDAVRRASVLSHRAKDMEKDSDENTNS
VK
>Anig00853.1 similar to gb|EAA59419.1 predicted protein [Aspergillus nidulans FGSC A4] Contig2010(262..637) AN00950U
PAFSINYFINQDDMTIEDPSQAMKIYSDPNTSSGNTIQRHFCSSCGRLVVDCASFLPLFTLSPKVPGKAYLKAALFDSVSKPESVFFGDKRDEW
>Anig00854.1 similar to gb|EAL87205.1 GPI-anchor biosynthesis protein (Pig-F), putative [Aspergillus fumigatus Af293] EC:2.7.-.- Contig2014(55..898) AN01187S
SPPPSPLTTTSAASAPPDNSNKPAAPPVHVLPTQLATIYSYIHPAALLSAFAARFPALVNDPVAEMAQQLPLLALAHVAYVMIGLPAAGSSDSTTSTTTT
TPASPSTATASSACSTGTTTGTNEKGGNVILRPGRVGRRRTKDSSSSSATASAISGRVVASLLSLTLTTLLATPVLSILLVLFGAPFTTHHAQTVLCAAH
MAILSSTALVYVHGVDGNVWKEVWGAKRPGDIVRGGALGTCVGAWLGAVPVPLDW
>Anig00855.1 similar to gb|EAL85409.1 Fungal specific transcription factor domain containing protein [Aspergillus fumigatus Af293] Contig2018(737..1397) AN01201A
MTPPEGQRRRLRSNHACLNCRRKKTRCPGEKPACSCCVRLNQPCSYTPVTRTSIGSPSVGAPELPLTWRLLIKPPLQKDRLAELEEKVNLILNGPETKLS
PPSPRRRDSHTPYPVASGLGEGTTPHSSPSVIARAINLYVEHCHRQPVWCFDFDGPGEPGSLPEELIVxLL
>Anig00856.1 similar to gb|EAL93076.1 GPI anchored protein, putative [Aspergillus fumigatus Af293] Contig2019(1086..114) AN01202A
VASLAAGAIATEYKTVYVTEYTTVCPKATSLATGPGAGSGSGAQTTPAAAQPTTVTISGTPYTYSTPFVTSTVTHCDKCGFHPSSRPLIPSSKPASSKLL
PVPPLLPPMGFSAAGTGSGXSATTPSAPVFTGAATRAAAGAGAGLASVFALVAFLL
>Anig00857.1 similar to gb|AAB30669.1 Xylanase B; XYLB [Neocallimastix patriciarum] Contig2022(119..451) AN01193S
TVPGASTSVVPGVPGETTVPGASSVVPGAPGETSVPGTSPAAPGETSPSGVSPVAPGETAPSGVSPVTPGETAPSGVSPVTPGETAPSGVSPVTPGETAP
SGVVPRHPGRN
>Anig00858.1 similar to gb|EAA61822.1 hypothetical protein AN7636.2 [Aspergillus nidulans FGSC A4] Contig2023(758..1219) AN01197S
IITSSSDEKLEKAKALGADYTINYRTRPDWDQDVLRITKGKGVDVILETGGARTLRKSFECIAFGGLINCIGYLSGKVDDPEDRINVNLLALRRTVTLQG
IINGPRDRFEEMVGFYEEKGIKPVVSKVFGFEEADQAFRFLESGGHFGKVVIQV
>Anig00859.1 Contig2024(339..1272) AN00958U
MDRDESADWVYVTVSKGEEETTVQAKSLVVAVQPSLDSLKGFDLGVMEKTLFGSVQQSVLLYGISANQMDCQTG
>Anig00860.1 similar to gb|EAL86183.1 amine oxidase, flavin-containing superfamily [Aspergillus fumigatus Af293] Contig2024(429..851)+Contig9052(7642..7340) gb|EAL86183.1
LTRDVCIIGGGAAGTYAAIRLQQLGKSVVIIDHKPRLGGQTTTYTNPAITPLPIEYGVTYYQNMSIVRDFFGHFNIPLTYSAFDYKIDMFDFVTGTAIPA
TAEAESNAAMDRYIAQLREYPYLRVGFELPDPVPEDLVMPFANNSFLIPRLSSMLVLKPTEASELKVANYLSTKALSEEEVKQGMLHDMESIRRRTEVDF
PDPEFLAIGDHSPYQLTVPAVAIKNGFYRELNALQGERRTFY
>Anig00861.1 similar to gb|EAA64594.1 hypothetical protein AN1464.2 [Aspergillus nidulans FGSC A4] Contig2026(1631..2071) AN01208A
SRALSSTPPSQKEVTLLQDKKNGFGFARSNPRPPKPRTKGVTEIRGPYYTVMGKRYLADVLETMGTHVDGLKFARVAGSFSLFPEKP
>Anig00862.1 similar to gb|EAL86381.1 transmembrane transporter Liz1p [Aspergillus fumigatus Af293] Contig2028(433..1390)+Contig5076(2274..1498) gb|EAL86381.1
MAPSPTTVEERAVDTSSGIVQQKPKRRWVSYIWDTFDKSPEERRLLFKLDTAILTFASLGYFIKYLDQVNINNAFVSGMKEDLGLYGNQLNYMQACWTVG
YVIGEIPSNMLLTRIRPRYWXPAMELLWTVLTLALSRSTNATHFYVLRFFIGLAESSFYPGMQYIIGSWYRKDELAKRSCIFHTSSGIASMFSGYLMDAV
YHLGGRGGLKGWQWLFMIDGIISIPVALSGFFILPTFNNGAAGSQPVFQQYLKDSTNPKYSVGQINAYPTTTNAVQVCINIICYVSLAIWNIPTGWKWTC
YILAGAGYGLSGLCMAWAHEICTDDNEERALVVGSMNEMAYVFQAWLPLVVWQQVDAPQYRKGFITVTIMSVILIISTVATWRLQIWEGEK
>Anig00863.1 similar to gb|EAA59786.1 hypothetical protein AN3578.2 [Aspergillus nidulans FGSC A4] Contig2030(1109..34) AN01203S
EFSGDLGSDTNGTGWFPTYLTTFPSLMGTPSITGGLSATAPEFVPDMSPHDILRTVLGDKRSNDEIEAALEANSYDLGATIASLSQPGDGDSILPHSEDG
HVVVGKSMSMEPPKIATPPSQSRSPVVCKYWLSTGQCLRADCRFSHDLTNHLCKYWVMGNCLAGDGCPFSHDPSALVANLSVADGTPGTASPGTSFHMDS
TSEAFPPLQSTAGMGDQWAGQYLGKYPGHLSAFPGSKYVPQAMQFAVGKRNGSMTNLSRPHSRPGSRHQHRELNPAAPSVDDPDAFPTLAAVSAKNTGKK
HHGKRGNRDNNSSRENMPTSLADVVRMSPFCALG
>Anig00864.1 similar to gb|EAA47642.1 hypothetical protein MG02885.4 [Magnaporthe grisea 70-15] Contig2031(59..499) AN00963U
GFIITMRIIGITTDKVLVALSPEQYFVSYSCSEISFMLNGNQSVLQSLHPSCTGANPNHHVLVNAFSANGTGNVDQAAAGLDISFSAAAWLAVAIHVFAA
ELYLHLTPAESARLRRVSYQRQLEAGMRWPGNAGLTAERVGDAEPFL
>Anig00865.1 similar to ref|XP_326438.1 hypothetical protein [Neurospora crassa] EC:2.7.1.37 Contig2032(647..1725) AN01204S
FDVLRQWLGVCDKQHSCMRGRRHVVPKRVIFVGTDHSDQLQLQESAHITQPFDYITLSHCWGKPTDEEMEQFRTTPRNYQKRLEGFSYHSLPKVFQDAIT
VTRELNKQYLWIDALCIIQGDQKDWEEEGSKMDKVFASAYCTIASSSASGWNDGFLNRTQDFGQSGVSSDEKIIDDFCKLVDGGQLHTRAWVLQERALSR
RTIYFTSQQTYWECGWGVRCENFTTLRCPLTRLYLLDPRFPERLISAGYKSAALFLQELIADYSRRDLTFPKKDKVIAFSGIAERIKEALSTEVRYGVFR
CFLPRLLLWKRAGMENDQIIYDNDRVPSWSWMLYNGKIDFL
>Anig00866.1 Contig2035(1456..1292) AN01104G
VDGVNQHRQQIEPGFTGHGGQSEKEMLERLEKGANKQARRRGGAERWPCSGAGK
>Anig00867.1 similar to gb|EAL90472.1 myosin class II heavy chain (MHC), putative [Aspergillus fumigatus Af293] Contig2036(61..672) AN01209S
KKSKAIPIVRPDETVEDKDSKEEVENDNGRPVRTDRHKRARRGDEASDGEAHFSMSHALAESGNIQQSQVSSAHGVPAEGKENVQPEGGDSNEAPQKPVS
IQDDKFAERKETPISEASTWTPFDKKNESTEAAQESGPATDIQAKSESVSVEGGNIGNKEQEETAEDNQKHTFLSPTAKPFQFKASVPEYVPASSGETTL
AxKP
>Anig00868.1 similar to gb|EAA65834.1 hypothetical protein AN1241.2 [Aspergillus nidulans FGSC A4] EC:3.6.1.15 Contig2037(761..258) AN01218A
FGAFQLCLLVLWLLPHTPRTQASLVAAVLTLITSVGLLFLSHLEHIYSVQPSSILNLFLSWTIVFDAVRARSLWLASYTVLATLYTASIAVKLVWFYLET
KSKLVYFINKNVQYGDEEIRGFYNRAFFWWVNPLLLLGFKQSVSLEELPYLDRALSANELHRKISAHW
>Anig00869.1 similar to gb|EAA63997.1 hypothetical protein AN2512.2 [Aspergillus nidulans FGSC A4] EC:2.7.7.6 Contig2038(64..1253)+Contig7399(9..5182) gb|EAA63997.1
DYLLHLVDTPGHVDFRAEVSRSYASCGGALLLVDASQGIQAQTVANFYLAFSQGLELIPVINKVDLPSADPERALDQMEQSFELDTESAVLVSAKTGLNV
QQLLPTVVEKIPAXFGLSTNHFSQELELTQKRPVGDVNNPLRMLLVDSWYDSYRGVICLVRVFDGEIRAGDQLVSFATGIKYFVGEVGIMYPNETAQSVL
RAGQVGYIFFNPGMKRSKEAKIGDTYTKVGFEKVVEPLPGFEEPKAMVFVAAYPVDADHFEHLEDSINQLCLNDRSITVQKESSHALGAGFRLXFLGTLH
CSVFEDRLRQEHGASIIITPPSVPVKLIWKDGKEEIISNPAKFPEDEELRGKISEIQEPYVVATLTLPDEYLGKVIELCESNRGVQKSLEYFTSTRRLVH
YSQVERLGQTWVTKFKEHVDRQLFEIVIQAAVGRKVVARETVKPYRKDVLAKLHASDVSRRRKLLEKQKEGRKKLRAVGNVVIEQKAFQAFLAKXRASCL
PLYMSPCHDHHLTTAMQPPEGVQVDLGKAQVIDRVPKVIKELKFGVLSNDDIVSQGVVEVSDRKFFDLDHDRAVVANGPLDARMGISNKTSSCQXCGGTL
QIWNGNFGSFPARGNGFPRRLTSSRVITILEEVCXNCSGILVPGSRIGGGYLREMGRPGLDNLGGGQDWESGFKEAGGGKTRKLGALVVGGNGLLVKKAG
TSALKITHDKFRAFNASTSVKKVPPPSKIVFDRSFDEARTSNAEVEKHYKKAQDDMNALRVLNLFKKISDTDCELLGLNPKEARPEMFLWQFIPAPPVCI
RPSVGQDAASTEDDLTAKLGDIVQSNINLKNALLKGAPVQTIMECWDYMQLQIAVYINSDVPGLNKADLGKPIRGFVQRLKGKQGRFRGNLSGKRVDFSG
RTVISPDPNLRVDEVAXPELVAKNMTYPEVVTRYNKEKLQQRVRNGTKKWPGANYIMKKGQTFKLFLKYGNLNMIADQLQEGDVIERHIEDGDIVLFNRQ
PSLHKLSILSHFAKVRPHRTFRLNECVCNPYNADFDGDEMNLHVPQTEEARAEAMELMGVKNNLATPKNGEPIISAIQDFISAAYILSSKDNFFDRRSFT
QICLYMLGPQTRFDLPPPAVLKPXMLWTGKHVFNILMRPNKDDPVLVNLDAACRQFKAPKDXTPRYLDPKDSWLVIRNSEVMCGVMDKSTIGSGKKDNVF
YIMLRDYGPVAAAEGMNRLSRLXARWFTNMGFSIGITDVYPSEKLXRSKHDLVETAYAQCDEVIAKYKAGTLEKYPGCDELQTMENQLSGILSKVRQQAG
DECIAQLSKYNSPLIMATSGSKGSSINVSQMVALVGQQIIGGQRVQDGFQDRTLPHFPKNARQPPSKGFVRNSFFSGLEPTEFIFHAMSGREGLVDTAVK
TAETGYMSRRLMKSLEDLSTRYDDTVRNSSAAIVQFQYGDDKLDPLDMEGKAKPVHFDRTFIHAESTTYKNDERSLLPAEIMEICEEMLSKERSKLVRKD
LMGNELGYMDRSDHGVDQFESARDFLESIQQYVATKADKLISRGGDIDPNDERSQKGLNHTGKLTERTLRTFISSCLMKYKKAQVEAGHAVGAVGAQSIG
EPGTQMTLKTFHFAGVAGMSITQGVPRIKEIINASKEISTPVVACELVTKDNIIAARIVKGRIEKTYLRDIIHYVRETWTGKEAYITVKINWKTIQDLAL
ELKIENILSAIKNHKRFKADDLKFRCSRSHIHVYMDVDPSTKANLSKTEIAHTSADPFLRLKHLKRMXPDIQVLGHPQAFRAIIRTDETSTTNTLLVEGY
GLRECMTTMGVDGLRTSTNNVMEMRDVLGIEAARTTIVQEISEVMKDMDIDPRHMQLLADVMTYKGEVLGITRFGLAKMRDSVLQLASFEKTADHLFDAG
GAGRSDLIEGVSECIIMGKTVSLGTGAMEVVRKMNFFEGQIGARKTTFEDTWTEVY
>Anig00870.1 similar to gb|EAL88787.1 hypothetical protein Afu6g09356 [Aspergillus fumigatus Af293] Contig2041(1431..1279) AN01220A
KMMRQKRDRRKKSLLRKAYEYSKLCDADVCLGIRIRESGQVTTFLSDSTGF
>Anig00871.1 similar to gb|EAL90444.1 DNA mismatch repair protein Msh5, putative [Aspergillus fumigatus Af293] Contig2042(56..656) AN01211S
TQIQSTFMNDLQQLSFDLKQVTGHSLLLIDEFGKGTNEYDGIGLACGVLENLLNREDAPKVIAATHFHEILANGYLKPRPQLQLGHMEVRVHEEPGEAED
QITYLYKCAAMNGISQTIVDRANEIAAL
>Anig00872.1 similar to gb|EAA62168.1 hypothetical protein AN7588.2 [Aspergillus nidulans FGSC A4] EC:5.1.3.1 Contig2043(138..1144) AN01212S
MSPPAIIAPSILSADFGTLGSECSTKIAQGSDWLHVDIMDGHFVPNMTFGAPVVTKIRSHVARPTEPNGKGTFDCHMMIQEPHKWVQDFKDAGCDLYCFH
YEAAISSTAATSPADNTTTTKTSPKDLIRYIHDEGMQAGIAIKPDTPVDVLWDILANENEKERPDMVLVMTVHPGFGGQKFMASELPKVKALREKYPNLN
IEVDGGLGLGTIDQAAEAGANVIVAGSAVFGAQNPADVIAKLRETVNKYRK
>Anig00873.1 similar to gb|EAL93299.1 hypothetical protein Afu2g10050 [Aspergillus fumigatus Af293] Contig2047(981..596) AN01225A
VQGSRAGSVSGIAPARETYLPSTRPDPSRPGRSRESSLTSHRQPEGALPSTPGSHHQTQSTDHIPHHAVXPHRSSLSQQKTPIISSTSRHEEVMQQRGEV
DSLKRENEMLRRRVRDLESVISKLHLQE
>Anig00874.1 Contig2047(1540..1496) AN00973U
IRLRLHNKATDHHVDIIFTSLIAAHGSFSRGIYAERSHKGNPTRQRPGKQHVYVG
>Anig00875.1 similar to gb|EAL86806.1 NACHT domain protein, putative [Aspergillus fumigatus Af293] Contig2048(2216..183) AN00975U
GGEGCGKSFLFAAIVKHLQELYAGATEDMNCTSICYYIFDQQEVKDSSLIKVLEVLAWQIAKADVVYRKELGSVKTAGINQIGSLCKQLFGKSHKTDSTF
FLLVDGIDQMDKQHLKEFVQLLQEWQSTASTWPRFTLRILLIGRTETMDKIQTQIEGEISVIHLACANRDDMINFINDRMNKMEILDGPSEQVVALRRDI
LETLTNETNGDFVNVGLLLDEISRKKRPSEIRDILARKLESLNRKRSPTRISPDLNHLLTWVVLAEYPLTLEELEAALFLKSREPSLRPLAENIRDQYSS
LLCIEGARVHLVSDSMKDFFRKNSATEGTRDDHDIETVGDVSEAEVRIVRRFLESVCDPKLFNRFGFDEFFKRKMKGKTVQIAVDTETAHLMIVSACLEV
ICSKPSPNLNPLLRYAENNLGEHLKQADPSLTHPHQKIAIGPQLVKIFTDDEVINRWWRASSYRLRVLWIYNDDYAEVTLKWLQDSAVTKNISEEEKKWV
KSLSSKSELDADLLEHIGRVCARKWLQYDQWLTLLQIENRKDPKIERLVNDPDTEHVHTSYILAAAKWAQAQIGLDTLGYEENRNLARTLQVFGKYDEAI
EHFKLTSTLAQDNWSSQWGLADCYAGRKEFTTAIEILE
>Anig00876.1 similar to gb|EAA64222.1 hypothetical protein AN2178.2 [Aspergillus nidulans FGSC A4] Contig2050(6..766) AN01216S
KIKKTLADPKSYITAFMFFSCNVAFSSMPVFLPTIIQDMGYSSLTSQALSAPPYLLSFLTVLLTSHLSDRTRTRSPYLIFHALLSATAYAAIALAGHFHS
SLPSPIHVAIRYLAVYPATSGFFSAITLIITWTMDNRPANEGKGASVALLNVIGQCGPLLGTRLYPASQGPWYVSGMAVCAGFMVLVAALAGLLRWLLGR
EMRGxxxxxxxxxG
>Anig00877.1 Contig2052(1852..1700) AN01115G
MTTRVTAEKGREGGCAGKEDEERERGCSHASWLFARTEWMGWRQVTKVVVP
>Anig00878.1 similar to gb|EAL87116.1 neutral amino acid permease [Aspergillus fumigatus Af293] Contig2053(344..1182) AN01219S
PNTTHEGKVHTPFHTAFTAVSNIVFAYCAHVAFFGLIAEMEKPKDFKKSLFMLQAFEISLYVTAACVIYYYVGKDVQSPALSSAGPLLKKVAYGIAIPTI
VGAGVVNGHIGLKYIYFRTCSKSGLIHSRSRRSVAVWIALGLACWLVAWIIAEAIPVFSDLNSLISALFASWFSYGLSGIYWLHLNYGQWFASPRKIALT
VLNAAIAVFGLVLCVLGLYASGTAIHNDANSNSFTCANTDS
>Anig00879.1 Contig2054(479..790) AN00979U
MAPHRNDGSNPIHKSHFNRNDPANIISARIKPKNGSARTHHIYENGTGTMHAPQNNGLTNSQSGAVGNPVA
>Anig00880.1 similar to gb|EAL84727.1 MFS amino acid transporter, putative [Aspergillus fumigatus Af293] Contig2056(1080..46)+Contig8285(3546..3328) gb|EAL84727.1
QVCIAVVYCLFSAGIVFGFAAIKPIFVKEGVYRNLCSKDELDSGSDVCYRQDIRLNLMFTVAAVATNVSALPVGAILDTHGPRVCGIIGSICLTVGSLLL
GLAPKLSFDAYLPGYLFLSLGGPFIFVPSYQLSNTFPTHSGLILSTLTGAFDASSALFLVFRLLNEKTEGAFTTSRFFLIYLIVPIFILTAQLTVMPKTS
YKTAGELVQQAEEQIVAEAADRVDEAIGDRNEGERQRNDRRLQRQTVINQIEDLLHAPTPEQDHQPQLEEEQTESIPHTAGGVWGALHWRSALQQIFTPW
FVLINLFTGLXMLRINYFVATIRPQVFGFQTFGKVYGLIICLAGLGNFAQTGLDTLVFRVFHRNPIPVNAMLTGLTFPVGLALVAYVSWQTKKLAAAK
>Anig00881.1 similar to gb|AAS92536.1 HDX1 [Leptosphaeria maculans] EC:1.14.14.1 1.-.-.- 1.14.13.1 Contig2057(1612..982) AN01222S
ALDPTERRVIMYPCRNYEILNFAVLAPDNMLKAPASSDSWSAPGDKDEMISLFTDFPEWVVKYFRAAENIKLWQLRMQDPLPTYIRGRTVLIGDAAHAMT
PHQGQGGCQAIEDAEGFRLFLGNHVTRESIPSILEDFDRVRRPRASQVQLNTSQATARHSAKEIYRFRKFNFTYHGIFEELKRIKTGEEV
>Anig00882.1 similar to gb|EAL93213.1 DUF814 domain protein, putative [Aspergillus fumigatus Af293] Contig2059(1406..642)+Contig1507(809..429) gb|EAL93213.1
FSLSNSLFISQYLASEIVNLRVSNIYDLSSRIFLFKVAKPDHRKQLVVDSGFRCHVTQYSRATASAPTPFVTRMRKFLKSRRITSIEQIGTDRIIDFSFS
DGMYHMFLEFFAGGNIIITDREYNXLALFRQVPAGEGQDETRVGVKYTVTNKQNYHGIPDITRERVKETVEKAKALFAQEGNAPKKSKKKNADVLRKALS
QGFPEYPPLLLDHAFAVKELDPATPLDEVLQDEVGTPHPDDEILAAIPVCAPWAALGRYKYRIKLQPGTVKKGKAVKEIIGRWVAETTTGKVKKEHAEDA
GIDRATAEKLRAREGDLIKMWKDTEVINSVPVGKVRIMTGPAPGGGDKGKGKGGGGGNKG
>Anig00883.1 similar to gb|EAA58054.1 hypothetical protein AN6079.2 [Aspergillus nidulans FGSC A4] EC:2.7.1.37 2.7.1.112 Contig2059(1406..642)+Contig2786(7..1367)+Contig1507(809..429)+Contig3020(180..1481) gb|EAA58054.1
FSLSNSLFISQYLASEIVNLRVSNIYDLSSRIFLFKVAKPDHRKQLVVDSGFRCHVTQYSRATASAPTPFVTRMRKFLKSRRITSIEQIGTDRIIDFSFS
DGMYHMFLEFFAGGNIIITDREYNXLALFRQVPAGEGQDETRVGVKYTVTNKQNYHGIPDITRERVKETVEKAKALFAQEGNAPKKSKKKNADVLRKALS
QGFPEYPPLLLDHAFAVKELDPATPLDEVLQDEHAKRIGALKEVQELHIRKAGAIEDNVYRVQEAMDAVNGLIAQGMDWVEIARLIEMEQGRGNPVANII
KLPLKLYENTITLMLGESGEEQDEGEDLFSDDDSESEDEQEEVAKAQKQSNNMLTIDIDLGLSPWANATQYYEQKKMAAVKEQKTTQSSTKALKSHEKKV
TQDLKKGLKQEKQVLRPARKTFWFEKFLFFISSEGYLVLGGRDVMQSEILYRRYLKKGDVFVHADLQGATPMIVKNRSNSPNAPIPPSTLSQAGNLCVAT
SSAWDSKAIMSAYWVNASQVSKTADAGGLLPTGEFLIKGEKNFLAPSQLVLGFGVMFQVSKESLRNHKLHRFDEPVATEAPVEGQEADKEADDKPVEQEA
QITKSERPAEAEQEQEQSSESEGEQEDDAVIPARNPLQRGSSEPTQTESIAANESQNAQPDDAAEEEKEVGTPHPDDEILAAIPVCAPWAALGRYKYRIK
LQPGTVKKGKAVKEIIGRWVAETTTGKVKKEHAEDAGIDRATAEKLRAREGDLIKMWKDTEVINSVPVGKVRIMTGPAPGGGDKGKGKGGGGGNKGMTPK
ASTRIASVRRLNKEGPGERSLAEWWANERDNHTPEAAAIEDAAQLLRTSDIPVAFPTETVYGLGADATRSDAVQGIYKAKQRPSDNPLIIHVDSLGMLER
LLNPTQESPSRRTSTAKNAIPPIYDSVISRFWPGPLTILLPNPSGSPLAPEVTSKLTTFGVRMPSSPLARLLIHVTDRPLAAPSANASTKPSPTAAEHVF
HDLEGRIELILDGGPCGVGVESTVVDGLSDPPAILRPGGIGIEELRTCAGWENVQVGYHDGTLDVKEIPRAPGMKYRHYSPKARVVLFEAGSDEEAVTRH
IRKDLEDSAIGAHMIGVVRTQHWKRGLGLLSANEMQKSLKRIPSLVDELVGFSVPVSGQVNGSTATKETFDCHLGTDVKSIAQGLFSALRAMDEMEVDVI
YVEGVPDHQGDLAAAVMNRLRKAAGAELRV
>Anig00884.1 similar to gb|EAL88221.1 GARP complex subunit Vps53, putative [Aspergillus fumigatus Af293] EC:3.6.5.4 Contig2060(1016..7) AN01224S
MSATTTTTTPGQMPSNGEVPLDPLDAADYDPIDHLNAIFSHPSTLSSVSQVSQSLREYEDELDNDIGALVEDQVTSNAESVERIQAAKADLTELFKKIDD
VRDRASRTELAITEMTADIKQLDNAKKNLTLSMTVLKRLQMLTTAYDQLRSLGRTRQYRDCAQLLQAVIQLMAHFKSYRSIDQIALLSRNVADIQRELLE
QVCEDFELAFAKGEVGQKRHVLSEGCLVMDALGDHAKSRLVTWYCNFQLRENCQGFSRDNEEAGSLDNISRRYAWFRRILKNYDEEYAPIFPASWRVNEI
LANIFCEGTREDFKAL
>Anig00885.1 similar to gb|EAL87579.1 DNA repair protein Rad4, putative [Aspergillus fumigatus Af293] Contig2061(1205..151)+Contig1650(1450..140) gb|EAL87579.1
MLAEAEIRETSRPDDSQPPKRRRITRPNPVSDSQLVHQDAAITSEASHSTVQPVQTVYDSPSSSEESGMEWEEVDIQQAPQTSQADDTSIQVTLGRPEDQ
KRKVVAKRRGITTAEKQLRLSIHKVHLLCLLRHVQIRNLWCNDEELQGFLKRTLPKNIISLLHPSENRPQQIRSTTFVDGLNQASDIFNRRFKVTKPGLK
RPSWIDNPDGVRQRVDFIKQARTMQGSRDFGAQLFCAXLRSVGVEARLVCSLQPLSFRDKFKDAAPSTVKRLARPRFTPVRRPGTPTQSSPRPIRESSHP
IFWIEAFNEAVNKWIPVDALVTKSMAKPSKFEPPANDPYNLLSYVVAFEDDASVRDVTRRYAKAFNAKTHKHRVDSIGNHVNWWNKVLRFYEKPFLEDRD
QLEISELTAKTAAEPMPRNIQDFKDHPVYALERHLRRNEVVFPKRVIGQVSLGKSGSKNQVLEPVYRRSDVHTLRSADRWYRLGRDIKPGEQPLKRVTSR
RPQMGRLSDEEDDSISETPLYAYYQTQVYQPPPVVGGRIPKNMYGNLDVYVPSMVPPGGVHIAHPDARQAAKILAIDYADAVTGFSFKGRHGTAILQGVV
VATEYREALEEVLNGLEGEKLQAELDRKSAETLQAWKHLMLKLRIAERVKGYVVEGERDADEPETNGNVEDPEEFGGGFIPEPEQE
>Anig00886.1 similar to gb|EAA65986.1 hypothetical protein AN0957.2 [Aspergillus nidulans FGSC A4] Contig2062(806..416) AN01235A
ARPRPSSPSPADSEEDSDNDNASSSSARSDASSPEPEPEPDYILAEIIHKDQPSDDVLTNDPVIPPKLLTRLLHHHFQNEKTKIAKDANTVVAKYVDVFV
REALARAXFERSEAVGKGAAVGDGFLEVCS
>Anig00887.1 Contig2063(321..101) AN01122G
MGLGIEAYIDQGLLTGHVGCGGDAWEGQKPMAVGNGRIGGRDSSHGGPSGKQRRHAMHGNKHQHCAAQLYAVLX
>Anig00888.1 Contig2065(164..594) AN00986U
MGRAWDTDYTAPDSWADGMGQGIDTQLYTVDQSNSHTRLASVGRMGRAWDNNTPHTTQLGWMGRAWDNNTPHTTQLTNVPGPTVGWMGQAWDIEYNTQH
>Anig00889.1 similar to gb|EAL85866.1 cytokinesis regulator (Byr4), putative [Aspergillus fumigatus Af293] Contig2066(1018..41) AN01228S
TLEVRHSEEETIECWDDDDDLQCYEDIQLRAASTATSVTTSSVRRSGHRDSISSRRSGRSDIDSNAGGDEDWQVQLLDHDEIITEEAIASARDAGIPLPT
NVPRSALIGGTIKRLGHRKQRKDIVDDWSDDVEFPGPDSSLELKRSLNTCFPESLRQINSAAASPTKTSAPSFWDSEVSTRLQSALAITSISPQDSGLAD
TQDVPTIRIARPRSPDRATLIDSPPPERGQDSTDNFEDDFELPTDDILLRLSPRKTAMETAGPTPDDIDVDWSEGSIGVRFGGTARDHPSNPSSSVSVVS
PSSSSCLTAESEDEGLDGIVIPEGPL
>Anig00890.1 similar to gb|EAL90889.1 oxidoreductase, zinc-binding dehydrogenase family, putative [Aspergillus fumigatus Af293] EC:1.3.1.74 1.3.1.48 Contig2067(265..1291) AN01229S
SNQSLVFKQIPTGYFVPGQDVVVKQAXYDASAPAPEGGIFVQSLYASFDPYMRGRMRPAHIKSYSPAFTLDAPIDSSIIAKVLRSNTPAYKEGDLIIGFL
PIQQYISVSAEQLPRVRALENPLGIEDLRVFIGALGMPGLTAYSSLYEIGKPKKGETIFVSAASGAVGQLVGQLAKHEGLKVIGSVGSDEKLDFIIKELG
FDGGFNYKTEKPADALARLAPEGLDIYYENVGGEHLEAALNAMNDFGRVVVCGMISQYNGGGYPIKNITNVLTKRLDMRGFIVGDKGMGDKYAKEHQENV
QKWIKEGTFKTLIHETQGIENAPEGLLGIFHGKNLGKAVLKF
>Anig00891.1 similar to gb|EAL85934.1 chromatin assembly complex subunit (Rlf2), putative [Aspergillus fumigatus Af293] Contig2067(1620..1979)+Contig1601(1653..827) gb|EAL85934.1
TNTTYPINRNKQNKKTPKTQTKTKTQKKKTKTKNKNKKKKESTREKEEKERQGSARKRAQKREEERRKAEKKRNKKRKKREKRKKTKKKKEKKQEDRKTK
AENRAKRKEKTKKEERQHKKRPPYQGTYSKSLPESSVRRLMRNPFRRGLPETNYDYDSEAEWEEPEEGEDLDSEEEEEGSEDGEDDMDGFLDDEDDHPID
GKRRHIVGDLEPVSTGIRWQEHGVDPELQAYKMETISDSVTFPIDPFSTAYWQKPKAAAEPAQAAGLGRSTLHAFMGGHTSSPSSHKPTGTGPGADGGTL
AVLTAGRTKRTLPPEQLEEFKQVVNGSDLTKMGLIEILKKRFPKVSKDSLKDTLNSVATRVGQKEADKKWVCN
>Anig00892.1 similar to gb|EAL88004.1 conserved hypothetical protein [Aspergillus fumigatus Af293] Contig2070(852..1370)+Contig5416(221..1926) gb|EAL88004.1
MSISLPYRPADDSTLSLAATTNPSKANGHPRLSPSPSIIHRRTPSSSGNSARRRSLGQGPSTLYPRPRRCKSQYPRDSPERHVEYILVASFHIDRGPIME
HQYPAAISGDESMLAELMLPDQTHVRSQDWTIFFLHKDTSADADEDDASTGKKKKKKKSRIGDAESGDGDSEDPLLLLALEDYFKNPYPETLASLYDAVN
AMDLSLMPRLSLLERLILQASNCKDMFIEKFEQMIHQRQVEDGGPFDEEPPSPKRPAAPRYTLPRDTHEFESKIVYNDIPIPVKVPTVIWPEVVGDFSLI
KLIQIFSTPHAASPQPFPIHPHLTTSGPFTHPIIVLVNAMLTQKRVIFLGHNRPSGEVAEAVLAACALASGGILRGFTRHAFPYTDLTKIDDLLRVPGFI
AGVTNPTFANHPEWWDVLCDLPTGRMKISSHIEPAPVTEGLLYFQQQAAMHHHPPPSNNADPSGDNVFMEEVQRSITNRYGENAIRAKWRAYIAKFTRVA
AAFEETVYGASNLYVIGPNEELSPESPSGLQADPLDPTTLRGHGYVWPDEGSKQRELMASVARIEGWRTTRSYYSFIQGIIGQAHWYLSPPRAQFRKARE
PLNSSPLTGLGAALEAPAGPMPGGDLKFXLAPPRVKDYAGICQLLTVTPENQAGLFYLGMGLFHPHQPVREAAVDLLERIAAHPAGRHFWAQLNRFTKLA
FFRIKRERDASTQSPASGLGNESFGPQSLVGVALGDSFRRS
>Anig00893.1 similar to gb|AAS90060.1 OmtB [Aspergillus nomius] EC:2.1.1.109 2.1.1.110 Contig2072(1213..62) AN01235S
RMGIDWKFFELWLEVPLTVDELSQKTGANPSFFARLLRYLASYYAVEEVSKDTFTASSISKTFAVSGHQAAVGHMWNNCGQIIQVLPSWLKENNYPDIQD
NVKTPFQKALNTDVPAFIYMQQNPEALGYFVEHMMANRAGMPTFLDAYPVLEKATGLSPERALFVDIGGGLGHQAISFKQRYPQLEGRVIVQDLAQTLAH
AIEFPGVEKQVYDFFTPQVVKGAKFYYLRNIFHDWPDHKVLEIIRNTIEAMAPDSFLLIDEMVLPNTGVHWQQAQLDMLMMATLGARERTEEQWYRLAEE
AGLSLNKVYTYTVSLRDSIIEAVPK
>Anig00894.1 Contig2073(889..378) AN01130G
MGVLLGVSFPYSLVYSRDDLEDPIDAFGYDVDADAGFDVNVDADIFDDSDDEAQEPASEMMHKRYSMPDTDLLATPADIIHTEGMCSKRTCKGCCWQNVC
MAKCPRX
>Anig00895.1 Contig2074(415..292) AN01131G
XNATLVLMAEPKQTNSLTSLRRICAEGNRTLPISELSNASVQ
>Anig00896.1 similar to gb|EAL89420.1 hypothetical protein Afu4g13730 [Aspergillus fumigatus Af293] Contig2075(693..3)+Contig3977(175..1329) gb|EAL89420.1
MTKVDSAGDGDSAPMAASPPSLPKAPVEARSLSSITAIASNPPAYPRNPTQKKLDPLVLYIVRVPGSRDVFLTPLKPATKSSVSAEAINSSLYYLHVATP
EDDVLLQEYEQEREEEARLRKEALGDEAEAPLPSREFARLNNVRRKPVPGASAPKVDATAPPPARPRPTSWQSQGASSPLNPDLQRPALPPRPSPSRPLP
AVPREEPVLGPPLDPLPAKRANRWSTALSGYLAKGQETWKEKYDAMSGGRASLDSRRPPVRPHSAHGSPSHSFLGSPSRSPARSPARSPGQSPRQRPHDR
VVPERPGFHITLIRRDPTHGSQWNVATMSTPRMDGGPIDIDILTPGYNRFTAQNEPLSLASLGINLPGGQSISFSSSKHPLADLADLPPPTSVPNEPSQP
RRFHRKLCVSRPYFQEEPRGSLDLPGRPSLDSTASGSPTKPHAPPHSKLKSGYYTFNSPWNGICTFTTSVNGRSLKCKHMIPTPGFPNASSHHHHPTSTP
EPPAITVAEIRFNTPFRTGHLHQPVPSYASYHPTSPPTDSYLSSPQTPTSANPSSKRDSFARLLNPNKYTRPRARSGAS
>Anig00897.1 Contig2077(205..77) AN01134G
MEDDLDTASVQNNPFLTLQTALHYRVEGRILSATVPDPTQVEK
>Anig00898.1 similar to emb|CAF22224.1 kelch-domain protein [Emericella nidulans] Contig2080(105..708)+Contig8518(91..1812) emb|CAF22224.1
ASRQWSRSIPPGPRPAGRYGHTLNILGSRLYVFGGQVEGYFFNDLVSFDLNQLQNPGEQXNSLIRNSHEGGPXPGQIPPARTNHTIVSFNDKLYLFGGTN
GLQWFNDVWSYDPRANTWSQLDCVGFIPTPREGHAAALVNDVMYIFGGRTDEGIDLGDLAAFRISTRRWYSFQNMGSLDKENFCRTRGSSTRFRDYGTNL
GGLREAVTASSEKSQLLERQLDEERERREGLERKLLQLRSEHEERSAELENATRRLRDAEELMQSHSREAETHKNAFLLGLERASSFDSEASLRSLSDQR
VSALEAQIERANQLAKTSQAAADEAADKLRRAEERIAGLEAYQEQASREGLQLRRQLQTAMKESQGHSAENRELKSQLENHQREAGALAVQHAALKDLLG
ERGVNYADSRRSPLESPGSRFGTPEQGRLRELEQQLSTSLKAHEELKSSFETREQEADRAYREKLEQLENDYQSAVHYVKGTEKMLKRMKDELARYKSQN
GKLQSELDAAQTALAESSAKSSEAPADWEAERSRLEQSIADLQEDTGGSIGKLESEIARLRAESAAAEADKSKSQSELASIKQELAAAAERSRSELQQLK
QENALLENRASDAEQKVTMLLDQVEASVGHYRRQSQPVQGINGISRTHSNASSNTIGAGRRSRADSAVSQDDAFPDNRNSVALDSLANELEALRTQWESN
NRNYRLSTQSDFDRTPTRETGLSDSLAEWRRRLDEDETSSTDKIEPRHSG
>Anig00899.1 similar to gb|EAL93216.1 cytosolic large ribosomal subunit protein L30 [Aspergillus fumigatus Af293] Contig2082(582..950) AN01240S
MAPKSKKTGDTINSRLALVMKSGKVTLGYKSTIKTLRSGKAKLVIIAAKXTPLRKSELEYYXMLAKAPVHHFSGNNV
>Anig00900.1 similar to gb|EAL84673.1 conserved hypothetical protein [Aspergillus fumigatus Af293] Contig2084(725..558) AN01243S
VIENQKDKSKRLETFFRFQSREKRKEKQNQLLKKFDDDRRKLADMKKRKGKIAVCF
>Anig00901.1 similar to gb|EAA61649.1 hypothetical protein AN7003.2 [Aspergillus nidulans FGSC A4] Contig2085(646..7) AN01244S
GRKHRRREARLAKAAAVAPRPVDQLRPVVRCPTVKYNRRVRAGRGFTLAELKEAGIPKKLARTVGIAVDHRRVNYSKESLVANVARLQDYKXRLILFPRK
SGQFKKLDSSAEEVNAAKAAFAEGKTEGFATRVGGALPIKNATLEEAVTEVKRDDLPKGEEAAYR
>Anig00902.1 similar to gb|EAL93897.1 hypothetical protein Afu2g16000 [Aspergillus fumigatus Af293] Contig2091(1732..83) AN01000U
MVALKRFFHAEKSSPANFDGHDARAVSPGGDDHHVLPNVKTSRRMAAENQCEVTHNQMQSRPLSARSHAPPSRASTRPPVPASRHVDLLDALFSSHRYHI
QSASTLSPITPYNEDIAERNMVPFLRGLALKNTYCSRPVSTLYQEEVADRNISSRSSSRSIPHSFSARSRATPPRSRQGSQRYVDNARDRPHSRAKGTLL
ERSISPESSRPGSSREGAFQRSSLRSQRSAPDLLAEWNNAPEEEAVSRSNGYLGGPLLLTSKAIKWEQITPLPEXPNGFPLSMNSDGMSETDPLPDTQST
PPASARHGNKKNIRDLSINTKIAARGSPSTKIAHRAIQPPTPSAVDPKQAPSIAEVMNSPLPVGTPTSISSLPQSNDKVIEIMDMFRQAFASTQEVTPHP
TFESLQDAIIREINSHEAFRRISFPTEPSLTPSPSQESFDRAPHVPLCPGPGLERSLSAKEGQFSKLIRKSSFKKHKRSPEQRRSISTSVPVTAFRASQT
TSRRRHTDAPLPSPGVLSNREAKQQNKESPEEQVTYMDLL
>Anig00903.1 similar to gb|EAL91863.1 carboxypeptidase S1, putative [Aspergillus fumigatus Af293] EC:3.4.16.6 Contig2092(786..97)+Contig3935(557..1795) gb|EAL91863.1
ILTTSTTLTSLVAGQYYPPTPEDLTVIHSEIFPGARISYKQPLGICTTTPSTPSYSGYIHLPPHTLTNLSIPGISISQPYPINTFFWYFPSRHHHNNDTS
PLTIWMNGGPGGSSMIGLLQENGPCTVNTDSNSTAYNPWSWNEYVDMLYIEQPVQTGFSYDVLRNGTLDLVSGEIDVSISDGERDGVGQNETFLVGTLPS
QDVHGTVNNGTVNGGRALWVALQVWLGEFSEYVSSVDGNGGGDDRVSIWTESYGGRYGPAYTALFQEMNERIESGEVSTGKKIHLDTLGIINGCVDLLVQ
VPSFPEQAYNNTYGIEGINRTLYDRAMDSWSKPGGCRDMIIECRDAGELGDPLMYGDNETVNSICEEASDYCSREIKSLYTNTSGRGYYDIAHFTPDAAL
VPYFVGFLNRPWVQXALGVPVNYXLSSEAVGNSFASTGDYPRNDPRGMIGDIGYLLDSGVKVAMVYGDRDYACPWRGGEDVSLLVEYEDAEKFRAAGYAE
VQTKSSYVGGLVRQYGNFSFTRVFQAGHEVPFYQPETAYEIFNRAQFNWDIATGGISLEQNQSYGTEGPSSTWHIKNEVPESPEPTCYLLAMDSTCTDEQ
RERVLSGDAVVRDWVVVDDIE
>Anig00904.1 Contig2093(243..109) AN01143G
HQKKGELHTSICAGDIGSGLRNSRGGHEGDKEGQDAEDIELHRD
>Anig00905.1 similar to gb|EAL86680.1 cytochrome P450 monooxygenase, putative [Aspergillus fumigatus Af293] EC:1.14.13.30 Contig2095(1154..8)+Contig9238(15..471) gb|EAL86680.1
GIGFQSEDAVFTSVAEIIASETPISIAIDGKPVREVPGPKGLPIIGNFFEIYPDHLGNHQRLFEQYGPLFMTTNYGRTVYHTNDPELSAIVFSESDFFTK
KINESHPLHAIKNKEAGVFLGDTDTPEWRTAHKFLPPAFGPKAVRHYAPVMQQTVEDAFKVFDAFDEQGEAWNVYQYMLKLGSQAVGKLVLGIDFQHFAN
MNAPPHELILLIAESLELNKKITARGDWYAKLPFGDPKRLQQIRGRVWNIVDESIQNASRGGVEDLPLQDAALKAHNMIDYAIRATDNKGEKLPKTSLIQ
ALVVATGAGFTTTSSLLSWLIYSLVNYPGVQDRLLQELVDNGIDADTQITADLTDRLTFMDKFIKIKETQRRHNPSYQPARTAKVDMILPGGYKLPEDSV
VIGALHHLHNNPEVWDNPTRFNPDRWDTEEVKNRHKSSYIPFAAGPRMCIGFNFALQEVKXFLPKLVYRYRFTKETDGPIEYDPMFQLIRPNNLYVRAER
RVKWPPKTESPLPTASL
>Anig00906.1 similar to ref|ZP_00630603.1 Glucokinase [Paracoccus denitrificans PD1222] EC:2.7.1.2 Contig2096(355..35) AN01248S
GRRMAMLLGDVGGTNARLAIARNGLIDAATVTRFRGDDFASFDDVVRQFMAEQHQPNISAMCIAVAGPVSGGRARLTNRDWSFDENELARLTDADHVRLI
NDLTALG
>Anig00907.1 similar to ref|ZP_00632292.1 ABC transporter [Paracoccus denitrificans PD1222] EC:3.6.1.15 Contig2096(656..363) AN01249S
VLDQKQADIVLGVRPEDIHEATEGAHLPGNARRADGDVLIDIVEPAGADTFAVTQLGGKPVTARLRAESPVQARQPFPLAFDLSKVSYFSPKDGQRLN
>Anig00908.1 similar to ref|ZP_00632296.1 Response regulator receiver:Transcriptional regulatory protein, C-terminal [Paracoccus denitrificans PD1222] Contig2096(639..936) AN01250S
LLLVEDDAEMAAMLAAYLQRQGFHVTQAHDRAGALAALKGARVDLILLDVSLGPDDGVALCAEIRDQQDVPIIMVSXLSADHQRMAGYEVGADDYIAKP
>Anig00909.1 similar to gb|EAA46711.1 hypothetical protein MG09932.4 [Magnaporthe grisea 70-15] Contig2097(172..717) AN01251S
PQDPPSSYANPIDLTSPPPPQSRPQGTSGSTDNYRRGSGSRTGTGDYVEYTRPQWQPDAEVTKCPICGTTFSFWYRKHHCRKCGRVVCASCSPHRITIPR
QFIVRDPNRSYASSSLIPPRAAPIVDLEGDDAAMSPTALNPALGGGEEVRLCNPCVPDPNPEPPRGFATVRSRGEAESRSGI
>Anig00910.1 similar to gb|EAL93584.1 PTAB [Aspergillus fumigatus Af293] Contig2098(904..1170)+Contig9170(11..2092) gb|EAL93584.1
IPQHPGLPPGHPMAPGQHPNAHPGAGMVQQVHPGVSAPGGPQVSQGGPVMGGMPPGAGTTGPGGAVQAHALSHLGPAQAHMFQQPHFAQANNPQLLQQHQ
QQQYLRQRMMLQHQHQQQQQQQHGGLPVQLPNGTPALNAAQIAAMQANPAMRPVNLQMQLQQMPHGQPQNLQQQQQFFAMQQAQQQAHQAQVQQAAAAGQ
PGQQTPQQRAAAQPQNVHDAQSVTPQPQPGPPPHQGSATPQPNPPPVPTSQPPQQQPAAPQPQPTPNPPPQQLPQAQQPGQQPQAPQAAQAQPQPQPNQQ
GPQQGQQQQPMTAQEAQIKAQQQQNPAAMMMQQQQQRMNMKGAAILQLNSFAESLSYISGTENASTDFNQWHGFVLRFYSPGGVLRHTVCNPQANSSKQF
EIATPALARYYLTQCTSGIKHIQMLVDGARERDSPNGGHIVESAKTAFIYWFANGSQLFARANMTAHFDMNNKIEMLDIAVLDHNEYLPRSQLQALELSD
QQKQSPKVSKNMGKRAQAKQAQQPAFTLPESMVTPNGVPTAVMSFLEVAETISHMQVLFQFSQQNPHLTPSEALRTLVNTMQAPAPNAAYVQGPMNPALQ
QGQPRAPSMSMPSQFASPAMTHLGLPGAQGSPHLTGSAHPSPAQSHLAGPPGMVPQGQVQGNMAQGTSASASPNVGNKRRRASTVKMENDETGGGPEVNG
TAGQAAPKVKASPRVGAKKQKG
>Anig00911.1 similar to gb|EAL91529.1 conserved hypothetical protein [Aspergillus fumigatus Af293] Contig2100(60..506) AN01254S
PCSARVIMVDPGFSRTPGMRRWMTGGSLWGLLVYLVTWPVWWLVLKSPQQGAQSVLYAAMEAEYGRGEGGWMIKECKEVDLARKEVKDEEAGKMLWEFSE
KLIEAKERESAVRRALANKEKEVAEENEKNKASGSGAKEQTPGSRRSRK
>Anig00912.1 Contig2100(547..503) AN01008U
MSLGLKKSLYNYFPFRLLLDPGVCSFAPDPDALFFSFSSATSFSLFANALRTADSLSLASINFSLNSHNIFPASSSFTSFLAKSTSLHSLIIQPPSPRPY
SASIAAYSTLCAPCCGDFNTNHHTGHVTRYTNNPHNDPPVIHRLIPGVRLKPGSTIITRALHGCHPGRLNDSDVSERFATLR
>Anig00913.1 similar to gb|EAL91530.1 UDP-glucose 4-epimerase [Aspergillus fumigatus Af293] EC:5.1.3.2 Contig2100(1202..804) AN01256S
GSDYASHDGTAIRDYIHILDLADGHLKALNYLRANNPGVRAWNLGTGKGSTVYEMIRAFSAAVGRDLPYEVAPRRAGDVLNLTSNPTRANNELGWKAERT
LEQACEDLWLWTRNNPQGYRQQPPAELLEKLQK
>Anig00914.1 similar to gb|EAA63542.1 predicted protein [Aspergillus nidulans FGSC A4] Contig2103(1090..223) AN01260A
MACLNGRVSYASWRLRIFRQLFQPNGSPEVGYRAISTNNGAREPRSAASADKTLKSTPTEEAEAAASEDQKGLGRPPSPSELLPQSPLLNKPRPGHDKLH
KKKRRPEPKESDIQXTPWAQALDSTLRGCKVTGARVPSAFMSEWGFVPTSGRPTISLFHESSPKKNTPDTTTLTRPTPTSKXHLTLRIVDRLPLLRTLTS
TYWSTKTNRKREPLAKLLPHRWRHPLGPVTSWEESQLSLREDTPTFTLKMMRRDVVQKLKAASDPPNTQPRSEA
>Anig00915.1 Contig2103(1090..1046) AN01010U
MACLNGRVSYASWRLRIFRQLFQPNGSPEVGYRAISTNNGAREPRSAASADKTLKSTPTEEAEAAASEDQKGLGRPPSPSELLPQSPLLNKPRPGHDKLH
KKKRRPEPKESDIQLEPPGRRPSTRLSEAAK
>Anig00916.1 Contig2104(1387..1343) AN01011U
TVWSFFNSLSGPRLAENFSWITRTSAEFRSSTLLAAHYAGPGVRVRQPMPPPGEVELFPPEFRLSFAVRIQPVLGMNCVLMVNELGACKLVRLEDAFPFR
NLVLVGLKALVPNSFEWLIWGDTFQNEAVFKQILNPEFSAF
>Anig00917.1 similar to gb|EAA62992.1 hypothetical protein AN3452.2 [Aspergillus nidulans FGSC A4] Contig2105(508..1431)+Contig9034(28..506) gb|EAA62992.1
MSSTSAQEIPEKAPDDSSKLKTFLSILRKFVGVADIASVRFSLPAHLLEPTPNLGKLIGQSEDPLGRTLEVLRFWFTKDLKYIKGKPCKPYNSTLGEFFR
CTWEVDQTLPEVSPTPKAFSNAKDSSTDPVKICYLTEQTSHHPPVSAFFIDCPDTGVSARGFDQISAKFTGTSIRVAFFRYDPDKDVTTSIKDVPEGDVL
ARINGSCHGQFFTTLAGYXEPRLLIDXTPLCPSSPKTLPPEESQLSNESRKFWSSVTEAIVDKKYGQATKLKQDIEERQRQKAAERQNKNETWQPRFFTG
AVTPLGRPELTDEGLKVLDGLRSGDYRLDESLTKGA
>Anig00918.1 similar to gb|EAA60759.1 hypothetical protein AN4717.2 [Aspergillus nidulans FGSC A4] EC:2.7.1.37 Contig2109(1008..16)+Contig1101(14..247) gb|EAA60759.1
DFALLKTLGTGTFARVWLVKLNDERQRKNRVYALKILRKADVIKLKQVEHVRNERKTLADVSGHPFITTLIASFSDDQNLYMLLDYCPGGEIFSYLRRAR
RFNENTSKFYAAEIALTIEFLHDVEGVVYRDLKPENILLDAEGHIKLVDFGFAKQVGDHETYTLCGTPEYLAPEVIHNSGHGLAVDWWALGILIYEFLVG
QPPFWDQNPMRIYEQIVEGHIRYPQNMSPAAQNIISLLCKTNPTERLGYISGERLGYISGGSARVKTHPFFEDINWDDLFYRRIKGPIIPRVDHPADTGN
FEEYPDPDVKNQSLYTDDLRDKYEALFADF
>Anig00919.1 similar to emb|CAG28798.1 putative polyketide synthase/peptide synthetase [Magnaporthe grisea] Contig2112(626..14) AN01264S
QPEPIAIVGSSCRFPGGSSSPSRLWQLLSNPQDVSKEIPEDRFELQGFYHPKGAHHGTTNVQRAYTLDEDVRIFDAGFFNISPNEADSMDPQQRLLMEVV
YEALESGGHPLEGLXGSDTAVFVGTMSVDYNDILIRDLESTPTYFSTGTSRAILANRISYCFDWHGPSMTIDTACSSSMVALHQSVKALRAGEARSLLPG
GTEL
>Anig00920.1 similar to gb|EAL90750.1 methyltransferase (Ncl1), putative [Aspergillus fumigatus Af293] EC:2.1.1.- 2.1.1.29 Contig2113(683..1)+Contig1019(719..1) gb|EAL90750.1
DQFRFTGSRGHALAVQEKLKNFYIPEITSIKYEGKDVEPPRPVPWYPDQLAWSMTTPKQVVRRFAPFASFQKFLVAETEVGNISRQEVVSMIPPLLLDVK
PGMTVLDMCAAPGSKSAQLMEMIHAGEEESMQQVTAKVAEGTASAEPMGPEGLGDDGRTTGLLIANDADYKRAHMLIHQMKRLSSPNLIVTNHDATMFPS
IRLMFPSIRWPPXPAPEGKPVKNKYLKLDRILADVPCTGDGTARKELXVWKDWNYNNALGLYATQVRILVRALQMLKVGGRVVYSTCSMNPIENEAVIAS
ALERCGSANVRILDCSNELPGLKRAPGLKTWKVMDREGRMYNSWKEVEERKEREGISGLGRVAEGMFPPTEDLPLDRCLRIYPHMQDTGGFFITVLEKVS
EIRAKPEDSSKVIPKASIAVLTEELDFKQKNGDGQALGKISA
>Anig00921.1 similar to gb|EAL88146.1 exocyst complex component sec3, putative [Aspergillus fumigatus Af293] Contig2114(1308..9)+Contig7796(3..182) gb|EAL88146.1
RRELWQYNAVILFAREVSSGEWHALINLYEQQAKHPxQNDFRDNNLAWKKAARKPSGEEQELLFTHQEKEKESEGITMAARKLTVRRGKTIRAAAGLRLP
SGDKQHGKLEPCEAFGGTLQETLHMISEEQNFIVYFFHLNSLSTVDFPDLVMSGAPDERRIPSFGSKQLHDPDRAMAKKVEQIMDELFAFWPTDMQNLVD
WAIRADPLQGIGILLAIEKAISEYDDTNQDFIIHSLQKLHSRLLGLFNRXVDDQIRGIEETKVKVNKRKGVISFMRVFPHFSTDVENMLSQEFYDIRVNV
NEAYDRINRAMWESLKFIAKEAPGQPTGAAATSGDPEDKEILNYHILLIENMNHYIEEVDVRSLPVLERWRDRAHQDMQEHMKLYLDSIIHRPLGKLLEF
IESVENLVARGINPHFGDADDPGLSRSLVLKVLRECEGRYGEAYDRTRRVIDAVYEGQLELEWRKEDAIAMFQR
>Anig00922.1 Contig2118(358..314) AN01022U
MWSDNPTRTLEESVQVLEVFDFVSNFMLLHILQDPNTLLDWAVSSRTDDALILDHDDTLLWNWMTLLSRLQPYLSPFDILAAFNMDTLDHESLQYSISLL
DFDSNGPDPLGWFRYPG
>Anig00923.1 Contig2118(1263..1358) AN01023U
MIFRTVARPARLKRTLVRFTSLVACICMMECDICNRIPVMKRALEXXGFLPFXKK
>Anig00924.1 similar to gb|EAL88977.1 bifunctional pyrimidine biosynthesis protein (PyrABCN), putative [Aspergillus fumigatus Af293] EC:2.1.3.2 6.3.5.5 Contig2119(306..998)+Contig2044(1583..22)+Contig2695(14..2026)+Contig6768(4465..2450) gb|EAL88977.1
MPQSAGHEEAALPSSPLSGGAVAYSQINKELQPLPPMEAHTGAVIPPASAPYRGSNGRMVAVELEDGTVYQGYSFGAEKSIAGELVFQTGMVGYPESITD
PSYRGQILVVTFPLVGNYGVPSRDTMDELLKTLPKYFESTQIHIAGLVVATYAGEEYSHFLAQSSLGQWLKEQGVPAVHGVDTRALTKRIRQKGSMLGRL
LLQKSETVSDATVIPTEKTAGKPFFEQIEWVVSIRNPILFSPPENVALKHPSGRPVRVLCLDVGLKFNQLRCLLARGVEVLVVPWDYDFPTLAGKDYDGL
FVSNGPGDPATLTTTVNNLSKTLKEARTPVFGICLGHQLIARSVGAQTLKMKFGKPXTNIPCTSMLSGKCHITSQNHGYAVDSNSLPEGWEELFXNANDG
SNEGIRHVSRPFFSVQFHPESTPGPRDTEYLFDVFINSIQDTIASSEALQKPVSFPGGAKEENIRIAPRVSVKKVLILGSGGLSIGQAGEFDYSGSQAIK
ALKEEGIYTVLINPNIATIQTSKGLADKVYFLPXNADFVRKVIKHERPDAIYCTFGXQTALQVGIQLKDEFESLGVKVLGTPIDTIITTEDRELFARSMD
SINEKCAKSASASNLEEAMGVVESIGFPVIVRAAYALGGLGSGFADNMDELRELCXRAFAASPQVLIERSMKGWKEIEYEVVRDARDNCITVCNMENFDP
LGIHTGDSIVVAPSQTLSDEDYNMLRTTAVNVIRHLGVVXECNIQYALNPLSDFSKLMTQYNATSVPRPLIRQAKQLGFSDRQLAKFLSSNELAVRRLRV
ESGIIPIVKQIDTVAAEFPSVTNYLYLTYNASEHDVNFEDKGIMVLGSGVYRIGSSVEFDWCSVRAIRTLREQGHKTVMVNYNPETVSTDYDEADRLYFE
NINLETVLDIYQLESSSGVIISMGGQTPNNIALPLHRLNVRILGTSPEMIDGAENRYKFSRMLDRIGVDQPAWKELTSTEEATEFCNKVGYPVLVRPSYV
LSGAAMNTVYSEHDLASYLNQAAEVSREHPVVITKYIENAKEIEMDAVARNGVMVGHFISEHVENAGVHSGDATLILPPQDLDPETVRRIEEATRKIGNA
LNVTGPYNIQFIAKDNDIKVIECNVRASRSFPFVSKXMGVDLIEMATKAMIGAPFAEYPPVSIPKDYVGVKVPQFSFSRLSGADPVLGVEMASTGKXRIF
RRTDKLPKALISTGFRLPKRNXLFSIGSYKEKMEMLPSIRKLHQIGFNLFATSGTADFLKENGVPVKYLEILPGEEEDIKSEYSLTQHLANNLIDLYINL
PSNNRFRRPANYMSKGYRTRRMAVDYQTPLVTNVKNAKILIEAIARHFALNVQTIDYQTSHRTIILPGLINVAAFVPNLMVPGSPDFQLMTKASIAAGFS
MVRVMPVGVDASVTDARALKMQQNAxKSSFCDFNFSVVATTDNADQIGQVTGDVGSLFIPFNHLSGNISKVATVTNHFGAWPSSKPIITDAKSTDLASVL
LLASLHSRNIHVMSVSSKEDISLIALSKEKGLKVTCDVSVYSLFLTKDDFPECSSLPSVEDQKALWEHLSTIDVFSVGSIPYQVAGEKSSPVAGIAETLP
LLFTAVSEGRLTVEDIIARLYENPKKIFELHDQADSSVEIEVDRPYLFQAPQGAWSPFNGKNVRGAVQRVVFQGKTSCLDGEIISDASTGTDMSTHRIVP
ASPSVKAMSPMVHARPESSLDRRLSFSGTPLRPGRKLAEQAPAVGELGPPLYTPVPQVSSSLLEMLSRSTFRQKHVLSVNQFTRADLHLLFTVAQEMRLG
VQRQGVLDVLKGRVLCTLFYEPSTRTSASFDAAMQRLGGRTIAISTEHSSTKKGETLQDTVRTLGCYGDAVVLRHPDSSSAETAAKFSPVPIINGGNGSV
EHPTQAFLDLFTIREELGTVTGLTITFTGDLRYGRTVHSLLKLLQFYDVRVQLVAPKDLSLPEEVRQQVIASGQLVVESEELTPEIVARSDVLYSTRVQK
ERFSDLAQYERLKNSFVIDNALLKHAKSHMVVMHPLPRNAEISEEVDFDQRAAYFRQVSFSPDPLTEHDADVGLQMRYGLYCRMALLALILAP
>Anig00925.1 similar to gb|EAL92326.1 hypothetical protein Afu3g12570 [Aspergillus fumigatus Af293] Contig2120(1705..1397) AN01025U
MPQKAAQQSGMPEGRGVRYDEIDMALFRAKLSYHATAEERMASRDPNLVSISEHQARLLRLWEMHQHSREEKNGGSMTPAERNQLAQFQWRYKRLEDLAT
QGT
>Anig00926.1 similar to gb|EAL92186.1 mlo2 protein [Aspergillus fumigatus Af293] EC:6.3.2.19 Contig2122(693..382) AN01269S
NGGGSTGTGSLLDRGEAALSNIDRVRAIEGAMVYNHLRDKVKEFLKPFAETGKAVSAEDIKSYFEKLRGDEQSIRDAASSAAGGGGGDDGDGGDGGNRRE
QSGM
>Anig00927.1 similar to emb|CAB91416.2 hypothetical protein [Neurospora crassa] Contig2123(452..882) AN01270S
MPDYATGDTVRYKPIGGPDSKTAEAIGIIRDVRTHSGTMTGRKIEASDEMPRYEIENAHTHKRAAIKESSILGPAE
>Anig00928.1 similar to gb|EAL92377.1 Methionine synthase, vitamin-B12 independent, putative [Aspergillus fumigatus Af293] EC:2.1.1.14 Contig2123(2598..1273) AN01271S
QLHRNPPFRAEHLGSLLRTEELLKTKTAFEKGEVSEAQLDAIENKDVKEVAETQKKLGYAAISDGEYRRHMFWGSFFPGLEGFEEVRDVDADVFRPYAPD
VAAFLEAGHKPGETVICTGKIKHVGSTYTKEFKYLASVVPPEEVKNLKITLAAPNWYHLRYKEGKAYPKDVYSSDEEYFGDIAKAVQAELQELYDVGCRN
VQFDDPNLAYFCSEKMLAGWKEDSLNVRSADETFEQYIKLYNDSISKRPADMHIGVHLCRGNFVGSRHFSEGGYDRIATKLFKELNVDTYYLEYDTPRAG
GFEPLKELPTHKNVILGVVTSKFAALEDKEEMKKRVYDAAKFIAEGNNISLEQALNQVGVSPQCGFASHREGNAIDRDGMIAKLKLVREIANDIWPGQL
>Anig00929.1 similar to gb|EAL91882.1 translation elongation factor G2, putative [Aspergillus fumigatus Af293] EC:3.6.5.3 Contig2124(2..1288)+Contig5826(14..420) gb|EAL91882.1
FGRTVREISSRLAGYPAVCQVPWFEGGNGRFVGVGDAINLQGLRWQDGDGKAVKMFNLQELDGEEPGLAQEIKRARTALVELLSEHDETMIEKFFEHDED
HLAVPPNDILDSLRRCLLQEQGRKIIPIFAGASFRNIGVQPLLDAVTNLLPSPLETPDAEVSIGGVSGGLRSLLSGDLLVEQSEKAATSKGKQKKKKSVT
QAESQNAIEKLQSCALAFKVVNDAKRGVLVYVRVYSGSLDRNSAIFNTNLKITERAPRLLKMYANDAVEVDSIPEGHIGVVAGLKHARTGDTLVSYAGNK
LTPPEPLDTLQLRPIQVPPPVFFASIEPHSLSEEKKIHECLALLLREDPSLHVTVDEDSGQTLLSGMGELHLEIARDRLINDLKAKATMGRIEIGYRECP
LGESPVVTKMFDKEIAGRKGKAGCTAVVKVNVIISIDEASLGXVVHDISSSRGGHIVSLDEEIPLHIQPTSPRTPQPVEDLPPIDPKKVYAPADPFESGS
VGASLPDTANRPRTITAKVPLKEMVGYLKHLRSLSAGRGTFVMSVDRFEKMSTPRQKAVLTELRG
>Anig00930.1 similar to gb|EAL84901.1 hypothetical protein Afu8g02680 [Aspergillus fumigatus Af293] Contig2126(599..203) AN01276A
MFYNALIRTHHITSRKKVSALKRAADIHNCFVLLRSGGCPGIMYVEAKDQGAVESWVTVVRKLRYKDFQLATRPGPXLHDENQTELRDQQQLPQTKMRDI
RAGVSEVETVKEFGSLMEQRGVWKWWRKGMGYV
>Anig00931.1 Contig2126(1595..2258) AN01030U
MSLLYLSQEILLLIIGELRYANDLAAISKLCQTSNGVCARVQPELFRQVPNGVTLAVWIEPTFKLNRTEESKSAMMEACRRFDDLIKKVDFSGKIFDCSA
WDIYDAEQKATNGGVVVDNTARHCVAGSGR
>Anig00932.1 similar to gb|EAA64032.1 hypothetical protein AN1746.2 [Aspergillus nidulans FGSC A4] EC:6.3.2.19 Contig2129(985..1239)+Contig9569(275..5548) gb|EAA64032.1
MSSRITRSAARVAADSLPSTGSGPSPANAAAGSAPNRKRKAPARRDRSVDAPEQSNPSSSPRKSKRQRRATSPRAAQSPATTRRGDNASAAQPSPRRQKK
RPSRASPDTIMKEAEEEMEEQERSEERDSSPPSDSHEGTIPSGLDDDDDEDDGDLFHNSLFGSRSPLGLQSTLRALSGMMSGMSSRLRDILCNLRMKDDP
SIQLIALQELSDLLLVSNEDNLSGQFSPDPYVKELVALMQPSDFGEENPEIMLLACRCLANLMEALRGSVANVVYGGAVPVLCQKLLDIQFIDLAEQALS
TLAKISVDFPASIVREGGLTACLTYLDFFPTSTQRTAVTTAANCCRNLPHDSFPVVRDVMPTLLNVLASNDPKVVEQGCLCVSRIVESFKHKPEKLEELI
EPAMLKAVLRLLLPGTTNLIGPHIHTQFLRVLAITSKASPRLSVELLKMDVVDTLYQILTGVSPPANLEDTAVKMDSVLVMQALIHRPREQVFETLNVIC
ELLPSAPNRFLSTDSLLGLPAEGDAARQPKSPKAKESEEKRRSLLVDCKTELKRFAMIXLPTLTDAYSSTVNLDGAPKGLXLSTKMLHNIDASLIEDALR
TVPYASFLAAILSQKDHPTLVSSALRCAEILFQRLEHVYRHQFHREGVISEIFKLAEGPLSTDKQGKPASDSSPAQETIVDSKPSHGGNDVVGSEDNGGD
DADGGDDYDEQDDEDNDDMSESASSSSFSSHALSARIENAMRDIVIRDARAFVELYEASQGRDMRDKALETLNELKTLAAKIEAFYAGDSDEDGLALFQK
LATYFDGDALEXITSSELLNSGIIKVLLDVFGDFQATSMREARAAFLQAFMGSTISEKAQSQSTATTPFSVLIHKLQDLLSRTEHFEVSTVSHNSLENTR
SNAAYMLGKQLRLKLVADEDSDIPRTYRNIMVSIHAIATFKALDDFLHPRISLTDRPRPSRTRETILSQIANAARLRDQLAGGEFPAGDAAATPRASSNT
GRPARPGETLSGANDSPAEGRDHSSRSRRSGRHQASGENEHENEPLECADERQMSDDEDPEDDGEDEELNAIVDDLEDDLSDDNVHDPTAVNMEVASSGK
VTARKEDGTRVATPSQTTPASKSSASASSSAQNPPGGSSLAMAGRPFASYAAAMASIPSDWHIEFSVDGEPVSNETTIYRAVHHNRQHTEPHARNVWSAV
HTVKFRRVPGPPPPEPSTLTQGTSGSTPKDDSNDMPASLSQDQTTASILQLLRVLHEMNTTLDDILAETKDLVSLTPEPLAQFINTKLTAKLNRQLEEPL
IVASSCLXSWSEDLARLFPFLFPFETRHLFLQSTAXGYSRAMMRWHNSQNDDNRSDHRRDDRPILGRLQRQKVRISRSRILDSAMKVMELYGSSPSVLEV
EYFEEVGTGLGPTLEFYSTVSKXSQKKKLKLWRENESVHGDEYAFGKRGLFPAPMSEEQATSESGKKQLQLFKVLGKFVARSMLDSRIIDISFNPAFFRI
AASSSSVAPSLGTVKAVDHDLAKSLLLLKSFANAKKAVDDNRTLSKAQKTQALQQIEVGGVKVEDLSLDFTLPGYPAIELVKNGSNIPVTNENVDLYVDR
VIDMTLGSGVQRQVEAFRAGFSQVFPYSALRTFTPQELVMLFGRAEEDWTIETLMDSIKADHGFNMDSRSVRNLLQTMSELSPQQRRDFLQFVTGSPKLP
IGGFKSLTPIFTVVCRPSEPPYTPDDYLPSVMTCVNYLKLPDYSSLDVLRERLSVAIKEGQGAFHLS
>Anig00933.1 similar to gb|EAA74018.1 hypothetical protein FG05322.1 [Gibberella zeae PH-1] EC:2.3.1.85 Contig2130(14..271) AN01275S
PIQLRRGRTTIPLEGIDVPFHSSHLRSTVDRFRQCLLRPGFLEGHVDLEALRRYIPNVMARPFSVDEEYIREAYERTHSPVLGEIL
>Anig00934.1 similar to gb|EAL92356.1 glutathione peroxidase family protein [Aspergillus fumigatus Af293] EC:1.11.1.9 1.11.1.7 Contig2132(543..138) AN01278S
NCDQYIKAKHPGRLTMIGFPCNQFGSQDPGSDDEIQSFWQINYGVTXPVLGKMDVNGDKAVPVWTWMKEQHPGLLGLKRIKWNFEKFLISADGKVVGRWA
SLTKSESLEEPILKEIEKAKKEGSLASLKKEEAKA
>Anig00935.1 similar to gb|EAA59525.1 hypothetical protein AN4054.2 [Aspergillus nidulans FGSC A4] EC:1.2.1.3 1.2.1.- Contig2133(463..1612)+Contig6388(3412..3143) gb|EAA59525.1
SIETRLFINGEFRPSSDGNTFAVINPFTREPAADVHEANKADVNDAVAGAKAAFPAWRDLSPTQRGKYFHKLASLIREHEQEFARLEALSSGKPVSRYID
ASVAADAFSYFAEAGWTVQGSSSWNTPGQLNIISREPYGVVAAIIPWNVPFAFFGIKIAPALAAGNTIVLKSSEKAPLTCALGAKLIAEAGFPPGVVNVL
SGYGPTTGAILASHMEVRCLSFTGSTQTGRKIQSYAALSNLKTVHVELGGKTPAIIFPDADLESAAAQTSFSVQIFSGQTCNANSRIYVHESVADKFLGL
FKSMFGAAVLGNPLTxGTFRTEEEVLAKANDSEYGLYAAVFTRDIDRAVRVSKLLEAGTVGVNCTSPCMPKDMPFGGFKGSGMGRESFLHSMDGYLETKA
ILIQAGS
>Anig00936.1 Contig2134(184..14) AN01036U
MATEKKDIEDVPQQPEYVHDDVFGEISEHGPNFRNVNKQFSLKKSPRSNVM
>Anig00937.1 Contig2139(753..361) AN01037U
INNTVHKPPYFLVAIYHPRYGNFQHWALHLHSDTEDLIFEVDGEYPCFQRVVSNGLPSDNLGFIESLFVCQIGSPDIPTVKDVVDATPVDNETLEWDCQD
YVLDILEGCEREAVLEDEDADYAEAMEIIRSRRGPIL
>Anig00938.1 similar to gb|AAL89823.1 putative sugar transporter [Aspergillus niger] EC:5.3.1.4 Contig2141(187..1341)+Contig5987(1906..1114) gb|AAL89823.1
MAPPKYAGMSGRPLSLFLSGIATMGFLLFGYDQGVMSGIISDAAFNNVFTATRNDNVMQATVTAVYEVGCLVGAIFALIFGETLGRRLMVISGAWVMIIG
VIIQVTAMPGHIPLLQFIFGRVITGIGNGMNTSTIPTYQAECSKSTNRGLLICIEGGIIAIGTAIAYWIDFGAHYGPPDLVWRFPIAFQIFFGILIIVGM
MYLPDSPRYLIAHGKVEEGTRVLAALAGSEIDDPHVQLEKQLTLDSIRAFRDLLTGGPSQHFRRMIVRSSSQFFQQISGCDAVIYYLSVLLEQCIRQWND
FVLLIGGVNIICSAVCGTWFPRMIVESFSQFVQQISGCNAVMYYLPVLLEQSXGQSHDFALLIGGVNMICYAIFATFSWFFIEKIGRRKLFLGGSYGQCA
AMIIVFGCLIPGDSESAKGAVFGFFLYMCVFGATWLPLPWLYPAEISPLKTRSKANAVSTCSNRLFNFTVVMITPVMVQHIGWGTYLFFAAWNGLFIPVI
WFFYPETAGRSLEEIDLIFAKGYVENMSYVRASKELPKLTDEEIEAKAAEYGILGDEEKAEERIAEKDPPASAEFSQFQPTQL
>Anig00939.1 similar to gb|AAM95989.1 BRLA [Aspergillus parasiticus] Contig2142(57..1031) AN01283S
YGQMEAQERMPMTDFLSGYDENVEHFWIPQEAQKAYEHGVPGLPYPQAMPQYSTMGRSSYRQHAAPYLPDSATNPCLSRSIFHQPERVPNSMSMGNVIPW
MAPQPDSIAPQTIAPSQVAPVTPPPSYSEFSGSINTFKTHSPTTPVRSCSLGTTSGTDTPMSRLSGGMDYLDDFNQSPVYRDNLARVQRQPSRKVARKQS
SKQSLSLENLPSIIKQVQFKCKEPGCKGRFKRQEHLKRHMKSHSKEKPHVCWVPGCERAFSRSDNLNAHYTKTHSKRGGRNRYVATLDENSPDYNPEYRG
QLTADGRPVYNSKSQDLMPDARETS
>Anig00940.1 similar to dbj|BAC67160.1 ABC-transporter [Botryotinia fuckeliana] EC:3.6.1.15 Contig2143(847..3) AN01041U
FRRLGWYCPARQTTADFLTSITNPSERRPREGFEARVPRTPEEFEMYWRNSTTYKRLIDDISSHEAKFGADCGATEAFKQSHARRQARYARSSSPYLIDI
PTQIEICASRFYQRVWNDIPSTLTLMIGQVVFSIIIGSLFYGSAFGTEDFTLKMSALFFAILLNSLLTVTEIQNLYAQRPIVEKQASYAFYHPFTEALAG
VCADIPIKVGCSLLFNIVFYFMCGFRYEAGPFFVFYLFVTMALLCVSQIFRSLGAGNKGTXEALADAGVLLIGTVIYNGGLI
>Anig00941.1 Contig2144(777..647) AN01180G
XLVDWTLPEGRAREWEHQYQHRQQPSRKQQQQQQEHQHQDPTV
>Anig00942.1 similar to gb|EAL93919.1 chromosome condensation protein (CrcB), putative [Aspergillus fumigatus Af293] Contig2145(920..42) AN01285S
PTSTSPNGPAPQDPGASGAANMEEKPSPPLESAPQQPDRAAEPTLHPASHKLTQFYTISYLIFFAIFGTLARLGLQALTFYPGAPVVTGVLWANVGGSLL
MGFFQEDRNLFREEWGTPNNNNVDPSERAKQHKTIKKTIPLYIGLTTGFCGCFTSFSSFIRDVFLALTNDLSNPSQENNIVSRNGGYSFMALVAVILMTV
SLSLCALLFGTHLAAALDSITPTVPFRXTRRVLDPLMAVLGWGCWLGSVFLAIWXPDRNDGGMEVWRGRAVFXIVFAPLGCFLRFYVSLLLN
>Anig00943.1 similar to gb|EAL92992.1 nicotinate-nucleotide pyrophosphorylase [Aspergillus fumigatus Af293] EC:2.4.2.19 Contig2147(406..681)+Contig3743(1035..352) gb|EAL92992.1
MASQYGDLRHLLPGNYKRLIADWLEEDCPSFDYGGFVVGESEGEARLLGKSEGILAGVPFFDEVFSQLGCSHCATVTGPIRKILLGERVALNILARCSGI
ATKTSTLVSILRSHNWPGTLAGTRKTTPGFRVVEKYGILVGGADPHRHDLSAMTMLKDNHVWACANNSAAKDGGDKAAVEEGSIVRAIPRAVQAAKAAGG
FATKVEVECRSLEEADAAIEAGADVIMLDNFTPEGVRDAARKLKTGWAGKGKAFLIEVSGGLNEANAARYACPDVDILSTSSIHQGTGIVDFSLKVSLR
>Anig00944.1 similar to gb|EAL91382.1 hypothetical protein Afu5g12320 [Aspergillus fumigatus Af293] EC:3.2.1.3 Contig2149(94..3475) AN01287S
FLLRYVSRDEVALLDRGYXGVPDVRNAIDGYEEKSPLYGFLQYRRRKVVLSYLPEGMSRLVQARTTVQFQSVLDKFSPHDTVFSVTQPSELTESALSSAC
LLHTASGSITSSSSSLRRRRLKEIAEDAEETTVGKDENQAQSAADGMPRQRSFSQLSEATVVPPSVVSSVQQSPVGNESTPKTSENASIRERSSSVATSE
RAPSYKNFREDSSYAPSEPRQSSQSARPSVRDLERAGYKAKVKLGPRPSVDGSGRPRTAGNLSRSAERRPVASLPAGVRSSSLRKSNPSPSRPRSSGGNG
TPVASRVPAVPPLLVPPFSMPISRPKISPGAKSLSALSSSTTSNEKERLMKALQMRKTQMEKKAKEGKNSSTTEKGEVSGLDMTENKENIGHIPSKMKHD
GGDDRMAHLAGPNKEPLSETQPTLQPMLRHQGAEEEDGRTTPNSPEPSGSHHSLSQPARLSNSSNEFQATTPTRSGSETQAGDRDLGASNSGGVSGGPSS
PTRLPSAIAAPLENNSGKAPDEEIVGPSPPKPVPHPVVPGEQEALHHHHHHHPSTPDVTESDLFESPARPDFPHHPSAATFTPNSLSIAAPPPTEPQHDL
TPESSNVERQRSTSRKEKRKPYLEPIQVPTPDYSDDENLLSDDSFMEELTSATVEEAKPISVGVSPLSPGYSNSSNGNVSPDAWRNSRAVSNPSAIGHQS
PNMSTIAVGRSVSTTGADSGSQNGPVLVARKINVSSGISSRIKALEKFSNSRDAPSMNGQTPRRSRPRASFREPFRKGLTREPFPCPRPSSSLPPLEFLS
SRLIRAAFxALPQARVSVNCSHWSANPTAAETNPNADPSEPAVLNLQPSQITVEQETTELPVLTLQTEPTITQSEDDTLPPSSAGSDQQSSVSVQRPESR
ISTPTSIKEEEEVASPAKSSGDAPSSPDEKKESRATRLLRRMSSITSRKSVVGVLNPIKGDDHVVPIKLEEPERPVSRATEVAPAIDIGEVNVQFPDTLL
WKRRFVRIDDQGYLILTPGNLDSTNRNLVKRYHLSEFRTPCLPDEDRQELPNSILLDFLDGNTLQCACESRQGQTFVLQSKSL
>Anig00945.1 similar to gb|EAA65250.1 hypothetical protein AN0072.2 [Aspergillus nidulans FGSC A4] EC:4.2.1.70 5.4.99.- Contig2149(5344..4090) AN01288S
MSGEKIYEGVFAVHKPQGVSSADVVRTLQTHFNPSTLFAPWLADERARRARESTYQRKRRRTQRLDVKIGHGGTLDPLATGILVAGVGKGTKHLNEFLGC
TKQYETVVLFGAETDTYDRLGKVVRKAPYEHVTREMVEKALEQFRGKIMQRPPIFSALKVNGKKLYEYAREGKEPPIEIQKRPVEVTDLRIVEWYEPGTH
EFKWPEVEADGEEKAVAEKLLAKEDELPIVEREGGWVKGKASAKRKSPXAEDAKEEKVEGGDTESAPSAKKQKVADGEAAPVAPAEQEASDAPNAEARXE
SSESKPQSQPQPAAVKITMTVSSGFYVRSLAHDLGKAVGSCGLMSSLIRSRQAQFELHPDKVLEYKDLEAGEEVWGPKVQRFLEDWEEKRLARPSS
>Anig00946.1 similar to gb|EAL86012.1 lysophospholipase, putative [Aspergillus fumigatus Af293] EC:3.5.1.1 3.1.1.5 Contig2150(15..1092) AN01290S
IRVQNDATDNLLGSLVVASHFMIPEVCLYFNNRLFRGNRSIKVAASDFAAFDSPNCPPLAVTTSMRTNVNWELVNRPKSLEHFRIQTNLDTTHVACLRIF
PGIKPEMVDAVLKLEGLRGLVLETFGAGNAPSGQDNAMTNVLAAAIKRGIVIVNVTQCLTGSVSPVYAPGMSLSRAGVVAGLDLTTEAALTKMSYLLALP
DSTPEWVAKKMSVSLRGELTEVSQPVFRHPDGALPERVQSLTVLGYAIAQGDLERVEEIVAREHQWLLNDADYSGNTPIHLAATSPSIEILRYLLLQGGS
VHLRNRNGRTPLF
>Anig00947.1 Contig2151(286..242) AN01047U
MGWMELSQWHDVDDIPILAFHFLHHPTPSAQMLVQTSSSAVVRSIVLPFVVTSMGGFHPRQTFTMDWDLI
>Anig00948.1 similar to gb|EAA64934.1 hypothetical protein AN2102.2 [Aspergillus nidulans FGSC A4] Contig2155(148..817) AN01291S
PHTTGPDALPSSLVHYLHKEFSSEIXKGCTYPMEXPIEYDLYRTYWFRDVSSGWQYIDDSGDGYEGGQGLGRAKVLXGTFYVKPNYPGIYFSLSHLSIWF
VDVCGYQYSVFNLVFENNVASVKIWENLGFQVIGRVPGAARLGNSPDLVDALILWK
>Anig00949.1 similar to gb|AAS99325.1 alpha-1,3-glucan synthase [Aspergillus niger] EC:3.2.1.1 Contig2156(1069..314) AN01292S
HGAELHSxTPTRTIPCCLSLHNAEFQGLWPMRNPQQIQEVCRVFNLDQAVVKKYVQFGDVFNLLHCAANYLKIHQNGFGAVGVSKKYGKRSYARYPIFWG
LKSVGALPNPDPSDLADWDSNASKQPEEVTVDLEFEASRGALKKQAQEWAGLKVDPDAQLFVFVGRWSMQKGVDLIADIFPSVLDAHPKVQLMCIGPVID
LYGRFAALKLNRLMELYPGRVYSKPEFTALPPFIFSGAEFALIPSRDEPFGL
>Anig00950.1 Contig2158(602..409) AN01189G
XTSTLEQGRCQCVKSEDGPERGEIELTAGGGVVEIQGTERTARGECGKRAVGGEEWNREREGEG
>Anig00951.1 similar to gb|EAL92485.1 cell wall protein, putative [Aspergillus fumigatus Af293] Contig2159(1555..944) AN01293S
TLPTTSSSEETTSPTKQPPPTYPTPNQPRHPNDYNNAQTTQVTTTDKNGKTTVESTTQQTTATPVVQTVTTIETISGTPVQTTLTTTSTPASSESTGNPS
LSGTSSDNSNSSSGLSSSQKKIIIGVVVGVGGAIIVGALAVVGWRIHARKAAQDNDEAADLMSGTAVGAGAREKAPSPGAGGTPFKTTLDQYHNPGPVNA
ASNF
>Anig00952.1 similar to gb|EAA65784.1 hypothetical protein AN1191.2 [Aspergillus nidulans FGSC A4] Contig2161(669..273) AN01294S
ADSGEAPAAVEHLNIKVTDNNNEVFFKIKRTTQLKKLMDAFCERQGKQPSTVRFLFDGTRVRPEDTPDTLEMADGDTLEVHQEQIGG
>Anig00953.1 Contig2162(1709..1077) AN01192G
MEGDETNTSRRKGGVWLVGRRGCRTHPGMYQMPGWASPKHTRSFTLTGGLMTMEX
>Anig00954.1 similar to gb|EAA60798.1 hypothetical protein AN4756.2 [Aspergillus nidulans FGSC A4] Contig2163(1020..239)+Contig4566(2392..1683) gb|EAA60798.1
NLLKAQETRLRKAWDIVVRVFPETDKELFTYHWVIVNTRSFFYLLPGAEMPEDRNDAMALVPFADYFNHSDVACNVKFDGEEYVFRAAKEYNLNASKQEE
LEFHQYYGNYQLTSDGVCYRTEMEALKPILDSSVVETSKKLPVMDKAKFHVLVTYALESLIFSYLRLHGVNAKEHSVFRELTRVKQYFAKITALEAEPEK
RTLTLDKQAASRFIKHGLAGNDKIDLARKEQEAKERARAQLKASILAKKAGATSQQSSQNATSNSENESESEELVKPAPKPSSKGSDDKKKRKDKQKRRV
SKEEHNENKKERRKKKDELRKTKKLK
>Anig00955.1 Contig2163(1050..1006) AN01052U
NETQVRHAASNLLKAQETRLRKAWDIVVRVFPETDKELFTYHWVIVNTRSFFYLLPGAEMPEDRNDAMALVPFADYFNHSDVAVHTFPF
>Anig00956.1 similar to gb|EAL91844.1 cytochrome P450, putative [Aspergillus fumigatus Af293] EC:1.14.14.1 1.14.-.- Contig2164(264..813)+Contig6133(2851..3186) gb|EAL91844.1
GTIVRIAPNYYSLSDPACLKTIYGLGTKYVKSSWYDAWNTEEDLTWTNLFSERDPKKHAANRHKVASMYSMTTLTSYEPFVDSCIGLFRRQLDQAGSSDS
AVNLAHWVQCYAFDVIGYITFGERFGFLDNMLDVSNIMKNLDAAISAATYIGLFIMLRPLIMKILSLFAATSSTGQTLATVLFHLVRQSHVRERLQQELG
DSSSVDLQSLPYLRSVITEGLRLAMTNPAPLTRAVPDGGCHASGVYLPGGVSVGASIYVFHHDPDAFPDPHVxRPER
>Anig00957.1 similar to gb|EAL89671.1 hypothetical protein Afu4g11200 [Aspergillus fumigatus Af293] Contig2170(91..1127) AN01056U
LSAQKPEGFFWQLDSHGFPCAKAHCEKRCNLWDGATVICPRCGPYSEVRYCSRAHLLEDNQXNWLYCGQMVFQHPCRETSIPRRVRAGPPLIPCLHHYDM
PERHRQAVHFNMNAREGDYFIFTDWLDFVTAGLPGDKTAIRCSNRIMYVVKFDDAAEKDRFRRVLAACLFMTIELPDLTDYLYRLIRDKLRLANAPNHIE
PSLRYQFLQEFNVTIQERITGSRHACETDWDGRNRRNCQDPVCRAEYRRLLGSVGGRGYSRMIETLESTYWILRAARTTHPSVKDAMKRMMGEGYADVAE
DHRRALRRWDGWDGAASGDMAIHA
>Anig00958.1 similar to gb|EAA51780.1 hypothetical protein MG03375.4 [Magnaporthe grisea 70-15] EC:1.14.14.1 Contig2171(1336..19)+Contig1164(1211..873) gb|EAA51780.1
VYAIYHLFFHPLAHFPGPFWAKFTCLYSGYHAWKGDLHIDMQRCHEKYGDFVRYAPNQLLINTSIGLHDIYGFGRNTQKSKLYSAMVHRAPNTLTLIDKK
AHGRKRRIISQGLSDAALRRYQPAILKHINELCGALVGSKPSEWSVPRNVAHYFNFLTFDIMSDVLFGEHYNMVTSEEHRYVVKAIEDSNVRTSVLAQAP
LLAFRRWDRKIFAESILARNKFIQFVNTLLQRRFKAAKSARQDVFTFLLDAKDPETQQSLSLAEIGAETTTLVVAGSDTSSTAFSSCLFYLSHNKDWYNR
VATEVRNTFSSPDEITLGPRLSSCIYLRACIDESLRMSPPAGSALWREVGPGGATXDGHFIPAGCDVGTGYYFRPERWILAGAEGDTEAVGMADRDSLAK
AQGAFNPFSIGPRGCIGKGLALAELTLGIATMLWRYDFALGEGKGMALGAGRKGLGPGRERENEYQLYDHITASKEGPMVCFRER
>Anig00959.1 similar to gb|EAA59535.1 hypothetical protein AN7881.2 [Aspergillus nidulans FGSC A4] EC:1.14.14.1 Contig2171(1336..19)+Contig2521(49..348) gb|EAA59535.1
VYAIYHLFFHPLAHFPGPFWAKFTCLYSGYHAWKGDLHIDMQRCHEKYGDFVRYAPNQLLINTSIGLHDIYGFGRNTQKSKLYSAMVHRAPNTLTLIDKK
AHGRKRRIISQGLSDAALRRYQPAILKHINELCGALVGSKPSEWSVPRNVAHYFNFLTFDIMSDVLFGEHYNMVTSEEHRYVVKAIEDSNVRTSVLAQAP
LLAFRRWDRKIFAESILARNKFIQFVNTLLQRRFKAAKSARQDVFTFLLDAKDPETQQSLSLAEIGAETTTLVVAGSDTSSTAFSSCLFYLSHNKDWYNR
VATEVRNTFSSPDEITLGPRLSSCIYLRACIDESLRMSPPAGSALWREVGPGGATXDGHFIPAGCDVGTGYYYFPDRWIEGSICQTGMEAWQTTREDVEM
ARRAFCPFSIGPRGCIGKSMALMEMRLTIARLMFLFDMQLADRRGEDEEGHLALVDHFTSAKEGPDVIVRAR
>Anig00960.1 similar to gb|EAL91743.1 vacuolar ATPase proteolipid subunit c, putative [Aspergillus fumigatus Af293] EC:3.6.3.14 Contig2172(590..47) AN01298S
MADSEFSPKFAPFFSFVRCSFIIPLRRTMGAAYGTAKSGIGISGVGTFRPDLIMKSLIPVVMSGIIAVYGLVISVLIAGDMDPPPNKHMSL
>Anig00961.1 similar to ref|ZP_00207017.1 COG0598: Mg2+ and Co2+ transporters [Rhodobacter sphaeroides 2.4.1] Contig2175(38..313) AN01301S
ASDMLQTALRDVGREAETMARVRLSLLTVERILAFHTAVIEDRPESKRLRPVIRAQMRDVQALEVHADFLGNRVSLAVDTTLGMINLQQNNT
>Anig00962.1 similar to ref|ZP_00631250.1 chromosomal replication initiator protein, DnaA [Paracoccus denitrificans PD1222] Contig2177(9..623) AN01302S
IEFQSMFRNVNMLMVDDVQFIAGKDSTQEEFFHTFNALVDQGKQIVISADRAPAEIKGLEERIKSRLSCGLIVDLHPTTYELRLGILQSKTEAFHRQHPD
LVIGAGVLEFLAHRISTNVRVLEGALQRLFAHASLLRREITLEVAQECLTDILRTNDRKISIDDIQRKVAEHYNIRLADMIGPKRARNVARPRQIAMYLC
KQLTS
>Anig00963.1 Contig2179(757..2401) AN01202G
MEMEMERQYGADKEKAEKNEQMMPEPGPKGIQYVPDWAVAVFRLNPSNTGVEISGEPQVPDLREKRTQPLRTYF
>Anig00964.1 similar to gb|EAL89218.1 integral membrane protein, putative [Aspergillus fumigatus Af293] Contig2181(510..319)+Contig3684(55..664) gb|EAL89218.1
MSNPFGEPPKGLNLAENSTGRNDAVVVCMYTLAFVTIGFRLFSRIKIQQANIGLDDWLIVGALVILYANVLLYILTVPLIKISIILSYRRLFGMQWTMWA
CIALSIGYWIGCSVAFLCSCQPISYYWTQYENPLGGYVRYDLYPFYIAHAVVNMAGDLLILLVPIPLVWRLKLRVGQKIQILSIFLLGGFVCVASAIRIY
YFTFINDVDVTWNLGNVFIWSSVEPSIGIVCACLPVLQPLFRTII
>Anig00965.1 similar to gb|EAL89330.1 ribokinase [Aspergillus fumigatus Af293] EC:2.7.1.15 Contig2182(695..1193)+Contig6171(2..460) gb|EAL89330.1
ICVIGSLNIDFVTYTPRCPDAGETLTANSLAISAGGKGANQAVACGRASFVSKDNQDASVYMIGAVGACDPYYSALLRPXLEGSGVSTTGIQEKTDSQTG
SATIIVDEGAGGENRILFVPGANYSGMDNVDAVLATTRNIHLEQGVVVMQGEIPRSTTLELMKHFNEGIPLAALAGTSVLAMNETEAVLMTQAVKEHLTP
AQQEQDLKPEELAPLFHKHAQVQIVLITLGAKGAFYSTATGKQGFAPSAAVEKVVDTTAAGDTFVGYFATAFAKFVATGAPLAEFDAQIETAVRKANVAA
AGCVQRKGAMQSIPFAYEI
>Anig00966.1 similar to gb|EAL86219.1 hypothetical protein Afu5g00830 [Aspergillus fumigatus Af293] Contig2185(435..1046) AN01306S
LLSWGWEIGASVLSVACVVILIVLLNHLDGMSYADWEYRVSPNAVVAVVATANRATLLFPVGVCLSQLKWNHYRSQRRLYDIYALDQASQGIWGSLQLIT
TKRPSLATLGAVTLIFSAALDPLTQQILTFPSRIVPALNETASLQTAQAYVPGNANSDNNMSLLILQSIYGSDNTQEPTCSTGSCKYPTFDTLGACSKCQ
DVTT
>Anig00967.1 similar to gb|EAA74840.1 hypothetical protein FG04973.1 [Gibberella zeae PH-1] Contig2186(20..163) AN01309A
AAFVAGAAGDAEDEGCHGVLGAETWELSNMANLQFTFGKWPKQPLVAA
>Anig00968.1 similar to gb|EAL84829.1 hypothetical protein Afu7g00630 [Aspergillus fumigatus Af293] Contig2186(1161..391) AN13484U
SLLDTAFKDASARVIVSGSEWGVVEVHDRMGTLAATYAFSAPAAAKYLTQFIDAYTSYINHVPVDILSKLSHFLSPKXSLTESVGPAYPINQQPSRETRY
STRSLQVPRPQFVMETSNTALVQEIIKGYASKSNDALREALVPLPAIGQRSGKAIGFFEQGIITGGVITLFTFVASISTMGIYGYAAVRRWR
>Anig00969.1 similar to gb|EAL90375.1 conserved hypothetical protein [Aspergillus fumigatus Af293] Contig2186(2396..1172)+Contig6340(1..1150) gb|EAL90375.1
MGRKPNQLILEFFIRGQKLEDASNRYQHTCKACGEKFPKGRIDSLTNHLVKKCQAIPLRDRQRVLLRLHELPDLADGDQNKDVTGQSKGKSVDLPFTTRQ
NFDGLNVLAEASRQVGASDQTKRGGPAYTQSVTVGGKTVVVDPALEAEGFQGHPTQPEQIEEDATNAPGTPQGSNASSVPSLPSSSQDQPQAASPPLPDV
SLTPDPTSNARQSQLSMIAASASEMVPHGLPMDHDAGAGLTDGMPKMSPSWNQQLSTQEQLLFDSLQEHDPTLTAATQRAASFPRPIAMNPNSQAKGFVN
EFGHSTKPTKPKVRGRFSAARRREVQEVRKRGACIRCRMLKKPCSGDSPCTTCRTRIAEEFELYNANLHATLAYHDVSGIRNQIKFEHYAGRIEVTHFEE
SMVYVTFSGLQGHKASASTLDPQLQALGDDSQFQGPLHELYLLDSDADDLPGKIEMYIKKTAPFFYERETSDFMRPTLLLAAELSQQKKDVLLERVLELW
IATHILADGELQWKTFCNPTLPPTSMHSLAQPSDDGRTPIDSVTNSESYELLCSQLRAATEKRASQLSKSVMNDLERRLLQRQQSGWFETFLVALILLNC
VERTCWLFRSWDDENFAQRWPLDKRPPYYANQGDRFSDILHMLLKMRSLPPKATPRPDTGILKAVDGSDENAARWFDMIKVTR
>Anig00970.1 similar to gb|EAL88571.1 IZH family channel protein (Izh3), putative [Aspergillus fumigatus Af293] Contig2188(1149..3) AN01309S
CSSQSVTIESYPEAAVASAYATPGEDTGLLRDRRRRHSFHTARKLSCDYDADAVFLRVLPWAGLRKEASNWVRNNTRKSHMDQMDASLRRGYATLEAVRD
SCSHASGELMGGGKKRAKILVETLEDRYMDALATKETLEQKAQAGVRLMESFLVELESRAHAVRDRGLYGTLDDGWKAMDSKLVHAREVVDEGMERARRA
KDALRESIDRAILLAQEQRLITYADLPHPWRVNPHILQGYRFTHSKVECLTSVFSPSNETFNIWSHLIGLFIVLSVAFYFYPLNPNFHLSSRTDILVAAV
FFFAACKCLVCSTLWHTMNSIASQTLMERFACVDYTGISMLVAASIVTTEYTAFYCEP
>Anig00971.1 similar to gb|EAA65937.1 hypothetical protein AN0908.2 [Aspergillus nidulans FGSC A4] Contig2189(24..952)+Contig3484(18..389) gb|EAA65937.1
MPLDTIYLTRHGHRLNWTIDYKTGTYHAQFPTPTGNPADPTLTSHGVLQSHELAAHFTSDNVSPKPFRIYSSPFYRCLQTIQPTVEALKQQQQQVSTTPS
TNNEPPAIDTHADLTVRTEPGLGEWFGPTTFFHHPAPAPASILSSHFPTILPSSSSEQTTYTPILHPSTRGETIAQLHDRVATTLSALIISVDEEISAIE
ASLPPSQRTSKAILICSHAAPLIAMGRALTGDMPADSSVEDFKVYTAGVSTFRRRVYTAGGFSFRRRRAGEGNREGEGDGGEGGGLAPGTEVVRGDDGGV
KVPDWKGGKGVAGGWECVSNGDCAFLSGGAERGWHFDGDESFDTGPMA
>Anig00972.1 similar to gb|EAL90386.1 homeobox transcription factor, putative [Aspergillus fumigatus Af293] Contig2190(469..1773)+Contig1649(1442..564) gb|EAL90386.1
MNYLHHPYAFTGHAAVPMEQPVAFDPTMAHPSMMHPMDGYLYPHPPFDMVDFYHQPIMDYEEYAENLSRPRLTKEQVETLEAQFQAHPKPSSNVKRQLAA
QTNLSLPRVANWFQNRRAKAKQQKRQEEFEKMQKAKAEAEEAARGKSESTESSDSKEDAKDSKDETDKDTPKQSVENTAERTKTPAPSSSRPKHQKTRSE
SAREATFASLQRALNAAVAARDRYGQDGENSQSPSMDGSVSPTTTFSNNRCGSHDSSRHGQGDLSSSFSQNAISWTSQSSQGALGYVTSGESLTIPGMDG
TQHDAGHDSMQNVQFHPSQNEDWSHPLQTSKSLSGYRSASDAEVSYNGVQYPLQQDLSLPRRGSSDELADTLEGIGINTHPSSQLVNEGDRSSWKEPARN
FDLXARRKRPRLVSLGAAIGTSRSSSMLTGSSTMSPSTRLPSYGNGHAVRQSKSAQGLNSRYAGVRKASAAQRSPLNLSTFAEAGALGSKADMSSMLQPA
VTTGGLAPPTPLTPEDLHHLLPTTPSDGGYCLSAQPTSQLFPTTQPMQINIASPPATPLAVDVLSSYPYQGVAPPMSAPAHYTSFADYASCEAPLTGRSW
TDATSMPSPEASFQSPCQLPQADLTTMSYEQAMEQGADHVPVTGSPSLVYHTSDVDMPTSAAFCGDSKQTEFHIYEFPEQQEAHRFVAQQLPSQKPKAYT
FNNQTPNDF
>Anig00973.1 similar to gb|EAL90602.1 conserved hypothetical protein [Aspergillus fumigatus Af293] Contig2191(2551..366) AN01312S
ITLRxLTHGNAPHAYSQTFVAAIKSILDGIFKVVNSLRTTMGTNGCLLIQDLARKCGPRIDPMMEIILQNLIKLCAGMKKITAENGNLTVDIVIGNVTYT
HRILQHVYAASQDKNVQLRLFSAGWYNTLINKQAGHKSSIEHGGGIELIERSLKKGLGDANPGVREAMRKTFWTYYSVWPQKAKFIMSDLDPKSRSLLEK
DPANPAAGNMQTADRHASKSSTTSQKATTSSTNVIPGRSALKQAIAAQKKAHLAPKTTMTPRPESAPQVSSLSSAPMRPMGKSRRLEPTRPATPDQKEPV
DKATNQVVIYEDTREKSDEIADEAAERSVSLSSTVVHHPIVVTDPLRLREIPLPKPSSPIAKGNENSVPKETKPPTTPSVPRDAPKNNALEELSKNEPDH
RDNRSPQTSLPRLPSLHVPRTRPSTGPSNDTATHRCPKFEAAQKRFEERRRSISPRSKDPMKARQTLEKGIPRIHSKSMDIHGYHKLQGLIEFHDRLFEN
EEQYSELLDALLGELERPPDEKQQYFGRPLDPKAQVLITVRYTFRHMKRLVDNGGSTMSLGEYASRIIKSIIRARKNYDTTCYMAIVMNEAAEEMVSAAE
FGDIVKAVVDVVSAEEASLNDRAILMVFNILTDILRQMTSRAAHFPMDVLERLGDLASKYLTSEQANIRQKVTQLCVHLHTMTADDEKFWKIIGQVSENT
RNLLLYFI
>Anig00974.1 similar to gb|EAL88154.1 PrnX protein [Aspergillus fumigatus Af293] EC:4.3.1.12 Contig2192(460..654)+Contig4766(84..1006) gb|EAL88154.1
MPLTILSQTQLRSLLLSLSRDQIIELQQNLSNALRDYSTGSQEKGCAAAYQPTRTAITRQNGCTTGKAPHLGAWPAAGSRDTSPXGSVTLIDETSLPFGL
INAHELTPFRTALTATMTLNKRKRVRTVVVFGAGKQAYWHIRLALILRGEGIKRVYIINRSFDRAAQLLRDIYSPENASWRGDVKFSAVSTDFVEYDRIL
HDALLKADAIFCCTPSTEPLFPAQILTSRDGRRKGRLISAIGSYRPHMTELPPELLRDEVTVHSSHRHFHKHVRRSGVVVVDSLDAALKEAGEIVQAGIR
PHQVVELGELLIVRDASRGEGDNSEDGKSLRDWVERGNVIFKSVGMGLMDLVTGGDLVRLAREKGVGTTLEEF
>Anig00975.1 similar to gb|EAL88291.1 GPI anchored protein, putative [Aspergillus fumigatus Af293] Contig2193(1609..854) AN01072U
MRFSVATVALFASLVAAIPQDVETVYSTEDVTVVSCAPTVTNCPGTLHATSTPEAVAAATTSGAEGVFPRSPAGGAGAGVVPSGGAPSGAAPSGAAVPSG
AAAVGGGAGTTAAPQVTVIPVTTCVPTVIMSTSTIGGGSGAGAYGSGYPSGKPAKSSSPVIPSGAAAYGSGYPSGSATPSPSSALYTGAASSVNGNGFAF
AGAAAAAAFFLA
>Anig00976.1 similar to gb|EAL84577.1 alanine racemase family protein, putative [Aspergillus fumigatus Af293] EC:5.1.1.1 Contig2196(184..998) AN01315S
ATPIRPSTPTRTTTLLTNLATVTARINTATTSSPKSTPPRLVAVSKLKPASDILTLHTNPPAHQTHFGENYLQELQEKARLLPTTIKWHFIGGLQSNKCV
TLARDTPALWAVESVDSTKKASLLDKGWGERSAEVKETNHEERLRVFVQVNTSGEENKSGVEPGDGALELGRFIRDKCPRLRLQGVMTLGALARSKATTP
ENENEDFVCLRETRDRVVKELGLLGEEAXLELSMGMSENIEGAIASSAWELTIFGDRPPKDQARVV
>Anig00977.1 Contig2197(1315..1467) AN01075U
MKTANRVAPVSTPMXGADRALLPEVESSELEPEPELELELELEVLELLELFVREVELRECWILAGKH
>Anig00978.1 similar to gb|EAL91267.1 mitochondrial ribosomal protein L43, putative [Aspergillus fumigatus Af293] EC:3.6.5.3 Contig2200(392..927) AN01318S
MPLQGIRTVTAARNGVGAFILQCKRLDFHYCDWAGSSRGMVAYLKHHLPAFAKANPQIEIRVSPRPHKHPVINGHYINGREKAVCVRNLEPEQIGKKADL
LKQASGEKLKRTKKPVTSINESVRGIWSPYHGGYKSV
>Anig00979.1 similar to gb|EAL91266.1 RING finger domain protein, putative [Aspergillus fumigatus Af293] EC:6.3.2.19 Contig2200(2369..1407) AN01323A
PSLPPLRRYPGDGLDLRRPATSQPSEDVIDLTDEPDTPYQNSSLQESRTTTEASRPRPPRFPRDILTEVVDLEEEVDDNDQQQPPSSPEVEFIGATVRRP
QLPPPPQPPPPPPPRNNEGFLYAXLWQQMLQFRSPRPPGRFGDHGRPDLSFRGFRRHPPMSDVESLWIGDGPAGAIDLTINLDVDGPLGLDYQLTGLTRQ
RTPANAYKPPSPPPEGFTRNVAEDDVVVCPNCDMELGTGDETKQQIWVVKQCGHVYCGDCASNRSLSKAKKNASKAKPFSKCQVFGCGKPVSSPKSMFQI
YL
>Anig00980.1 similar to gb|EAL92262.1 hypothetical protein Afu3g13220 [Aspergillus fumigatus Af293] Contig2202(1107..859)+Contig4531(109..249) gb|EAL92262.1
VHAHMAVSAIDSDLGSSSSSSRSRSSGSSSRTGLVRVVSWASLAGDPCPRPMEQERRLAIARSELARCQKAWSSEQELWLAQVYVNQIEKLHEEKEAHEH
FIHHRAKQQDEEQQHFRKSWIRRKSYEEQQ
>Anig00981.1 similar to gb|EAA71258.1 hypothetical protein FG03354.1 [Gibberella zeae PH-1] Contig2202(1986..1237) AN01322S
PLRVFRKxVFEFDLVSETGTYQPDWLSQQKDWLNDKDRAVWEDHSSEFRSKLDNLLKPSDIDPEKYGLFFASAGHASLIDYPDAKGLQAIASKIFTSGGI
VSALXHGGAIFPGVIDPSTNKSIIDSRRVTGFTTRGEEEENVLDTIESWNRPTIEASAARCGATYVSPPGPWxAxTxxDGxVxPxxxPxSA
>Anig00982.1 similar to gb|EAL89531.1 copper-transporting ATPase, putative [Aspergillus fumigatus Af293] EC:3.6.3.10 Contig2203(701..46)+Contig1213(685..8)+Contig6516(3891..3418) gb|EAL89531.1
SSSALLGAGNHGASSDRSAAHMATTTVNVEGMTCGACTSAVEGAFKGVEGAGEVTVSLMMGRAVVHHDPTLLPAEKVAEIIDDCGFDATVVSTDSASTPA
DGSRGARDKVFQLSTTTLAVEGMTCGACTSAVEGGLKDTPGVHSVNVSLLSERAVVEHDPSLVAPDQIAEIIEDRGFGAKVLETSTEESAVRTSXDLSGS
TSGLMVTTVSIDGMTCGACDVLVMLGTSAAFFYSVFTMVVSLLSDNDIRPSTVFDTSTMLITFITLGRWLENRAKGQTSAALSRLMSLAPSMTTIYDDPI
AAEKLAEEWGNPNEKPKEHSSSTTEERAGPGHKLIPTELIEVGDVVLLHPGDKVSADGIIIRGESYVDESMITGEAMPIHKAKGSVVIAGTVNGTSSMDF
KVTRAGKDTQLSQIVKLVQDAQTSRAPIQRMADVVAGYFVPAIISVPASLSLSRSVFNRIKLNLMWACLYNVIGLPFAMGLFLPFGFMLPPMAAGAAMAL
SSVSVVVSSLLLKFWQRPGWMDAEKLQKDIELSSDGSFNASKKSWWEATLSVTGSNSHRRSSSSSWVREFVSNTWSFMTGRKRRGSNADEGLYVPLQTVE
PPV
>Anig00983.1 similar to gb|EAL87737.1 hypothetical protein Afu1g00230 [Aspergillus fumigatus Af293] Contig2204(1241..120)+Contig2985(96..722) gb|EAL87737.1
EELVRSLEQEKRYVNMNSQLVELRMRSDKHIRAHEEKVRADEERLRADAEKVRADEERSRHREELLRDTTFIEFIRQCHESLSKSITLGTESKCTRGPPH
KATGKVCPDRFEHWEEFSRKQDNIYRAVCKFLEPTDNDEMRLFDSIESIEVCGKHIRRNEITSEKDIELYERVAVENHVVSIVTALSKIPAAREFFHLSS
DSIKYMNHLGVLRSFMRALCKERGIKLHINSKPDSICLLYDRGGERVVLTGEYKPPHKLPIETLRAGLRTHNFYEEIVESHIMPTEGTENIKYKAARLAG
SAVVQEYHTMILLGLEYGYVTTGLRIVLLRVPYDNPKTLQFHLCEPHMEVDQRGDHWVLRPLTAMAPMLCFTLIFCTQKCLIGLKRRGKLDENCPNFQLH
QEHGSTHHRTNTRGLAKLIKAAIDECLDRAEPMGGCGLSGAPFKLTCNRYGYTLVGKGTTCYLWPQLEREADVYQMLEPVQGSAVPVYIGKIDLQKMYFL
LGAGKIRHMLLMGWGGETIDEAEVDSQIIRRSVSESAIDIKFLGVQHQDLESSNILWNSELSRTMIIDFHMCTFDLDLVRKKP
>Anig00984.1 Contig2204(1586..1542) AN01082U
PGDPVFGKNERTVSTRDCVGDFETESEAPGHQRNSPNLTSAPRVLSPLNSWFLLDCPTTNA
>Anig00985.1 similar to gb|EAL93348.1 MFS transporter, putative [Aspergillus fumigatus Af293] Contig2205(12..558) AN01329A
PIFVESTSTWTPSAGLTFLPSSMTALFEPYFGKLTDTLTPHPIATATFLLLPIPLTLLALSSQPTTNHITLLMINLTLTGLLVNIAKTALYLEKQRVLNT
VERRKPGILRAKGRSRPRRTGFRQWRNYLGLSKRPLPGFVEGRFGWGSVVVGLGMVCLGTGM
>Anig00986.1 similar to gb|EAA73573.1 hypothetical protein FG04247.1 [Gibberella zeae PH-1] EC:1.1.1.9 Contig2208(391..1391) AN01327S
SNPSCLLYGAHDARYEDRPIPTITSPTDVIIRIAYTGVCGSDVHFYHHGGIHRPITPSNPITMGHESTGIIHAIGPAVTTLSPGDPVALEPGYACHRCNL
CKSGRYNLCREMKFAAVPGICHGTLTRFFKLPADYCYRIPEGTLGLDEATLLEPLGVAVRSVREVGVKPGMRVVVFGAGTVGVLCMAVAREFGASRVVGV
DLSERKLEFAESVVGKRVWGGGFVPSGDAEDGRRLVEGFCGSDDDEAGFDVVIEATGAEACINLGIEVVKVGGAFMQTGLGRKNVSFPIGTVVAKEVVVK
GCFRYGPGxL
>Anig00987.1 similar to gb|EAL90366.1 nonribosomal peptide synthase (NRPS), putative [Aspergillus fumigatus Af293] Contig2211(9..1763) AN01330S
VSSFPMLTLTYTELDALVSKKLPDAGIHSLDDVEDIYPCSRMQQGILLSRSRDSSLYAVHDTFEISGPGSTPDINRLILAWQKVVAHHAMLRTIFLEGLS
SHDLHCQVVLKSFDSRPTYVVCANESEVLPTFDKQQPMSYDNNIPPHRLTICQTASGKLFCRLELNHVAMDGASISIILRDLQLAYQGKLEEPKPKFKEY
IRYLREVPQVASLDYWRNYLLDVQPCHFPVLNDGKGSVRQLRTKRLGGVPFKELRTICDMNGLTLPTAFSAAWGLTVRSFCGSDDISFTYLASLRDVPVE
GVEYVVGPVINTLTCRMLFAKGTSLKEILAKVQQDNLDNLPHRHISLTEIQQALGLTASLANSGISYRKLPNQNALSSEEIQFSEVGTIHDPAESPVFVN
VEATEDDARIDLNYWTDHLSDGQAENVASTFLKSVENIVHHFEDDAHSIDNFSDANRQSLMLWNSEVPKSIDKCMHEIVDECAKSHPHTMAISAWDGNLT
YAKLNELSSLLATYLTTLGVGPGTIVPLDLARSSWQVVAILAVMKTGGVCVPVNPARLPQHFETWLVDNEIQVALASPTQMQLLE
>Anig00988.1 similar to gb|EAL85884.1 ubiquinol-cytochrome C reductase complex core protein 2, putative [Aspergillus fumigatus Af293] EC:1.10.2.2 3.4.24.64 Contig2212(2019..389) AN01331S
MLSRSTFSRNAPRALQKQCSATGVSSRRGMASAATPGLQYDVSESAGVKVANREVAGPTSTLALVAKAGPRYQPVPGFSDALEQFAFKSTLKRSALRINR
EVELLGGEVSSTHSRENVVLKAKFLSGDLPYFAELLAEVASQTKFAAHELSEVVLKTLKYRQQALAANPEAVAVDAAHAVAFHRGLGESITPSTTVPLEK
YLSAEALAEYAQQAFAKSNIALVGSGASSADVSKWVGDFFKAVPSGAQLQSAASKYYGGEQRISTKAGNALVIAFPGSGAFGTSAYKPEASVLAALLGGE
SSIKWTPGFSLLAQATQGFSQVRASTQNLTYSDAGLFTIALSGKADQITSAGKNAVDLLKKVAAGEIAGEEIKKAVALAKFRALESAQTLETGLEATGSA
LINGSKPYQIGEVAQSIDAVTEAQVKDVAKSFLSGKASVATVGDLFQLPYGEDLGLTV
>Anig00989.1 similar to gb|EAA61872.1 hypothetical protein AN7686.2 [Aspergillus nidulans FGSC A4] Contig2215(1073..1623)+Contig3336(105..359) gb|EAA61872.1
VGRLSRHPRILFPPKTTDSLNSRALSQNHAKLWVCFDKQLVYIRDGGSMHGTWINGKKIPTEEDSVINHDDVVTFGSTVYRGSDTFPPLKVRCEFEWPDP
FVDTMDSQRPALATNTFCVPDDDDSDAKPDAQPQMLADQQEIPSQLADLDSAKELLSVDDPIDDARMTAPPTKRAKTSSAGRFASHAATAALGVAIGAFG
TIAALASLPPDYF
>Anig00990.1 similar to gb|EAN28784.1 similar to AAA ATPase containing von Willebrand factor type A (vWA) domain [Magnetococcus sp. MC-1] Contig2217(19..690) AN01336S
EHQPEETPKAEGTITIPEETSQELTMANEAIESEPVEFEKVTEQLQMDENLEANTQAQEKEQPSEETEPTENSQPASSAEAAPEAQPATESALAPEDVAV
VDTGAALETESALEPEVAAEVEATPETEAAPEPEIAPETEAATASETVL
>Anig00991.1 Contig2219(811..953) AN01232G
XRGRGEVEEEAHRITFMETKMETSVVRDFVRVFAWTAHRKSDPGAADR
>Anig00992.1 similar to gb|EAL85832.1 phospholipid-translocating P-type ATPase domain-containing protein [Aspergillus fumigatus Af293] Contig2220(49..572) AN01338A
KRFFPLDVDIIREQVSQXKFKFLDQYEGTVPPRAAAAAAAAAAAASTGXLDDESSTSSDLAKPIQPSXKHDPFSDEQQIYSPSIVPTIHTHRPRGSNGTN
YASSLDTTRLPHPQPVDYIHQSSDRTRHSFERVQHGFGVTNDYSAGDLTRESSFAGAQEPHSPLHGAHDPPFHAI
>Anig00993.1 similar to gb|AAH25488.1 AI481105 protein [Mus musculus] Contig2225(676..474) AN01340S
CDSPCDGVLDCGHPCPIKCHSFSHDQVECNEICNKRMACKHVCSEPC
>Anig00994.1 similar to gb|EAL88155.1 siderophore biosynthesis protein, putative [Aspergillus fumigatus Af293] EC:2.3.1.102 3.-.-.- Contig2226(101..994)+Contig3551(928..350) gb|EAL88155.1
MRHHVCHLPNGLSFSVSPVFGGFTFKSNDVNSSQSIVPPGWSIVLATNRPDPETTDTNDEERGRTRGTGDDEQRARLTRFTTPTLRDDSLYISYIVDPPS
SDYKPVSSPTRQIAMMLWVTLWWYFHEPQPDRRLQTDASANTPPSGQPKGDWRINIKREGFFKGRTLLQKLERMGLIASEDSSVGAEPYDPQCWANMFIS
RRSFWQIDPRLFVFTMSPQTIPPSVSGSPFVQRVASPSRESFNLAHAAGQEVAHYVPNEGPxASTSHLPTYFQDRTNKKNNNKGNRNNRRHKTAHKAEPI
RPKPPHQGDVFYVRYIPSVQQYLSFRIPYIPPSHQKRAPGSNNPTPSHSASHSTSSLDQPLTAGPSDLDLLHKWMNDPRVNASWGEAGPIEHQEKFLRTN
LNSRHSFPVIGCWDGKPFGYFELYWVKEDRLGPLIGGADNYDRGIHLLIGEQEYRGPHRVQIWLSALVHYCFLADSRTQTVMLEPRVDNYK
>Anig00995.1 similar to gb|EAL91778.1 hypothetical protein Afu5g08200 [Aspergillus fumigatus Af293] Contig2228(3..323) AN01342A
FEIFFFVHSQTGVPKRTLKEYKAAARMLMEKLPNWTSTMFYLDPRFYFPSAAVGNLESSARGIWYLATIFGALHKDLHFFPLPSMHRHVMDDAKKSLQAE
TRASQTK
>Anig00996.1 similar to gb|EAL84324.1 hypothetical protein Afu4g00950 [Aspergillus fumigatus Af293] Contig2230(575..1168) AN01344S
DSFSLPLRPLTEKPDRPDTLPIEIAQINARWGSFRDVNEETLLAKIEEDKNRDPWEEEDEDEKLAEDVDSTERLETLYKRRAEILQFAMQAHMEALFALD
FVSLLLSKHTPRQAETSMSAFLKQVAPLGSLNAEIVEPPPKSEAAVQDVKTVSRGWRAQNFNAAANKLLNRATRLE
>Anig00997.1 similar to gb|EAL90947.1 cell wall glucanase Crf1 [Aspergillus fumigatus Af293] Contig2231(752..1722) AN01345S
MYFSKTAVALAAVLPLATAQTYTDCDPLNKTCPADTALSSTTFTTDFTTGSFSGWIATANNVTFTDEGANFVISEKGEAPTIETDFYFFFGKAEVVMKAA
SGTGICSSVVLESDDLDEIDWEALGGDTTQIETNYFGKGDTSSYDRATWATVSTPQETFHTYTVEWTESATTWSIDGTVVRTLAYSDAQSGTRYPQTPMR
LKLGIWAAGDSSEPEGTIEXAGGETDYSDGPFTMTVKSVSITNYNPGSSYTYSDKTGDY
>Anig00998.1 similar to gb|EAL88013.1 cell cycle control protein (Cwf22), putative [Aspergillus fumigatus Af293] EC:3.6.5.3 Contig2233(59..1459) AN01347S
DQITHQIGLDDEIETQDSLNIFXYDAEWEEHEEAYKKLKAEILGEGSDDEAGTTEETRXSDESSDEESEEERKMDIKDQTNTDLVNLRRTIYLTIMSSID
FEECCHKLMKNLAAPLASEPGAPRQWIIECCSQGAHVIRKFYGLIGERFXKINRLWSDLFEAAFAKYYDTIHRYETNRLRNIARFFGHMISNDAIGWHVM
SIIHMNEEETTSSSRIFIKILFQDLGEHLGLPKLQERMRDEILRPSFEGLFPLDNPRNTRFSINYFTSIGMGMLTEDMREHLKNLPKPTMPALPQRDAGA
DSDSESVVSHPTSCSTCTPRSRSRSRSYSYSRSPSPGRGRRRSVSRGRSYSRSVSGSSRRSYSYTPSRSRSRSPAPKSRRRSVSYSRSPRRRSSVSPTPP
PRRTRDRSYDSRSPRRSLSRSVTPPPRSKRDTHARRDRSYSRSVSRSVSPPPRQAAGGAARYSESPP
>Anig00999.1 similar to dbj|BAB84102.1 DNA topoisomerase II [Aspergillus niger] EC:5.99.1.3 Contig2235(479..1666)+Contig4234(14..2318)+Contig5925(3157..2510) dbj|BAB84102.1
MDDDDDHMSDDSVLSHTPPKKAKKTAGPSKKGGAKPLADVENESFGKDDSVEPGKSNNASEKYQKASISGLTQLEHIIKRPDTYIGSVERTTQQMWVYSS
ESDGMEYREVSYVPGLYKIFDEIVVNAADNKQNDENMSEIRVTVDRESGVISVWNNGRGIPIEMHAKEKIYVPELIFGHLLTSSNYDDTQQKVTGGRNGF
GAKLCNVFSTEFSIETQDSSQKKKYRQTWTENMTKIGKAKITEAKGEDYTKVTFKPDYAKFGMDGMDDDFEALVKRRVYDLAGTAKVNVKLNGTRIPIRG
FKKYMEMYTKXIRKEPLETLGSPPPKDEIITCSPDPXWEVGFAVSDGAFQQVSFVNSIATTSGGTHVNYIADQICNRLAEQVLYKKILKTAVMENILHFA
QQKADQMLKKTDGGRRSRMNNPKLTDANKAGTKDGHHCTLILTEGDSAKGLAMAGRAVVGPDLFGVFPLRGKLLNVRDASFDQISKNQEIQNIKNFXGLQ
HKKEYTDTRGLRYGHLMIMTDQDHDGSHIKGLLINFLQAQFPSLLKIPEFLIEFITPIVKVWKGDPKNPTKQRSFFTMPEYEAWAEEHQHERGWDHKYYK
GLGTSTTEDAQVYFRDLDRHLKEFHTMQDNEAELIELAFSKKKADERKEWLRQFKPGTFLDHSVEKITYTDFINKELILFSMADNVRSIPSVVDGLKPGQ
RKVLYTCFRRNLKKDMKVVELAGHVSGMTAYQHGDISLQQTIVGLAQTFVGSNNINCLEPSGNFGSRLQGGSDCASARYIYTRLSPFARRIFHASDEPLL
TYNVDDGKTIEPEVYMPVVPMILINGADGIGTGWSSSIPNYNPEDVVDNLKRLMNGEEIKPMQPWFRGFTGEVTSIGGDRFKFSGIIKETGEKEVEITEL
PIRTWTQDFKDKLEDIIKAEKTPSFIKDYKDYNTHTKVHFVIQMDEKHLKSAVEEGLEEKFKLTKTIATTNLVAFDPEGRITKYATVDDILKEFFAVRLK
YYERRKQYQLNEMQKELEKLSNQARFVQMIIDGELVVSKKKKNVLVVELKDKGFKPFPKVADAAKAGEAEPAAEDEEESEDVDDTSNLSNAYDYLLGMAI
WSLTQERVERLRRQIGDKXMEIDTLIKLSKEQLSKEDIWKRDLDDFINEWRFQLDDEARRMRKVANMGRRTSSKLMTAVGRGGARKRKAAKDDDSDDEDF
AAPKTKRGPKKAEPKGTLHSFLNKSSPKPKPAADDDDDDDDFEMEVMPKKNRGASKPAAPAKEEEKETGESDVEILPKKSRAAPKAASKVKAEDPDSTEV
KKAPAKRGRPAAKAKAKPAEEEIELDDDEFMEITKAQAAETSKADPA
>Anig01000.1 similar to gb|EAL91900.1 conserved hypothetical protein [Aspergillus fumigatus Af293] Contig2236(325..954) AN01350S
SIDLFTQYPLHLDPTSKAISLSNTTTTPLPTPTSTITTELTHLNALHRSLISLDPPNIPPPPLPINPKRSAQITKLRDSANTAYRKSNHAEAARLYTYAI
DMALGRPGWEPVTLARDELAGLYANRAQAWMSQRAWPEGLVDARCSVESKPVANVKAWWRGGRCLVEMGRWEEAKGFAEKGLEIEGRVSEGGKELLGLLG
EVEEGLKRSS
>Anig01001.1 similar to gb|EAA72800.1 hypothetical protein FG04419.1 [Gibberella zeae PH-1] Contig2237(628..6) AN01352S
IVIAVDFGTTYSGIAWGQMSDPDTHYIINQWPQNTSDTCDGLTSEKVPSEVTYEYTKSGKKCLWGFQILDSMPRVQWIKLGLVPDHKLGVGSRLSATYND
CRRIPVPYHSSPEDVVTDYLRCLREHAVDILKLKLGSSLDSTGFEFVITVPAIWSDKAKMTTMSCAEKAGFGEASKVRIVSEPEAAAIH
>Anig01002.1 Contig2237(1182..1427) AN01102U
SKIEMNTWRYLVNTVAGNLIHPIPDLTGTSLHTGFSVPVNVTHTLSNRDREGHCELDLMRLYDRVGNLSESLGHELSTLRCVSVDGRDTIGLMRQENAKL
KRRNQDLEEQLQDXXXIHV
>Anig01003.1 similar to gb|EAL84261.1 ankyrin repeat protein [Aspergillus fumigatus Af293] Contig2238(1545..293) AN01353S
PATPTTPSRFLSHLSKHPDKPTRQLLQPYLEYETWLRKIFTTPSFSIGGTGDLVSVYGWRQCSIRIRTTDRNETTMARYIMPLKDEQRLPEGAPAIAASF
AEFQYQFEAFTHGKVLGQTADHWSNLVVAGSAALIPLLPIREDVSPTVSAAVERPEEYYYETIADASDIDIFLYGIDNEEVAIERIQQLRKPISDLILAK
LSXLRIKNTVTFIAPRWPFRHIQVVLRLYRSVTEILTGFDIDCACVAFDGRHVYTTPRGATAISTRTNTIDLTRRSPSYEMRLFKYRMQNLDVFWESLDR
SRINMDLFEK
>Anig01004.1 Contig2239(1018..974) AN01103U
MVSGNDLDVLISVLAKLSICNWLSAGRGKIGDDIQSAIRQRGFCWDEASIAEGYMRCSHCGVEFQIALRDCGGDGKAVVITKWLDLGAGMDIEDPKWKKA
[truncated: 6,444,872 more chars]
